# Supplementary material for: MetMaxStruct: A Tversky-Similarity-Based Strategy for Analysing the (Sub)Structural Similarities of Drugs and Endogenous Metabolites
Source: Front Pharmacol. 2016 Aug 22;7:266. doi: 10.3389/fphar.2016.00266 (PMC4992690; doi:10.3389/fphar.2016.00266)
Supplement: Table S1 — “Top 20” hits for chlorpromazine cpz_hits_new.xlsx. [file Table1.XLSX]

## Sheet: HitNames
rank	Alpha=0.0|Beta=1.0	Alpha=0.1|Beta=0.9	Alpha=0.2|Beta=0.8	Alpha=0.3|Beta=0.7	Alpha=0.4|Beta=0.6	Alpha=0.5|Beta=0.5	Alpha=0.6|Beta=0.4	Alpha=0.7|Beta=0.3	Alpha=0.8|Beta=0.2	Alpha=0.9|Beta=0.1	Alpha=1.0|Beta=0.0	Alpha=0.0|Beta=2.0	Alpha=0.2|Beta=1.8	Alpha=0.4|Beta=1.6	Alpha=0.6|Beta=1.4	Alpha=0.8|Beta=1.2	Alpha=1.0|Beta=1.0	Alpha=1.2|Beta=0.8	Alpha=1.4|Beta=0.6	Alpha=1.6|Beta=0.4	Alpha=1.8|Beta=0.2	Alpha=2.0|Beta=0.0
1	Methanethiol	1-methylpyrrolinium	1-methylpyrrolinium	N(tele)-methylhistaminium	Thiamin	Thiamin	Thiamin	Thiamin	Thiamin	(25R)-3alpha,7alpha,12alpha-trihydroxy-5beta-cholestan-26-oyl-CoA(4-)	(25R)-3alpha,7alpha,12alpha-trihydroxy-5beta-cholestan-26-oyl-CoA(4-)	Methanethiol	1-methylpyrrolinium	1-methylpyrrolinium	N(tele)-methylhistaminium	Thiamin	Thiamin	Thiamin	Thiamin	Thiamin	(25R)-3alpha,7alpha,12alpha-trihydroxy-5beta-cholestan-26-oyl-CoA(4-)	(25R)-3alpha,7alpha,12alpha-trihydroxy-5beta-cholestan-26-oyl-CoA(4-)
2	1-methylpyrrolinium	N(tele)-methylhistaminium	N(tele)-methylhistaminium	Thiamin	N(tele)-methylhistaminium	Thiamin monophosphate	Thiamin monophosphate	Thiamin monophosphate	S-Adenosylmethioninamine	3alpha,7alpha,12alpha-trihydroxy-24-oxo-5beta-cholestan-26-oyl-CoA(4-)	3alpha,7alpha,12alpha,24-Tetrahydroxy-5beta-cholestanoyl-CoA	1-methylpyrrolinium	N(tele)-methylhistaminium	N(tele)-methylhistaminium	Thiamin	N(tele)-methylhistaminium	Thiamin monophosphate	Thiamin monophosphate	Thiamin monophosphate	S-Adenosylmethioninamine	3alpha,7alpha,12alpha-trihydroxy-24-oxo-5beta-cholestan-26-oyl-CoA(4-)	3alpha,7alpha,12alpha,24-Tetrahydroxy-5beta-cholestanoyl-CoA
3	2-phenylethanaminium	4-trimethylammoniobutanal	Leucylglycine	1-methylpyrrolinium	Leucylglycine	thiamine(1+) triphosphate(4-)	thiamine(1+) triphosphate(4-)	S-Adenosylmethioninamine	(25R)-3alpha,7alpha,12alpha-trihydroxy-5beta-cholestan-26-oyl-CoA(4-)	choloyl-CoA(4-)	3alpha,7alpha,12alpha-trihydroxy-24-oxo-5beta-cholestan-26-oyl-CoA(4-)	2-phenylethanaminium	4-trimethylammoniobutanal	Leucylglycine	1-methylpyrrolinium	Leucylglycine	thiamine(1+) triphosphate(4-)	thiamine(1+) triphosphate(4-)	S-Adenosylmethioninamine	(25R)-3alpha,7alpha,12alpha-trihydroxy-5beta-cholestan-26-oyl-CoA(4-)	choloyl-CoA(4-)	3alpha,7alpha,12alpha-trihydroxy-24-oxo-5beta-cholestan-26-oyl-CoA(4-)
4	4-trimethylammoniobutanal	Leucylglycine	4-trimethylammoniobutanal	Leucylglycine	1-methylpyrrolinium	N(tele)-methylhistaminium	S-Adenosylmethioninamine	thiamine(1+) triphosphate(4-)	3alpha,7alpha,12alpha-trihydroxy-24-oxo-5beta-cholestan-26-oyl-CoA(4-)	deoxycholoyl-CoA	3alpha,7alpha,12alpha-Trihydroxy-5beta-cholest-24-enoyl-CoA	4-trimethylammoniobutanal	Leucylglycine	4-trimethylammoniobutanal	Leucylglycine	1-methylpyrrolinium	N(tele)-methylhistaminium	S-Adenosylmethioninamine	thiamine(1+) triphosphate(4-)	3alpha,7alpha,12alpha-trihydroxy-24-oxo-5beta-cholestan-26-oyl-CoA(4-)	deoxycholoyl-CoA	3alpha,7alpha,12alpha-Trihydroxy-5beta-cholest-24-enoyl-CoA
5	4-methylpentanal	1-methylimidazole-4-acetaldehyde	Thiamin	4-trimethylammoniobutanal	Thiamin monophosphate	S-Adenosylmethioninamine	5-methyltetrahydrofolate(2-)	5-methyltetrahydrofolate(2-)	choloyl-CoA(4-)	3alpha,7alpha,12alpha,24-Tetrahydroxy-5beta-cholestanoyl-CoA	3alpha,7alpha,12alpha-Trihydroxy-5beta-cholestanoyl-CoA(S)	4-methylpentanal	1-methylimidazole-4-acetaldehyde	Thiamin	4-trimethylammoniobutanal	Thiamin monophosphate	S-Adenosylmethioninamine	5-methyltetrahydrofolate(2-)	5-methyltetrahydrofolate(2-)	choloyl-CoA(4-)	3alpha,7alpha,12alpha,24-Tetrahydroxy-5beta-cholestanoyl-CoA	3alpha,7alpha,12alpha-Trihydroxy-5beta-cholestanoyl-CoA(S)
6	N(tele)-methylhistaminium	4-(trimethylammonio)butanoate	4-(trimethylammonio)butanoate	Thiamin monophosphate	thiamine(1+) triphosphate(4-)	Leucylglycine	Thiamine diphosphate	(25R)-3alpha,7alpha,12alpha-trihydroxy-5beta-cholestan-26-oyl-CoA(4-)	deoxycholoyl-CoA	3alpha,7alpha,12alpha-Trihydroxy-5beta-cholestanoyl-CoA(S)	3alpha,7alpha,24-Trihydroxy-5beta-cholestanoyl-CoA	N(tele)-methylhistaminium	4-(trimethylammonio)butanoate	4-(trimethylammonio)butanoate	Thiamin monophosphate	thiamine(1+) triphosphate(4-)	Leucylglycine	Thiamine diphosphate	(25R)-3alpha,7alpha,12alpha-trihydroxy-5beta-cholestan-26-oyl-CoA(4-)	deoxycholoyl-CoA	3alpha,7alpha,12alpha-Trihydroxy-5beta-cholestanoyl-CoA(S)	3alpha,7alpha,24-Trihydroxy-5beta-cholestanoyl-CoA
7	Leucylglycine	Thiamin	1-methylimidazole-4-acetaldehyde	Sulfate derivative of norepinephrine	4-trimethylammoniobutanal	5-methyltetrahydrofolate(2-)	5-Methyltetrahydrofolate	3alpha,7alpha,12alpha-trihydroxy-24-oxo-5beta-cholestan-26-oyl-CoA(4-)	3alpha,7alpha,12alpha,24-Tetrahydroxy-5beta-cholestanoyl-CoA	3alpha,7alpha,24-Trihydroxy-5beta-cholestanoyl-CoA	3alpha,7alpha-Dihydroxy-5beta-cholest-24-enoyl-CoA	Leucylglycine	Thiamin	1-methylimidazole-4-acetaldehyde	Sulfate derivative of norepinephrine	4-trimethylammoniobutanal	5-methyltetrahydrofolate(2-)	5-Methyltetrahydrofolate	3alpha,7alpha,12alpha-trihydroxy-24-oxo-5beta-cholestan-26-oyl-CoA(4-)	3alpha,7alpha,12alpha,24-Tetrahydroxy-5beta-cholestanoyl-CoA	3alpha,7alpha,24-Trihydroxy-5beta-cholestanoyl-CoA	3alpha,7alpha-Dihydroxy-5beta-cholest-24-enoyl-CoA
8	1-methylimidazole-4-acetaldehyde	2-phenylethanaminium	Sulfate derivative of norepinephrine	(-)-Salsoline	Sulfate derivative of norepinephrine	Thiamine diphosphate	(25R)-3alpha,7alpha,12alpha-trihydroxy-5beta-cholestan-26-oyl-CoA(4-)	choloyl-CoA(4-)	3alpha,7alpha,12alpha-Trihydroxy-5beta-cholestanoyl-CoA(S)	3alpha,7alpha-Dihydroxy-5beta-cholestanoyl-CoA	3alpha,7alpha-Dihydroxy-5beta-cholestanoyl-CoA	1-methylimidazole-4-acetaldehyde	2-phenylethanaminium	Sulfate derivative of norepinephrine	(-)-Salsoline	S-Adenosylmethioninamine	Thiamine diphosphate	(25R)-3alpha,7alpha,12alpha-trihydroxy-5beta-cholestan-26-oyl-CoA(4-)	choloyl-CoA(4-)	3alpha,7alpha,12alpha-Trihydroxy-5beta-cholestanoyl-CoA(S)	3alpha,7alpha-Dihydroxy-5beta-cholestanoyl-CoA	3alpha,7alpha-Dihydroxy-5beta-cholestanoyl-CoA
9	methylammonium	tryptaminium	tryptaminium	N-Methylserotonin	(-)-Salsoline	5-Methyltetrahydrofolate	3alpha,7alpha,12alpha-trihydroxy-24-oxo-5beta-cholestan-26-oyl-CoA(4-)	deoxycholoyl-CoA	3alpha,7alpha,24-Trihydroxy-5beta-cholestanoyl-CoA	chenodeoxycholoyl coenzyme a	chenodeoxycholoyl coenzyme a	methylammonium	tryptaminium	tryptaminium	N-Methylserotonin	Sulfate derivative of norepinephrine	5-Methyltetrahydrofolate	3alpha,7alpha,12alpha-trihydroxy-24-oxo-5beta-cholestan-26-oyl-CoA(4-)	deoxycholoyl-CoA	3alpha,7alpha,24-Trihydroxy-5beta-cholestanoyl-CoA	chenodeoxycholoyl coenzyme a	chenodeoxycholoyl coenzyme a
10	4-(trimethylammonio)butanoate	Sulfate derivative of norepinephrine	(-)-Salsoline	w-hydroxydocosanoicacid	5-methyltetrahydrofolate(2-)	1-methylpyrrolinium	choloyl-CoA(4-)	Thiamine diphosphate	3alpha,7alpha-Dihydroxy-5beta-cholestanoyl-CoA	3alpha,7alpha,12alpha-Trihydroxy-5beta-cholest-24-enoyl-CoA	choloyl-CoA(4-)	4-(trimethylammonio)butanoate	Sulfate derivative of norepinephrine	(-)-Salsoline	w-hydroxydocosanoicacid	(-)-Salsoline	1-methylpyrrolinium	choloyl-CoA(4-)	Thiamine diphosphate	3alpha,7alpha-Dihydroxy-5beta-cholestanoyl-CoA	3alpha,7alpha,12alpha-Trihydroxy-5beta-cholest-24-enoyl-CoA	choloyl-CoA(4-)
11	tryptaminium	N-methylputrescinium(2+)	N-Methylserotonin	thiamine(1+) triphosphate(4-)	N-Methylserotonin	S-Adenosyl-L-methionine	deoxycholoyl-CoA	3alpha,7alpha,12alpha,24-Tetrahydroxy-5beta-cholestanoyl-CoA	chenodeoxycholoyl coenzyme a	3alpha,7alpha-Dihydroxy-5beta-cholest-24-enoyl-CoA	deoxycholoyl-CoA	tryptaminium	N-methylputrescinium(2+)	N-Methylserotonin	thiamine(1+) triphosphate(4-)	5-methyltetrahydrofolate(2-)	S-Adenosyl-L-methionine	deoxycholoyl-CoA	3alpha,7alpha,12alpha,24-Tetrahydroxy-5beta-cholestanoyl-CoA	chenodeoxycholoyl coenzyme a	3alpha,7alpha-Dihydroxy-5beta-cholest-24-enoyl-CoA	deoxycholoyl-CoA
12	N-methylputrescinium(2+)	1-methylnicotinamide	w-hydroxydocosanoicacid	4-(trimethylammonio)butanoate	S-Adenosylmethioninamine	(-)-Salsoline	N(tele)-methylhistaminium	3alpha,7alpha,12alpha-Trihydroxy-5beta-cholestanoyl-CoA(S)	Thiamin monophosphate	S-Adenosylmethioninamine	(2E)-Octenoyl-CoA	N-methylputrescinium(2+)	1-methylnicotinamide	w-hydroxydocosanoicacid	4-(trimethylammonio)butanoate	N-Methylserotonin	(-)-Salsoline	N(tele)-methylhistaminium	3alpha,7alpha,12alpha-Trihydroxy-5beta-cholestanoyl-CoA(S)	Thiamin monophosphate	S-Adenosylmethioninamine	(2E)-Octenoyl-CoA
13	betaine aldehyde	Choline	acetylcholine	1-methylimidazole-4-acetaldehyde	w-hydroxydocosanoicacid	N-Methylserotonin	S-Adenosyl-L-methionine	3alpha,7alpha,24-Trihydroxy-5beta-cholestanoyl-CoA	3alpha,7alpha,12alpha-Trihydroxy-5beta-cholest-24-enoyl-CoA	4,8,12-trimethyltridecanoyl-CoA(4-)	(E)-hexadec-2-enoyl-CoA(4-)	betaine aldehyde	Choline	acetylcholine	1-methylimidazole-4-acetaldehyde	w-hydroxydocosanoicacid	N-Methylserotonin	S-Adenosyl-L-methionine	3alpha,7alpha,24-Trihydroxy-5beta-cholestanoyl-CoA	3alpha,7alpha,12alpha-Trihydroxy-5beta-cholest-24-enoyl-CoA	4,8,12-trimethyltridecanoyl-CoA(4-)	(E)-hexadec-2-enoyl-CoA(4-)
14	1-methylnicotinamide	acetylcholine	Choline	acetylcholine	Thiamine diphosphate	w-hydroxydocosanoicacid	3alpha,7alpha,12alpha,24-Tetrahydroxy-5beta-cholestanoyl-CoA	3alpha,7alpha-Dihydroxy-5beta-cholestanoyl-CoA	3alpha,7alpha-Dihydroxy-5beta-cholest-24-enoyl-CoA	Acetyl-CoA	(S)-3-Hydroxydodecanoyl-CoA	1-methylnicotinamide	acetylcholine	Choline	acetylcholine	Thiamine diphosphate	w-hydroxydocosanoicacid	3alpha,7alpha,12alpha,24-Tetrahydroxy-5beta-cholestanoyl-CoA	3alpha,7alpha-Dihydroxy-5beta-cholestanoyl-CoA	3alpha,7alpha-Dihydroxy-5beta-cholest-24-enoyl-CoA	Acetyl-CoA	(S)-3-Hydroxydodecanoyl-CoA
15	cysteaminium	(-)-Salsoline	Thiamin monophosphate	tryptaminium	5-Methyltetrahydrofolate	Sulfate derivative of norepinephrine	3alpha,7alpha,12alpha-Trihydroxy-5beta-cholestanoyl-CoA(S)	chenodeoxycholoyl coenzyme a	thiamine(1+) triphosphate(4-)	3-oxopalmitoyl-CoA(4-)	(S)-3-Hydroxyhexadecanoyl-CoA	cysteaminium	(-)-Salsoline	Thiamin monophosphate	tryptaminium	5-Methyltetrahydrofolate	Sulfate derivative of norepinephrine	3alpha,7alpha,12alpha-Trihydroxy-5beta-cholestanoyl-CoA(S)	chenodeoxycholoyl coenzyme a	thiamine(1+) triphosphate(4-)	3-oxopalmitoyl-CoA(4-)	(S)-3-Hydroxyhexadecanoyl-CoA
16	Choline	N-Methylserotonin	1-methylnicotinamide	Choline	4-(trimethylammonio)butanoate	3-Carboxy-1-hydroxypropyl-ThPP	3alpha,7alpha,24-Trihydroxy-5beta-cholestanoyl-CoA	5-Methyltetrahydrofolate	4,8,12-trimethyltridecanoyl-CoA(4-)	Decanoyl-CoA (n-C10:0CoA)	(S)-3-Hydroxytetradecanoyl-CoA	Choline	N-Methylserotonin	1-methylnicotinamide	Choline	4-(trimethylammonio)butanoate	3-Carboxy-1-hydroxypropyl-ThPP	3alpha,7alpha,24-Trihydroxy-5beta-cholestanoyl-CoA	5-Methyltetrahydrofolate	4,8,12-trimethyltridecanoyl-CoA(4-)	Decanoyl-CoA (n-C10:0CoA)	(S)-3-Hydroxytetradecanoyl-CoA
17	Sulfate derivative of norepinephrine	w-hydroxydocosanoicacid	N-methylputrescinium(2+)	5-methyltetrahydrofolate(2-)	acetylcholine	(25R)-3alpha,7alpha,12alpha-trihydroxy-5beta-cholestan-26-oyl-CoA(4-)	3alpha,7alpha-Dihydroxy-5beta-cholestanoyl-CoA	3alpha,7alpha,12alpha-Trihydroxy-5beta-cholest-24-enoyl-CoA	Acetyl-CoA	Dodecanoyl-CoA (n-C12:0CoA)	(S)-Hydroxydecanoyl-CoA	Sulfate derivative of norepinephrine	w-hydroxydocosanoicacid	N-methylputrescinium(2+)	5-methyltetrahydrofolate(2-)	acetylcholine	(25R)-3alpha,7alpha,12alpha-trihydroxy-5beta-cholestan-26-oyl-CoA(4-)	3alpha,7alpha-Dihydroxy-5beta-cholestanoyl-CoA	3alpha,7alpha,12alpha-Trihydroxy-5beta-cholest-24-enoyl-CoA	Acetyl-CoA	Dodecanoyl-CoA (n-C12:0CoA)	(S)-Hydroxydecanoyl-CoA
18	trimethylenediaminium	betaine aldehyde	thiamine(1+) triphosphate(4-)	(-)-Salsolinol	S-Adenosyl-L-methionine	3alpha,7alpha,12alpha-trihydroxy-24-oxo-5beta-cholestan-26-oyl-CoA(4-)	chenodeoxycholoyl coenzyme a	3alpha,7alpha-Dihydroxy-5beta-cholest-24-enoyl-CoA	3-oxopalmitoyl-CoA(4-)	Octanoyl-CoA (n-C8:0CoA)	(S)-Hydroxyoctanoyl-CoA	trimethylenediaminium	betaine aldehyde	thiamine(1+) triphosphate(4-)	(-)-Salsolinol	S-Adenosyl-L-methionine	3alpha,7alpha,12alpha-trihydroxy-24-oxo-5beta-cholestan-26-oyl-CoA(4-)	chenodeoxycholoyl coenzyme a	3alpha,7alpha-Dihydroxy-5beta-cholest-24-enoyl-CoA	3-oxopalmitoyl-CoA(4-)	Octanoyl-CoA (n-C8:0CoA)	(S)-Hydroxyoctanoyl-CoA
19	N,N-dimethylglycine	(-)-Salsolinol	(-)-Salsolinol	S-Adenosylmethioninamine	1-methylimidazole-4-acetaldehyde	choloyl-CoA(4-)	3-Carboxy-1-hydroxypropyl-ThPP	4,8,12-trimethyltridecanoyl-CoA(4-)	Decanoyl-CoA (n-C10:0CoA)	Palmitoyl-CoA (n-C16:0CoA)	11-eicosenoylcoa	N,N-dimethylglycine	(-)-Salsolinol	(-)-Salsolinol	S-Adenosylmethioninamine	1-methylimidazole-4-acetaldehyde	choloyl-CoA(4-)	3-Carboxy-1-hydroxypropyl-ThPP	4,8,12-trimethyltridecanoyl-CoA(4-)	Decanoyl-CoA (n-C10:0CoA)	Palmitoyl-CoA (n-C16:0CoA)	11-eicosenoylcoa
20	acetylcholine	4-methylpentanal	betaine aldehyde	Thiamine diphosphate	(-)-Salsolinol	deoxycholoyl-CoA	4,8,12-trimethyltridecanoyl-CoA(4-)	Acetyl-CoA	Dodecanoyl-CoA (n-C12:0CoA)	Stearoyl-CoA (n-C18:0CoA)	13-docosenoylcoa	acetylcholine	4-methylpentanal	betaine aldehyde	Thiamine diphosphate	(-)-Salsolinol	deoxycholoyl-CoA	4,8,12-trimethyltridecanoyl-CoA(4-)	Acetyl-CoA	Dodecanoyl-CoA (n-C12:0CoA)	Stearoyl-CoA (n-C18:0CoA)	13-docosenoylcoa

## Sheet: HitSMILES
rank	Alpha=0.0|Beta=1.0	Alpha=0.1|Beta=0.9	Alpha=0.2|Beta=0.8	Alpha=0.3|Beta=0.7	Alpha=0.4|Beta=0.6	Alpha=0.5|Beta=0.5	Alpha=0.6|Beta=0.4	Alpha=0.7|Beta=0.3	Alpha=0.8|Beta=0.2	Alpha=0.9|Beta=0.1	Alpha=1.0|Beta=0.0	Alpha=0.0|Beta=2.0	Alpha=0.2|Beta=1.8	Alpha=0.4|Beta=1.6	Alpha=0.6|Beta=1.4	Alpha=0.8|Beta=1.2	Alpha=1.0|Beta=1.0	Alpha=1.2|Beta=0.8	Alpha=1.4|Beta=0.6	Alpha=1.6|Beta=0.4	Alpha=1.8|Beta=0.2	Alpha=2.0|Beta=0.0
1	CS	C[N+]1=CCCC1	C[N+]1=CCCC1	Cn1cnc(CC[NH3+])c1	Cc1ncc(C[n+]2csc(CCO)c2C)c(N)n1	Cc1ncc(C[n+]2csc(CCO)c2C)c(N)n1	Cc1ncc(C[n+]2csc(CCO)c2C)c(N)n1	Cc1ncc(C[n+]2csc(CCO)c2C)c(N)n1	Cc1ncc(C[n+]2csc(CCO)c2C)c(N)n1	[H][C@@](C)(CCC[C@@H](C)C(=O)SCCNC(=O)CCNC(=O)[C@H](O)C(C)(C)COP([O-])(=O)OP([O-])(=O)OC[C@H]1O[C@H]([C@H](O)[C@@H]1OP([O-])([O-])=O)n2cnc3c(N)ncnc23)[C@@]4([H])CC[C@@]5([H])[C@]6([H])[C@H](O)C[C@]7([H])C[C@H](O)CC[C@]7(C)[C@@]6([H])C[C@H](O)[C@]45C	[H][C@@](C)(CCC[C@@H](C)C(=O)SCCNC(=O)CCNC(=O)[C@H](O)C(C)(C)COP([O-])(=O)OP([O-])(=O)OC[C@H]1O[C@H]([C@H](O)[C@@H]1OP([O-])([O-])=O)n2cnc3c(N)ncnc23)[C@@]4([H])CC[C@@]5([H])[C@]6([H])[C@H](O)C[C@]7([H])C[C@H](O)CC[C@]7(C)[C@@]6([H])C[C@H](O)[C@]45C	CS	C[N+]1=CCCC1	C[N+]1=CCCC1	Cn1cnc(CC[NH3+])c1	Cc1ncc(C[n+]2csc(CCO)c2C)c(N)n1	Cc1ncc(C[n+]2csc(CCO)c2C)c(N)n1	Cc1ncc(C[n+]2csc(CCO)c2C)c(N)n1	Cc1ncc(C[n+]2csc(CCO)c2C)c(N)n1	Cc1ncc(C[n+]2csc(CCO)c2C)c(N)n1	[H][C@@](C)(CCC[C@@H](C)C(=O)SCCNC(=O)CCNC(=O)[C@H](O)C(C)(C)COP([O-])(=O)OP([O-])(=O)OC[C@H]1O[C@H]([C@H](O)[C@@H]1OP([O-])([O-])=O)n2cnc3c(N)ncnc23)[C@@]4([H])CC[C@@]5([H])[C@]6([H])[C@H](O)C[C@]7([H])C[C@H](O)CC[C@]7(C)[C@@]6([H])C[C@H](O)[C@]45C	[H][C@@](C)(CCC[C@@H](C)C(=O)SCCNC(=O)CCNC(=O)[C@H](O)C(C)(C)COP([O-])(=O)OP([O-])(=O)OC[C@H]1O[C@H]([C@H](O)[C@@H]1OP([O-])([O-])=O)n2cnc3c(N)ncnc23)[C@@]4([H])CC[C@@]5([H])[C@]6([H])[C@H](O)C[C@]7([H])C[C@H](O)CC[C@]7(C)[C@@]6([H])C[C@H](O)[C@]45C
2	C[N+]1=CCCC1	Cn1cnc(CC[NH3+])c1	Cn1cnc(CC[NH3+])c1	Cc1ncc(C[n+]2csc(CCO)c2C)c(N)n1	Cn1cnc(CC[NH3+])c1	Cc1ncc(C[n+]2csc(CCOP([O-])([O-])=O)c2C)c(N)n1	Cc1ncc(C[n+]2csc(CCOP([O-])([O-])=O)c2C)c(N)n1	Cc1ncc(C[n+]2csc(CCOP([O-])([O-])=O)c2C)c(N)n1	C[S+](CCC[NH3+])C[C@H]1O[C@H]([C@H](O)[C@@H]1O)n2cnc3c(N)ncnc23	[H][C@@](C)(CCC(=O)C(C)C(=O)SCCNC(=O)CCNC(=O)[C@H](O)C(C)(C)COP([O-])(=O)OP([O-])(=O)OC[C@H]1O[C@H]([C@H](O)[C@@H]1OP([O-])([O-])=O)n2cnc3c(N)ncnc23)[C@@]4([H])CC[C@@]5([H])[C@]6([H])[C@H](O)C[C@]7([H])C[C@H](O)CC[C@]7(C)[C@@]6([H])C[C@H](O)[C@]45C	[H][C@@](C)(CCC(O)C(C)C(=O)SCCNC(=O)CCNC(=O)[C@H](O)C(C)(C)COP(O)(=O)OP(O)(=O)OC[C@H]1O[C@H]([C@H](O)[C@@H]1OP(O)(O)=O)n2cnc3c(N)ncnc23)[C@@]4([H])CC[C@@]5([H])[C@]6([H])[C@H](O)C[C@]7([H])C[C@H](O)CC[C@]7(C)[C@@]6([H])C[C@H](O)[C@]45C	C[N+]1=CCCC1	Cn1cnc(CC[NH3+])c1	Cn1cnc(CC[NH3+])c1	Cc1ncc(C[n+]2csc(CCO)c2C)c(N)n1	Cn1cnc(CC[NH3+])c1	Cc1ncc(C[n+]2csc(CCOP([O-])([O-])=O)c2C)c(N)n1	Cc1ncc(C[n+]2csc(CCOP([O-])([O-])=O)c2C)c(N)n1	Cc1ncc(C[n+]2csc(CCOP([O-])([O-])=O)c2C)c(N)n1	C[S+](CCC[NH3+])C[C@H]1O[C@H]([C@H](O)[C@@H]1O)n2cnc3c(N)ncnc23	[H][C@@](C)(CCC(=O)C(C)C(=O)SCCNC(=O)CCNC(=O)[C@H](O)C(C)(C)COP([O-])(=O)OP([O-])(=O)OC[C@H]1O[C@H]([C@H](O)[C@@H]1OP([O-])([O-])=O)n2cnc3c(N)ncnc23)[C@@]4([H])CC[C@@]5([H])[C@]6([H])[C@H](O)C[C@]7([H])C[C@H](O)CC[C@]7(C)[C@@]6([H])C[C@H](O)[C@]45C	[H][C@@](C)(CCC(O)C(C)C(=O)SCCNC(=O)CCNC(=O)[C@H](O)C(C)(C)COP(O)(=O)OP(O)(=O)OC[C@H]1O[C@H]([C@H](O)[C@@H]1OP(O)(O)=O)n2cnc3c(N)ncnc23)[C@@]4([H])CC[C@@]5([H])[C@]6([H])[C@H](O)C[C@]7([H])C[C@H](O)CC[C@]7(C)[C@@]6([H])C[C@H](O)[C@]45C
3	[NH3+]CCc1ccccc1	[H]C(=O)CCC[N+](C)(C)C	CC(C)(CCc1ccccn1)C(=O)CCCc2ccccn2	C[N+]1=CCCC1	CC(C)(CCc1ccccn1)C(=O)CCCc2ccccn2	Cc1ncc(C[n+]2csc(CCOP([O-])(=O)OP([O-])(=O)OP([O-])([O-])=O)c2C)c(N)n1	Cc1ncc(C[n+]2csc(CCOP([O-])(=O)OP([O-])(=O)OP([O-])([O-])=O)c2C)c(N)n1	C[S+](CCC[NH3+])C[C@H]1O[C@H]([C@H](O)[C@@H]1O)n2cnc3c(N)ncnc23	[H][C@@](C)(CCC[C@@H](C)C(=O)SCCNC(=O)CCNC(=O)[C@H](O)C(C)(C)COP([O-])(=O)OP([O-])(=O)OC[C@H]1O[C@H]([C@H](O)[C@@H]1OP([O-])([O-])=O)n2cnc3c(N)ncnc23)[C@@]4([H])CC[C@@]5([H])[C@]6([H])[C@H](O)C[C@]7([H])C[C@H](O)CC[C@]7(C)[C@@]6([H])C[C@H](O)[C@]45C	[H][C@@](C)(CCC(=O)SCCNC(=O)CCNC(=O)[C@H](O)C(C)(C)COP([O-])(=O)OP([O-])(=O)OC[C@H]1O[C@H]([C@H](O)[C@@H]1OP([O-])([O-])=O)n2cnc3c(N)ncnc23)[C@@]4([H])CC[C@@]5([H])[C@]6([H])[C@H](O)C[C@]7([H])C[C@H](O)CC[C@]7(C)[C@@]6([H])C[C@H](O)[C@]45C	[H][C@@](C)(CCC(=O)C(C)C(=O)SCCNC(=O)CCNC(=O)[C@H](O)C(C)(C)COP([O-])(=O)OP([O-])(=O)OC[C@H]1O[C@H]([C@H](O)[C@@H]1OP([O-])([O-])=O)n2cnc3c(N)ncnc23)[C@@]4([H])CC[C@@]5([H])[C@]6([H])[C@H](O)C[C@]7([H])C[C@H](O)CC[C@]7(C)[C@@]6([H])C[C@H](O)[C@]45C	[NH3+]CCc1ccccc1	[H]C(=O)CCC[N+](C)(C)C	CC(C)(CCc1ccccn1)C(=O)CCCc2ccccn2	C[N+]1=CCCC1	CC(C)(CCc1ccccn1)C(=O)CCCc2ccccn2	Cc1ncc(C[n+]2csc(CCOP([O-])(=O)OP([O-])(=O)OP([O-])([O-])=O)c2C)c(N)n1	Cc1ncc(C[n+]2csc(CCOP([O-])(=O)OP([O-])(=O)OP([O-])([O-])=O)c2C)c(N)n1	C[S+](CCC[NH3+])C[C@H]1O[C@H]([C@H](O)[C@@H]1O)n2cnc3c(N)ncnc23	[H][C@@](C)(CCC[C@@H](C)C(=O)SCCNC(=O)CCNC(=O)[C@H](O)C(C)(C)COP([O-])(=O)OP([O-])(=O)OC[C@H]1O[C@H]([C@H](O)[C@@H]1OP([O-])([O-])=O)n2cnc3c(N)ncnc23)[C@@]4([H])CC[C@@]5([H])[C@]6([H])[C@H](O)C[C@]7([H])C[C@H](O)CC[C@]7(C)[C@@]6([H])C[C@H](O)[C@]45C	[H][C@@](C)(CCC(=O)SCCNC(=O)CCNC(=O)[C@H](O)C(C)(C)COP([O-])(=O)OP([O-])(=O)OC[C@H]1O[C@H]([C@H](O)[C@@H]1OP([O-])([O-])=O)n2cnc3c(N)ncnc23)[C@@]4([H])CC[C@@]5([H])[C@]6([H])[C@H](O)C[C@]7([H])C[C@H](O)CC[C@]7(C)[C@@]6([H])C[C@H](O)[C@]45C	[H][C@@](C)(CCC(=O)C(C)C(=O)SCCNC(=O)CCNC(=O)[C@H](O)C(C)(C)COP([O-])(=O)OP([O-])(=O)OC[C@H]1O[C@H]([C@H](O)[C@@H]1OP([O-])([O-])=O)n2cnc3c(N)ncnc23)[C@@]4([H])CC[C@@]5([H])[C@]6([H])[C@H](O)C[C@]7([H])C[C@H](O)CC[C@]7(C)[C@@]6([H])C[C@H](O)[C@]45C
4	[H]C(=O)CCC[N+](C)(C)C	CC(C)(CCc1ccccn1)C(=O)CCCc2ccccn2	[H]C(=O)CCC[N+](C)(C)C	CC(C)(CCc1ccccn1)C(=O)CCCc2ccccn2	C[N+]1=CCCC1	Cn1cnc(CC[NH3+])c1	C[S+](CCC[NH3+])C[C@H]1O[C@H]([C@H](O)[C@@H]1O)n2cnc3c(N)ncnc23	Cc1ncc(C[n+]2csc(CCOP([O-])(=O)OP([O-])(=O)OP([O-])([O-])=O)c2C)c(N)n1	[H][C@@](C)(CCC(=O)C(C)C(=O)SCCNC(=O)CCNC(=O)[C@H](O)C(C)(C)COP([O-])(=O)OP([O-])(=O)OC[C@H]1O[C@H]([C@H](O)[C@@H]1OP([O-])([O-])=O)n2cnc3c(N)ncnc23)[C@@]4([H])CC[C@@]5([H])[C@]6([H])[C@H](O)C[C@]7([H])C[C@H](O)CC[C@]7(C)[C@@]6([H])C[C@H](O)[C@]45C	[H][C@@](C)(CCC(=O)SCCNC(=O)CCNC(=O)[C@H](O)C(C)(C)COP([O-])(=O)OP([O-])(=O)OC[C@H]1O[C@H]([C@H](O)[C@@H]1OP([O-])([O-])=O)n2cnc3c(N)ncnc23)[C@@]4([H])CC[C@@]5([H])[C@]6([H])CC[C@]7([H])C[C@H](O)CC[C@]7(C)[C@@]6([H])C[C@H](O)[C@]45C	[H][C@@](C)(CCC=C(C)C(=O)SCCNC(=O)CCNC(=O)[C@H](O)C(C)(C)COP(O)(=O)OP(O)(=O)OC[C@H]1O[C@H]([C@H](O)[C@@H]1OP(O)(O)=O)n2cnc3c(N)ncnc23)[C@@]4([H])CC[C@@]5([H])[C@]6([H])[C@H](O)C[C@]7([H])C[C@H](O)CC[C@]7(C)[C@@]6([H])C[C@H](O)[C@]45C	[H]C(=O)CCC[N+](C)(C)C	CC(C)(CCc1ccccn1)C(=O)CCCc2ccccn2	[H]C(=O)CCC[N+](C)(C)C	CC(C)(CCc1ccccn1)C(=O)CCCc2ccccn2	C[N+]1=CCCC1	Cn1cnc(CC[NH3+])c1	C[S+](CCC[NH3+])C[C@H]1O[C@H]([C@H](O)[C@@H]1O)n2cnc3c(N)ncnc23	Cc1ncc(C[n+]2csc(CCOP([O-])(=O)OP([O-])(=O)OP([O-])([O-])=O)c2C)c(N)n1	[H][C@@](C)(CCC(=O)C(C)C(=O)SCCNC(=O)CCNC(=O)[C@H](O)C(C)(C)COP([O-])(=O)OP([O-])(=O)OC[C@H]1O[C@H]([C@H](O)[C@@H]1OP([O-])([O-])=O)n2cnc3c(N)ncnc23)[C@@]4([H])CC[C@@]5([H])[C@]6([H])[C@H](O)C[C@]7([H])C[C@H](O)CC[C@]7(C)[C@@]6([H])C[C@H](O)[C@]45C	[H][C@@](C)(CCC(=O)SCCNC(=O)CCNC(=O)[C@H](O)C(C)(C)COP([O-])(=O)OP([O-])(=O)OC[C@H]1O[C@H]([C@H](O)[C@@H]1OP([O-])([O-])=O)n2cnc3c(N)ncnc23)[C@@]4([H])CC[C@@]5([H])[C@]6([H])CC[C@]7([H])C[C@H](O)CC[C@]7(C)[C@@]6([H])C[C@H](O)[C@]45C	[H][C@@](C)(CCC=C(C)C(=O)SCCNC(=O)CCNC(=O)[C@H](O)C(C)(C)COP(O)(=O)OP(O)(=O)OC[C@H]1O[C@H]([C@H](O)[C@@H]1OP(O)(O)=O)n2cnc3c(N)ncnc23)[C@@]4([H])CC[C@@]5([H])[C@]6([H])[C@H](O)C[C@]7([H])C[C@H](O)CC[C@]7(C)[C@@]6([H])C[C@H](O)[C@]45C
5	CC(C)CCC=O	Cn1cnc(CC=O)c1	Cc1ncc(C[n+]2csc(CCO)c2C)c(N)n1	[H]C(=O)CCC[N+](C)(C)C	Cc1ncc(C[n+]2csc(CCOP([O-])([O-])=O)c2C)c(N)n1	C[S+](CCC[NH3+])C[C@H]1O[C@H]([C@H](O)[C@@H]1O)n2cnc3c(N)ncnc23	CN1[C@@H](CNc2ccc(cc2)C(=O)N[C@@H](CCC([O-])=O)C([O-])=O)CNc3nc(N)[nH]c(=O)c13	CN1[C@@H](CNc2ccc(cc2)C(=O)N[C@@H](CCC([O-])=O)C([O-])=O)CNc3nc(N)[nH]c(=O)c13	[H][C@@](C)(CCC(=O)SCCNC(=O)CCNC(=O)[C@H](O)C(C)(C)COP([O-])(=O)OP([O-])(=O)OC[C@H]1O[C@H]([C@H](O)[C@@H]1OP([O-])([O-])=O)n2cnc3c(N)ncnc23)[C@@]4([H])CC[C@@]5([H])[C@]6([H])[C@H](O)C[C@]7([H])C[C@H](O)CC[C@]7(C)[C@@]6([H])C[C@H](O)[C@]45C	[H][C@@](C)(CCC(O)C(C)C(=O)SCCNC(=O)CCNC(=O)[C@H](O)C(C)(C)COP(O)(=O)OP(O)(=O)OC[C@H]1O[C@H]([C@H](O)[C@@H]1OP(O)(O)=O)n2cnc3c(N)ncnc23)[C@@]4([H])CC[C@@]5([H])[C@]6([H])[C@H](O)C[C@]7([H])C[C@H](O)CC[C@]7(C)[C@@]6([H])C[C@H](O)[C@]45C	[H][C@@](C)(CCC[C@H](C)C(=O)SCCNC(=O)CCNC(=O)[C@H](O)C(C)(C)COP(O)(=O)OP(O)(=O)OC[C@H]1O[C@H]([C@H](O)[C@@H]1OP(O)(O)=O)n2cnc3c(N)ncnc23)[C@@]4([H])CC[C@@]5([H])[C@]6([H])[C@H](O)C[C@]7([H])C[C@H](O)CC[C@]7(C)[C@@]6([H])C[C@H](O)[C@]45C	CC(C)CCC=O	Cn1cnc(CC=O)c1	Cc1ncc(C[n+]2csc(CCO)c2C)c(N)n1	[H]C(=O)CCC[N+](C)(C)C	Cc1ncc(C[n+]2csc(CCOP([O-])([O-])=O)c2C)c(N)n1	C[S+](CCC[NH3+])C[C@H]1O[C@H]([C@H](O)[C@@H]1O)n2cnc3c(N)ncnc23	CN1[C@@H](CNc2ccc(cc2)C(=O)N[C@@H](CCC([O-])=O)C([O-])=O)CNc3nc(N)[nH]c(=O)c13	CN1[C@@H](CNc2ccc(cc2)C(=O)N[C@@H](CCC([O-])=O)C([O-])=O)CNc3nc(N)[nH]c(=O)c13	[H][C@@](C)(CCC(=O)SCCNC(=O)CCNC(=O)[C@H](O)C(C)(C)COP([O-])(=O)OP([O-])(=O)OC[C@H]1O[C@H]([C@H](O)[C@@H]1OP([O-])([O-])=O)n2cnc3c(N)ncnc23)[C@@]4([H])CC[C@@]5([H])[C@]6([H])[C@H](O)C[C@]7([H])C[C@H](O)CC[C@]7(C)[C@@]6([H])C[C@H](O)[C@]45C	[H][C@@](C)(CCC(O)C(C)C(=O)SCCNC(=O)CCNC(=O)[C@H](O)C(C)(C)COP(O)(=O)OP(O)(=O)OC[C@H]1O[C@H]([C@H](O)[C@@H]1OP(O)(O)=O)n2cnc3c(N)ncnc23)[C@@]4([H])CC[C@@]5([H])[C@]6([H])[C@H](O)C[C@]7([H])C[C@H](O)CC[C@]7(C)[C@@]6([H])C[C@H](O)[C@]45C	[H][C@@](C)(CCC[C@H](C)C(=O)SCCNC(=O)CCNC(=O)[C@H](O)C(C)(C)COP(O)(=O)OP(O)(=O)OC[C@H]1O[C@H]([C@H](O)[C@@H]1OP(O)(O)=O)n2cnc3c(N)ncnc23)[C@@]4([H])CC[C@@]5([H])[C@]6([H])[C@H](O)C[C@]7([H])C[C@H](O)CC[C@]7(C)[C@@]6([H])C[C@H](O)[C@]45C
6	Cn1cnc(CC[NH3+])c1	C[N+](C)(C)CCCC(=O)[O-]	C[N+](C)(C)CCCC(=O)[O-]	Cc1ncc(C[n+]2csc(CCOP([O-])([O-])=O)c2C)c(N)n1	Cc1ncc(C[n+]2csc(CCOP([O-])(=O)OP([O-])(=O)OP([O-])([O-])=O)c2C)c(N)n1	CC(C)(CCc1ccccn1)C(=O)CCCc2ccccn2	Cc1ncc(C[n+]2csc(CCOP(O)(=O)OP(O)([O-])=O)c2C)c(N)n1	[H][C@@](C)(CCC[C@@H](C)C(=O)SCCNC(=O)CCNC(=O)[C@H](O)C(C)(C)COP([O-])(=O)OP([O-])(=O)OC[C@H]1O[C@H]([C@H](O)[C@@H]1OP([O-])([O-])=O)n2cnc3c(N)ncnc23)[C@@]4([H])CC[C@@]5([H])[C@]6([H])[C@H](O)C[C@]7([H])C[C@H](O)CC[C@]7(C)[C@@]6([H])C[C@H](O)[C@]45C	[H][C@@](C)(CCC(=O)SCCNC(=O)CCNC(=O)[C@H](O)C(C)(C)COP([O-])(=O)OP([O-])(=O)OC[C@H]1O[C@H]([C@H](O)[C@@H]1OP([O-])([O-])=O)n2cnc3c(N)ncnc23)[C@@]4([H])CC[C@@]5([H])[C@]6([H])CC[C@]7([H])C[C@H](O)CC[C@]7(C)[C@@]6([H])C[C@H](O)[C@]45C	[H][C@@](C)(CCC[C@H](C)C(=O)SCCNC(=O)CCNC(=O)[C@H](O)C(C)(C)COP(O)(=O)OP(O)(=O)OC[C@H]1O[C@H]([C@H](O)[C@@H]1OP(O)(O)=O)n2cnc3c(N)ncnc23)[C@@]4([H])CC[C@@]5([H])[C@]6([H])[C@H](O)C[C@]7([H])C[C@H](O)CC[C@]7(C)[C@@]6([H])C[C@H](O)[C@]45C	[H][C@@](C)(CCC(O)C(C)C(=O)SCCNC(=O)CCNC(=O)[C@H](O)C(C)(C)COP(O)(=O)OP(O)(=O)OC[C@H]1O[C@H]([C@H](O)[C@@H]1OP(O)(O)=O)n2cnc3c(N)ncnc23)[C@@]4([H])CC[C@@]5([H])[C@]6([H])[C@H](O)C[C@]7([H])C[C@H](O)CC[C@]7(C)[C@@]6([H])CC[C@]45C	Cn1cnc(CC[NH3+])c1	C[N+](C)(C)CCCC(=O)[O-]	C[N+](C)(C)CCCC(=O)[O-]	Cc1ncc(C[n+]2csc(CCOP([O-])([O-])=O)c2C)c(N)n1	Cc1ncc(C[n+]2csc(CCOP([O-])(=O)OP([O-])(=O)OP([O-])([O-])=O)c2C)c(N)n1	CC(C)(CCc1ccccn1)C(=O)CCCc2ccccn2	Cc1ncc(C[n+]2csc(CCOP(O)(=O)OP(O)([O-])=O)c2C)c(N)n1	[H][C@@](C)(CCC[C@@H](C)C(=O)SCCNC(=O)CCNC(=O)[C@H](O)C(C)(C)COP([O-])(=O)OP([O-])(=O)OC[C@H]1O[C@H]([C@H](O)[C@@H]1OP([O-])([O-])=O)n2cnc3c(N)ncnc23)[C@@]4([H])CC[C@@]5([H])[C@]6([H])[C@H](O)C[C@]7([H])C[C@H](O)CC[C@]7(C)[C@@]6([H])C[C@H](O)[C@]45C	[H][C@@](C)(CCC(=O)SCCNC(=O)CCNC(=O)[C@H](O)C(C)(C)COP([O-])(=O)OP([O-])(=O)OC[C@H]1O[C@H]([C@H](O)[C@@H]1OP([O-])([O-])=O)n2cnc3c(N)ncnc23)[C@@]4([H])CC[C@@]5([H])[C@]6([H])CC[C@]7([H])C[C@H](O)CC[C@]7(C)[C@@]6([H])C[C@H](O)[C@]45C	[H][C@@](C)(CCC[C@H](C)C(=O)SCCNC(=O)CCNC(=O)[C@H](O)C(C)(C)COP(O)(=O)OP(O)(=O)OC[C@H]1O[C@H]([C@H](O)[C@@H]1OP(O)(O)=O)n2cnc3c(N)ncnc23)[C@@]4([H])CC[C@@]5([H])[C@]6([H])[C@H](O)C[C@]7([H])C[C@H](O)CC[C@]7(C)[C@@]6([H])C[C@H](O)[C@]45C	[H][C@@](C)(CCC(O)C(C)C(=O)SCCNC(=O)CCNC(=O)[C@H](O)C(C)(C)COP(O)(=O)OP(O)(=O)OC[C@H]1O[C@H]([C@H](O)[C@@H]1OP(O)(O)=O)n2cnc3c(N)ncnc23)[C@@]4([H])CC[C@@]5([H])[C@]6([H])[C@H](O)C[C@]7([H])C[C@H](O)CC[C@]7(C)[C@@]6([H])CC[C@]45C
7	CC(C)(CCc1ccccn1)C(=O)CCCc2ccccn2	Cc1ncc(C[n+]2csc(CCO)c2C)c(N)n1	Cn1cnc(CC=O)c1	CSc1c(c2c([nH]1)ncnc2N)C#N	[H]C(=O)CCC[N+](C)(C)C	CN1[C@@H](CNc2ccc(cc2)C(=O)N[C@@H](CCC([O-])=O)C([O-])=O)CNc3nc(N)[nH]c(=O)c13	CN1[C@@H](CNc2ccc(cc2)C(=O)N[C@@H](CCC(=O)O)C(=O)O)CNc3c1c(=O)nc(N)[nH]3	[H][C@@](C)(CCC(=O)C(C)C(=O)SCCNC(=O)CCNC(=O)[C@H](O)C(C)(C)COP([O-])(=O)OP([O-])(=O)OC[C@H]1O[C@H]([C@H](O)[C@@H]1OP([O-])([O-])=O)n2cnc3c(N)ncnc23)[C@@]4([H])CC[C@@]5([H])[C@]6([H])[C@H](O)C[C@]7([H])C[C@H](O)CC[C@]7(C)[C@@]6([H])C[C@H](O)[C@]45C	[H][C@@](C)(CCC(O)C(C)C(=O)SCCNC(=O)CCNC(=O)[C@H](O)C(C)(C)COP(O)(=O)OP(O)(=O)OC[C@H]1O[C@H]([C@H](O)[C@@H]1OP(O)(O)=O)n2cnc3c(N)ncnc23)[C@@]4([H])CC[C@@]5([H])[C@]6([H])[C@H](O)C[C@]7([H])C[C@H](O)CC[C@]7(C)[C@@]6([H])C[C@H](O)[C@]45C	[H][C@@](C)(CCC(O)C(C)C(=O)SCCNC(=O)CCNC(=O)[C@H](O)C(C)(C)COP(O)(=O)OP(O)(=O)OC[C@H]1O[C@H]([C@H](O)[C@@H]1OP(O)(O)=O)n2cnc3c(N)ncnc23)[C@@]4([H])CC[C@@]5([H])[C@]6([H])[C@H](O)C[C@]7([H])C[C@H](O)CC[C@]7(C)[C@@]6([H])CC[C@]45C	[H][C@@](C)(CCC=C(C)C(=O)SCCNC(=O)CCNC(=O)[C@H](O)C(C)(C)COP(O)(=O)OP(O)(=O)OC[C@H]1O[C@H]([C@H](O)[C@@H]1OP(O)(O)=O)n2cnc3c(N)ncnc23)[C@@]4([H])CC[C@@]5([H])[C@]6([H])[C@H](O)C[C@]7([H])C[C@H](O)CC[C@]7(C)[C@@]6([H])CC[C@]45C	CC(C)(CCc1ccccn1)C(=O)CCCc2ccccn2	Cc1ncc(C[n+]2csc(CCO)c2C)c(N)n1	Cn1cnc(CC=O)c1	CSc1c(c2c([nH]1)ncnc2N)C#N	[H]C(=O)CCC[N+](C)(C)C	CN1[C@@H](CNc2ccc(cc2)C(=O)N[C@@H](CCC([O-])=O)C([O-])=O)CNc3nc(N)[nH]c(=O)c13	CN1[C@@H](CNc2ccc(cc2)C(=O)N[C@@H](CCC(=O)O)C(=O)O)CNc3c1c(=O)nc(N)[nH]3	[H][C@@](C)(CCC(=O)C(C)C(=O)SCCNC(=O)CCNC(=O)[C@H](O)C(C)(C)COP([O-])(=O)OP([O-])(=O)OC[C@H]1O[C@H]([C@H](O)[C@@H]1OP([O-])([O-])=O)n2cnc3c(N)ncnc23)[C@@]4([H])CC[C@@]5([H])[C@]6([H])[C@H](O)C[C@]7([H])C[C@H](O)CC[C@]7(C)[C@@]6([H])C[C@H](O)[C@]45C	[H][C@@](C)(CCC(O)C(C)C(=O)SCCNC(=O)CCNC(=O)[C@H](O)C(C)(C)COP(O)(=O)OP(O)(=O)OC[C@H]1O[C@H]([C@H](O)[C@@H]1OP(O)(O)=O)n2cnc3c(N)ncnc23)[C@@]4([H])CC[C@@]5([H])[C@]6([H])[C@H](O)C[C@]7([H])C[C@H](O)CC[C@]7(C)[C@@]6([H])C[C@H](O)[C@]45C	[H][C@@](C)(CCC(O)C(C)C(=O)SCCNC(=O)CCNC(=O)[C@H](O)C(C)(C)COP(O)(=O)OP(O)(=O)OC[C@H]1O[C@H]([C@H](O)[C@@H]1OP(O)(O)=O)n2cnc3c(N)ncnc23)[C@@]4([H])CC[C@@]5([H])[C@]6([H])[C@H](O)C[C@]7([H])C[C@H](O)CC[C@]7(C)[C@@]6([H])CC[C@]45C	[H][C@@](C)(CCC=C(C)C(=O)SCCNC(=O)CCNC(=O)[C@H](O)C(C)(C)COP(O)(=O)OP(O)(=O)OC[C@H]1O[C@H]([C@H](O)[C@@H]1OP(O)(O)=O)n2cnc3c(N)ncnc23)[C@@]4([H])CC[C@@]5([H])[C@]6([H])[C@H](O)C[C@]7([H])C[C@H](O)CC[C@]7(C)[C@@]6([H])CC[C@]45C
8	Cn1cnc(CC=O)c1	[NH3+]CCc1ccccc1	CSc1c(c2c([nH]1)ncnc2N)C#N	CC1c2cc(c(cc2CCN1)O)OC	CSc1c(c2c([nH]1)ncnc2N)C#N	Cc1ncc(C[n+]2csc(CCOP(O)(=O)OP(O)([O-])=O)c2C)c(N)n1	[H][C@@](C)(CCC[C@@H](C)C(=O)SCCNC(=O)CCNC(=O)[C@H](O)C(C)(C)COP([O-])(=O)OP([O-])(=O)OC[C@H]1O[C@H]([C@H](O)[C@@H]1OP([O-])([O-])=O)n2cnc3c(N)ncnc23)[C@@]4([H])CC[C@@]5([H])[C@]6([H])[C@H](O)C[C@]7([H])C[C@H](O)CC[C@]7(C)[C@@]6([H])C[C@H](O)[C@]45C	[H][C@@](C)(CCC(=O)SCCNC(=O)CCNC(=O)[C@H](O)C(C)(C)COP([O-])(=O)OP([O-])(=O)OC[C@H]1O[C@H]([C@H](O)[C@@H]1OP([O-])([O-])=O)n2cnc3c(N)ncnc23)[C@@]4([H])CC[C@@]5([H])[C@]6([H])[C@H](O)C[C@]7([H])C[C@H](O)CC[C@]7(C)[C@@]6([H])C[C@H](O)[C@]45C	[H][C@@](C)(CCC[C@H](C)C(=O)SCCNC(=O)CCNC(=O)[C@H](O)C(C)(C)COP(O)(=O)OP(O)(=O)OC[C@H]1O[C@H]([C@H](O)[C@@H]1OP(O)(O)=O)n2cnc3c(N)ncnc23)[C@@]4([H])CC[C@@]5([H])[C@]6([H])[C@H](O)C[C@]7([H])C[C@H](O)CC[C@]7(C)[C@@]6([H])C[C@H](O)[C@]45C	[H][C@@](C)(CCCC(C)C(=O)SCCNC(=O)CCNC(=O)[C@H](O)C(C)(C)COP(O)(=O)OP(O)(=O)OC[C@H]1O[C@H]([C@H](O)[C@@H]1OP(O)(O)=O)n2cnc3c(N)ncnc23)[C@@]4([H])CC[C@@]5([H])[C@]6([H])[C@H](O)C[C@]7([H])C[C@H](O)CC[C@]7(C)[C@@]6([H])CC[C@]45C	[H][C@@](C)(CCCC(C)C(=O)SCCNC(=O)CCNC(=O)[C@H](O)C(C)(C)COP(O)(=O)OP(O)(=O)OC[C@H]1O[C@H]([C@H](O)[C@@H]1OP(O)(O)=O)n2cnc3c(N)ncnc23)[C@@]4([H])CC[C@@]5([H])[C@]6([H])[C@H](O)C[C@]7([H])C[C@H](O)CC[C@]7(C)[C@@]6([H])CC[C@]45C	Cn1cnc(CC=O)c1	[NH3+]CCc1ccccc1	CSc1c(c2c([nH]1)ncnc2N)C#N	CC1c2cc(c(cc2CCN1)O)OC	C[S+](CCC[NH3+])C[C@H]1O[C@H]([C@H](O)[C@@H]1O)n2cnc3c(N)ncnc23	Cc1ncc(C[n+]2csc(CCOP(O)(=O)OP(O)([O-])=O)c2C)c(N)n1	[H][C@@](C)(CCC[C@@H](C)C(=O)SCCNC(=O)CCNC(=O)[C@H](O)C(C)(C)COP([O-])(=O)OP([O-])(=O)OC[C@H]1O[C@H]([C@H](O)[C@@H]1OP([O-])([O-])=O)n2cnc3c(N)ncnc23)[C@@]4([H])CC[C@@]5([H])[C@]6([H])[C@H](O)C[C@]7([H])C[C@H](O)CC[C@]7(C)[C@@]6([H])C[C@H](O)[C@]45C	[H][C@@](C)(CCC(=O)SCCNC(=O)CCNC(=O)[C@H](O)C(C)(C)COP([O-])(=O)OP([O-])(=O)OC[C@H]1O[C@H]([C@H](O)[C@@H]1OP([O-])([O-])=O)n2cnc3c(N)ncnc23)[C@@]4([H])CC[C@@]5([H])[C@]6([H])[C@H](O)C[C@]7([H])C[C@H](O)CC[C@]7(C)[C@@]6([H])C[C@H](O)[C@]45C	[H][C@@](C)(CCC[C@H](C)C(=O)SCCNC(=O)CCNC(=O)[C@H](O)C(C)(C)COP(O)(=O)OP(O)(=O)OC[C@H]1O[C@H]([C@H](O)[C@@H]1OP(O)(O)=O)n2cnc3c(N)ncnc23)[C@@]4([H])CC[C@@]5([H])[C@]6([H])[C@H](O)C[C@]7([H])C[C@H](O)CC[C@]7(C)[C@@]6([H])C[C@H](O)[C@]45C	[H][C@@](C)(CCCC(C)C(=O)SCCNC(=O)CCNC(=O)[C@H](O)C(C)(C)COP(O)(=O)OP(O)(=O)OC[C@H]1O[C@H]([C@H](O)[C@@H]1OP(O)(O)=O)n2cnc3c(N)ncnc23)[C@@]4([H])CC[C@@]5([H])[C@]6([H])[C@H](O)C[C@]7([H])C[C@H](O)CC[C@]7(C)[C@@]6([H])CC[C@]45C	[H][C@@](C)(CCCC(C)C(=O)SCCNC(=O)CCNC(=O)[C@H](O)C(C)(C)COP(O)(=O)OP(O)(=O)OC[C@H]1O[C@H]([C@H](O)[C@@H]1OP(O)(O)=O)n2cnc3c(N)ncnc23)[C@@]4([H])CC[C@@]5([H])[C@]6([H])[C@H](O)C[C@]7([H])C[C@H](O)CC[C@]7(C)[C@@]6([H])CC[C@]45C
9	C[NH3+]	[NH3+]CCc1c[nH]c2ccccc12	[NH3+]CCc1c[nH]c2ccccc12	CNCCc1c[nH]c2ccc(O)cc12	CC1c2cc(c(cc2CCN1)O)OC	CN1[C@@H](CNc2ccc(cc2)C(=O)N[C@@H](CCC(=O)O)C(=O)O)CNc3c1c(=O)nc(N)[nH]3	[H][C@@](C)(CCC(=O)C(C)C(=O)SCCNC(=O)CCNC(=O)[C@H](O)C(C)(C)COP([O-])(=O)OP([O-])(=O)OC[C@H]1O[C@H]([C@H](O)[C@@H]1OP([O-])([O-])=O)n2cnc3c(N)ncnc23)[C@@]4([H])CC[C@@]5([H])[C@]6([H])[C@H](O)C[C@]7([H])C[C@H](O)CC[C@]7(C)[C@@]6([H])C[C@H](O)[C@]45C	[H][C@@](C)(CCC(=O)SCCNC(=O)CCNC(=O)[C@H](O)C(C)(C)COP([O-])(=O)OP([O-])(=O)OC[C@H]1O[C@H]([C@H](O)[C@@H]1OP([O-])([O-])=O)n2cnc3c(N)ncnc23)[C@@]4([H])CC[C@@]5([H])[C@]6([H])CC[C@]7([H])C[C@H](O)CC[C@]7(C)[C@@]6([H])C[C@H](O)[C@]45C	[H][C@@](C)(CCC(O)C(C)C(=O)SCCNC(=O)CCNC(=O)[C@H](O)C(C)(C)COP(O)(=O)OP(O)(=O)OC[C@H]1O[C@H]([C@H](O)[C@@H]1OP(O)(O)=O)n2cnc3c(N)ncnc23)[C@@]4([H])CC[C@@]5([H])[C@]6([H])[C@H](O)C[C@]7([H])C[C@H](O)CC[C@]7(C)[C@@]6([H])CC[C@]45C	[H][C@@](C)(CCC(=O)SCCNC(=O)CCNC(=O)[C@H](O)C(C)(C)COP(O)(=O)OP(O)(=O)OC[C@H]1O[C@H]([C@H](O)[C@@H]1OP(O)(O)=O)n2cnc3c(N)ncnc23)[C@@]4([H])CC[C@@]5([H])[C@]6([H])[C@H](O)C[C@]7([H])C[C@H](O)CC[C@]7(C)[C@@]6([H])CC[C@]45C	[H][C@@](C)(CCC(=O)SCCNC(=O)CCNC(=O)[C@H](O)C(C)(C)COP(O)(=O)OP(O)(=O)OC[C@H]1O[C@H]([C@H](O)[C@@H]1OP(O)(O)=O)n2cnc3c(N)ncnc23)[C@@]4([H])CC[C@@]5([H])[C@]6([H])[C@H](O)C[C@]7([H])C[C@H](O)CC[C@]7(C)[C@@]6([H])CC[C@]45C	C[NH3+]	[NH3+]CCc1c[nH]c2ccccc12	[NH3+]CCc1c[nH]c2ccccc12	CNCCc1c[nH]c2ccc(O)cc12	CSc1c(c2c([nH]1)ncnc2N)C#N	CN1[C@@H](CNc2ccc(cc2)C(=O)N[C@@H](CCC(=O)O)C(=O)O)CNc3c1c(=O)nc(N)[nH]3	[H][C@@](C)(CCC(=O)C(C)C(=O)SCCNC(=O)CCNC(=O)[C@H](O)C(C)(C)COP([O-])(=O)OP([O-])(=O)OC[C@H]1O[C@H]([C@H](O)[C@@H]1OP([O-])([O-])=O)n2cnc3c(N)ncnc23)[C@@]4([H])CC[C@@]5([H])[C@]6([H])[C@H](O)C[C@]7([H])C[C@H](O)CC[C@]7(C)[C@@]6([H])C[C@H](O)[C@]45C	[H][C@@](C)(CCC(=O)SCCNC(=O)CCNC(=O)[C@H](O)C(C)(C)COP([O-])(=O)OP([O-])(=O)OC[C@H]1O[C@H]([C@H](O)[C@@H]1OP([O-])([O-])=O)n2cnc3c(N)ncnc23)[C@@]4([H])CC[C@@]5([H])[C@]6([H])CC[C@]7([H])C[C@H](O)CC[C@]7(C)[C@@]6([H])C[C@H](O)[C@]45C	[H][C@@](C)(CCC(O)C(C)C(=O)SCCNC(=O)CCNC(=O)[C@H](O)C(C)(C)COP(O)(=O)OP(O)(=O)OC[C@H]1O[C@H]([C@H](O)[C@@H]1OP(O)(O)=O)n2cnc3c(N)ncnc23)[C@@]4([H])CC[C@@]5([H])[C@]6([H])[C@H](O)C[C@]7([H])C[C@H](O)CC[C@]7(C)[C@@]6([H])CC[C@]45C	[H][C@@](C)(CCC(=O)SCCNC(=O)CCNC(=O)[C@H](O)C(C)(C)COP(O)(=O)OP(O)(=O)OC[C@H]1O[C@H]([C@H](O)[C@@H]1OP(O)(O)=O)n2cnc3c(N)ncnc23)[C@@]4([H])CC[C@@]5([H])[C@]6([H])[C@H](O)C[C@]7([H])C[C@H](O)CC[C@]7(C)[C@@]6([H])CC[C@]45C	[H][C@@](C)(CCC(=O)SCCNC(=O)CCNC(=O)[C@H](O)C(C)(C)COP(O)(=O)OP(O)(=O)OC[C@H]1O[C@H]([C@H](O)[C@@H]1OP(O)(O)=O)n2cnc3c(N)ncnc23)[C@@]4([H])CC[C@@]5([H])[C@]6([H])[C@H](O)C[C@]7([H])C[C@H](O)CC[C@]7(C)[C@@]6([H])CC[C@]45C
10	C[N+](C)(C)CCCC(=O)[O-]	CSc1c(c2c([nH]1)ncnc2N)C#N	CC1c2cc(c(cc2CCN1)O)OC	C1c2ccccc2-c3c1cc(cc3)C(=O)C[n+]4cccc(c4)C(=O)N	CN1[C@@H](CNc2ccc(cc2)C(=O)N[C@@H](CCC([O-])=O)C([O-])=O)CNc3nc(N)[nH]c(=O)c13	C[N+]1=CCCC1	[H][C@@](C)(CCC(=O)SCCNC(=O)CCNC(=O)[C@H](O)C(C)(C)COP([O-])(=O)OP([O-])(=O)OC[C@H]1O[C@H]([C@H](O)[C@@H]1OP([O-])([O-])=O)n2cnc3c(N)ncnc23)[C@@]4([H])CC[C@@]5([H])[C@]6([H])[C@H](O)C[C@]7([H])C[C@H](O)CC[C@]7(C)[C@@]6([H])C[C@H](O)[C@]45C	Cc1ncc(C[n+]2csc(CCOP(O)(=O)OP(O)([O-])=O)c2C)c(N)n1	[H][C@@](C)(CCCC(C)C(=O)SCCNC(=O)CCNC(=O)[C@H](O)C(C)(C)COP(O)(=O)OP(O)(=O)OC[C@H]1O[C@H]([C@H](O)[C@@H]1OP(O)(O)=O)n2cnc3c(N)ncnc23)[C@@]4([H])CC[C@@]5([H])[C@]6([H])[C@H](O)C[C@]7([H])C[C@H](O)CC[C@]7(C)[C@@]6([H])CC[C@]45C	[H][C@@](C)(CCC=C(C)C(=O)SCCNC(=O)CCNC(=O)[C@H](O)C(C)(C)COP(O)(=O)OP(O)(=O)OC[C@H]1O[C@H]([C@H](O)[C@@H]1OP(O)(O)=O)n2cnc3c(N)ncnc23)[C@@]4([H])CC[C@@]5([H])[C@]6([H])[C@H](O)C[C@]7([H])C[C@H](O)CC[C@]7(C)[C@@]6([H])C[C@H](O)[C@]45C	[H][C@@](C)(CCC(=O)SCCNC(=O)CCNC(=O)[C@H](O)C(C)(C)COP([O-])(=O)OP([O-])(=O)OC[C@H]1O[C@H]([C@H](O)[C@@H]1OP([O-])([O-])=O)n2cnc3c(N)ncnc23)[C@@]4([H])CC[C@@]5([H])[C@]6([H])[C@H](O)C[C@]7([H])C[C@H](O)CC[C@]7(C)[C@@]6([H])C[C@H](O)[C@]45C	C[N+](C)(C)CCCC(=O)[O-]	CSc1c(c2c([nH]1)ncnc2N)C#N	CC1c2cc(c(cc2CCN1)O)OC	C1c2ccccc2-c3c1cc(cc3)C(=O)C[n+]4cccc(c4)C(=O)N	CC1c2cc(c(cc2CCN1)O)OC	C[N+]1=CCCC1	[H][C@@](C)(CCC(=O)SCCNC(=O)CCNC(=O)[C@H](O)C(C)(C)COP([O-])(=O)OP([O-])(=O)OC[C@H]1O[C@H]([C@H](O)[C@@H]1OP([O-])([O-])=O)n2cnc3c(N)ncnc23)[C@@]4([H])CC[C@@]5([H])[C@]6([H])[C@H](O)C[C@]7([H])C[C@H](O)CC[C@]7(C)[C@@]6([H])C[C@H](O)[C@]45C	Cc1ncc(C[n+]2csc(CCOP(O)(=O)OP(O)([O-])=O)c2C)c(N)n1	[H][C@@](C)(CCCC(C)C(=O)SCCNC(=O)CCNC(=O)[C@H](O)C(C)(C)COP(O)(=O)OP(O)(=O)OC[C@H]1O[C@H]([C@H](O)[C@@H]1OP(O)(O)=O)n2cnc3c(N)ncnc23)[C@@]4([H])CC[C@@]5([H])[C@]6([H])[C@H](O)C[C@]7([H])C[C@H](O)CC[C@]7(C)[C@@]6([H])CC[C@]45C	[H][C@@](C)(CCC=C(C)C(=O)SCCNC(=O)CCNC(=O)[C@H](O)C(C)(C)COP(O)(=O)OP(O)(=O)OC[C@H]1O[C@H]([C@H](O)[C@@H]1OP(O)(O)=O)n2cnc3c(N)ncnc23)[C@@]4([H])CC[C@@]5([H])[C@]6([H])[C@H](O)C[C@]7([H])C[C@H](O)CC[C@]7(C)[C@@]6([H])C[C@H](O)[C@]45C	[H][C@@](C)(CCC(=O)SCCNC(=O)CCNC(=O)[C@H](O)C(C)(C)COP([O-])(=O)OP([O-])(=O)OC[C@H]1O[C@H]([C@H](O)[C@@H]1OP([O-])([O-])=O)n2cnc3c(N)ncnc23)[C@@]4([H])CC[C@@]5([H])[C@]6([H])[C@H](O)C[C@]7([H])C[C@H](O)CC[C@]7(C)[C@@]6([H])C[C@H](O)[C@]45C
11	[NH3+]CCc1c[nH]c2ccccc12	C[NH2+]CCCC[NH3+]	CNCCc1c[nH]c2ccc(O)cc12	Cc1ncc(C[n+]2csc(CCOP([O-])(=O)OP([O-])(=O)OP([O-])([O-])=O)c2C)c(N)n1	CNCCc1c[nH]c2ccc(O)cc12	C[S+](CC[C@H](N)C(=O)O)C[C@H]1O[C@H]([C@H](O)[C@@H]1O)n2cnc3c(N)ncnc23	[H][C@@](C)(CCC(=O)SCCNC(=O)CCNC(=O)[C@H](O)C(C)(C)COP([O-])(=O)OP([O-])(=O)OC[C@H]1O[C@H]([C@H](O)[C@@H]1OP([O-])([O-])=O)n2cnc3c(N)ncnc23)[C@@]4([H])CC[C@@]5([H])[C@]6([H])CC[C@]7([H])C[C@H](O)CC[C@]7(C)[C@@]6([H])C[C@H](O)[C@]45C	[H][C@@](C)(CCC(O)C(C)C(=O)SCCNC(=O)CCNC(=O)[C@H](O)C(C)(C)COP(O)(=O)OP(O)(=O)OC[C@H]1O[C@H]([C@H](O)[C@@H]1OP(O)(O)=O)n2cnc3c(N)ncnc23)[C@@]4([H])CC[C@@]5([H])[C@]6([H])[C@H](O)C[C@]7([H])C[C@H](O)CC[C@]7(C)[C@@]6([H])C[C@H](O)[C@]45C	[H][C@@](C)(CCC(=O)SCCNC(=O)CCNC(=O)[C@H](O)C(C)(C)COP(O)(=O)OP(O)(=O)OC[C@H]1O[C@H]([C@H](O)[C@@H]1OP(O)(O)=O)n2cnc3c(N)ncnc23)[C@@]4([H])CC[C@@]5([H])[C@]6([H])[C@H](O)C[C@]7([H])C[C@H](O)CC[C@]7(C)[C@@]6([H])CC[C@]45C	[H][C@@](C)(CCC=C(C)C(=O)SCCNC(=O)CCNC(=O)[C@H](O)C(C)(C)COP(O)(=O)OP(O)(=O)OC[C@H]1O[C@H]([C@H](O)[C@@H]1OP(O)(O)=O)n2cnc3c(N)ncnc23)[C@@]4([H])CC[C@@]5([H])[C@]6([H])[C@H](O)C[C@]7([H])C[C@H](O)CC[C@]7(C)[C@@]6([H])CC[C@]45C	[H][C@@](C)(CCC(=O)SCCNC(=O)CCNC(=O)[C@H](O)C(C)(C)COP([O-])(=O)OP([O-])(=O)OC[C@H]1O[C@H]([C@H](O)[C@@H]1OP([O-])([O-])=O)n2cnc3c(N)ncnc23)[C@@]4([H])CC[C@@]5([H])[C@]6([H])CC[C@]7([H])C[C@H](O)CC[C@]7(C)[C@@]6([H])C[C@H](O)[C@]45C	[NH3+]CCc1c[nH]c2ccccc12	C[NH2+]CCCC[NH3+]	CNCCc1c[nH]c2ccc(O)cc12	Cc1ncc(C[n+]2csc(CCOP([O-])(=O)OP([O-])(=O)OP([O-])([O-])=O)c2C)c(N)n1	CN1[C@@H](CNc2ccc(cc2)C(=O)N[C@@H](CCC([O-])=O)C([O-])=O)CNc3nc(N)[nH]c(=O)c13	C[S+](CC[C@H](N)C(=O)O)C[C@H]1O[C@H]([C@H](O)[C@@H]1O)n2cnc3c(N)ncnc23	[H][C@@](C)(CCC(=O)SCCNC(=O)CCNC(=O)[C@H](O)C(C)(C)COP([O-])(=O)OP([O-])(=O)OC[C@H]1O[C@H]([C@H](O)[C@@H]1OP([O-])([O-])=O)n2cnc3c(N)ncnc23)[C@@]4([H])CC[C@@]5([H])[C@]6([H])CC[C@]7([H])C[C@H](O)CC[C@]7(C)[C@@]6([H])C[C@H](O)[C@]45C	[H][C@@](C)(CCC(O)C(C)C(=O)SCCNC(=O)CCNC(=O)[C@H](O)C(C)(C)COP(O)(=O)OP(O)(=O)OC[C@H]1O[C@H]([C@H](O)[C@@H]1OP(O)(O)=O)n2cnc3c(N)ncnc23)[C@@]4([H])CC[C@@]5([H])[C@]6([H])[C@H](O)C[C@]7([H])C[C@H](O)CC[C@]7(C)[C@@]6([H])C[C@H](O)[C@]45C	[H][C@@](C)(CCC(=O)SCCNC(=O)CCNC(=O)[C@H](O)C(C)(C)COP(O)(=O)OP(O)(=O)OC[C@H]1O[C@H]([C@H](O)[C@@H]1OP(O)(O)=O)n2cnc3c(N)ncnc23)[C@@]4([H])CC[C@@]5([H])[C@]6([H])[C@H](O)C[C@]7([H])C[C@H](O)CC[C@]7(C)[C@@]6([H])CC[C@]45C	[H][C@@](C)(CCC=C(C)C(=O)SCCNC(=O)CCNC(=O)[C@H](O)C(C)(C)COP(O)(=O)OP(O)(=O)OC[C@H]1O[C@H]([C@H](O)[C@@H]1OP(O)(O)=O)n2cnc3c(N)ncnc23)[C@@]4([H])CC[C@@]5([H])[C@]6([H])[C@H](O)C[C@]7([H])C[C@H](O)CC[C@]7(C)[C@@]6([H])CC[C@]45C	[H][C@@](C)(CCC(=O)SCCNC(=O)CCNC(=O)[C@H](O)C(C)(C)COP([O-])(=O)OP([O-])(=O)OC[C@H]1O[C@H]([C@H](O)[C@@H]1OP([O-])([O-])=O)n2cnc3c(N)ncnc23)[C@@]4([H])CC[C@@]5([H])[C@]6([H])CC[C@]7([H])C[C@H](O)CC[C@]7(C)[C@@]6([H])C[C@H](O)[C@]45C
12	C[NH2+]CCCC[NH3+]	C[n+]1cccc(c1)C(=O)N	C1c2ccccc2-c3c1cc(cc3)C(=O)C[n+]4cccc(c4)C(=O)N	C[N+](C)(C)CCCC(=O)[O-]	C[S+](CCC[NH3+])C[C@H]1O[C@H]([C@H](O)[C@@H]1O)n2cnc3c(N)ncnc23	CC1c2cc(c(cc2CCN1)O)OC	Cn1cnc(CC[NH3+])c1	[H][C@@](C)(CCC[C@H](C)C(=O)SCCNC(=O)CCNC(=O)[C@H](O)C(C)(C)COP(O)(=O)OP(O)(=O)OC[C@H]1O[C@H]([C@H](O)[C@@H]1OP(O)(O)=O)n2cnc3c(N)ncnc23)[C@@]4([H])CC[C@@]5([H])[C@]6([H])[C@H](O)C[C@]7([H])C[C@H](O)CC[C@]7(C)[C@@]6([H])C[C@H](O)[C@]45C	Cc1ncc(C[n+]2csc(CCOP([O-])([O-])=O)c2C)c(N)n1	C[S+](CCC[NH3+])C[C@H]1O[C@H]([C@H](O)[C@@H]1O)n2cnc3c(N)ncnc23	CCCCC/C=C/C(=O)SCCNC(=O)CCNC(=O)[C@H](O)C(C)(C)COP(O)(=O)OP(O)(=O)OC[C@H]1O[C@H]([C@H](O)[C@@H]1OP(O)(O)=O)n2cnc3c(N)ncnc23	C[NH2+]CCCC[NH3+]	C[n+]1cccc(c1)C(=O)N	C1c2ccccc2-c3c1cc(cc3)C(=O)C[n+]4cccc(c4)C(=O)N	C[N+](C)(C)CCCC(=O)[O-]	CNCCc1c[nH]c2ccc(O)cc12	CC1c2cc(c(cc2CCN1)O)OC	Cn1cnc(CC[NH3+])c1	[H][C@@](C)(CCC[C@H](C)C(=O)SCCNC(=O)CCNC(=O)[C@H](O)C(C)(C)COP(O)(=O)OP(O)(=O)OC[C@H]1O[C@H]([C@H](O)[C@@H]1OP(O)(O)=O)n2cnc3c(N)ncnc23)[C@@]4([H])CC[C@@]5([H])[C@]6([H])[C@H](O)C[C@]7([H])C[C@H](O)CC[C@]7(C)[C@@]6([H])C[C@H](O)[C@]45C	Cc1ncc(C[n+]2csc(CCOP([O-])([O-])=O)c2C)c(N)n1	C[S+](CCC[NH3+])C[C@H]1O[C@H]([C@H](O)[C@@H]1O)n2cnc3c(N)ncnc23	CCCCC/C=C/C(=O)SCCNC(=O)CCNC(=O)[C@H](O)C(C)(C)COP(O)(=O)OP(O)(=O)OC[C@H]1O[C@H]([C@H](O)[C@@H]1OP(O)(O)=O)n2cnc3c(N)ncnc23
13	C[N+](C)(C)CC=O	C[N+](C)(C)CCO	CC(=O)OCC[N+](C)(C)C	Cn1cnc(CC=O)c1	C1c2ccccc2-c3c1cc(cc3)C(=O)C[n+]4cccc(c4)C(=O)N	CNCCc1c[nH]c2ccc(O)cc12	C[S+](CC[C@H](N)C(=O)O)C[C@H]1O[C@H]([C@H](O)[C@@H]1O)n2cnc3c(N)ncnc23	[H][C@@](C)(CCC(O)C(C)C(=O)SCCNC(=O)CCNC(=O)[C@H](O)C(C)(C)COP(O)(=O)OP(O)(=O)OC[C@H]1O[C@H]([C@H](O)[C@@H]1OP(O)(O)=O)n2cnc3c(N)ncnc23)[C@@]4([H])CC[C@@]5([H])[C@]6([H])[C@H](O)C[C@]7([H])C[C@H](O)CC[C@]7(C)[C@@]6([H])CC[C@]45C	[H][C@@](C)(CCC=C(C)C(=O)SCCNC(=O)CCNC(=O)[C@H](O)C(C)(C)COP(O)(=O)OP(O)(=O)OC[C@H]1O[C@H]([C@H](O)[C@@H]1OP(O)(O)=O)n2cnc3c(N)ncnc23)[C@@]4([H])CC[C@@]5([H])[C@]6([H])[C@H](O)C[C@]7([H])C[C@H](O)CC[C@]7(C)[C@@]6([H])C[C@H](O)[C@]45C	CC(C)CCCC(C)CCCC(C)CCC(=O)SCCNC(=O)CCNC(=O)[C@H](O)C(C)(C)COP([O-])(=O)OP([O-])(=O)OC[C@H]1O[C@H]([C@H](O)[C@@H]1OP([O-])([O-])=O)n2cnc3c(N)ncnc23	CCCCCCCCCCCCC/C=C/C(=O)SCCNC(=O)CCNC(=O)[C@H](O)C(C)(C)COP([O-])(=O)OP([O-])(=O)OC[C@H]1O[C@H]([C@H](O)[C@@H]1OP([O-])([O-])=O)n2cnc3c(N)ncnc23	C[N+](C)(C)CC=O	C[N+](C)(C)CCO	CC(=O)OCC[N+](C)(C)C	Cn1cnc(CC=O)c1	C1c2ccccc2-c3c1cc(cc3)C(=O)C[n+]4cccc(c4)C(=O)N	CNCCc1c[nH]c2ccc(O)cc12	C[S+](CC[C@H](N)C(=O)O)C[C@H]1O[C@H]([C@H](O)[C@@H]1O)n2cnc3c(N)ncnc23	[H][C@@](C)(CCC(O)C(C)C(=O)SCCNC(=O)CCNC(=O)[C@H](O)C(C)(C)COP(O)(=O)OP(O)(=O)OC[C@H]1O[C@H]([C@H](O)[C@@H]1OP(O)(O)=O)n2cnc3c(N)ncnc23)[C@@]4([H])CC[C@@]5([H])[C@]6([H])[C@H](O)C[C@]7([H])C[C@H](O)CC[C@]7(C)[C@@]6([H])CC[C@]45C	[H][C@@](C)(CCC=C(C)C(=O)SCCNC(=O)CCNC(=O)[C@H](O)C(C)(C)COP(O)(=O)OP(O)(=O)OC[C@H]1O[C@H]([C@H](O)[C@@H]1OP(O)(O)=O)n2cnc3c(N)ncnc23)[C@@]4([H])CC[C@@]5([H])[C@]6([H])[C@H](O)C[C@]7([H])C[C@H](O)CC[C@]7(C)[C@@]6([H])C[C@H](O)[C@]45C	CC(C)CCCC(C)CCCC(C)CCC(=O)SCCNC(=O)CCNC(=O)[C@H](O)C(C)(C)COP([O-])(=O)OP([O-])(=O)OC[C@H]1O[C@H]([C@H](O)[C@@H]1OP([O-])([O-])=O)n2cnc3c(N)ncnc23	CCCCCCCCCCCCC/C=C/C(=O)SCCNC(=O)CCNC(=O)[C@H](O)C(C)(C)COP([O-])(=O)OP([O-])(=O)OC[C@H]1O[C@H]([C@H](O)[C@@H]1OP([O-])([O-])=O)n2cnc3c(N)ncnc23
14	C[n+]1cccc(c1)C(=O)N	CC(=O)OCC[N+](C)(C)C	C[N+](C)(C)CCO	CC(=O)OCC[N+](C)(C)C	Cc1ncc(C[n+]2csc(CCOP(O)(=O)OP(O)([O-])=O)c2C)c(N)n1	C1c2ccccc2-c3c1cc(cc3)C(=O)C[n+]4cccc(c4)C(=O)N	[H][C@@](C)(CCC(O)C(C)C(=O)SCCNC(=O)CCNC(=O)[C@H](O)C(C)(C)COP(O)(=O)OP(O)(=O)OC[C@H]1O[C@H]([C@H](O)[C@@H]1OP(O)(O)=O)n2cnc3c(N)ncnc23)[C@@]4([H])CC[C@@]5([H])[C@]6([H])[C@H](O)C[C@]7([H])C[C@H](O)CC[C@]7(C)[C@@]6([H])C[C@H](O)[C@]45C	[H][C@@](C)(CCCC(C)C(=O)SCCNC(=O)CCNC(=O)[C@H](O)C(C)(C)COP(O)(=O)OP(O)(=O)OC[C@H]1O[C@H]([C@H](O)[C@@H]1OP(O)(O)=O)n2cnc3c(N)ncnc23)[C@@]4([H])CC[C@@]5([H])[C@]6([H])[C@H](O)C[C@]7([H])C[C@H](O)CC[C@]7(C)[C@@]6([H])CC[C@]45C	[H][C@@](C)(CCC=C(C)C(=O)SCCNC(=O)CCNC(=O)[C@H](O)C(C)(C)COP(O)(=O)OP(O)(=O)OC[C@H]1O[C@H]([C@H](O)[C@@H]1OP(O)(O)=O)n2cnc3c(N)ncnc23)[C@@]4([H])CC[C@@]5([H])[C@]6([H])[C@H](O)C[C@]7([H])C[C@H](O)CC[C@]7(C)[C@@]6([H])CC[C@]45C	CC(=O)SCCNC(=O)CCNC(=O)[C@H](O)C(C)(C)COP([O-])(=O)OP([O-])(=O)OC[C@H]1O[C@H]([C@H](O)[C@@H]1OP([O-])([O-])=O)n2cnc3c(N)ncnc23	CCCCCCCCC[C@H](O)CC(=O)SCCNC(=O)CCNC(=O)[C@H](O)C(C)(C)COP(O)(=O)OP(O)(=O)OC[C@H]1O[C@H]([C@H](O)[C@@H]1OP(O)(O)=O)n2cnc3c(N)ncnc23	C[n+]1cccc(c1)C(=O)N	CC(=O)OCC[N+](C)(C)C	C[N+](C)(C)CCO	CC(=O)OCC[N+](C)(C)C	Cc1ncc(C[n+]2csc(CCOP(O)(=O)OP(O)([O-])=O)c2C)c(N)n1	C1c2ccccc2-c3c1cc(cc3)C(=O)C[n+]4cccc(c4)C(=O)N	[H][C@@](C)(CCC(O)C(C)C(=O)SCCNC(=O)CCNC(=O)[C@H](O)C(C)(C)COP(O)(=O)OP(O)(=O)OC[C@H]1O[C@H]([C@H](O)[C@@H]1OP(O)(O)=O)n2cnc3c(N)ncnc23)[C@@]4([H])CC[C@@]5([H])[C@]6([H])[C@H](O)C[C@]7([H])C[C@H](O)CC[C@]7(C)[C@@]6([H])C[C@H](O)[C@]45C	[H][C@@](C)(CCCC(C)C(=O)SCCNC(=O)CCNC(=O)[C@H](O)C(C)(C)COP(O)(=O)OP(O)(=O)OC[C@H]1O[C@H]([C@H](O)[C@@H]1OP(O)(O)=O)n2cnc3c(N)ncnc23)[C@@]4([H])CC[C@@]5([H])[C@]6([H])[C@H](O)C[C@]7([H])C[C@H](O)CC[C@]7(C)[C@@]6([H])CC[C@]45C	[H][C@@](C)(CCC=C(C)C(=O)SCCNC(=O)CCNC(=O)[C@H](O)C(C)(C)COP(O)(=O)OP(O)(=O)OC[C@H]1O[C@H]([C@H](O)[C@@H]1OP(O)(O)=O)n2cnc3c(N)ncnc23)[C@@]4([H])CC[C@@]5([H])[C@]6([H])[C@H](O)C[C@]7([H])C[C@H](O)CC[C@]7(C)[C@@]6([H])CC[C@]45C	CC(=O)SCCNC(=O)CCNC(=O)[C@H](O)C(C)(C)COP([O-])(=O)OP([O-])(=O)OC[C@H]1O[C@H]([C@H](O)[C@@H]1OP([O-])([O-])=O)n2cnc3c(N)ncnc23	CCCCCCCCC[C@H](O)CC(=O)SCCNC(=O)CCNC(=O)[C@H](O)C(C)(C)COP(O)(=O)OP(O)(=O)OC[C@H]1O[C@H]([C@H](O)[C@@H]1OP(O)(O)=O)n2cnc3c(N)ncnc23
15	[NH3+]CCS	CC1c2cc(c(cc2CCN1)O)OC	Cc1ncc(C[n+]2csc(CCOP([O-])([O-])=O)c2C)c(N)n1	[NH3+]CCc1c[nH]c2ccccc12	CN1[C@@H](CNc2ccc(cc2)C(=O)N[C@@H](CCC(=O)O)C(=O)O)CNc3c1c(=O)nc(N)[nH]3	CSc1c(c2c([nH]1)ncnc2N)C#N	[H][C@@](C)(CCC[C@H](C)C(=O)SCCNC(=O)CCNC(=O)[C@H](O)C(C)(C)COP(O)(=O)OP(O)(=O)OC[C@H]1O[C@H]([C@H](O)[C@@H]1OP(O)(O)=O)n2cnc3c(N)ncnc23)[C@@]4([H])CC[C@@]5([H])[C@]6([H])[C@H](O)C[C@]7([H])C[C@H](O)CC[C@]7(C)[C@@]6([H])C[C@H](O)[C@]45C	[H][C@@](C)(CCC(=O)SCCNC(=O)CCNC(=O)[C@H](O)C(C)(C)COP(O)(=O)OP(O)(=O)OC[C@H]1O[C@H]([C@H](O)[C@@H]1OP(O)(O)=O)n2cnc3c(N)ncnc23)[C@@]4([H])CC[C@@]5([H])[C@]6([H])[C@H](O)C[C@]7([H])C[C@H](O)CC[C@]7(C)[C@@]6([H])CC[C@]45C	Cc1ncc(C[n+]2csc(CCOP([O-])(=O)OP([O-])(=O)OP([O-])([O-])=O)c2C)c(N)n1	CCCCCCCCCCCCCC(=O)CC(=O)SCCNC(=O)CCNC(=O)[C@H](O)C(C)(C)COP([O-])(=O)OP([O-])(=O)OC[C@H]1O[C@H]([C@H](O)[C@@H]1OP([O-])([O-])=O)n2cnc3c(N)ncnc23	CCCCCCCCCCCCC[C@H](O)CC(=O)SCCNC(=O)CCNC(=O)[C@H](O)C(C)(C)COP(O)(=O)OP(O)(=O)OC[C@H]1O[C@H]([C@H](O)[C@@H]1OP(O)(O)=O)n2cnc3c(N)ncnc23	[NH3+]CCS	CC1c2cc(c(cc2CCN1)O)OC	Cc1ncc(C[n+]2csc(CCOP([O-])([O-])=O)c2C)c(N)n1	[NH3+]CCc1c[nH]c2ccccc12	CN1[C@@H](CNc2ccc(cc2)C(=O)N[C@@H](CCC(=O)O)C(=O)O)CNc3c1c(=O)nc(N)[nH]3	CSc1c(c2c([nH]1)ncnc2N)C#N	[H][C@@](C)(CCC[C@H](C)C(=O)SCCNC(=O)CCNC(=O)[C@H](O)C(C)(C)COP(O)(=O)OP(O)(=O)OC[C@H]1O[C@H]([C@H](O)[C@@H]1OP(O)(O)=O)n2cnc3c(N)ncnc23)[C@@]4([H])CC[C@@]5([H])[C@]6([H])[C@H](O)C[C@]7([H])C[C@H](O)CC[C@]7(C)[C@@]6([H])C[C@H](O)[C@]45C	[H][C@@](C)(CCC(=O)SCCNC(=O)CCNC(=O)[C@H](O)C(C)(C)COP(O)(=O)OP(O)(=O)OC[C@H]1O[C@H]([C@H](O)[C@@H]1OP(O)(O)=O)n2cnc3c(N)ncnc23)[C@@]4([H])CC[C@@]5([H])[C@]6([H])[C@H](O)C[C@]7([H])C[C@H](O)CC[C@]7(C)[C@@]6([H])CC[C@]45C	Cc1ncc(C[n+]2csc(CCOP([O-])(=O)OP([O-])(=O)OP([O-])([O-])=O)c2C)c(N)n1	CCCCCCCCCCCCCC(=O)CC(=O)SCCNC(=O)CCNC(=O)[C@H](O)C(C)(C)COP([O-])(=O)OP([O-])(=O)OC[C@H]1O[C@H]([C@H](O)[C@@H]1OP([O-])([O-])=O)n2cnc3c(N)ncnc23	CCCCCCCCCCCCC[C@H](O)CC(=O)SCCNC(=O)CCNC(=O)[C@H](O)C(C)(C)COP(O)(=O)OP(O)(=O)OC[C@H]1O[C@H]([C@H](O)[C@@H]1OP(O)(O)=O)n2cnc3c(N)ncnc23
16	C[N+](C)(C)CCO	CNCCc1c[nH]c2ccc(O)cc12	C[n+]1cccc(c1)C(=O)N	C[N+](C)(C)CCO	C[N+](C)(C)CCCC(=O)[O-]	Cc1ncc(C[n+]2c(C)c(CCOP(O)(=O)OP(O)(O)=O)sc2C(O)CCC(O)=O)c(N)n1	[H][C@@](C)(CCC(O)C(C)C(=O)SCCNC(=O)CCNC(=O)[C@H](O)C(C)(C)COP(O)(=O)OP(O)(=O)OC[C@H]1O[C@H]([C@H](O)[C@@H]1OP(O)(O)=O)n2cnc3c(N)ncnc23)[C@@]4([H])CC[C@@]5([H])[C@]6([H])[C@H](O)C[C@]7([H])C[C@H](O)CC[C@]7(C)[C@@]6([H])CC[C@]45C	CN1[C@@H](CNc2ccc(cc2)C(=O)N[C@@H](CCC(=O)O)C(=O)O)CNc3c1c(=O)nc(N)[nH]3	CC(C)CCCC(C)CCCC(C)CCC(=O)SCCNC(=O)CCNC(=O)[C@H](O)C(C)(C)COP([O-])(=O)OP([O-])(=O)OC[C@H]1O[C@H]([C@H](O)[C@@H]1OP([O-])([O-])=O)n2cnc3c(N)ncnc23	CCCCCCCCCC(=O)SCCNC(=O)CCNC(=O)[C@H](O)C(C)(C)COP([O-])(=O)OP([O-])(=O)OC[C@H]1O[C@H]([C@H](O)[C@@H]1OP([O-])([O-])=O)n2cnc3c(N)ncnc23	CCCCCCCCCCC[C@H](O)CC(=O)SCCNC(=O)CCNC(=O)[C@H](O)C(C)(C)COP(O)(=O)OP(O)(=O)OC[C@H]1O[C@H]([C@H](O)[C@@H]1OP(O)(O)=O)n2cnc3c(N)ncnc23	C[N+](C)(C)CCO	CNCCc1c[nH]c2ccc(O)cc12	C[n+]1cccc(c1)C(=O)N	C[N+](C)(C)CCO	C[N+](C)(C)CCCC(=O)[O-]	Cc1ncc(C[n+]2c(C)c(CCOP(O)(=O)OP(O)(O)=O)sc2C(O)CCC(O)=O)c(N)n1	[H][C@@](C)(CCC(O)C(C)C(=O)SCCNC(=O)CCNC(=O)[C@H](O)C(C)(C)COP(O)(=O)OP(O)(=O)OC[C@H]1O[C@H]([C@H](O)[C@@H]1OP(O)(O)=O)n2cnc3c(N)ncnc23)[C@@]4([H])CC[C@@]5([H])[C@]6([H])[C@H](O)C[C@]7([H])C[C@H](O)CC[C@]7(C)[C@@]6([H])CC[C@]45C	CN1[C@@H](CNc2ccc(cc2)C(=O)N[C@@H](CCC(=O)O)C(=O)O)CNc3c1c(=O)nc(N)[nH]3	CC(C)CCCC(C)CCCC(C)CCC(=O)SCCNC(=O)CCNC(=O)[C@H](O)C(C)(C)COP([O-])(=O)OP([O-])(=O)OC[C@H]1O[C@H]([C@H](O)[C@@H]1OP([O-])([O-])=O)n2cnc3c(N)ncnc23	CCCCCCCCCC(=O)SCCNC(=O)CCNC(=O)[C@H](O)C(C)(C)COP([O-])(=O)OP([O-])(=O)OC[C@H]1O[C@H]([C@H](O)[C@@H]1OP([O-])([O-])=O)n2cnc3c(N)ncnc23	CCCCCCCCCCC[C@H](O)CC(=O)SCCNC(=O)CCNC(=O)[C@H](O)C(C)(C)COP(O)(=O)OP(O)(=O)OC[C@H]1O[C@H]([C@H](O)[C@@H]1OP(O)(O)=O)n2cnc3c(N)ncnc23
17	CSc1c(c2c([nH]1)ncnc2N)C#N	C1c2ccccc2-c3c1cc(cc3)C(=O)C[n+]4cccc(c4)C(=O)N	C[NH2+]CCCC[NH3+]	CN1[C@@H](CNc2ccc(cc2)C(=O)N[C@@H](CCC([O-])=O)C([O-])=O)CNc3nc(N)[nH]c(=O)c13	CC(=O)OCC[N+](C)(C)C	[H][C@@](C)(CCC[C@@H](C)C(=O)SCCNC(=O)CCNC(=O)[C@H](O)C(C)(C)COP([O-])(=O)OP([O-])(=O)OC[C@H]1O[C@H]([C@H](O)[C@@H]1OP([O-])([O-])=O)n2cnc3c(N)ncnc23)[C@@]4([H])CC[C@@]5([H])[C@]6([H])[C@H](O)C[C@]7([H])C[C@H](O)CC[C@]7(C)[C@@]6([H])C[C@H](O)[C@]45C	[H][C@@](C)(CCCC(C)C(=O)SCCNC(=O)CCNC(=O)[C@H](O)C(C)(C)COP(O)(=O)OP(O)(=O)OC[C@H]1O[C@H]([C@H](O)[C@@H]1OP(O)(O)=O)n2cnc3c(N)ncnc23)[C@@]4([H])CC[C@@]5([H])[C@]6([H])[C@H](O)C[C@]7([H])C[C@H](O)CC[C@]7(C)[C@@]6([H])CC[C@]45C	[H][C@@](C)(CCC=C(C)C(=O)SCCNC(=O)CCNC(=O)[C@H](O)C(C)(C)COP(O)(=O)OP(O)(=O)OC[C@H]1O[C@H]([C@H](O)[C@@H]1OP(O)(O)=O)n2cnc3c(N)ncnc23)[C@@]4([H])CC[C@@]5([H])[C@]6([H])[C@H](O)C[C@]7([H])C[C@H](O)CC[C@]7(C)[C@@]6([H])C[C@H](O)[C@]45C	CC(=O)SCCNC(=O)CCNC(=O)[C@H](O)C(C)(C)COP([O-])(=O)OP([O-])(=O)OC[C@H]1O[C@H]([C@H](O)[C@@H]1OP([O-])([O-])=O)n2cnc3c(N)ncnc23	CCCCCCCCCCCC(=O)SCCNC(=O)CCNC(=O)[C@H](O)C(C)(C)COP([O-])(=O)OP([O-])(=O)OC[C@H]1O[C@H]([C@H](O)[C@@H]1OP([O-])([O-])=O)n2cnc3c(N)ncnc23	CCCCCCC[C@H](O)CC(=O)SCCNC(=O)CCNC(=O)[C@H](O)C(C)(C)COP(O)(=O)OP(O)(=O)OC[C@H]1O[C@H]([C@H](O)[C@@H]1OP(O)(O)=O)n2cnc3c(N)ncnc23	CSc1c(c2c([nH]1)ncnc2N)C#N	C1c2ccccc2-c3c1cc(cc3)C(=O)C[n+]4cccc(c4)C(=O)N	C[NH2+]CCCC[NH3+]	CN1[C@@H](CNc2ccc(cc2)C(=O)N[C@@H](CCC([O-])=O)C([O-])=O)CNc3nc(N)[nH]c(=O)c13	CC(=O)OCC[N+](C)(C)C	[H][C@@](C)(CCC[C@@H](C)C(=O)SCCNC(=O)CCNC(=O)[C@H](O)C(C)(C)COP([O-])(=O)OP([O-])(=O)OC[C@H]1O[C@H]([C@H](O)[C@@H]1OP([O-])([O-])=O)n2cnc3c(N)ncnc23)[C@@]4([H])CC[C@@]5([H])[C@]6([H])[C@H](O)C[C@]7([H])C[C@H](O)CC[C@]7(C)[C@@]6([H])C[C@H](O)[C@]45C	[H][C@@](C)(CCCC(C)C(=O)SCCNC(=O)CCNC(=O)[C@H](O)C(C)(C)COP(O)(=O)OP(O)(=O)OC[C@H]1O[C@H]([C@H](O)[C@@H]1OP(O)(O)=O)n2cnc3c(N)ncnc23)[C@@]4([H])CC[C@@]5([H])[C@]6([H])[C@H](O)C[C@]7([H])C[C@H](O)CC[C@]7(C)[C@@]6([H])CC[C@]45C	[H][C@@](C)(CCC=C(C)C(=O)SCCNC(=O)CCNC(=O)[C@H](O)C(C)(C)COP(O)(=O)OP(O)(=O)OC[C@H]1O[C@H]([C@H](O)[C@@H]1OP(O)(O)=O)n2cnc3c(N)ncnc23)[C@@]4([H])CC[C@@]5([H])[C@]6([H])[C@H](O)C[C@]7([H])C[C@H](O)CC[C@]7(C)[C@@]6([H])C[C@H](O)[C@]45C	CC(=O)SCCNC(=O)CCNC(=O)[C@H](O)C(C)(C)COP([O-])(=O)OP([O-])(=O)OC[C@H]1O[C@H]([C@H](O)[C@@H]1OP([O-])([O-])=O)n2cnc3c(N)ncnc23	CCCCCCCCCCCC(=O)SCCNC(=O)CCNC(=O)[C@H](O)C(C)(C)COP([O-])(=O)OP([O-])(=O)OC[C@H]1O[C@H]([C@H](O)[C@@H]1OP([O-])([O-])=O)n2cnc3c(N)ncnc23	CCCCCCC[C@H](O)CC(=O)SCCNC(=O)CCNC(=O)[C@H](O)C(C)(C)COP(O)(=O)OP(O)(=O)OC[C@H]1O[C@H]([C@H](O)[C@@H]1OP(O)(O)=O)n2cnc3c(N)ncnc23
18	[NH3+]CCC[NH3+]	C[N+](C)(C)CC=O	Cc1ncc(C[n+]2csc(CCOP([O-])(=O)OP([O-])(=O)OP([O-])([O-])=O)c2C)c(N)n1	CC1c2cc(c(cc2CCN1)O)O	C[S+](CC[C@H](N)C(=O)O)C[C@H]1O[C@H]([C@H](O)[C@@H]1O)n2cnc3c(N)ncnc23	[H][C@@](C)(CCC(=O)C(C)C(=O)SCCNC(=O)CCNC(=O)[C@H](O)C(C)(C)COP([O-])(=O)OP([O-])(=O)OC[C@H]1O[C@H]([C@H](O)[C@@H]1OP([O-])([O-])=O)n2cnc3c(N)ncnc23)[C@@]4([H])CC[C@@]5([H])[C@]6([H])[C@H](O)C[C@]7([H])C[C@H](O)CC[C@]7(C)[C@@]6([H])C[C@H](O)[C@]45C	[H][C@@](C)(CCC(=O)SCCNC(=O)CCNC(=O)[C@H](O)C(C)(C)COP(O)(=O)OP(O)(=O)OC[C@H]1O[C@H]([C@H](O)[C@@H]1OP(O)(O)=O)n2cnc3c(N)ncnc23)[C@@]4([H])CC[C@@]5([H])[C@]6([H])[C@H](O)C[C@]7([H])C[C@H](O)CC[C@]7(C)[C@@]6([H])CC[C@]45C	[H][C@@](C)(CCC=C(C)C(=O)SCCNC(=O)CCNC(=O)[C@H](O)C(C)(C)COP(O)(=O)OP(O)(=O)OC[C@H]1O[C@H]([C@H](O)[C@@H]1OP(O)(O)=O)n2cnc3c(N)ncnc23)[C@@]4([H])CC[C@@]5([H])[C@]6([H])[C@H](O)C[C@]7([H])C[C@H](O)CC[C@]7(C)[C@@]6([H])CC[C@]45C	CCCCCCCCCCCCCC(=O)CC(=O)SCCNC(=O)CCNC(=O)[C@H](O)C(C)(C)COP([O-])(=O)OP([O-])(=O)OC[C@H]1O[C@H]([C@H](O)[C@@H]1OP([O-])([O-])=O)n2cnc3c(N)ncnc23	CCCCCCCC(=O)SCCNC(=O)CCNC(=O)[C@H](O)C(C)(C)COP([O-])(=O)OP([O-])(=O)OC[C@H]1O[C@H]([C@H](O)[C@@H]1OP([O-])([O-])=O)n2cnc3c(N)ncnc23	CCCCC[C@H](O)CC(=O)SCCNC(=O)CCNC(=O)[C@H](O)C(C)(C)COP(O)(=O)OP(O)(=O)OC[C@H]1O[C@H]([C@H](O)[C@@H]1OP(O)(O)=O)n2cnc3c(N)ncnc23	[NH3+]CCC[NH3+]	C[N+](C)(C)CC=O	Cc1ncc(C[n+]2csc(CCOP([O-])(=O)OP([O-])(=O)OP([O-])([O-])=O)c2C)c(N)n1	CC1c2cc(c(cc2CCN1)O)O	C[S+](CC[C@H](N)C(=O)O)C[C@H]1O[C@H]([C@H](O)[C@@H]1O)n2cnc3c(N)ncnc23	[H][C@@](C)(CCC(=O)C(C)C(=O)SCCNC(=O)CCNC(=O)[C@H](O)C(C)(C)COP([O-])(=O)OP([O-])(=O)OC[C@H]1O[C@H]([C@H](O)[C@@H]1OP([O-])([O-])=O)n2cnc3c(N)ncnc23)[C@@]4([H])CC[C@@]5([H])[C@]6([H])[C@H](O)C[C@]7([H])C[C@H](O)CC[C@]7(C)[C@@]6([H])C[C@H](O)[C@]45C	[H][C@@](C)(CCC(=O)SCCNC(=O)CCNC(=O)[C@H](O)C(C)(C)COP(O)(=O)OP(O)(=O)OC[C@H]1O[C@H]([C@H](O)[C@@H]1OP(O)(O)=O)n2cnc3c(N)ncnc23)[C@@]4([H])CC[C@@]5([H])[C@]6([H])[C@H](O)C[C@]7([H])C[C@H](O)CC[C@]7(C)[C@@]6([H])CC[C@]45C	[H][C@@](C)(CCC=C(C)C(=O)SCCNC(=O)CCNC(=O)[C@H](O)C(C)(C)COP(O)(=O)OP(O)(=O)OC[C@H]1O[C@H]([C@H](O)[C@@H]1OP(O)(O)=O)n2cnc3c(N)ncnc23)[C@@]4([H])CC[C@@]5([H])[C@]6([H])[C@H](O)C[C@]7([H])C[C@H](O)CC[C@]7(C)[C@@]6([H])CC[C@]45C	CCCCCCCCCCCCCC(=O)CC(=O)SCCNC(=O)CCNC(=O)[C@H](O)C(C)(C)COP([O-])(=O)OP([O-])(=O)OC[C@H]1O[C@H]([C@H](O)[C@@H]1OP([O-])([O-])=O)n2cnc3c(N)ncnc23	CCCCCCCC(=O)SCCNC(=O)CCNC(=O)[C@H](O)C(C)(C)COP([O-])(=O)OP([O-])(=O)OC[C@H]1O[C@H]([C@H](O)[C@@H]1OP([O-])([O-])=O)n2cnc3c(N)ncnc23	CCCCC[C@H](O)CC(=O)SCCNC(=O)CCNC(=O)[C@H](O)C(C)(C)COP(O)(=O)OP(O)(=O)OC[C@H]1O[C@H]([C@H](O)[C@@H]1OP(O)(O)=O)n2cnc3c(N)ncnc23
19	CN(C)CC(O)=O	CC1c2cc(c(cc2CCN1)O)O	CC1c2cc(c(cc2CCN1)O)O	C[S+](CCC[NH3+])C[C@H]1O[C@H]([C@H](O)[C@@H]1O)n2cnc3c(N)ncnc23	Cn1cnc(CC=O)c1	[H][C@@](C)(CCC(=O)SCCNC(=O)CCNC(=O)[C@H](O)C(C)(C)COP([O-])(=O)OP([O-])(=O)OC[C@H]1O[C@H]([C@H](O)[C@@H]1OP([O-])([O-])=O)n2cnc3c(N)ncnc23)[C@@]4([H])CC[C@@]5([H])[C@]6([H])[C@H](O)C[C@]7([H])C[C@H](O)CC[C@]7(C)[C@@]6([H])C[C@H](O)[C@]45C	Cc1ncc(C[n+]2c(C)c(CCOP(O)(=O)OP(O)(O)=O)sc2C(O)CCC(O)=O)c(N)n1	CC(C)CCCC(C)CCCC(C)CCC(=O)SCCNC(=O)CCNC(=O)[C@H](O)C(C)(C)COP([O-])(=O)OP([O-])(=O)OC[C@H]1O[C@H]([C@H](O)[C@@H]1OP([O-])([O-])=O)n2cnc3c(N)ncnc23	CCCCCCCCCC(=O)SCCNC(=O)CCNC(=O)[C@H](O)C(C)(C)COP([O-])(=O)OP([O-])(=O)OC[C@H]1O[C@H]([C@H](O)[C@@H]1OP([O-])([O-])=O)n2cnc3c(N)ncnc23	CCCCCCCCCCCCCCCC(=O)SCCNC(=O)CCNC(=O)[C@H](O)C(C)(C)COP([O-])(=O)OP([O-])(=O)OC[C@H]1O[C@H]([C@H](O)[C@@H]1OP([O-])([O-])=O)n2cnc3c(N)ncnc23	CCCCCCCC/C=C\CCCCCCCCCC(=O)SCCNC(=O)CCNC(=O)[C@H](O)C(C)(C)COP(O)(=O)OP(O)(=O)OC[C@H]1O[C@H]([C@H](O)[C@@H]1OP(O)(O)=O)n2cnc3c(N)ncnc23	CN(C)CC(O)=O	CC1c2cc(c(cc2CCN1)O)O	CC1c2cc(c(cc2CCN1)O)O	C[S+](CCC[NH3+])C[C@H]1O[C@H]([C@H](O)[C@@H]1O)n2cnc3c(N)ncnc23	Cn1cnc(CC=O)c1	[H][C@@](C)(CCC(=O)SCCNC(=O)CCNC(=O)[C@H](O)C(C)(C)COP([O-])(=O)OP([O-])(=O)OC[C@H]1O[C@H]([C@H](O)[C@@H]1OP([O-])([O-])=O)n2cnc3c(N)ncnc23)[C@@]4([H])CC[C@@]5([H])[C@]6([H])[C@H](O)C[C@]7([H])C[C@H](O)CC[C@]7(C)[C@@]6([H])C[C@H](O)[C@]45C	Cc1ncc(C[n+]2c(C)c(CCOP(O)(=O)OP(O)(O)=O)sc2C(O)CCC(O)=O)c(N)n1	CC(C)CCCC(C)CCCC(C)CCC(=O)SCCNC(=O)CCNC(=O)[C@H](O)C(C)(C)COP([O-])(=O)OP([O-])(=O)OC[C@H]1O[C@H]([C@H](O)[C@@H]1OP([O-])([O-])=O)n2cnc3c(N)ncnc23	CCCCCCCCCC(=O)SCCNC(=O)CCNC(=O)[C@H](O)C(C)(C)COP([O-])(=O)OP([O-])(=O)OC[C@H]1O[C@H]([C@H](O)[C@@H]1OP([O-])([O-])=O)n2cnc3c(N)ncnc23	CCCCCCCCCCCCCCCC(=O)SCCNC(=O)CCNC(=O)[C@H](O)C(C)(C)COP([O-])(=O)OP([O-])(=O)OC[C@H]1O[C@H]([C@H](O)[C@@H]1OP([O-])([O-])=O)n2cnc3c(N)ncnc23	CCCCCCCC/C=C\CCCCCCCCCC(=O)SCCNC(=O)CCNC(=O)[C@H](O)C(C)(C)COP(O)(=O)OP(O)(=O)OC[C@H]1O[C@H]([C@H](O)[C@@H]1OP(O)(O)=O)n2cnc3c(N)ncnc23
20	CC(=O)OCC[N+](C)(C)C	CC(C)CCC=O	C[N+](C)(C)CC=O	Cc1ncc(C[n+]2csc(CCOP(O)(=O)OP(O)([O-])=O)c2C)c(N)n1	CC1c2cc(c(cc2CCN1)O)O	[H][C@@](C)(CCC(=O)SCCNC(=O)CCNC(=O)[C@H](O)C(C)(C)COP([O-])(=O)OP([O-])(=O)OC[C@H]1O[C@H]([C@H](O)[C@@H]1OP([O-])([O-])=O)n2cnc3c(N)ncnc23)[C@@]4([H])CC[C@@]5([H])[C@]6([H])CC[C@]7([H])C[C@H](O)CC[C@]7(C)[C@@]6([H])C[C@H](O)[C@]45C	CC(C)CCCC(C)CCCC(C)CCC(=O)SCCNC(=O)CCNC(=O)[C@H](O)C(C)(C)COP([O-])(=O)OP([O-])(=O)OC[C@H]1O[C@H]([C@H](O)[C@@H]1OP([O-])([O-])=O)n2cnc3c(N)ncnc23	CC(=O)SCCNC(=O)CCNC(=O)[C@H](O)C(C)(C)COP([O-])(=O)OP([O-])(=O)OC[C@H]1O[C@H]([C@H](O)[C@@H]1OP([O-])([O-])=O)n2cnc3c(N)ncnc23	CCCCCCCCCCCC(=O)SCCNC(=O)CCNC(=O)[C@H](O)C(C)(C)COP([O-])(=O)OP([O-])(=O)OC[C@H]1O[C@H]([C@H](O)[C@@H]1OP([O-])([O-])=O)n2cnc3c(N)ncnc23	CCCCCCCCCCCCCCCCCC(=O)SCCNC(=O)CCNC(=O)[C@H](O)C(C)(C)COP([O-])(=O)OP([O-])(=O)OC[C@H]1O[C@H]([C@H](O)[C@@H]1OP([O-])([O-])=O)n2cnc3c(N)ncnc23	CCCCCCCCC=CCCCCCCCCCCCC(=O)SCCNC(=O)CCNC(=O)C(C(C)(C)COP(=O)(O)OP(=O)(O)OCC1C(C(C(O1)n2cnc3c2ncnc3N)O)OP(=O)(O)O)O	CC(=O)OCC[N+](C)(C)C	CC(C)CCC=O	C[N+](C)(C)CC=O	Cc1ncc(C[n+]2csc(CCOP(O)(=O)OP(O)([O-])=O)c2C)c(N)n1	CC1c2cc(c(cc2CCN1)O)O	[H][C@@](C)(CCC(=O)SCCNC(=O)CCNC(=O)[C@H](O)C(C)(C)COP([O-])(=O)OP([O-])(=O)OC[C@H]1O[C@H]([C@H](O)[C@@H]1OP([O-])([O-])=O)n2cnc3c(N)ncnc23)[C@@]4([H])CC[C@@]5([H])[C@]6([H])CC[C@]7([H])C[C@H](O)CC[C@]7(C)[C@@]6([H])C[C@H](O)[C@]45C	CC(C)CCCC(C)CCCC(C)CCC(=O)SCCNC(=O)CCNC(=O)[C@H](O)C(C)(C)COP([O-])(=O)OP([O-])(=O)OC[C@H]1O[C@H]([C@H](O)[C@@H]1OP([O-])([O-])=O)n2cnc3c(N)ncnc23	CC(=O)SCCNC(=O)CCNC(=O)[C@H](O)C(C)(C)COP([O-])(=O)OP([O-])(=O)OC[C@H]1O[C@H]([C@H](O)[C@@H]1OP([O-])([O-])=O)n2cnc3c(N)ncnc23	CCCCCCCCCCCC(=O)SCCNC(=O)CCNC(=O)[C@H](O)C(C)(C)COP([O-])(=O)OP([O-])(=O)OC[C@H]1O[C@H]([C@H](O)[C@@H]1OP([O-])([O-])=O)n2cnc3c(N)ncnc23	CCCCCCCCCCCCCCCCCC(=O)SCCNC(=O)CCNC(=O)[C@H](O)C(C)(C)COP([O-])(=O)OP([O-])(=O)OC[C@H]1O[C@H]([C@H](O)[C@@H]1OP([O-])([O-])=O)n2cnc3c(N)ncnc23	CCCCCCCCC=CCCCCCCCCCCCC(=O)SCCNC(=O)CCNC(=O)C(C(C)(C)COP(=O)(O)OP(=O)(O)OCC1C(C(C(O1)n2cnc3c2ncnc3N)O)OP(=O)(O)O)O

## Sheet: Data
HitName	HitSMILES	similarity	alpha	beta	Alpha+Beta	rank
Methanethiol	CS	1	0	1	1	1
1-methylpyrrolinium	C[N+]1=CCCC1	0.769231	0	1	1	2
2-phenylethanaminium	[NH3+]CCc1ccccc1	0.733333	0	1	1	3
4-trimethylammoniobutanal	[H]C(=O)CCC[N+](C)(C)C	0.730769	0	1	1	4
4-methylpentanal	CC(C)CCC=O	0.727273	0	1	1	5
N(tele)-methylhistaminium	Cn1cnc(CC[NH3+])c1	0.71875	0	1	1	6
Leucylglycine	CC(C)(CCc1ccccn1)C(=O)CCCc2ccccn2	0.709677	0	1	1	7
1-methylimidazole-4-acetaldehyde	Cn1cnc(CC=O)c1	0.666667	0	1	1	8
methylammonium	C[NH3+]	0.666667	0	1	1	9
4-(trimethylammonio)butanoate	C[N+](C)(C)CCCC(=O)[O-]	0.655172	0	1	1	10
tryptaminium	[NH3+]CCc1c[nH]c2ccccc12	0.642857	0	1	1	11
N-methylputrescinium(2+)	C[NH2+]CCCC[NH3+]	0.64	0	1	1	12
betaine aldehyde	C[N+](C)(C)CC=O	0.636364	0	1	1	13
1-methylnicotinamide	C[n+]1cccc(c1)C(=O)N	0.62963	0	1	1	14
cysteaminium	[NH3+]CCS	0.625	0	1	1	15
Choline	C[N+](C)(C)CCO	0.612903	0	1	1	16
Sulfate derivative of norepinephrine	CSc1c(c2c([nH]1)ncnc2N)C#N	0.611111	0	1	1	17
trimethylenediaminium	[NH3+]CCC[NH3+]	0.611111	0	1	1	18
N,N-dimethylglycine	CN(C)CC(O)=O	0.608696	0	1	1	19
acetylcholine	CC(=O)OCC[N+](C)(C)C	0.606061	0	1	1	20
1-methylpyrrolinium	C[N+]1=CCCC1	0.716846	0.1	0.9	1	1
N(tele)-methylhistaminium	Cn1cnc(CC[NH3+])c1	0.690691	0.1	0.9	1	2
4-trimethylammoniobutanal	[H]C(=O)CCC[N+](C)(C)C	0.681004	0.1	0.9	1	3
Leucylglycine	CC(C)(CCc1ccccn1)C(=O)CCCc2ccccn2	0.679012	0.1	0.9	1	4
1-methylimidazole-4-acetaldehyde	Cn1cnc(CC=O)c1	0.625	0.1	0.9	1	5
4-(trimethylammonio)butanoate	C[N+](C)(C)CCCC(=O)[O-]	0.620915	0.1	0.9	1	6
Thiamin	Cc1ncc(C[n+]2csc(CCO)c2C)c(N)n1	0.613027	0.1	0.9	1	7
2-phenylethanaminium	[NH3+]CCc1ccccc1	0.611111	0.1	0.9	1	8
tryptaminium	[NH3+]CCc1c[nH]c2ccccc12	0.606061	0.1	0.9	1	9
Sulfate derivative of norepinephrine	CSc1c(c2c([nH]1)ncnc2N)C#N	0.596206	0.1	0.9	1	10
N-methylputrescinium(2+)	C[NH2+]CCCC[NH3+]	0.592593	0.1	0.9	1	11
1-methylnicotinamide	C[n+]1cccc(c1)C(=O)N	0.590278	0.1	0.9	1	12
Choline	C[N+](C)(C)CCO	0.58642	0.1	0.9	1	13
acetylcholine	CC(=O)OCC[N+](C)(C)C	0.584795	0.1	0.9	1	14
(-)-Salsoline	CC1c2cc(c(cc2CCN1)O)OC	0.580808	0.1	0.9	1	15
N-Methylserotonin	CNCCc1c[nH]c2ccc(O)cc12	0.580808	0.1	0.9	1	16
w-hydroxydocosanoicacid	C1c2ccccc2-c3c1cc(cc3)C(=O)C[n+]4cccc(c4)C(=O)N	0.580808	0.1	0.9	1	17
betaine aldehyde	C[N+](C)(C)CC=O	0.576132	0.1	0.9	1	18
(-)-Salsolinol	CC1c2cc(c(cc2CCN1)O)O	0.555556	0.1	0.9	1	19
4-methylpentanal	CC(C)CCC=O	0.555556	0.1	0.9	1	20
1-methylpyrrolinium	C[N+]1=CCCC1	0.671141	0.2	0.8	1	1
N(tele)-methylhistaminium	Cn1cnc(CC[NH3+])c1	0.66474	0.2	0.8	1	2
Leucylglycine	CC(C)(CCc1ccccn1)C(=O)CCCc2ccccn2	0.650888	0.2	0.8	1	3
4-trimethylammoniobutanal	[H]C(=O)CCC[N+](C)(C)C	0.637584	0.2	0.8	1	4
Thiamin	Cc1ncc(C[n+]2csc(CCO)c2C)c(N)n1	0.622568	0.2	0.8	1	5
4-(trimethylammonio)butanoate	C[N+](C)(C)CCCC(=O)[O-]	0.590062	0.2	0.8	1	6
1-methylimidazole-4-acetaldehyde	Cn1cnc(CC=O)c1	0.588235	0.2	0.8	1	7
Sulfate derivative of norepinephrine	CSc1c(c2c([nH]1)ncnc2N)C#N	0.582011	0.2	0.8	1	8
tryptaminium	[NH3+]CCc1c[nH]c2ccccc12	0.573248	0.2	0.8	1	9
(-)-Salsoline	CC1c2cc(c(cc2CCN1)O)OC	0.572139	0.2	0.8	1	10
N-Methylserotonin	CNCCc1c[nH]c2ccc(O)cc12	0.572139	0.2	0.8	1	11
w-hydroxydocosanoicacid	C1c2ccccc2-c3c1cc(cc3)C(=O)C[n+]4cccc(c4)C(=O)N	0.572139	0.2	0.8	1	12
acetylcholine	CC(=O)OCC[N+](C)(C)C	0.564972	0.2	0.8	1	13
Choline	C[N+](C)(C)CCO	0.56213	0.2	0.8	1	14
Thiamin monophosphate	Cc1ncc(C[n+]2csc(CCOP([O-])([O-])=O)c2C)c(N)n1	0.561404	0.2	0.8	1	15
1-methylnicotinamide	C[n+]1cccc(c1)C(=O)N	0.555556	0.2	0.8	1	16
N-methylputrescinium(2+)	C[NH2+]CCCC[NH3+]	0.551724	0.2	0.8	1	17
thiamine(1+) triphosphate(4-)	Cc1ncc(C[n+]2csc(CCOP([O-])(=O)OP([O-])(=O)OP([O-])([O-])=O)c2C)c(N)n1	0.546075	0.2	0.8	1	18
(-)-Salsolinol	CC1c2cc(c(cc2CCN1)O)O	0.544041	0.2	0.8	1	19
betaine aldehyde	C[N+](C)(C)CC=O	0.526316	0.2	0.8	1	20
N(tele)-methylhistaminium	Cn1cnc(CC[NH3+])c1	0.640669	0.3	0.7	1	1
Thiamin	Cc1ncc(C[n+]2csc(CCO)c2C)c(N)n1	0.632411	0.3	0.7	1	2
1-methylpyrrolinium	C[N+]1=CCCC1	0.630915	0.3	0.7	1	3
Leucylglycine	CC(C)(CCc1ccccn1)C(=O)CCCc2ccccn2	0.625	0.3	0.7	1	4
4-trimethylammoniobutanal	[H]C(=O)CCC[N+](C)(C)C	0.599369	0.3	0.7	1	5
Thiamin monophosphate	Cc1ncc(C[n+]2csc(CCOP([O-])([O-])=O)c2C)c(N)n1	0.576577	0.3	0.7	1	6
Sulfate derivative of norepinephrine	CSc1c(c2c([nH]1)ncnc2N)C#N	0.568475	0.3	0.7	1	7
(-)-Salsoline	CC1c2cc(c(cc2CCN1)O)OC	0.563725	0.3	0.7	1	8
N-Methylserotonin	CNCCc1c[nH]c2ccc(O)cc12	0.563725	0.3	0.7	1	9
w-hydroxydocosanoicacid	C1c2ccccc2-c3c1cc(cc3)C(=O)C[n+]4cccc(c4)C(=O)N	0.563725	0.3	0.7	1	10
thiamine(1+) triphosphate(4-)	Cc1ncc(C[n+]2csc(CCOP([O-])(=O)OP([O-])(=O)OP([O-])([O-])=O)c2C)c(N)n1	0.56239	0.3	0.7	1	11
4-(trimethylammonio)butanoate	C[N+](C)(C)CCCC(=O)[O-]	0.56213	0.3	0.7	1	12
1-methylimidazole-4-acetaldehyde	Cn1cnc(CC=O)c1	0.555556	0.3	0.7	1	13
acetylcholine	CC(=O)OCC[N+](C)(C)C	0.546448	0.3	0.7	1	14
tryptaminium	[NH3+]CCc1c[nH]c2ccccc12	0.543807	0.3	0.7	1	15
Choline	C[N+](C)(C)CCO	0.539773	0.3	0.7	1	16
5-methyltetrahydrofolate(2-)	CN1[C@@H](CNc2ccc(cc2)C(=O)N[C@@H](CCC([O-])=O)C([O-])=O)CNc3nc(N)[nH]c(=O)c13	0.536013	0.3	0.7	1	17
(-)-Salsolinol	CC1c2cc(c(cc2CCN1)O)O	0.532995	0.3	0.7	1	18
S-Adenosylmethioninamine	C[S+](CCC[NH3+])C[C@H]1O[C@H]([C@H](O)[C@@H]1O)n2cnc3c(N)ncnc23	0.532081	0.3	0.7	1	19
Thiamine diphosphate	Cc1ncc(C[n+]2csc(CCOP(O)(=O)OP(O)([O-])=O)c2C)c(N)n1	0.529801	0.3	0.7	1	20
Thiamin	Cc1ncc(C[n+]2csc(CCO)c2C)c(N)n1	0.64257	0.4	0.6	1	1
N(tele)-methylhistaminium	Cn1cnc(CC[NH3+])c1	0.61828	0.4	0.6	1	2
Leucylglycine	CC(C)(CCc1ccccn1)C(=O)CCCc2ccccn2	0.601093	0.4	0.6	1	3
1-methylpyrrolinium	C[N+]1=CCCC1	0.595238	0.4	0.6	1	4
Thiamin monophosphate	Cc1ncc(C[n+]2csc(CCOP([O-])([O-])=O)c2C)c(N)n1	0.592593	0.4	0.6	1	5
thiamine(1+) triphosphate(4-)	Cc1ncc(C[n+]2csc(CCOP([O-])(=O)OP([O-])(=O)OP([O-])([O-])=O)c2C)c(N)n1	0.57971	0.4	0.6	1	6
4-trimethylammoniobutanal	[H]C(=O)CCC[N+](C)(C)C	0.565476	0.4	0.6	1	7
Sulfate derivative of norepinephrine	CSc1c(c2c([nH]1)ncnc2N)C#N	0.555556	0.4	0.6	1	8
(-)-Salsoline	CC1c2cc(c(cc2CCN1)O)OC	0.555556	0.4	0.6	1	9
5-methyltetrahydrofolate(2-)	CN1[C@@H](CNc2ccc(cc2)C(=O)N[C@@H](CCC([O-])=O)C([O-])=O)CNc3nc(N)[nH]c(=O)c13	0.555556	0.4	0.6	1	10
N-Methylserotonin	CNCCc1c[nH]c2ccc(O)cc12	0.555556	0.4	0.6	1	11
S-Adenosylmethioninamine	C[S+](CCC[NH3+])C[C@H]1O[C@H]([C@H](O)[C@@H]1O)n2cnc3c(N)ncnc23	0.555556	0.4	0.6	1	12
w-hydroxydocosanoicacid	C1c2ccccc2-c3c1cc(cc3)C(=O)C[n+]4cccc(c4)C(=O)N	0.555556	0.4	0.6	1	13
Thiamine diphosphate	Cc1ncc(C[n+]2csc(CCOP(O)(=O)OP(O)([O-])=O)c2C)c(N)n1	0.549828	0.4	0.6	1	14
5-Methyltetrahydrofolate	CN1[C@@H](CNc2ccc(cc2)C(=O)N[C@@H](CCC(=O)O)C(=O)O)CNc3c1c(=O)nc(N)[nH]3	0.544218	0.4	0.6	1	15
4-(trimethylammonio)butanoate	C[N+](C)(C)CCCC(=O)[O-]	0.536723	0.4	0.6	1	16
acetylcholine	CC(=O)OCC[N+](C)(C)C	0.529101	0.4	0.6	1	17
S-Adenosyl-L-methionine	C[S+](CC[C@H](N)C(=O)O)C[C@H]1O[C@H]([C@H](O)[C@@H]1O)n2cnc3c(N)ncnc23	0.528053	0.4	0.6	1	18
1-methylimidazole-4-acetaldehyde	Cn1cnc(CC=O)c1	0.526316	0.4	0.6	1	19
(-)-Salsolinol	CC1c2cc(c(cc2CCN1)O)O	0.522388	0.4	0.6	1	20
Thiamin	Cc1ncc(C[n+]2csc(CCO)c2C)c(N)n1	0.653061	0.5	0.5	1	1
Thiamin monophosphate	Cc1ncc(C[n+]2csc(CCOP([O-])([O-])=O)c2C)c(N)n1	0.609524	0.5	0.5	1	2
thiamine(1+) triphosphate(4-)	Cc1ncc(C[n+]2csc(CCOP([O-])(=O)OP([O-])(=O)OP([O-])([O-])=O)c2C)c(N)n1	0.598131	0.5	0.5	1	3
N(tele)-methylhistaminium	Cn1cnc(CC[NH3+])c1	0.597403	0.5	0.5	1	4
S-Adenosylmethioninamine	C[S+](CCC[NH3+])C[C@H]1O[C@H]([C@H](O)[C@@H]1O)n2cnc3c(N)ncnc23	0.581197	0.5	0.5	1	5
Leucylglycine	CC(C)(CCc1ccccn1)C(=O)CCCc2ccccn2	0.578947	0.5	0.5	1	6
5-methyltetrahydrofolate(2-)	CN1[C@@H](CNc2ccc(cc2)C(=O)N[C@@H](CCC([O-])=O)C([O-])=O)CNc3nc(N)[nH]c(=O)c13	0.576577	0.5	0.5	1	7
Thiamine diphosphate	Cc1ncc(C[n+]2csc(CCOP(O)(=O)OP(O)([O-])=O)c2C)c(N)n1	0.571429	0.5	0.5	1	8
5-Methyltetrahydrofolate	CN1[C@@H](CNc2ccc(cc2)C(=O)N[C@@H](CCC(=O)O)C(=O)O)CNc3c1c(=O)nc(N)[nH]3	0.566372	0.5	0.5	1	9
1-methylpyrrolinium	C[N+]1=CCCC1	0.56338	0.5	0.5	1	10
S-Adenosyl-L-methionine	C[S+](CC[C@H](N)C(=O)O)C[C@H]1O[C@H]([C@H](O)[C@@H]1O)n2cnc3c(N)ncnc23	0.551724	0.5	0.5	1	11
(-)-Salsoline	CC1c2cc(c(cc2CCN1)O)OC	0.547619	0.5	0.5	1	12
N-Methylserotonin	CNCCc1c[nH]c2ccc(O)cc12	0.547619	0.5	0.5	1	13
w-hydroxydocosanoicacid	C1c2ccccc2-c3c1cc(cc3)C(=O)C[n+]4cccc(c4)C(=O)N	0.547619	0.5	0.5	1	14
Sulfate derivative of norepinephrine	CSc1c(c2c([nH]1)ncnc2N)C#N	0.54321	0.5	0.5	1	15
3-Carboxy-1-hydroxypropyl-ThPP	Cc1ncc(C[n+]2c(C)c(CCOP(O)(=O)OP(O)(O)=O)sc2C(O)CCC(O)=O)c(N)n1	0.542373	0.5	0.5	1	16
(25R)-3alpha,7alpha,12alpha-trihydroxy-5beta-cholestan-26-oyl-CoA(4-)	[H][C@@](C)(CCC[C@@H](C)C(=O)SCCNC(=O)CCNC(=O)[C@H](O)C(C)(C)COP([O-])(=O)OP([O-])(=O)OC[C@H]1O[C@H]([C@H](O)[C@@H]1OP([O-])([O-])=O)n2cnc3c(N)ncnc23)[C@@]4([H])CC[C@@]5([H])[C@]6([H])[C@H](O)C[C@]7([H])C[C@H](O)CC[C@]7(C)[C@@]6([H])C[C@H](O)[C@]45C	0.541353	0.5	0.5	1	17
3alpha,7alpha,12alpha-trihydroxy-24-oxo-5beta-cholestan-26-oyl-CoA(4-)	[H][C@@](C)(CCC(=O)C(C)C(=O)SCCNC(=O)CCNC(=O)[C@H](O)C(C)(C)COP([O-])(=O)OP([O-])(=O)OC[C@H]1O[C@H]([C@H](O)[C@@H]1OP([O-])([O-])=O)n2cnc3c(N)ncnc23)[C@@]4([H])CC[C@@]5([H])[C@]6([H])[C@H](O)C[C@]7([H])C[C@H](O)CC[C@]7(C)[C@@]6([H])C[C@H](O)[C@]45C	0.541353	0.5	0.5	1	18
choloyl-CoA(4-)	[H][C@@](C)(CCC(=O)SCCNC(=O)CCNC(=O)[C@H](O)C(C)(C)COP([O-])(=O)OP([O-])(=O)OC[C@H]1O[C@H]([C@H](O)[C@@H]1OP([O-])([O-])=O)n2cnc3c(N)ncnc23)[C@@]4([H])CC[C@@]5([H])[C@]6([H])[C@H](O)C[C@]7([H])C[C@H](O)CC[C@]7(C)[C@@]6([H])C[C@H](O)[C@]45C	0.541353	0.5	0.5	1	19
deoxycholoyl-CoA	[H][C@@](C)(CCC(=O)SCCNC(=O)CCNC(=O)[C@H](O)C(C)(C)COP([O-])(=O)OP([O-])(=O)OC[C@H]1O[C@H]([C@H](O)[C@@H]1OP([O-])([O-])=O)n2cnc3c(N)ncnc23)[C@@]4([H])CC[C@@]5([H])[C@]6([H])CC[C@]7([H])C[C@H](O)CC[C@]7(C)[C@@]6([H])C[C@H](O)[C@]45C	0.541353	0.5	0.5	1	20
Thiamin	Cc1ncc(C[n+]2csc(CCO)c2C)c(N)n1	0.6639	0.6	0.4	1	1
Thiamin monophosphate	Cc1ncc(C[n+]2csc(CCOP([O-])([O-])=O)c2C)c(N)n1	0.627451	0.6	0.4	1	2
thiamine(1+) triphosphate(4-)	Cc1ncc(C[n+]2csc(CCOP([O-])(=O)OP([O-])(=O)OP([O-])([O-])=O)c2C)c(N)n1	0.617761	0.6	0.4	1	3
S-Adenosylmethioninamine	C[S+](CCC[NH3+])C[C@H]1O[C@H]([C@H](O)[C@@H]1O)n2cnc3c(N)ncnc23	0.609319	0.6	0.4	1	4
5-methyltetrahydrofolate(2-)	CN1[C@@H](CNc2ccc(cc2)C(=O)N[C@@H](CCC([O-])=O)C([O-])=O)CNc3nc(N)[nH]c(=O)c13	0.599251	0.6	0.4	1	5
Thiamine diphosphate	Cc1ncc(C[n+]2csc(CCOP(O)(=O)OP(O)([O-])=O)c2C)c(N)n1	0.594796	0.6	0.4	1	6
5-Methyltetrahydrofolate	CN1[C@@H](CNc2ccc(cc2)C(=O)N[C@@H](CCC(=O)O)C(=O)O)CNc3c1c(=O)nc(N)[nH]3	0.590406	0.6	0.4	1	7
(25R)-3alpha,7alpha,12alpha-trihydroxy-5beta-cholestan-26-oyl-CoA(4-)	[H][C@@](C)(CCC[C@@H](C)C(=O)SCCNC(=O)CCNC(=O)[C@H](O)C(C)(C)COP([O-])(=O)OP([O-])(=O)OC[C@H]1O[C@H]([C@H](O)[C@@H]1OP([O-])([O-])=O)n2cnc3c(N)ncnc23)[C@@]4([H])CC[C@@]5([H])[C@]6([H])[C@H](O)C[C@]7([H])C[C@H](O)CC[C@]7(C)[C@@]6([H])C[C@H](O)[C@]45C	0.578778	0.6	0.4	1	8
3alpha,7alpha,12alpha-trihydroxy-24-oxo-5beta-cholestan-26-oyl-CoA(4-)	[H][C@@](C)(CCC(=O)C(C)C(=O)SCCNC(=O)CCNC(=O)[C@H](O)C(C)(C)COP([O-])(=O)OP([O-])(=O)OC[C@H]1O[C@H]([C@H](O)[C@@H]1OP([O-])([O-])=O)n2cnc3c(N)ncnc23)[C@@]4([H])CC[C@@]5([H])[C@]6([H])[C@H](O)C[C@]7([H])C[C@H](O)CC[C@]7(C)[C@@]6([H])C[C@H](O)[C@]45C	0.578778	0.6	0.4	1	9
choloyl-CoA(4-)	[H][C@@](C)(CCC(=O)SCCNC(=O)CCNC(=O)[C@H](O)C(C)(C)COP([O-])(=O)OP([O-])(=O)OC[C@H]1O[C@H]([C@H](O)[C@@H]1OP([O-])([O-])=O)n2cnc3c(N)ncnc23)[C@@]4([H])CC[C@@]5([H])[C@]6([H])[C@H](O)C[C@]7([H])C[C@H](O)CC[C@]7(C)[C@@]6([H])C[C@H](O)[C@]45C	0.578778	0.6	0.4	1	10
deoxycholoyl-CoA	[H][C@@](C)(CCC(=O)SCCNC(=O)CCNC(=O)[C@H](O)C(C)(C)COP([O-])(=O)OP([O-])(=O)OC[C@H]1O[C@H]([C@H](O)[C@@H]1OP([O-])([O-])=O)n2cnc3c(N)ncnc23)[C@@]4([H])CC[C@@]5([H])[C@]6([H])CC[C@]7([H])C[C@H](O)CC[C@]7(C)[C@@]6([H])C[C@H](O)[C@]45C	0.578778	0.6	0.4	1	11
N(tele)-methylhistaminium	Cn1cnc(CC[NH3+])c1	0.577889	0.6	0.4	1	12
S-Adenosyl-L-methionine	C[S+](CC[C@H](N)C(=O)O)C[C@H]1O[C@H]([C@H](O)[C@@H]1O)n2cnc3c(N)ncnc23	0.577617	0.6	0.4	1	13
3alpha,7alpha,12alpha,24-Tetrahydroxy-5beta-cholestanoyl-CoA	[H][C@@](C)(CCC(O)C(C)C(=O)SCCNC(=O)CCNC(=O)[C@H](O)C(C)(C)COP(O)(=O)OP(O)(=O)OC[C@H]1O[C@H]([C@H](O)[C@@H]1OP(O)(O)=O)n2cnc3c(N)ncnc23)[C@@]4([H])CC[C@@]5([H])[C@]6([H])[C@H](O)C[C@]7([H])C[C@H](O)CC[C@]7(C)[C@@]6([H])C[C@H](O)[C@]45C	0.57508	0.6	0.4	1	14
3alpha,7alpha,12alpha-Trihydroxy-5beta-cholestanoyl-CoA(S)	[H][C@@](C)(CCC[C@H](C)C(=O)SCCNC(=O)CCNC(=O)[C@H](O)C(C)(C)COP(O)(=O)OP(O)(=O)OC[C@H]1O[C@H]([C@H](O)[C@@H]1OP(O)(O)=O)n2cnc3c(N)ncnc23)[C@@]4([H])CC[C@@]5([H])[C@]6([H])[C@H](O)C[C@]7([H])C[C@H](O)CC[C@]7(C)[C@@]6([H])C[C@H](O)[C@]45C	0.57508	0.6	0.4	1	15
3alpha,7alpha,24-Trihydroxy-5beta-cholestanoyl-CoA	[H][C@@](C)(CCC(O)C(C)C(=O)SCCNC(=O)CCNC(=O)[C@H](O)C(C)(C)COP(O)(=O)OP(O)(=O)OC[C@H]1O[C@H]([C@H](O)[C@@H]1OP(O)(O)=O)n2cnc3c(N)ncnc23)[C@@]4([H])CC[C@@]5([H])[C@]6([H])[C@H](O)C[C@]7([H])C[C@H](O)CC[C@]7(C)[C@@]6([H])CC[C@]45C	0.57508	0.6	0.4	1	16
3alpha,7alpha-Dihydroxy-5beta-cholestanoyl-CoA	[H][C@@](C)(CCCC(C)C(=O)SCCNC(=O)CCNC(=O)[C@H](O)C(C)(C)COP(O)(=O)OP(O)(=O)OC[C@H]1O[C@H]([C@H](O)[C@@H]1OP(O)(O)=O)n2cnc3c(N)ncnc23)[C@@]4([H])CC[C@@]5([H])[C@]6([H])[C@H](O)C[C@]7([H])C[C@H](O)CC[C@]7(C)[C@@]6([H])CC[C@]45C	0.57508	0.6	0.4	1	17
chenodeoxycholoyl coenzyme a	[H][C@@](C)(CCC(=O)SCCNC(=O)CCNC(=O)[C@H](O)C(C)(C)COP(O)(=O)OP(O)(=O)OC[C@H]1O[C@H]([C@H](O)[C@@H]1OP(O)(O)=O)n2cnc3c(N)ncnc23)[C@@]4([H])CC[C@@]5([H])[C@]6([H])[C@H](O)C[C@]7([H])C[C@H](O)CC[C@]7(C)[C@@]6([H])CC[C@]45C	0.57508	0.6	0.4	1	18
3-Carboxy-1-hydroxypropyl-ThPP	Cc1ncc(C[n+]2c(C)c(CCOP(O)(=O)OP(O)(O)=O)sc2C(O)CCC(O)=O)c(N)n1	0.569395	0.6	0.4	1	19
4,8,12-trimethyltridecanoyl-CoA(4-)	CC(C)CCCC(C)CCCC(C)CCC(=O)SCCNC(=O)CCNC(=O)[C@H](O)C(C)(C)COP([O-])(=O)OP([O-])(=O)OC[C@H]1O[C@H]([C@H](O)[C@@H]1OP([O-])([O-])=O)n2cnc3c(N)ncnc23	0.566343	0.6	0.4	1	20
Thiamin	Cc1ncc(C[n+]2csc(CCO)c2C)c(N)n1	0.675105	0.7	0.3	1	1
Thiamin monophosphate	Cc1ncc(C[n+]2csc(CCOP([O-])([O-])=O)c2C)c(N)n1	0.646465	0.7	0.3	1	2
S-Adenosylmethioninamine	C[S+](CCC[NH3+])C[C@H]1O[C@H]([C@H](O)[C@@H]1O)n2cnc3c(N)ncnc23	0.640301	0.7	0.3	1	3
thiamine(1+) triphosphate(4-)	Cc1ncc(C[n+]2csc(CCOP([O-])(=O)OP([O-])(=O)OP([O-])([O-])=O)c2C)c(N)n1	0.638723	0.7	0.3	1	4
5-methyltetrahydrofolate(2-)	CN1[C@@H](CNc2ccc(cc2)C(=O)N[C@@H](CCC([O-])=O)C([O-])=O)CNc3nc(N)[nH]c(=O)c13	0.623782	0.7	0.3	1	5
(25R)-3alpha,7alpha,12alpha-trihydroxy-5beta-cholestan-26-oyl-CoA(4-)	[H][C@@](C)(CCC[C@@H](C)C(=O)SCCNC(=O)CCNC(=O)[C@H](O)C(C)(C)COP([O-])(=O)OP([O-])(=O)OC[C@H]1O[C@H]([C@H](O)[C@@H]1OP([O-])([O-])=O)n2cnc3c(N)ncnc23)[C@@]4([H])CC[C@@]5([H])[C@]6([H])[C@H](O)C[C@]7([H])C[C@H](O)CC[C@]7(C)[C@@]6([H])C[C@H](O)[C@]45C	0.621762	0.7	0.3	1	6
3alpha,7alpha,12alpha-trihydroxy-24-oxo-5beta-cholestan-26-oyl-CoA(4-)	[H][C@@](C)(CCC(=O)C(C)C(=O)SCCNC(=O)CCNC(=O)[C@H](O)C(C)(C)COP([O-])(=O)OP([O-])(=O)OC[C@H]1O[C@H]([C@H](O)[C@@H]1OP([O-])([O-])=O)n2cnc3c(N)ncnc23)[C@@]4([H])CC[C@@]5([H])[C@]6([H])[C@H](O)C[C@]7([H])C[C@H](O)CC[C@]7(C)[C@@]6([H])C[C@H](O)[C@]45C	0.621762	0.7	0.3	1	7
choloyl-CoA(4-)	[H][C@@](C)(CCC(=O)SCCNC(=O)CCNC(=O)[C@H](O)C(C)(C)COP([O-])(=O)OP([O-])(=O)OC[C@H]1O[C@H]([C@H](O)[C@@H]1OP([O-])([O-])=O)n2cnc3c(N)ncnc23)[C@@]4([H])CC[C@@]5([H])[C@]6([H])[C@H](O)C[C@]7([H])C[C@H](O)CC[C@]7(C)[C@@]6([H])C[C@H](O)[C@]45C	0.621762	0.7	0.3	1	8
deoxycholoyl-CoA	[H][C@@](C)(CCC(=O)SCCNC(=O)CCNC(=O)[C@H](O)C(C)(C)COP([O-])(=O)OP([O-])(=O)OC[C@H]1O[C@H]([C@H](O)[C@@H]1OP([O-])([O-])=O)n2cnc3c(N)ncnc23)[C@@]4([H])CC[C@@]5([H])[C@]6([H])CC[C@]7([H])C[C@H](O)CC[C@]7(C)[C@@]6([H])C[C@H](O)[C@]45C	0.621762	0.7	0.3	1	9
Thiamine diphosphate	Cc1ncc(C[n+]2csc(CCOP(O)(=O)OP(O)([O-])=O)c2C)c(N)n1	0.620155	0.7	0.3	1	10
3alpha,7alpha,12alpha,24-Tetrahydroxy-5beta-cholestanoyl-CoA	[H][C@@](C)(CCC(O)C(C)C(=O)SCCNC(=O)CCNC(=O)[C@H](O)C(C)(C)COP(O)(=O)OP(O)(=O)OC[C@H]1O[C@H]([C@H](O)[C@@H]1OP(O)(O)=O)n2cnc3c(N)ncnc23)[C@@]4([H])CC[C@@]5([H])[C@]6([H])[C@H](O)C[C@]7([H])C[C@H](O)CC[C@]7(C)[C@@]6([H])C[C@H](O)[C@]45C	0.618557	0.7	0.3	1	11
3alpha,7alpha,12alpha-Trihydroxy-5beta-cholestanoyl-CoA(S)	[H][C@@](C)(CCC[C@H](C)C(=O)SCCNC(=O)CCNC(=O)[C@H](O)C(C)(C)COP(O)(=O)OP(O)(=O)OC[C@H]1O[C@H]([C@H](O)[C@@H]1OP(O)(O)=O)n2cnc3c(N)ncnc23)[C@@]4([H])CC[C@@]5([H])[C@]6([H])[C@H](O)C[C@]7([H])C[C@H](O)CC[C@]7(C)[C@@]6([H])C[C@H](O)[C@]45C	0.618557	0.7	0.3	1	12
3alpha,7alpha,24-Trihydroxy-5beta-cholestanoyl-CoA	[H][C@@](C)(CCC(O)C(C)C(=O)SCCNC(=O)CCNC(=O)[C@H](O)C(C)(C)COP(O)(=O)OP(O)(=O)OC[C@H]1O[C@H]([C@H](O)[C@@H]1OP(O)(O)=O)n2cnc3c(N)ncnc23)[C@@]4([H])CC[C@@]5([H])[C@]6([H])[C@H](O)C[C@]7([H])C[C@H](O)CC[C@]7(C)[C@@]6([H])CC[C@]45C	0.618557	0.7	0.3	1	13
3alpha,7alpha-Dihydroxy-5beta-cholestanoyl-CoA	[H][C@@](C)(CCCC(C)C(=O)SCCNC(=O)CCNC(=O)[C@H](O)C(C)(C)COP(O)(=O)OP(O)(=O)OC[C@H]1O[C@H]([C@H](O)[C@@H]1OP(O)(O)=O)n2cnc3c(N)ncnc23)[C@@]4([H])CC[C@@]5([H])[C@]6([H])[C@H](O)C[C@]7([H])C[C@H](O)CC[C@]7(C)[C@@]6([H])CC[C@]45C	0.618557	0.7	0.3	1	14
chenodeoxycholoyl coenzyme a	[H][C@@](C)(CCC(=O)SCCNC(=O)CCNC(=O)[C@H](O)C(C)(C)COP(O)(=O)OP(O)(=O)OC[C@H]1O[C@H]([C@H](O)[C@@H]1OP(O)(O)=O)n2cnc3c(N)ncnc23)[C@@]4([H])CC[C@@]5([H])[C@]6([H])[C@H](O)C[C@]7([H])C[C@H](O)CC[C@]7(C)[C@@]6([H])CC[C@]45C	0.618557	0.7	0.3	1	15
5-Methyltetrahydrofolate	CN1[C@@H](CNc2ccc(cc2)C(=O)N[C@@H](CCC(=O)O)C(=O)O)CNc3c1c(=O)nc(N)[nH]3	0.61657	0.7	0.3	1	16
3alpha,7alpha,12alpha-Trihydroxy-5beta-cholest-24-enoyl-CoA	[H][C@@](C)(CCC=C(C)C(=O)SCCNC(=O)CCNC(=O)[C@H](O)C(C)(C)COP(O)(=O)OP(O)(=O)OC[C@H]1O[C@H]([C@H](O)[C@@H]1OP(O)(O)=O)n2cnc3c(N)ncnc23)[C@@]4([H])CC[C@@]5([H])[C@]6([H])[C@H](O)C[C@]7([H])C[C@H](O)CC[C@]7(C)[C@@]6([H])C[C@H](O)[C@]45C	0.609137	0.7	0.3	1	17
3alpha,7alpha-Dihydroxy-5beta-cholest-24-enoyl-CoA	[H][C@@](C)(CCC=C(C)C(=O)SCCNC(=O)CCNC(=O)[C@H](O)C(C)(C)COP(O)(=O)OP(O)(=O)OC[C@H]1O[C@H]([C@H](O)[C@@H]1OP(O)(O)=O)n2cnc3c(N)ncnc23)[C@@]4([H])CC[C@@]5([H])[C@]6([H])[C@H](O)C[C@]7([H])C[C@H](O)CC[C@]7(C)[C@@]6([H])CC[C@]45C	0.609137	0.7	0.3	1	18
4,8,12-trimethyltridecanoyl-CoA(4-)	CC(C)CCCC(C)CCCC(C)CCC(=O)SCCNC(=O)CCNC(=O)[C@H](O)C(C)(C)COP([O-])(=O)OP([O-])(=O)OC[C@H]1O[C@H]([C@H](O)[C@@H]1OP([O-])([O-])=O)n2cnc3c(N)ncnc23	0.607639	0.7	0.3	1	19
Acetyl-CoA	CC(=O)SCCNC(=O)CCNC(=O)[C@H](O)C(C)(C)COP([O-])(=O)OP([O-])(=O)OC[C@H]1O[C@H]([C@H](O)[C@@H]1OP([O-])([O-])=O)n2cnc3c(N)ncnc23	0.607639	0.7	0.3	1	20
Thiamin	Cc1ncc(C[n+]2csc(CCO)c2C)c(N)n1	0.686695	0.8	0.2	1	1
S-Adenosylmethioninamine	C[S+](CCC[NH3+])C[C@H]1O[C@H]([C@H](O)[C@@H]1O)n2cnc3c(N)ncnc23	0.674603	0.8	0.2	1	2
(25R)-3alpha,7alpha,12alpha-trihydroxy-5beta-cholestan-26-oyl-CoA(4-)	[H][C@@](C)(CCC[C@@H](C)C(=O)SCCNC(=O)CCNC(=O)[C@H](O)C(C)(C)COP([O-])(=O)OP([O-])(=O)OC[C@H]1O[C@H]([C@H](O)[C@@H]1OP([O-])([O-])=O)n2cnc3c(N)ncnc23)[C@@]4([H])CC[C@@]5([H])[C@]6([H])[C@H](O)C[C@]7([H])C[C@H](O)CC[C@]7(C)[C@@]6([H])C[C@H](O)[C@]45C	0.671642	0.8	0.2	1	3
3alpha,7alpha,12alpha-trihydroxy-24-oxo-5beta-cholestan-26-oyl-CoA(4-)	[H][C@@](C)(CCC(=O)C(C)C(=O)SCCNC(=O)CCNC(=O)[C@H](O)C(C)(C)COP([O-])(=O)OP([O-])(=O)OC[C@H]1O[C@H]([C@H](O)[C@@H]1OP([O-])([O-])=O)n2cnc3c(N)ncnc23)[C@@]4([H])CC[C@@]5([H])[C@]6([H])[C@H](O)C[C@]7([H])C[C@H](O)CC[C@]7(C)[C@@]6([H])C[C@H](O)[C@]45C	0.671642	0.8	0.2	1	4
choloyl-CoA(4-)	[H][C@@](C)(CCC(=O)SCCNC(=O)CCNC(=O)[C@H](O)C(C)(C)COP([O-])(=O)OP([O-])(=O)OC[C@H]1O[C@H]([C@H](O)[C@@H]1OP([O-])([O-])=O)n2cnc3c(N)ncnc23)[C@@]4([H])CC[C@@]5([H])[C@]6([H])[C@H](O)C[C@]7([H])C[C@H](O)CC[C@]7(C)[C@@]6([H])C[C@H](O)[C@]45C	0.671642	0.8	0.2	1	5
deoxycholoyl-CoA	[H][C@@](C)(CCC(=O)SCCNC(=O)CCNC(=O)[C@H](O)C(C)(C)COP([O-])(=O)OP([O-])(=O)OC[C@H]1O[C@H]([C@H](O)[C@@H]1OP([O-])([O-])=O)n2cnc3c(N)ncnc23)[C@@]4([H])CC[C@@]5([H])[C@]6([H])CC[C@]7([H])C[C@H](O)CC[C@]7(C)[C@@]6([H])C[C@H](O)[C@]45C	0.671642	0.8	0.2	1	6
3alpha,7alpha,12alpha,24-Tetrahydroxy-5beta-cholestanoyl-CoA	[H][C@@](C)(CCC(O)C(C)C(=O)SCCNC(=O)CCNC(=O)[C@H](O)C(C)(C)COP(O)(=O)OP(O)(=O)OC[C@H]1O[C@H]([C@H](O)[C@@H]1OP(O)(O)=O)n2cnc3c(N)ncnc23)[C@@]4([H])CC[C@@]5([H])[C@]6([H])[C@H](O)C[C@]7([H])C[C@H](O)CC[C@]7(C)[C@@]6([H])C[C@H](O)[C@]45C	0.669145	0.8	0.2	1	7
3alpha,7alpha,12alpha-Trihydroxy-5beta-cholestanoyl-CoA(S)	[H][C@@](C)(CCC[C@H](C)C(=O)SCCNC(=O)CCNC(=O)[C@H](O)C(C)(C)COP(O)(=O)OP(O)(=O)OC[C@H]1O[C@H]([C@H](O)[C@@H]1OP(O)(O)=O)n2cnc3c(N)ncnc23)[C@@]4([H])CC[C@@]5([H])[C@]6([H])[C@H](O)C[C@]7([H])C[C@H](O)CC[C@]7(C)[C@@]6([H])C[C@H](O)[C@]45C	0.669145	0.8	0.2	1	8
3alpha,7alpha,24-Trihydroxy-5beta-cholestanoyl-CoA	[H][C@@](C)(CCC(O)C(C)C(=O)SCCNC(=O)CCNC(=O)[C@H](O)C(C)(C)COP(O)(=O)OP(O)(=O)OC[C@H]1O[C@H]([C@H](O)[C@@H]1OP(O)(O)=O)n2cnc3c(N)ncnc23)[C@@]4([H])CC[C@@]5([H])[C@]6([H])[C@H](O)C[C@]7([H])C[C@H](O)CC[C@]7(C)[C@@]6([H])CC[C@]45C	0.669145	0.8	0.2	1	9
3alpha,7alpha-Dihydroxy-5beta-cholestanoyl-CoA	[H][C@@](C)(CCCC(C)C(=O)SCCNC(=O)CCNC(=O)[C@H](O)C(C)(C)COP(O)(=O)OP(O)(=O)OC[C@H]1O[C@H]([C@H](O)[C@@H]1OP(O)(O)=O)n2cnc3c(N)ncnc23)[C@@]4([H])CC[C@@]5([H])[C@]6([H])[C@H](O)C[C@]7([H])C[C@H](O)CC[C@]7(C)[C@@]6([H])CC[C@]45C	0.669145	0.8	0.2	1	10
chenodeoxycholoyl coenzyme a	[H][C@@](C)(CCC(=O)SCCNC(=O)CCNC(=O)[C@H](O)C(C)(C)COP(O)(=O)OP(O)(=O)OC[C@H]1O[C@H]([C@H](O)[C@@H]1OP(O)(O)=O)n2cnc3c(N)ncnc23)[C@@]4([H])CC[C@@]5([H])[C@]6([H])[C@H](O)C[C@]7([H])C[C@H](O)CC[C@]7(C)[C@@]6([H])CC[C@]45C	0.669145	0.8	0.2	1	11
Thiamin monophosphate	Cc1ncc(C[n+]2csc(CCOP([O-])([O-])=O)c2C)c(N)n1	0.666667	0.8	0.2	1	12
3alpha,7alpha,12alpha-Trihydroxy-5beta-cholest-24-enoyl-CoA	[H][C@@](C)(CCC=C(C)C(=O)SCCNC(=O)CCNC(=O)[C@H](O)C(C)(C)COP(O)(=O)OP(O)(=O)OC[C@H]1O[C@H]([C@H](O)[C@@H]1OP(O)(O)=O)n2cnc3c(N)ncnc23)[C@@]4([H])CC[C@@]5([H])[C@]6([H])[C@H](O)C[C@]7([H])C[C@H](O)CC[C@]7(C)[C@@]6([H])C[C@H](O)[C@]45C	0.661765	0.8	0.2	1	13
3alpha,7alpha-Dihydroxy-5beta-cholest-24-enoyl-CoA	[H][C@@](C)(CCC=C(C)C(=O)SCCNC(=O)CCNC(=O)[C@H](O)C(C)(C)COP(O)(=O)OP(O)(=O)OC[C@H]1O[C@H]([C@H](O)[C@@H]1OP(O)(O)=O)n2cnc3c(N)ncnc23)[C@@]4([H])CC[C@@]5([H])[C@]6([H])[C@H](O)C[C@]7([H])C[C@H](O)CC[C@]7(C)[C@@]6([H])CC[C@]45C	0.661765	0.8	0.2	1	14
thiamine(1+) triphosphate(4-)	Cc1ncc(C[n+]2csc(CCOP([O-])(=O)OP([O-])(=O)OP([O-])([O-])=O)c2C)c(N)n1	0.661157	0.8	0.2	1	15
4,8,12-trimethyltridecanoyl-CoA(4-)	CC(C)CCCC(C)CCCC(C)CCC(=O)SCCNC(=O)CCNC(=O)[C@H](O)C(C)(C)COP([O-])(=O)OP([O-])(=O)OC[C@H]1O[C@H]([C@H](O)[C@@H]1OP([O-])([O-])=O)n2cnc3c(N)ncnc23	0.655431	0.8	0.2	1	16
Acetyl-CoA	CC(=O)SCCNC(=O)CCNC(=O)[C@H](O)C(C)(C)COP([O-])(=O)OP([O-])(=O)OC[C@H]1O[C@H]([C@H](O)[C@@H]1OP([O-])([O-])=O)n2cnc3c(N)ncnc23	0.655431	0.8	0.2	1	17
3-oxopalmitoyl-CoA(4-)	CCCCCCCCCCCCCC(=O)CC(=O)SCCNC(=O)CCNC(=O)[C@H](O)C(C)(C)COP([O-])(=O)OP([O-])(=O)OC[C@H]1O[C@H]([C@H](O)[C@@H]1OP([O-])([O-])=O)n2cnc3c(N)ncnc23	0.652985	0.8	0.2	1	18
Decanoyl-CoA (n-C10:0CoA)	CCCCCCCCCC(=O)SCCNC(=O)CCNC(=O)[C@H](O)C(C)(C)COP([O-])(=O)OP([O-])(=O)OC[C@H]1O[C@H]([C@H](O)[C@@H]1OP([O-])([O-])=O)n2cnc3c(N)ncnc23	0.652985	0.8	0.2	1	19
Dodecanoyl-CoA (n-C12:0CoA)	CCCCCCCCCCCC(=O)SCCNC(=O)CCNC(=O)[C@H](O)C(C)(C)COP([O-])(=O)OP([O-])(=O)OC[C@H]1O[C@H]([C@H](O)[C@@H]1OP([O-])([O-])=O)n2cnc3c(N)ncnc23	0.652985	0.8	0.2	1	20
(25R)-3alpha,7alpha,12alpha-trihydroxy-5beta-cholestan-26-oyl-CoA(4-)	[H][C@@](C)(CCC[C@@H](C)C(=O)SCCNC(=O)CCNC(=O)[C@H](O)C(C)(C)COP([O-])(=O)OP([O-])(=O)OC[C@H]1O[C@H]([C@H](O)[C@@H]1OP([O-])([O-])=O)n2cnc3c(N)ncnc23)[C@@]4([H])CC[C@@]5([H])[C@]6([H])[C@H](O)C[C@]7([H])C[C@H](O)CC[C@]7(C)[C@@]6([H])C[C@H](O)[C@]45C	0.730223	0.9	0.1	1	1
3alpha,7alpha,12alpha-trihydroxy-24-oxo-5beta-cholestan-26-oyl-CoA(4-)	[H][C@@](C)(CCC(=O)C(C)C(=O)SCCNC(=O)CCNC(=O)[C@H](O)C(C)(C)COP([O-])(=O)OP([O-])(=O)OC[C@H]1O[C@H]([C@H](O)[C@@H]1OP([O-])([O-])=O)n2cnc3c(N)ncnc23)[C@@]4([H])CC[C@@]5([H])[C@]6([H])[C@H](O)C[C@]7([H])C[C@H](O)CC[C@]7(C)[C@@]6([H])C[C@H](O)[C@]45C	0.730223	0.9	0.1	1	2
choloyl-CoA(4-)	[H][C@@](C)(CCC(=O)SCCNC(=O)CCNC(=O)[C@H](O)C(C)(C)COP([O-])(=O)OP([O-])(=O)OC[C@H]1O[C@H]([C@H](O)[C@@H]1OP([O-])([O-])=O)n2cnc3c(N)ncnc23)[C@@]4([H])CC[C@@]5([H])[C@]6([H])[C@H](O)C[C@]7([H])C[C@H](O)CC[C@]7(C)[C@@]6([H])C[C@H](O)[C@]45C	0.730223	0.9	0.1	1	3
deoxycholoyl-CoA	[H][C@@](C)(CCC(=O)SCCNC(=O)CCNC(=O)[C@H](O)C(C)(C)COP([O-])(=O)OP([O-])(=O)OC[C@H]1O[C@H]([C@H](O)[C@@H]1OP([O-])([O-])=O)n2cnc3c(N)ncnc23)[C@@]4([H])CC[C@@]5([H])[C@]6([H])CC[C@]7([H])C[C@H](O)CC[C@]7(C)[C@@]6([H])C[C@H](O)[C@]45C	0.730223	0.9	0.1	1	4
3alpha,7alpha,12alpha,24-Tetrahydroxy-5beta-cholestanoyl-CoA	[H][C@@](C)(CCC(O)C(C)C(=O)SCCNC(=O)CCNC(=O)[C@H](O)C(C)(C)COP(O)(=O)OP(O)(=O)OC[C@H]1O[C@H]([C@H](O)[C@@H]1OP(O)(O)=O)n2cnc3c(N)ncnc23)[C@@]4([H])CC[C@@]5([H])[C@]6([H])[C@H](O)C[C@]7([H])C[C@H](O)CC[C@]7(C)[C@@]6([H])C[C@H](O)[C@]45C	0.728745	0.9	0.1	1	5
3alpha,7alpha,12alpha-Trihydroxy-5beta-cholestanoyl-CoA(S)	[H][C@@](C)(CCC[C@H](C)C(=O)SCCNC(=O)CCNC(=O)[C@H](O)C(C)(C)COP(O)(=O)OP(O)(=O)OC[C@H]1O[C@H]([C@H](O)[C@@H]1OP(O)(O)=O)n2cnc3c(N)ncnc23)[C@@]4([H])CC[C@@]5([H])[C@]6([H])[C@H](O)C[C@]7([H])C[C@H](O)CC[C@]7(C)[C@@]6([H])C[C@H](O)[C@]45C	0.728745	0.9	0.1	1	6
3alpha,7alpha,24-Trihydroxy-5beta-cholestanoyl-CoA	[H][C@@](C)(CCC(O)C(C)C(=O)SCCNC(=O)CCNC(=O)[C@H](O)C(C)(C)COP(O)(=O)OP(O)(=O)OC[C@H]1O[C@H]([C@H](O)[C@@H]1OP(O)(O)=O)n2cnc3c(N)ncnc23)[C@@]4([H])CC[C@@]5([H])[C@]6([H])[C@H](O)C[C@]7([H])C[C@H](O)CC[C@]7(C)[C@@]6([H])CC[C@]45C	0.728745	0.9	0.1	1	7
3alpha,7alpha-Dihydroxy-5beta-cholestanoyl-CoA	[H][C@@](C)(CCCC(C)C(=O)SCCNC(=O)CCNC(=O)[C@H](O)C(C)(C)COP(O)(=O)OP(O)(=O)OC[C@H]1O[C@H]([C@H](O)[C@@H]1OP(O)(O)=O)n2cnc3c(N)ncnc23)[C@@]4([H])CC[C@@]5([H])[C@]6([H])[C@H](O)C[C@]7([H])C[C@H](O)CC[C@]7(C)[C@@]6([H])CC[C@]45C	0.728745	0.9	0.1	1	8
chenodeoxycholoyl coenzyme a	[H][C@@](C)(CCC(=O)SCCNC(=O)CCNC(=O)[C@H](O)C(C)(C)COP(O)(=O)OP(O)(=O)OC[C@H]1O[C@H]([C@H](O)[C@@H]1OP(O)(O)=O)n2cnc3c(N)ncnc23)[C@@]4([H])CC[C@@]5([H])[C@]6([H])[C@H](O)C[C@]7([H])C[C@H](O)CC[C@]7(C)[C@@]6([H])CC[C@]45C	0.728745	0.9	0.1	1	9
3alpha,7alpha,12alpha-Trihydroxy-5beta-cholest-24-enoyl-CoA	[H][C@@](C)(CCC=C(C)C(=O)SCCNC(=O)CCNC(=O)[C@H](O)C(C)(C)COP(O)(=O)OP(O)(=O)OC[C@H]1O[C@H]([C@H](O)[C@@H]1OP(O)(O)=O)n2cnc3c(N)ncnc23)[C@@]4([H])CC[C@@]5([H])[C@]6([H])[C@H](O)C[C@]7([H])C[C@H](O)CC[C@]7(C)[C@@]6([H])C[C@H](O)[C@]45C	0.724346	0.9	0.1	1	10
3alpha,7alpha-Dihydroxy-5beta-cholest-24-enoyl-CoA	[H][C@@](C)(CCC=C(C)C(=O)SCCNC(=O)CCNC(=O)[C@H](O)C(C)(C)COP(O)(=O)OP(O)(=O)OC[C@H]1O[C@H]([C@H](O)[C@@H]1OP(O)(O)=O)n2cnc3c(N)ncnc23)[C@@]4([H])CC[C@@]5([H])[C@]6([H])[C@H](O)C[C@]7([H])C[C@H](O)CC[C@]7(C)[C@@]6([H])CC[C@]45C	0.724346	0.9	0.1	1	11
S-Adenosylmethioninamine	C[S+](CCC[NH3+])C[C@H]1O[C@H]([C@H](O)[C@@H]1O)n2cnc3c(N)ncnc23	0.712788	0.9	0.1	1	12
4,8,12-trimethyltridecanoyl-CoA(4-)	CC(C)CCCC(C)CCCC(C)CCC(=O)SCCNC(=O)CCNC(=O)[C@H](O)C(C)(C)COP([O-])(=O)OP([O-])(=O)OC[C@H]1O[C@H]([C@H](O)[C@@H]1OP([O-])([O-])=O)n2cnc3c(N)ncnc23	0.711382	0.9	0.1	1	13
Acetyl-CoA	CC(=O)SCCNC(=O)CCNC(=O)[C@H](O)C(C)(C)COP([O-])(=O)OP([O-])(=O)OC[C@H]1O[C@H]([C@H](O)[C@@H]1OP([O-])([O-])=O)n2cnc3c(N)ncnc23	0.711382	0.9	0.1	1	14
3-oxopalmitoyl-CoA(4-)	CCCCCCCCCCCCCC(=O)CC(=O)SCCNC(=O)CCNC(=O)[C@H](O)C(C)(C)COP([O-])(=O)OP([O-])(=O)OC[C@H]1O[C@H]([C@H](O)[C@@H]1OP([O-])([O-])=O)n2cnc3c(N)ncnc23	0.709939	0.9	0.1	1	15
Decanoyl-CoA (n-C10:0CoA)	CCCCCCCCCC(=O)SCCNC(=O)CCNC(=O)[C@H](O)C(C)(C)COP([O-])(=O)OP([O-])(=O)OC[C@H]1O[C@H]([C@H](O)[C@@H]1OP([O-])([O-])=O)n2cnc3c(N)ncnc23	0.709939	0.9	0.1	1	16
Dodecanoyl-CoA (n-C12:0CoA)	CCCCCCCCCCCC(=O)SCCNC(=O)CCNC(=O)[C@H](O)C(C)(C)COP([O-])(=O)OP([O-])(=O)OC[C@H]1O[C@H]([C@H](O)[C@@H]1OP([O-])([O-])=O)n2cnc3c(N)ncnc23	0.709939	0.9	0.1	1	17
Octanoyl-CoA (n-C8:0CoA)	CCCCCCCC(=O)SCCNC(=O)CCNC(=O)[C@H](O)C(C)(C)COP([O-])(=O)OP([O-])(=O)OC[C@H]1O[C@H]([C@H](O)[C@@H]1OP([O-])([O-])=O)n2cnc3c(N)ncnc23	0.709939	0.9	0.1	1	18
Palmitoyl-CoA (n-C16:0CoA)	CCCCCCCCCCCCCCCC(=O)SCCNC(=O)CCNC(=O)[C@H](O)C(C)(C)COP([O-])(=O)OP([O-])(=O)OC[C@H]1O[C@H]([C@H](O)[C@@H]1OP([O-])([O-])=O)n2cnc3c(N)ncnc23	0.709939	0.9	0.1	1	19
Stearoyl-CoA (n-C18:0CoA)	CCCCCCCCCCCCCCCCCC(=O)SCCNC(=O)CCNC(=O)[C@H](O)C(C)(C)COP([O-])(=O)OP([O-])(=O)OC[C@H]1O[C@H]([C@H](O)[C@@H]1OP([O-])([O-])=O)n2cnc3c(N)ncnc23	0.709939	0.9	0.1	1	20
(25R)-3alpha,7alpha,12alpha-trihydroxy-5beta-cholestan-26-oyl-CoA(4-)	[H][C@@](C)(CCC[C@@H](C)C(=O)SCCNC(=O)CCNC(=O)[C@H](O)C(C)(C)COP([O-])(=O)OP([O-])(=O)OC[C@H]1O[C@H]([C@H](O)[C@@H]1OP([O-])([O-])=O)n2cnc3c(N)ncnc23)[C@@]4([H])CC[C@@]5([H])[C@]6([H])[C@H](O)C[C@]7([H])C[C@H](O)CC[C@]7(C)[C@@]6([H])C[C@H](O)[C@]45C	0.8	1	0	1	1
3alpha,7alpha,12alpha,24-Tetrahydroxy-5beta-cholestanoyl-CoA	[H][C@@](C)(CCC(O)C(C)C(=O)SCCNC(=O)CCNC(=O)[C@H](O)C(C)(C)COP(O)(=O)OP(O)(=O)OC[C@H]1O[C@H]([C@H](O)[C@@H]1OP(O)(O)=O)n2cnc3c(N)ncnc23)[C@@]4([H])CC[C@@]5([H])[C@]6([H])[C@H](O)C[C@]7([H])C[C@H](O)CC[C@]7(C)[C@@]6([H])C[C@H](O)[C@]45C	0.8	1	0	1	2
3alpha,7alpha,12alpha-trihydroxy-24-oxo-5beta-cholestan-26-oyl-CoA(4-)	[H][C@@](C)(CCC(=O)C(C)C(=O)SCCNC(=O)CCNC(=O)[C@H](O)C(C)(C)COP([O-])(=O)OP([O-])(=O)OC[C@H]1O[C@H]([C@H](O)[C@@H]1OP([O-])([O-])=O)n2cnc3c(N)ncnc23)[C@@]4([H])CC[C@@]5([H])[C@]6([H])[C@H](O)C[C@]7([H])C[C@H](O)CC[C@]7(C)[C@@]6([H])C[C@H](O)[C@]45C	0.8	1	0	1	3
3alpha,7alpha,12alpha-Trihydroxy-5beta-cholest-24-enoyl-CoA	[H][C@@](C)(CCC=C(C)C(=O)SCCNC(=O)CCNC(=O)[C@H](O)C(C)(C)COP(O)(=O)OP(O)(=O)OC[C@H]1O[C@H]([C@H](O)[C@@H]1OP(O)(O)=O)n2cnc3c(N)ncnc23)[C@@]4([H])CC[C@@]5([H])[C@]6([H])[C@H](O)C[C@]7([H])C[C@H](O)CC[C@]7(C)[C@@]6([H])C[C@H](O)[C@]45C	0.8	1	0	1	4
3alpha,7alpha,12alpha-Trihydroxy-5beta-cholestanoyl-CoA(S)	[H][C@@](C)(CCC[C@H](C)C(=O)SCCNC(=O)CCNC(=O)[C@H](O)C(C)(C)COP(O)(=O)OP(O)(=O)OC[C@H]1O[C@H]([C@H](O)[C@@H]1OP(O)(O)=O)n2cnc3c(N)ncnc23)[C@@]4([H])CC[C@@]5([H])[C@]6([H])[C@H](O)C[C@]7([H])C[C@H](O)CC[C@]7(C)[C@@]6([H])C[C@H](O)[C@]45C	0.8	1	0	1	5
3alpha,7alpha,24-Trihydroxy-5beta-cholestanoyl-CoA	[H][C@@](C)(CCC(O)C(C)C(=O)SCCNC(=O)CCNC(=O)[C@H](O)C(C)(C)COP(O)(=O)OP(O)(=O)OC[C@H]1O[C@H]([C@H](O)[C@@H]1OP(O)(O)=O)n2cnc3c(N)ncnc23)[C@@]4([H])CC[C@@]5([H])[C@]6([H])[C@H](O)C[C@]7([H])C[C@H](O)CC[C@]7(C)[C@@]6([H])CC[C@]45C	0.8	1	0	1	6
3alpha,7alpha-Dihydroxy-5beta-cholest-24-enoyl-CoA	[H][C@@](C)(CCC=C(C)C(=O)SCCNC(=O)CCNC(=O)[C@H](O)C(C)(C)COP(O)(=O)OP(O)(=O)OC[C@H]1O[C@H]([C@H](O)[C@@H]1OP(O)(O)=O)n2cnc3c(N)ncnc23)[C@@]4([H])CC[C@@]5([H])[C@]6([H])[C@H](O)C[C@]7([H])C[C@H](O)CC[C@]7(C)[C@@]6([H])CC[C@]45C	0.8	1	0	1	7
3alpha,7alpha-Dihydroxy-5beta-cholestanoyl-CoA	[H][C@@](C)(CCCC(C)C(=O)SCCNC(=O)CCNC(=O)[C@H](O)C(C)(C)COP(O)(=O)OP(O)(=O)OC[C@H]1O[C@H]([C@H](O)[C@@H]1OP(O)(O)=O)n2cnc3c(N)ncnc23)[C@@]4([H])CC[C@@]5([H])[C@]6([H])[C@H](O)C[C@]7([H])C[C@H](O)CC[C@]7(C)[C@@]6([H])CC[C@]45C	0.8	1	0	1	8
chenodeoxycholoyl coenzyme a	[H][C@@](C)(CCC(=O)SCCNC(=O)CCNC(=O)[C@H](O)C(C)(C)COP(O)(=O)OP(O)(=O)OC[C@H]1O[C@H]([C@H](O)[C@@H]1OP(O)(O)=O)n2cnc3c(N)ncnc23)[C@@]4([H])CC[C@@]5([H])[C@]6([H])[C@H](O)C[C@]7([H])C[C@H](O)CC[C@]7(C)[C@@]6([H])CC[C@]45C	0.8	1	0	1	9
choloyl-CoA(4-)	[H][C@@](C)(CCC(=O)SCCNC(=O)CCNC(=O)[C@H](O)C(C)(C)COP([O-])(=O)OP([O-])(=O)OC[C@H]1O[C@H]([C@H](O)[C@@H]1OP([O-])([O-])=O)n2cnc3c(N)ncnc23)[C@@]4([H])CC[C@@]5([H])[C@]6([H])[C@H](O)C[C@]7([H])C[C@H](O)CC[C@]7(C)[C@@]6([H])C[C@H](O)[C@]45C	0.8	1	0	1	10
deoxycholoyl-CoA	[H][C@@](C)(CCC(=O)SCCNC(=O)CCNC(=O)[C@H](O)C(C)(C)COP([O-])(=O)OP([O-])(=O)OC[C@H]1O[C@H]([C@H](O)[C@@H]1OP([O-])([O-])=O)n2cnc3c(N)ncnc23)[C@@]4([H])CC[C@@]5([H])[C@]6([H])CC[C@]7([H])C[C@H](O)CC[C@]7(C)[C@@]6([H])C[C@H](O)[C@]45C	0.8	1	0	1	11
(2E)-Octenoyl-CoA	CCCCC/C=C/C(=O)SCCNC(=O)CCNC(=O)[C@H](O)C(C)(C)COP(O)(=O)OP(O)(=O)OC[C@H]1O[C@H]([C@H](O)[C@@H]1OP(O)(O)=O)n2cnc3c(N)ncnc23	0.777778	1	0	1	12
(E)-hexadec-2-enoyl-CoA(4-)	CCCCCCCCCCCCC/C=C/C(=O)SCCNC(=O)CCNC(=O)[C@H](O)C(C)(C)COP([O-])(=O)OP([O-])(=O)OC[C@H]1O[C@H]([C@H](O)[C@@H]1OP([O-])([O-])=O)n2cnc3c(N)ncnc23	0.777778	1	0	1	13
(S)-3-Hydroxydodecanoyl-CoA	CCCCCCCCC[C@H](O)CC(=O)SCCNC(=O)CCNC(=O)[C@H](O)C(C)(C)COP(O)(=O)OP(O)(=O)OC[C@H]1O[C@H]([C@H](O)[C@@H]1OP(O)(O)=O)n2cnc3c(N)ncnc23	0.777778	1	0	1	14
(S)-3-Hydroxyhexadecanoyl-CoA	CCCCCCCCCCCCC[C@H](O)CC(=O)SCCNC(=O)CCNC(=O)[C@H](O)C(C)(C)COP(O)(=O)OP(O)(=O)OC[C@H]1O[C@H]([C@H](O)[C@@H]1OP(O)(O)=O)n2cnc3c(N)ncnc23	0.777778	1	0	1	15
(S)-3-Hydroxytetradecanoyl-CoA	CCCCCCCCCCC[C@H](O)CC(=O)SCCNC(=O)CCNC(=O)[C@H](O)C(C)(C)COP(O)(=O)OP(O)(=O)OC[C@H]1O[C@H]([C@H](O)[C@@H]1OP(O)(O)=O)n2cnc3c(N)ncnc23	0.777778	1	0	1	16
(S)-Hydroxydecanoyl-CoA	CCCCCCC[C@H](O)CC(=O)SCCNC(=O)CCNC(=O)[C@H](O)C(C)(C)COP(O)(=O)OP(O)(=O)OC[C@H]1O[C@H]([C@H](O)[C@@H]1OP(O)(O)=O)n2cnc3c(N)ncnc23	0.777778	1	0	1	17
(S)-Hydroxyoctanoyl-CoA	CCCCC[C@H](O)CC(=O)SCCNC(=O)CCNC(=O)[C@H](O)C(C)(C)COP(O)(=O)OP(O)(=O)OC[C@H]1O[C@H]([C@H](O)[C@@H]1OP(O)(O)=O)n2cnc3c(N)ncnc23	0.777778	1	0	1	18
11-eicosenoylcoa	CCCCCCCC/C=C\CCCCCCCCCC(=O)SCCNC(=O)CCNC(=O)[C@H](O)C(C)(C)COP(O)(=O)OP(O)(=O)OC[C@H]1O[C@H]([C@H](O)[C@@H]1OP(O)(O)=O)n2cnc3c(N)ncnc23	0.777778	1	0	1	19
13-docosenoylcoa	CCCCCCCCC=CCCCCCCCCCCCC(=O)SCCNC(=O)CCNC(=O)C(C(C)(C)COP(=O)(O)OP(=O)(O)OCC1C(C(C(O1)n2cnc3c2ncnc3N)O)OP(=O)(O)O)O	0.777778	1	0	1	20
Methanethiol	CS	1	0	2	2	1
1-methylpyrrolinium	C[N+]1=CCCC1	0.625	0	2	2	2
2-phenylethanaminium	[NH3+]CCc1ccccc1	0.578947	0	2	2	3
4-trimethylammoniobutanal	[H]C(=O)CCC[N+](C)(C)C	0.575758	0	2	2	4
4-methylpentanal	CC(C)CCC=O	0.571429	0	2	2	5
N(tele)-methylhistaminium	Cn1cnc(CC[NH3+])c1	0.560976	0	2	2	6
Leucylglycine	CC(C)(CCc1ccccn1)C(=O)CCCc2ccccn2	0.55	0	2	2	7
1-methylimidazole-4-acetaldehyde	Cn1cnc(CC=O)c1	0.5	0	2	2	8
methylammonium	C[NH3+]	0.5	0	2	2	9
4-(trimethylammonio)butanoate	C[N+](C)(C)CCCC(=O)[O-]	0.487179	0	2	2	10
tryptaminium	[NH3+]CCc1c[nH]c2ccccc12	0.473684	0	2	2	11
N-methylputrescinium(2+)	C[NH2+]CCCC[NH3+]	0.470588	0	2	2	12
betaine aldehyde	C[N+](C)(C)CC=O	0.466667	0	2	2	13
1-methylnicotinamide	C[n+]1cccc(c1)C(=O)N	0.459459	0	2	2	14
cysteaminium	[NH3+]CCS	0.454545	0	2	2	15
Choline	C[N+](C)(C)CCO	0.44186	0	2	2	16
Sulfate derivative of norepinephrine	CSc1c(c2c([nH]1)ncnc2N)C#N	0.44	0	2	2	17
trimethylenediaminium	[NH3+]CCC[NH3+]	0.44	0	2	2	18
N,N-dimethylglycine	CN(C)CC(O)=O	0.4375	0	2	2	19
acetylcholine	CC(=O)OCC[N+](C)(C)C	0.434783	0	2	2	20
1-methylpyrrolinium	C[N+]1=CCCC1	0.558659	0.2	1.8	2	1
N(tele)-methylhistaminium	Cn1cnc(CC[NH3+])c1	0.527523	0.2	1.8	2	2
4-trimethylammoniobutanal	[H]C(=O)CCC[N+](C)(C)C	0.516304	0.2	1.8	2	3
Leucylglycine	CC(C)(CCc1ccccn1)C(=O)CCCc2ccccn2	0.514019	0.2	1.8	2	4
1-methylimidazole-4-acetaldehyde	Cn1cnc(CC=O)c1	0.454545	0.2	1.8	2	5
4-(trimethylammonio)butanoate	C[N+](C)(C)CCCC(=O)[O-]	0.450237	0.2	1.8	2	6
Thiamin	Cc1ncc(C[n+]2csc(CCO)c2C)c(N)n1	0.441989	0.2	1.8	2	7
2-phenylethanaminium	[NH3+]CCc1ccccc1	0.44	0.2	1.8	2	8
tryptaminium	[NH3+]CCc1c[nH]c2ccccc12	0.434783	0.2	1.8	2	9
Sulfate derivative of norepinephrine	CSc1c(c2c([nH]1)ncnc2N)C#N	0.42471	0.2	1.8	2	10
N-methylputrescinium(2+)	C[NH2+]CCCC[NH3+]	0.421053	0.2	1.8	2	11
1-methylnicotinamide	C[n+]1cccc(c1)C(=O)N	0.418719	0.2	1.8	2	12
Choline	C[N+](C)(C)CCO	0.414847	0.2	1.8	2	13
acetylcholine	CC(=O)OCC[N+](C)(C)C	0.413223	0.2	1.8	2	14
(-)-Salsoline	CC1c2cc(c(cc2CCN1)O)OC	0.409253	0.2	1.8	2	15
N-Methylserotonin	CNCCc1c[nH]c2ccc(O)cc12	0.409253	0.2	1.8	2	16
w-hydroxydocosanoicacid	C1c2ccccc2-c3c1cc(cc3)C(=O)C[n+]4cccc(c4)C(=O)N	0.409253	0.2	1.8	2	17
betaine aldehyde	C[N+](C)(C)CC=O	0.404624	0.2	1.8	2	18
(-)-Salsolinol	CC1c2cc(c(cc2CCN1)O)O	0.384615	0.2	1.8	2	19
4-methylpentanal	CC(C)CCC=O	0.384615	0.2	1.8	2	20
1-methylpyrrolinium	C[N+]1=CCCC1	0.505051	0.4	1.6	2	1
N(tele)-methylhistaminium	Cn1cnc(CC[NH3+])c1	0.497835	0.4	1.6	2	2
Leucylglycine	CC(C)(CCc1ccccn1)C(=O)CCCc2ccccn2	0.482456	0.4	1.6	2	3
4-trimethylammoniobutanal	[H]C(=O)CCC[N+](C)(C)C	0.46798	0.4	1.6	2	4
Thiamin	Cc1ncc(C[n+]2csc(CCO)c2C)c(N)n1	0.451977	0.4	1.6	2	5
4-(trimethylammonio)butanoate	C[N+](C)(C)CCCC(=O)[O-]	0.418502	0.4	1.6	2	6
1-methylimidazole-4-acetaldehyde	Cn1cnc(CC=O)c1	0.416667	0.4	1.6	2	7
Sulfate derivative of norepinephrine	CSc1c(c2c([nH]1)ncnc2N)C#N	0.410448	0.4	1.6	2	8
tryptaminium	[NH3+]CCc1c[nH]c2ccccc12	0.401786	0.4	1.6	2	9
(-)-Salsoline	CC1c2cc(c(cc2CCN1)O)OC	0.400697	0.4	1.6	2	10
N-Methylserotonin	CNCCc1c[nH]c2ccc(O)cc12	0.400697	0.4	1.6	2	11
w-hydroxydocosanoicacid	C1c2ccccc2-c3c1cc(cc3)C(=O)C[n+]4cccc(c4)C(=O)N	0.400697	0.4	1.6	2	12
acetylcholine	CC(=O)OCC[N+](C)(C)C	0.393701	0.4	1.6	2	13
Choline	C[N+](C)(C)CCO	0.390946	0.4	1.6	2	14
Thiamin monophosphate	Cc1ncc(C[n+]2csc(CCOP([O-])([O-])=O)c2C)c(N)n1	0.390244	0.4	1.6	2	15
1-methylnicotinamide	C[n+]1cccc(c1)C(=O)N	0.384615	0.4	1.6	2	16
N-methylputrescinium(2+)	C[NH2+]CCCC[NH3+]	0.380952	0.4	1.6	2	17
thiamine(1+) triphosphate(4-)	Cc1ncc(C[n+]2csc(CCOP([O-])(=O)OP([O-])(=O)OP([O-])([O-])=O)c2C)c(N)n1	0.375587	0.4	1.6	2	18
(-)-Salsolinol	CC1c2cc(c(cc2CCN1)O)O	0.373665	0.4	1.6	2	19
betaine aldehyde	C[N+](C)(C)CC=O	0.357143	0.4	1.6	2	20
N(tele)-methylhistaminium	Cn1cnc(CC[NH3+])c1	0.471311	0.6	1.4	2	1
Thiamin	Cc1ncc(C[n+]2csc(CCO)c2C)c(N)n1	0.462428	0.6	1.4	2	2
1-methylpyrrolinium	C[N+]1=CCCC1	0.460829	0.6	1.4	2	3
Leucylglycine	CC(C)(CCc1ccccn1)C(=O)CCCc2ccccn2	0.454545	0.6	1.4	2	4
4-trimethylammoniobutanal	[H]C(=O)CCC[N+](C)(C)C	0.427928	0.6	1.4	2	5
Thiamin monophosphate	Cc1ncc(C[n+]2csc(CCOP([O-])([O-])=O)c2C)c(N)n1	0.405063	0.6	1.4	2	6
Sulfate derivative of norepinephrine	CSc1c(c2c([nH]1)ncnc2N)C#N	0.397112	0.6	1.4	2	7
(-)-Salsoline	CC1c2cc(c(cc2CCN1)O)OC	0.392491	0.6	1.4	2	8
N-Methylserotonin	CNCCc1c[nH]c2ccc(O)cc12	0.392491	0.6	1.4	2	9
w-hydroxydocosanoicacid	C1c2ccccc2-c3c1cc(cc3)C(=O)C[n+]4cccc(c4)C(=O)N	0.392491	0.6	1.4	2	10
thiamine(1+) triphosphate(4-)	Cc1ncc(C[n+]2csc(CCOP([O-])(=O)OP([O-])(=O)OP([O-])([O-])=O)c2C)c(N)n1	0.391198	0.6	1.4	2	11
4-(trimethylammonio)butanoate	C[N+](C)(C)CCCC(=O)[O-]	0.390947	0.6	1.4	2	12
1-methylimidazole-4-acetaldehyde	Cn1cnc(CC=O)c1	0.384615	0.6	1.4	2	13
acetylcholine	CC(=O)OCC[N+](C)(C)C	0.37594	0.6	1.4	2	14
tryptaminium	[NH3+]CCc1c[nH]c2ccccc12	0.373444	0.6	1.4	2	15
Choline	C[N+](C)(C)CCO	0.36965	0.6	1.4	2	16
5-methyltetrahydrofolate(2-)	CN1[C@@H](CNc2ccc(cc2)C(=O)N[C@@H](CCC([O-])=O)C([O-])=O)CNc3nc(N)[nH]c(=O)c13	0.366133	0.6	1.4	2	17
(-)-Salsolinol	CC1c2cc(c(cc2CCN1)O)O	0.363322	0.6	1.4	2	18
S-Adenosylmethioninamine	C[S+](CCC[NH3+])C[C@H]1O[C@H]([C@H](O)[C@@H]1O)n2cnc3c(N)ncnc23	0.362473	0.6	1.4	2	19
Thiamine diphosphate	Cc1ncc(C[n+]2csc(CCOP(O)(=O)OP(O)([O-])=O)c2C)c(N)n1	0.36036	0.6	1.4	2	20
Thiamin	Cc1ncc(C[n+]2csc(CCO)c2C)c(N)n1	0.473373	0.8	1.2	2	1
N(tele)-methylhistaminium	Cn1cnc(CC[NH3+])c1	0.447471	0.8	1.2	2	2
Leucylglycine	CC(C)(CCc1ccccn1)C(=O)CCCc2ccccn2	0.429688	0.8	1.2	2	3
1-methylpyrrolinium	C[N+]1=CCCC1	0.423729	0.8	1.2	2	4
Thiamin monophosphate	Cc1ncc(C[n+]2csc(CCOP([O-])([O-])=O)c2C)c(N)n1	0.421053	0.8	1.2	2	5
thiamine(1+) triphosphate(4-)	Cc1ncc(C[n+]2csc(CCOP([O-])(=O)OP([O-])(=O)OP([O-])([O-])=O)c2C)c(N)n1	0.408163	0.8	1.2	2	6
4-trimethylammoniobutanal	[H]C(=O)CCC[N+](C)(C)C	0.394191	0.8	1.2	2	7
S-Adenosylmethioninamine	C[S+](CCC[NH3+])C[C@H]1O[C@H]([C@H](O)[C@@H]1O)n2cnc3c(N)ncnc23	0.384615	0.8	1.2	2	8
Sulfate derivative of norepinephrine	CSc1c(c2c([nH]1)ncnc2N)C#N	0.384615	0.8	1.2	2	9
(-)-Salsoline	CC1c2cc(c(cc2CCN1)O)OC	0.384615	0.8	1.2	2	10
5-methyltetrahydrofolate(2-)	CN1[C@@H](CNc2ccc(cc2)C(=O)N[C@@H](CCC([O-])=O)C([O-])=O)CNc3nc(N)[nH]c(=O)c13	0.384615	0.8	1.2	2	11
N-Methylserotonin	CNCCc1c[nH]c2ccc(O)cc12	0.384615	0.8	1.2	2	12
w-hydroxydocosanoicacid	C1c2ccccc2-c3c1cc(cc3)C(=O)C[n+]4cccc(c4)C(=O)N	0.384615	0.8	1.2	2	13
Thiamine diphosphate	Cc1ncc(C[n+]2csc(CCOP(O)(=O)OP(O)([O-])=O)c2C)c(N)n1	0.379147	0.8	1.2	2	14
5-Methyltetrahydrofolate	CN1[C@@H](CNc2ccc(cc2)C(=O)N[C@@H](CCC(=O)O)C(=O)O)CNc3c1c(=O)nc(N)[nH]3	0.373832	0.8	1.2	2	15
4-(trimethylammonio)butanoate	C[N+](C)(C)CCCC(=O)[O-]	0.366795	0.8	1.2	2	16
acetylcholine	CC(=O)OCC[N+](C)(C)C	0.359712	0.8	1.2	2	17
S-Adenosyl-L-methionine	C[S+](CC[C@H](N)C(=O)O)C[C@H]1O[C@H]([C@H](O)[C@@H]1O)n2cnc3c(N)ncnc23	0.358744	0.8	1.2	2	18
1-methylimidazole-4-acetaldehyde	Cn1cnc(CC=O)c1	0.357143	0.8	1.2	2	19
(-)-Salsolinol	CC1c2cc(c(cc2CCN1)O)O	0.353535	0.8	1.2	2	20
Thiamin	Cc1ncc(C[n+]2csc(CCO)c2C)c(N)n1	0.484848	1	1	2	1
Thiamin monophosphate	Cc1ncc(C[n+]2csc(CCOP([O-])([O-])=O)c2C)c(N)n1	0.438356	1	1	2	2
thiamine(1+) triphosphate(4-)	Cc1ncc(C[n+]2csc(CCOP([O-])(=O)OP([O-])(=O)OP([O-])([O-])=O)c2C)c(N)n1	0.426667	1	1	2	3
N(tele)-methylhistaminium	Cn1cnc(CC[NH3+])c1	0.425926	1	1	2	4
S-Adenosylmethioninamine	C[S+](CCC[NH3+])C[C@H]1O[C@H]([C@H](O)[C@@H]1O)n2cnc3c(N)ncnc23	0.409639	1	1	2	5
Leucylglycine	CC(C)(CCc1ccccn1)C(=O)CCCc2ccccn2	0.407407	1	1	2	6
5-methyltetrahydrofolate(2-)	CN1[C@@H](CNc2ccc(cc2)C(=O)N[C@@H](CCC([O-])=O)C([O-])=O)CNc3nc(N)[nH]c(=O)c13	0.405063	1	1	2	7
Thiamine diphosphate	Cc1ncc(C[n+]2csc(CCOP(O)(=O)OP(O)([O-])=O)c2C)c(N)n1	0.4	1	1	2	8
5-Methyltetrahydrofolate	CN1[C@@H](CNc2ccc(cc2)C(=O)N[C@@H](CCC(=O)O)C(=O)O)CNc3c1c(=O)nc(N)[nH]3	0.395062	1	1	2	9
1-methylpyrrolinium	C[N+]1=CCCC1	0.392157	1	1	2	10
S-Adenosyl-L-methionine	C[S+](CC[C@H](N)C(=O)O)C[C@H]1O[C@H]([C@H](O)[C@@H]1O)n2cnc3c(N)ncnc23	0.380952	1	1	2	11
(-)-Salsoline	CC1c2cc(c(cc2CCN1)O)OC	0.377049	1	1	2	12
N-Methylserotonin	CNCCc1c[nH]c2ccc(O)cc12	0.377049	1	1	2	13
w-hydroxydocosanoicacid	C1c2ccccc2-c3c1cc(cc3)C(=O)C[n+]4cccc(c4)C(=O)N	0.377049	1	1	2	14
Sulfate derivative of norepinephrine	CSc1c(c2c([nH]1)ncnc2N)C#N	0.372881	1	1	2	15
3-Carboxy-1-hydroxypropyl-ThPP	Cc1ncc(C[n+]2c(C)c(CCOP(O)(=O)OP(O)(O)=O)sc2C(O)CCC(O)=O)c(N)n1	0.372093	1	1	2	16
(25R)-3alpha,7alpha,12alpha-trihydroxy-5beta-cholestan-26-oyl-CoA(4-)	[H][C@@](C)(CCC[C@@H](C)C(=O)SCCNC(=O)CCNC(=O)[C@H](O)C(C)(C)COP([O-])(=O)OP([O-])(=O)OC[C@H]1O[C@H]([C@H](O)[C@@H]1OP([O-])([O-])=O)n2cnc3c(N)ncnc23)[C@@]4([H])CC[C@@]5([H])[C@]6([H])[C@H](O)C[C@]7([H])C[C@H](O)CC[C@]7(C)[C@@]6([H])C[C@H](O)[C@]45C	0.371134	1	1	2	17
3alpha,7alpha,12alpha-trihydroxy-24-oxo-5beta-cholestan-26-oyl-CoA(4-)	[H][C@@](C)(CCC(=O)C(C)C(=O)SCCNC(=O)CCNC(=O)[C@H](O)C(C)(C)COP([O-])(=O)OP([O-])(=O)OC[C@H]1O[C@H]([C@H](O)[C@@H]1OP([O-])([O-])=O)n2cnc3c(N)ncnc23)[C@@]4([H])CC[C@@]5([H])[C@]6([H])[C@H](O)C[C@]7([H])C[C@H](O)CC[C@]7(C)[C@@]6([H])C[C@H](O)[C@]45C	0.371134	1	1	2	18
choloyl-CoA(4-)	[H][C@@](C)(CCC(=O)SCCNC(=O)CCNC(=O)[C@H](O)C(C)(C)COP([O-])(=O)OP([O-])(=O)OC[C@H]1O[C@H]([C@H](O)[C@@H]1OP([O-])([O-])=O)n2cnc3c(N)ncnc23)[C@@]4([H])CC[C@@]5([H])[C@]6([H])[C@H](O)C[C@]7([H])C[C@H](O)CC[C@]7(C)[C@@]6([H])C[C@H](O)[C@]45C	0.371134	1	1	2	19
deoxycholoyl-CoA	[H][C@@](C)(CCC(=O)SCCNC(=O)CCNC(=O)[C@H](O)C(C)(C)COP([O-])(=O)OP([O-])(=O)OC[C@H]1O[C@H]([C@H](O)[C@@H]1OP([O-])([O-])=O)n2cnc3c(N)ncnc23)[C@@]4([H])CC[C@@]5([H])[C@]6([H])CC[C@]7([H])C[C@H](O)CC[C@]7(C)[C@@]6([H])C[C@H](O)[C@]45C	0.371134	1	1	2	20
Thiamin	Cc1ncc(C[n+]2csc(CCO)c2C)c(N)n1	0.496894	1.2	0.8	2	1
Thiamin monophosphate	Cc1ncc(C[n+]2csc(CCOP([O-])([O-])=O)c2C)c(N)n1	0.457143	1.2	0.8	2	2
thiamine(1+) triphosphate(4-)	Cc1ncc(C[n+]2csc(CCOP([O-])(=O)OP([O-])(=O)OP([O-])([O-])=O)c2C)c(N)n1	0.446927	1.2	0.8	2	3
S-Adenosylmethioninamine	C[S+](CCC[NH3+])C[C@H]1O[C@H]([C@H](O)[C@@H]1O)n2cnc3c(N)ncnc23	0.438144	1.2	0.8	2	4
5-methyltetrahydrofolate(2-)	CN1[C@@H](CNc2ccc(cc2)C(=O)N[C@@H](CCC([O-])=O)C([O-])=O)CNc3nc(N)[nH]c(=O)c13	0.427807	1.2	0.8	2	5
Thiamine diphosphate	Cc1ncc(C[n+]2csc(CCOP(O)(=O)OP(O)([O-])=O)c2C)c(N)n1	0.42328	1.2	0.8	2	6
5-Methyltetrahydrofolate	CN1[C@@H](CNc2ccc(cc2)C(=O)N[C@@H](CCC(=O)O)C(=O)O)CNc3c1c(=O)nc(N)[nH]3	0.418848	1.2	0.8	2	7
(25R)-3alpha,7alpha,12alpha-trihydroxy-5beta-cholestan-26-oyl-CoA(4-)	[H][C@@](C)(CCC[C@@H](C)C(=O)SCCNC(=O)CCNC(=O)[C@H](O)C(C)(C)COP([O-])(=O)OP([O-])(=O)OC[C@H]1O[C@H]([C@H](O)[C@@H]1OP([O-])([O-])=O)n2cnc3c(N)ncnc23)[C@@]4([H])CC[C@@]5([H])[C@]6([H])[C@H](O)C[C@]7([H])C[C@H](O)CC[C@]7(C)[C@@]6([H])C[C@H](O)[C@]45C	0.40724	1.2	0.8	2	8
3alpha,7alpha,12alpha-trihydroxy-24-oxo-5beta-cholestan-26-oyl-CoA(4-)	[H][C@@](C)(CCC(=O)C(C)C(=O)SCCNC(=O)CCNC(=O)[C@H](O)C(C)(C)COP([O-])(=O)OP([O-])(=O)OC[C@H]1O[C@H]([C@H](O)[C@@H]1OP([O-])([O-])=O)n2cnc3c(N)ncnc23)[C@@]4([H])CC[C@@]5([H])[C@]6([H])[C@H](O)C[C@]7([H])C[C@H](O)CC[C@]7(C)[C@@]6([H])C[C@H](O)[C@]45C	0.40724	1.2	0.8	2	9
choloyl-CoA(4-)	[H][C@@](C)(CCC(=O)SCCNC(=O)CCNC(=O)[C@H](O)C(C)(C)COP([O-])(=O)OP([O-])(=O)OC[C@H]1O[C@H]([C@H](O)[C@@H]1OP([O-])([O-])=O)n2cnc3c(N)ncnc23)[C@@]4([H])CC[C@@]5([H])[C@]6([H])[C@H](O)C[C@]7([H])C[C@H](O)CC[C@]7(C)[C@@]6([H])C[C@H](O)[C@]45C	0.40724	1.2	0.8	2	10
deoxycholoyl-CoA	[H][C@@](C)(CCC(=O)SCCNC(=O)CCNC(=O)[C@H](O)C(C)(C)COP([O-])(=O)OP([O-])(=O)OC[C@H]1O[C@H]([C@H](O)[C@@H]1OP([O-])([O-])=O)n2cnc3c(N)ncnc23)[C@@]4([H])CC[C@@]5([H])[C@]6([H])CC[C@]7([H])C[C@H](O)CC[C@]7(C)[C@@]6([H])C[C@H](O)[C@]45C	0.40724	1.2	0.8	2	11
N(tele)-methylhistaminium	Cn1cnc(CC[NH3+])c1	0.40636	1.2	0.8	2	12
S-Adenosyl-L-methionine	C[S+](CC[C@H](N)C(=O)O)C[C@H]1O[C@H]([C@H](O)[C@@H]1O)n2cnc3c(N)ncnc23	0.406091	1.2	0.8	2	13
3alpha,7alpha,12alpha,24-Tetrahydroxy-5beta-cholestanoyl-CoA	[H][C@@](C)(CCC(O)C(C)C(=O)SCCNC(=O)CCNC(=O)[C@H](O)C(C)(C)COP(O)(=O)OP(O)(=O)OC[C@H]1O[C@H]([C@H](O)[C@@H]1OP(O)(O)=O)n2cnc3c(N)ncnc23)[C@@]4([H])CC[C@@]5([H])[C@]6([H])[C@H](O)C[C@]7([H])C[C@H](O)CC[C@]7(C)[C@@]6([H])C[C@H](O)[C@]45C	0.403587	1.2	0.8	2	14
3alpha,7alpha,12alpha-Trihydroxy-5beta-cholestanoyl-CoA(S)	[H][C@@](C)(CCC[C@H](C)C(=O)SCCNC(=O)CCNC(=O)[C@H](O)C(C)(C)COP(O)(=O)OP(O)(=O)OC[C@H]1O[C@H]([C@H](O)[C@@H]1OP(O)(O)=O)n2cnc3c(N)ncnc23)[C@@]4([H])CC[C@@]5([H])[C@]6([H])[C@H](O)C[C@]7([H])C[C@H](O)CC[C@]7(C)[C@@]6([H])C[C@H](O)[C@]45C	0.403587	1.2	0.8	2	15
3alpha,7alpha,24-Trihydroxy-5beta-cholestanoyl-CoA	[H][C@@](C)(CCC(O)C(C)C(=O)SCCNC(=O)CCNC(=O)[C@H](O)C(C)(C)COP(O)(=O)OP(O)(=O)OC[C@H]1O[C@H]([C@H](O)[C@@H]1OP(O)(O)=O)n2cnc3c(N)ncnc23)[C@@]4([H])CC[C@@]5([H])[C@]6([H])[C@H](O)C[C@]7([H])C[C@H](O)CC[C@]7(C)[C@@]6([H])CC[C@]45C	0.403587	1.2	0.8	2	16
3alpha,7alpha-Dihydroxy-5beta-cholestanoyl-CoA	[H][C@@](C)(CCCC(C)C(=O)SCCNC(=O)CCNC(=O)[C@H](O)C(C)(C)COP(O)(=O)OP(O)(=O)OC[C@H]1O[C@H]([C@H](O)[C@@H]1OP(O)(O)=O)n2cnc3c(N)ncnc23)[C@@]4([H])CC[C@@]5([H])[C@]6([H])[C@H](O)C[C@]7([H])C[C@H](O)CC[C@]7(C)[C@@]6([H])CC[C@]45C	0.403587	1.2	0.8	2	17
chenodeoxycholoyl coenzyme a	[H][C@@](C)(CCC(=O)SCCNC(=O)CCNC(=O)[C@H](O)C(C)(C)COP(O)(=O)OP(O)(=O)OC[C@H]1O[C@H]([C@H](O)[C@@H]1OP(O)(O)=O)n2cnc3c(N)ncnc23)[C@@]4([H])CC[C@@]5([H])[C@]6([H])[C@H](O)C[C@]7([H])C[C@H](O)CC[C@]7(C)[C@@]6([H])CC[C@]45C	0.403587	1.2	0.8	2	18
3-Carboxy-1-hydroxypropyl-ThPP	Cc1ncc(C[n+]2c(C)c(CCOP(O)(=O)OP(O)(O)=O)sc2C(O)CCC(O)=O)c(N)n1	0.39801	1.2	0.8	2	19
4,8,12-trimethyltridecanoyl-CoA(4-)	CC(C)CCCC(C)CCCC(C)CCC(=O)SCCNC(=O)CCNC(=O)[C@H](O)C(C)(C)COP([O-])(=O)OP([O-])(=O)OC[C@H]1O[C@H]([C@H](O)[C@@H]1OP([O-])([O-])=O)n2cnc3c(N)ncnc23	0.395034	1.2	0.8	2	20
Thiamin	Cc1ncc(C[n+]2csc(CCO)c2C)c(N)n1	0.509554	1.4	0.6	2	1
Thiamin monophosphate	Cc1ncc(C[n+]2csc(CCOP([O-])([O-])=O)c2C)c(N)n1	0.477612	1.4	0.6	2	2
S-Adenosylmethioninamine	C[S+](CCC[NH3+])C[C@H]1O[C@H]([C@H](O)[C@@H]1O)n2cnc3c(N)ncnc23	0.470914	1.4	0.6	2	3
thiamine(1+) triphosphate(4-)	Cc1ncc(C[n+]2csc(CCOP([O-])(=O)OP([O-])(=O)OP([O-])([O-])=O)c2C)c(N)n1	0.469208	1.4	0.6	2	4
5-methyltetrahydrofolate(2-)	CN1[C@@H](CNc2ccc(cc2)C(=O)N[C@@H](CCC([O-])=O)C([O-])=O)CNc3nc(N)[nH]c(=O)c13	0.453258	1.4	0.6	2	5
(25R)-3alpha,7alpha,12alpha-trihydroxy-5beta-cholestan-26-oyl-CoA(4-)	[H][C@@](C)(CCC[C@@H](C)C(=O)SCCNC(=O)CCNC(=O)[C@H](O)C(C)(C)COP([O-])(=O)OP([O-])(=O)OC[C@H]1O[C@H]([C@H](O)[C@@H]1OP([O-])([O-])=O)n2cnc3c(N)ncnc23)[C@@]4([H])CC[C@@]5([H])[C@]6([H])[C@H](O)C[C@]7([H])C[C@H](O)CC[C@]7(C)[C@@]6([H])C[C@H](O)[C@]45C	0.451128	1.4	0.6	2	6
3alpha,7alpha,12alpha-trihydroxy-24-oxo-5beta-cholestan-26-oyl-CoA(4-)	[H][C@@](C)(CCC(=O)C(C)C(=O)SCCNC(=O)CCNC(=O)[C@H](O)C(C)(C)COP([O-])(=O)OP([O-])(=O)OC[C@H]1O[C@H]([C@H](O)[C@@H]1OP([O-])([O-])=O)n2cnc3c(N)ncnc23)[C@@]4([H])CC[C@@]5([H])[C@]6([H])[C@H](O)C[C@]7([H])C[C@H](O)CC[C@]7(C)[C@@]6([H])C[C@H](O)[C@]45C	0.451128	1.4	0.6	2	7
choloyl-CoA(4-)	[H][C@@](C)(CCC(=O)SCCNC(=O)CCNC(=O)[C@H](O)C(C)(C)COP([O-])(=O)OP([O-])(=O)OC[C@H]1O[C@H]([C@H](O)[C@@H]1OP([O-])([O-])=O)n2cnc3c(N)ncnc23)[C@@]4([H])CC[C@@]5([H])[C@]6([H])[C@H](O)C[C@]7([H])C[C@H](O)CC[C@]7(C)[C@@]6([H])C[C@H](O)[C@]45C	0.451128	1.4	0.6	2	8
deoxycholoyl-CoA	[H][C@@](C)(CCC(=O)SCCNC(=O)CCNC(=O)[C@H](O)C(C)(C)COP([O-])(=O)OP([O-])(=O)OC[C@H]1O[C@H]([C@H](O)[C@@H]1OP([O-])([O-])=O)n2cnc3c(N)ncnc23)[C@@]4([H])CC[C@@]5([H])[C@]6([H])CC[C@]7([H])C[C@H](O)CC[C@]7(C)[C@@]6([H])C[C@H](O)[C@]45C	0.451128	1.4	0.6	2	9
Thiamine diphosphate	Cc1ncc(C[n+]2csc(CCOP(O)(=O)OP(O)([O-])=O)c2C)c(N)n1	0.449438	1.4	0.6	2	10
3alpha,7alpha,12alpha,24-Tetrahydroxy-5beta-cholestanoyl-CoA	[H][C@@](C)(CCC(O)C(C)C(=O)SCCNC(=O)CCNC(=O)[C@H](O)C(C)(C)COP(O)(=O)OP(O)(=O)OC[C@H]1O[C@H]([C@H](O)[C@@H]1OP(O)(O)=O)n2cnc3c(N)ncnc23)[C@@]4([H])CC[C@@]5([H])[C@]6([H])[C@H](O)C[C@]7([H])C[C@H](O)CC[C@]7(C)[C@@]6([H])C[C@H](O)[C@]45C	0.447761	1.4	0.6	2	11
3alpha,7alpha,12alpha-Trihydroxy-5beta-cholestanoyl-CoA(S)	[H][C@@](C)(CCC[C@H](C)C(=O)SCCNC(=O)CCNC(=O)[C@H](O)C(C)(C)COP(O)(=O)OP(O)(=O)OC[C@H]1O[C@H]([C@H](O)[C@@H]1OP(O)(O)=O)n2cnc3c(N)ncnc23)[C@@]4([H])CC[C@@]5([H])[C@]6([H])[C@H](O)C[C@]7([H])C[C@H](O)CC[C@]7(C)[C@@]6([H])C[C@H](O)[C@]45C	0.447761	1.4	0.6	2	12
3alpha,7alpha,24-Trihydroxy-5beta-cholestanoyl-CoA	[H][C@@](C)(CCC(O)C(C)C(=O)SCCNC(=O)CCNC(=O)[C@H](O)C(C)(C)COP(O)(=O)OP(O)(=O)OC[C@H]1O[C@H]([C@H](O)[C@@H]1OP(O)(O)=O)n2cnc3c(N)ncnc23)[C@@]4([H])CC[C@@]5([H])[C@]6([H])[C@H](O)C[C@]7([H])C[C@H](O)CC[C@]7(C)[C@@]6([H])CC[C@]45C	0.447761	1.4	0.6	2	13
3alpha,7alpha-Dihydroxy-5beta-cholestanoyl-CoA	[H][C@@](C)(CCCC(C)C(=O)SCCNC(=O)CCNC(=O)[C@H](O)C(C)(C)COP(O)(=O)OP(O)(=O)OC[C@H]1O[C@H]([C@H](O)[C@@H]1OP(O)(O)=O)n2cnc3c(N)ncnc23)[C@@]4([H])CC[C@@]5([H])[C@]6([H])[C@H](O)C[C@]7([H])C[C@H](O)CC[C@]7(C)[C@@]6([H])CC[C@]45C	0.447761	1.4	0.6	2	14
chenodeoxycholoyl coenzyme a	[H][C@@](C)(CCC(=O)SCCNC(=O)CCNC(=O)[C@H](O)C(C)(C)COP(O)(=O)OP(O)(=O)OC[C@H]1O[C@H]([C@H](O)[C@@H]1OP(O)(O)=O)n2cnc3c(N)ncnc23)[C@@]4([H])CC[C@@]5([H])[C@]6([H])[C@H](O)C[C@]7([H])C[C@H](O)CC[C@]7(C)[C@@]6([H])CC[C@]45C	0.447761	1.4	0.6	2	15
5-Methyltetrahydrofolate	CN1[C@@H](CNc2ccc(cc2)C(=O)N[C@@H](CCC(=O)O)C(=O)O)CNc3c1c(=O)nc(N)[nH]3	0.445682	1.4	0.6	2	16
3alpha,7alpha,12alpha-Trihydroxy-5beta-cholest-24-enoyl-CoA	[H][C@@](C)(CCC=C(C)C(=O)SCCNC(=O)CCNC(=O)[C@H](O)C(C)(C)COP(O)(=O)OP(O)(=O)OC[C@H]1O[C@H]([C@H](O)[C@@H]1OP(O)(O)=O)n2cnc3c(N)ncnc23)[C@@]4([H])CC[C@@]5([H])[C@]6([H])[C@H](O)C[C@]7([H])C[C@H](O)CC[C@]7(C)[C@@]6([H])C[C@H](O)[C@]45C	0.437956	1.4	0.6	2	17
3alpha,7alpha-Dihydroxy-5beta-cholest-24-enoyl-CoA	[H][C@@](C)(CCC=C(C)C(=O)SCCNC(=O)CCNC(=O)[C@H](O)C(C)(C)COP(O)(=O)OP(O)(=O)OC[C@H]1O[C@H]([C@H](O)[C@@H]1OP(O)(O)=O)n2cnc3c(N)ncnc23)[C@@]4([H])CC[C@@]5([H])[C@]6([H])[C@H](O)C[C@]7([H])C[C@H](O)CC[C@]7(C)[C@@]6([H])CC[C@]45C	0.437956	1.4	0.6	2	18
4,8,12-trimethyltridecanoyl-CoA(4-)	CC(C)CCCC(C)CCCC(C)CCC(=O)SCCNC(=O)CCNC(=O)[C@H](O)C(C)(C)COP([O-])(=O)OP([O-])(=O)OC[C@H]1O[C@H]([C@H](O)[C@@H]1OP([O-])([O-])=O)n2cnc3c(N)ncnc23	0.436409	1.4	0.6	2	19
Acetyl-CoA	CC(=O)SCCNC(=O)CCNC(=O)[C@H](O)C(C)(C)COP([O-])(=O)OP([O-])(=O)OC[C@H]1O[C@H]([C@H](O)[C@@H]1OP([O-])([O-])=O)n2cnc3c(N)ncnc23	0.436409	1.4	0.6	2	20
Thiamin	Cc1ncc(C[n+]2csc(CCO)c2C)c(N)n1	0.522876	1.6	0.4	2	1
S-Adenosylmethioninamine	C[S+](CCC[NH3+])C[C@H]1O[C@H]([C@H](O)[C@@H]1O)n2cnc3c(N)ncnc23	0.508982	1.6	0.4	2	2
(25R)-3alpha,7alpha,12alpha-trihydroxy-5beta-cholestan-26-oyl-CoA(4-)	[H][C@@](C)(CCC[C@@H](C)C(=O)SCCNC(=O)CCNC(=O)[C@H](O)C(C)(C)COP([O-])(=O)OP([O-])(=O)OC[C@H]1O[C@H]([C@H](O)[C@@H]1OP([O-])([O-])=O)n2cnc3c(N)ncnc23)[C@@]4([H])CC[C@@]5([H])[C@]6([H])[C@H](O)C[C@]7([H])C[C@H](O)CC[C@]7(C)[C@@]6([H])C[C@H](O)[C@]45C	0.505618	1.6	0.4	2	3
3alpha,7alpha,12alpha-trihydroxy-24-oxo-5beta-cholestan-26-oyl-CoA(4-)	[H][C@@](C)(CCC(=O)C(C)C(=O)SCCNC(=O)CCNC(=O)[C@H](O)C(C)(C)COP([O-])(=O)OP([O-])(=O)OC[C@H]1O[C@H]([C@H](O)[C@@H]1OP([O-])([O-])=O)n2cnc3c(N)ncnc23)[C@@]4([H])CC[C@@]5([H])[C@]6([H])[C@H](O)C[C@]7([H])C[C@H](O)CC[C@]7(C)[C@@]6([H])C[C@H](O)[C@]45C	0.505618	1.6	0.4	2	4
choloyl-CoA(4-)	[H][C@@](C)(CCC(=O)SCCNC(=O)CCNC(=O)[C@H](O)C(C)(C)COP([O-])(=O)OP([O-])(=O)OC[C@H]1O[C@H]([C@H](O)[C@@H]1OP([O-])([O-])=O)n2cnc3c(N)ncnc23)[C@@]4([H])CC[C@@]5([H])[C@]6([H])[C@H](O)C[C@]7([H])C[C@H](O)CC[C@]7(C)[C@@]6([H])C[C@H](O)[C@]45C	0.505618	1.6	0.4	2	5
deoxycholoyl-CoA	[H][C@@](C)(CCC(=O)SCCNC(=O)CCNC(=O)[C@H](O)C(C)(C)COP([O-])(=O)OP([O-])(=O)OC[C@H]1O[C@H]([C@H](O)[C@@H]1OP([O-])([O-])=O)n2cnc3c(N)ncnc23)[C@@]4([H])CC[C@@]5([H])[C@]6([H])CC[C@]7([H])C[C@H](O)CC[C@]7(C)[C@@]6([H])C[C@H](O)[C@]45C	0.505618	1.6	0.4	2	6
3alpha,7alpha,12alpha,24-Tetrahydroxy-5beta-cholestanoyl-CoA	[H][C@@](C)(CCC(O)C(C)C(=O)SCCNC(=O)CCNC(=O)[C@H](O)C(C)(C)COP(O)(=O)OP(O)(=O)OC[C@H]1O[C@H]([C@H](O)[C@@H]1OP(O)(O)=O)n2cnc3c(N)ncnc23)[C@@]4([H])CC[C@@]5([H])[C@]6([H])[C@H](O)C[C@]7([H])C[C@H](O)CC[C@]7(C)[C@@]6([H])C[C@H](O)[C@]45C	0.502793	1.6	0.4	2	7
3alpha,7alpha,12alpha-Trihydroxy-5beta-cholestanoyl-CoA(S)	[H][C@@](C)(CCC[C@H](C)C(=O)SCCNC(=O)CCNC(=O)[C@H](O)C(C)(C)COP(O)(=O)OP(O)(=O)OC[C@H]1O[C@H]([C@H](O)[C@@H]1OP(O)(O)=O)n2cnc3c(N)ncnc23)[C@@]4([H])CC[C@@]5([H])[C@]6([H])[C@H](O)C[C@]7([H])C[C@H](O)CC[C@]7(C)[C@@]6([H])C[C@H](O)[C@]45C	0.502793	1.6	0.4	2	8
3alpha,7alpha,24-Trihydroxy-5beta-cholestanoyl-CoA	[H][C@@](C)(CCC(O)C(C)C(=O)SCCNC(=O)CCNC(=O)[C@H](O)C(C)(C)COP(O)(=O)OP(O)(=O)OC[C@H]1O[C@H]([C@H](O)[C@@H]1OP(O)(O)=O)n2cnc3c(N)ncnc23)[C@@]4([H])CC[C@@]5([H])[C@]6([H])[C@H](O)C[C@]7([H])C[C@H](O)CC[C@]7(C)[C@@]6([H])CC[C@]45C	0.502793	1.6	0.4	2	9
3alpha,7alpha-Dihydroxy-5beta-cholestanoyl-CoA	[H][C@@](C)(CCCC(C)C(=O)SCCNC(=O)CCNC(=O)[C@H](O)C(C)(C)COP(O)(=O)OP(O)(=O)OC[C@H]1O[C@H]([C@H](O)[C@@H]1OP(O)(O)=O)n2cnc3c(N)ncnc23)[C@@]4([H])CC[C@@]5([H])[C@]6([H])[C@H](O)C[C@]7([H])C[C@H](O)CC[C@]7(C)[C@@]6([H])CC[C@]45C	0.502793	1.6	0.4	2	10
chenodeoxycholoyl coenzyme a	[H][C@@](C)(CCC(=O)SCCNC(=O)CCNC(=O)[C@H](O)C(C)(C)COP(O)(=O)OP(O)(=O)OC[C@H]1O[C@H]([C@H](O)[C@@H]1OP(O)(O)=O)n2cnc3c(N)ncnc23)[C@@]4([H])CC[C@@]5([H])[C@]6([H])[C@H](O)C[C@]7([H])C[C@H](O)CC[C@]7(C)[C@@]6([H])CC[C@]45C	0.502793	1.6	0.4	2	11
Thiamin monophosphate	Cc1ncc(C[n+]2csc(CCOP([O-])([O-])=O)c2C)c(N)n1	0.5	1.6	0.4	2	12
3alpha,7alpha,12alpha-Trihydroxy-5beta-cholest-24-enoyl-CoA	[H][C@@](C)(CCC=C(C)C(=O)SCCNC(=O)CCNC(=O)[C@H](O)C(C)(C)COP(O)(=O)OP(O)(=O)OC[C@H]1O[C@H]([C@H](O)[C@@H]1OP(O)(O)=O)n2cnc3c(N)ncnc23)[C@@]4([H])CC[C@@]5([H])[C@]6([H])[C@H](O)C[C@]7([H])C[C@H](O)CC[C@]7(C)[C@@]6([H])C[C@H](O)[C@]45C	0.494505	1.6	0.4	2	13
3alpha,7alpha-Dihydroxy-5beta-cholest-24-enoyl-CoA	[H][C@@](C)(CCC=C(C)C(=O)SCCNC(=O)CCNC(=O)[C@H](O)C(C)(C)COP(O)(=O)OP(O)(=O)OC[C@H]1O[C@H]([C@H](O)[C@@H]1OP(O)(O)=O)n2cnc3c(N)ncnc23)[C@@]4([H])CC[C@@]5([H])[C@]6([H])[C@H](O)C[C@]7([H])C[C@H](O)CC[C@]7(C)[C@@]6([H])CC[C@]45C	0.494505	1.6	0.4	2	14
thiamine(1+) triphosphate(4-)	Cc1ncc(C[n+]2csc(CCOP([O-])(=O)OP([O-])(=O)OP([O-])([O-])=O)c2C)c(N)n1	0.493827	1.6	0.4	2	15
4,8,12-trimethyltridecanoyl-CoA(4-)	CC(C)CCCC(C)CCCC(C)CCC(=O)SCCNC(=O)CCNC(=O)[C@H](O)C(C)(C)COP([O-])(=O)OP([O-])(=O)OC[C@H]1O[C@H]([C@H](O)[C@@H]1OP([O-])([O-])=O)n2cnc3c(N)ncnc23	0.487465	1.6	0.4	2	16
Acetyl-CoA	CC(=O)SCCNC(=O)CCNC(=O)[C@H](O)C(C)(C)COP([O-])(=O)OP([O-])(=O)OC[C@H]1O[C@H]([C@H](O)[C@@H]1OP([O-])([O-])=O)n2cnc3c(N)ncnc23	0.487465	1.6	0.4	2	17
3-oxopalmitoyl-CoA(4-)	CCCCCCCCCCCCCC(=O)CC(=O)SCCNC(=O)CCNC(=O)[C@H](O)C(C)(C)COP([O-])(=O)OP([O-])(=O)OC[C@H]1O[C@H]([C@H](O)[C@@H]1OP([O-])([O-])=O)n2cnc3c(N)ncnc23	0.484765	1.6	0.4	2	18
Decanoyl-CoA (n-C10:0CoA)	CCCCCCCCCC(=O)SCCNC(=O)CCNC(=O)[C@H](O)C(C)(C)COP([O-])(=O)OP([O-])(=O)OC[C@H]1O[C@H]([C@H](O)[C@@H]1OP([O-])([O-])=O)n2cnc3c(N)ncnc23	0.484765	1.6	0.4	2	19
Dodecanoyl-CoA (n-C12:0CoA)	CCCCCCCCCCCC(=O)SCCNC(=O)CCNC(=O)[C@H](O)C(C)(C)COP([O-])(=O)OP([O-])(=O)OC[C@H]1O[C@H]([C@H](O)[C@@H]1OP([O-])([O-])=O)n2cnc3c(N)ncnc23	0.484765	1.6	0.4	2	20
(25R)-3alpha,7alpha,12alpha-trihydroxy-5beta-cholestan-26-oyl-CoA(4-)	[H][C@@](C)(CCC[C@@H](C)C(=O)SCCNC(=O)CCNC(=O)[C@H](O)C(C)(C)COP([O-])(=O)OP([O-])(=O)OC[C@H]1O[C@H]([C@H](O)[C@@H]1OP([O-])([O-])=O)n2cnc3c(N)ncnc23)[C@@]4([H])CC[C@@]5([H])[C@]6([H])[C@H](O)C[C@]7([H])C[C@H](O)CC[C@]7(C)[C@@]6([H])C[C@H](O)[C@]45C	0.57508	1.8	0.2	2	1
3alpha,7alpha,12alpha-trihydroxy-24-oxo-5beta-cholestan-26-oyl-CoA(4-)	[H][C@@](C)(CCC(=O)C(C)C(=O)SCCNC(=O)CCNC(=O)[C@H](O)C(C)(C)COP([O-])(=O)OP([O-])(=O)OC[C@H]1O[C@H]([C@H](O)[C@@H]1OP([O-])([O-])=O)n2cnc3c(N)ncnc23)[C@@]4([H])CC[C@@]5([H])[C@]6([H])[C@H](O)C[C@]7([H])C[C@H](O)CC[C@]7(C)[C@@]6([H])C[C@H](O)[C@]45C	0.57508	1.8	0.2	2	2
choloyl-CoA(4-)	[H][C@@](C)(CCC(=O)SCCNC(=O)CCNC(=O)[C@H](O)C(C)(C)COP([O-])(=O)OP([O-])(=O)OC[C@H]1O[C@H]([C@H](O)[C@@H]1OP([O-])([O-])=O)n2cnc3c(N)ncnc23)[C@@]4([H])CC[C@@]5([H])[C@]6([H])[C@H](O)C[C@]7([H])C[C@H](O)CC[C@]7(C)[C@@]6([H])C[C@H](O)[C@]45C	0.57508	1.8	0.2	2	3
deoxycholoyl-CoA	[H][C@@](C)(CCC(=O)SCCNC(=O)CCNC(=O)[C@H](O)C(C)(C)COP([O-])(=O)OP([O-])(=O)OC[C@H]1O[C@H]([C@H](O)[C@@H]1OP([O-])([O-])=O)n2cnc3c(N)ncnc23)[C@@]4([H])CC[C@@]5([H])[C@]6([H])CC[C@]7([H])C[C@H](O)CC[C@]7(C)[C@@]6([H])C[C@H](O)[C@]45C	0.57508	1.8	0.2	2	4
3alpha,7alpha,12alpha,24-Tetrahydroxy-5beta-cholestanoyl-CoA	[H][C@@](C)(CCC(O)C(C)C(=O)SCCNC(=O)CCNC(=O)[C@H](O)C(C)(C)COP(O)(=O)OP(O)(=O)OC[C@H]1O[C@H]([C@H](O)[C@@H]1OP(O)(O)=O)n2cnc3c(N)ncnc23)[C@@]4([H])CC[C@@]5([H])[C@]6([H])[C@H](O)C[C@]7([H])C[C@H](O)CC[C@]7(C)[C@@]6([H])C[C@H](O)[C@]45C	0.573248	1.8	0.2	2	5
3alpha,7alpha,12alpha-Trihydroxy-5beta-cholestanoyl-CoA(S)	[H][C@@](C)(CCC[C@H](C)C(=O)SCCNC(=O)CCNC(=O)[C@H](O)C(C)(C)COP(O)(=O)OP(O)(=O)OC[C@H]1O[C@H]([C@H](O)[C@@H]1OP(O)(O)=O)n2cnc3c(N)ncnc23)[C@@]4([H])CC[C@@]5([H])[C@]6([H])[C@H](O)C[C@]7([H])C[C@H](O)CC[C@]7(C)[C@@]6([H])C[C@H](O)[C@]45C	0.573248	1.8	0.2	2	6
3alpha,7alpha,24-Trihydroxy-5beta-cholestanoyl-CoA	[H][C@@](C)(CCC(O)C(C)C(=O)SCCNC(=O)CCNC(=O)[C@H](O)C(C)(C)COP(O)(=O)OP(O)(=O)OC[C@H]1O[C@H]([C@H](O)[C@@H]1OP(O)(O)=O)n2cnc3c(N)ncnc23)[C@@]4([H])CC[C@@]5([H])[C@]6([H])[C@H](O)C[C@]7([H])C[C@H](O)CC[C@]7(C)[C@@]6([H])CC[C@]45C	0.573248	1.8	0.2	2	7
3alpha,7alpha-Dihydroxy-5beta-cholestanoyl-CoA	[H][C@@](C)(CCCC(C)C(=O)SCCNC(=O)CCNC(=O)[C@H](O)C(C)(C)COP(O)(=O)OP(O)(=O)OC[C@H]1O[C@H]([C@H](O)[C@@H]1OP(O)(O)=O)n2cnc3c(N)ncnc23)[C@@]4([H])CC[C@@]5([H])[C@]6([H])[C@H](O)C[C@]7([H])C[C@H](O)CC[C@]7(C)[C@@]6([H])CC[C@]45C	0.573248	1.8	0.2	2	8
chenodeoxycholoyl coenzyme a	[H][C@@](C)(CCC(=O)SCCNC(=O)CCNC(=O)[C@H](O)C(C)(C)COP(O)(=O)OP(O)(=O)OC[C@H]1O[C@H]([C@H](O)[C@@H]1OP(O)(O)=O)n2cnc3c(N)ncnc23)[C@@]4([H])CC[C@@]5([H])[C@]6([H])[C@H](O)C[C@]7([H])C[C@H](O)CC[C@]7(C)[C@@]6([H])CC[C@]45C	0.573248	1.8	0.2	2	9
3alpha,7alpha,12alpha-Trihydroxy-5beta-cholest-24-enoyl-CoA	[H][C@@](C)(CCC=C(C)C(=O)SCCNC(=O)CCNC(=O)[C@H](O)C(C)(C)COP(O)(=O)OP(O)(=O)OC[C@H]1O[C@H]([C@H](O)[C@@H]1OP(O)(O)=O)n2cnc3c(N)ncnc23)[C@@]4([H])CC[C@@]5([H])[C@]6([H])[C@H](O)C[C@]7([H])C[C@H](O)CC[C@]7(C)[C@@]6([H])C[C@H](O)[C@]45C	0.567823	1.8	0.2	2	10
3alpha,7alpha-Dihydroxy-5beta-cholest-24-enoyl-CoA	[H][C@@](C)(CCC=C(C)C(=O)SCCNC(=O)CCNC(=O)[C@H](O)C(C)(C)COP(O)(=O)OP(O)(=O)OC[C@H]1O[C@H]([C@H](O)[C@@H]1OP(O)(O)=O)n2cnc3c(N)ncnc23)[C@@]4([H])CC[C@@]5([H])[C@]6([H])[C@H](O)C[C@]7([H])C[C@H](O)CC[C@]7(C)[C@@]6([H])CC[C@]45C	0.567823	1.8	0.2	2	11
S-Adenosylmethioninamine	C[S+](CCC[NH3+])C[C@H]1O[C@H]([C@H](O)[C@@H]1O)n2cnc3c(N)ncnc23	0.553746	1.8	0.2	2	12
4,8,12-trimethyltridecanoyl-CoA(4-)	CC(C)CCCC(C)CCCC(C)CCC(=O)SCCNC(=O)CCNC(=O)[C@H](O)C(C)(C)COP([O-])(=O)OP([O-])(=O)OC[C@H]1O[C@H]([C@H](O)[C@@H]1OP([O-])([O-])=O)n2cnc3c(N)ncnc23	0.55205	1.8	0.2	2	13
Acetyl-CoA	CC(=O)SCCNC(=O)CCNC(=O)[C@H](O)C(C)(C)COP([O-])(=O)OP([O-])(=O)OC[C@H]1O[C@H]([C@H](O)[C@@H]1OP([O-])([O-])=O)n2cnc3c(N)ncnc23	0.55205	1.8	0.2	2	14
3-oxopalmitoyl-CoA(4-)	CCCCCCCCCCCCCC(=O)CC(=O)SCCNC(=O)CCNC(=O)[C@H](O)C(C)(C)COP([O-])(=O)OP([O-])(=O)OC[C@H]1O[C@H]([C@H](O)[C@@H]1OP([O-])([O-])=O)n2cnc3c(N)ncnc23	0.550314	1.8	0.2	2	15
Decanoyl-CoA (n-C10:0CoA)	CCCCCCCCCC(=O)SCCNC(=O)CCNC(=O)[C@H](O)C(C)(C)COP([O-])(=O)OP([O-])(=O)OC[C@H]1O[C@H]([C@H](O)[C@@H]1OP([O-])([O-])=O)n2cnc3c(N)ncnc23	0.550314	1.8	0.2	2	16
Dodecanoyl-CoA (n-C12:0CoA)	CCCCCCCCCCCC(=O)SCCNC(=O)CCNC(=O)[C@H](O)C(C)(C)COP([O-])(=O)OP([O-])(=O)OC[C@H]1O[C@H]([C@H](O)[C@@H]1OP([O-])([O-])=O)n2cnc3c(N)ncnc23	0.550314	1.8	0.2	2	17
Octanoyl-CoA (n-C8:0CoA)	CCCCCCCC(=O)SCCNC(=O)CCNC(=O)[C@H](O)C(C)(C)COP([O-])(=O)OP([O-])(=O)OC[C@H]1O[C@H]([C@H](O)[C@@H]1OP([O-])([O-])=O)n2cnc3c(N)ncnc23	0.550314	1.8	0.2	2	18
Palmitoyl-CoA (n-C16:0CoA)	CCCCCCCCCCCCCCCC(=O)SCCNC(=O)CCNC(=O)[C@H](O)C(C)(C)COP([O-])(=O)OP([O-])(=O)OC[C@H]1O[C@H]([C@H](O)[C@@H]1OP([O-])([O-])=O)n2cnc3c(N)ncnc23	0.550314	1.8	0.2	2	19
Stearoyl-CoA (n-C18:0CoA)	CCCCCCCCCCCCCCCCCC(=O)SCCNC(=O)CCNC(=O)[C@H](O)C(C)(C)COP([O-])(=O)OP([O-])(=O)OC[C@H]1O[C@H]([C@H](O)[C@@H]1OP([O-])([O-])=O)n2cnc3c(N)ncnc23	0.550314	1.8	0.2	2	20
(25R)-3alpha,7alpha,12alpha-trihydroxy-5beta-cholestan-26-oyl-CoA(4-)	[H][C@@](C)(CCC[C@@H](C)C(=O)SCCNC(=O)CCNC(=O)[C@H](O)C(C)(C)COP([O-])(=O)OP([O-])(=O)OC[C@H]1O[C@H]([C@H](O)[C@@H]1OP([O-])([O-])=O)n2cnc3c(N)ncnc23)[C@@]4([H])CC[C@@]5([H])[C@]6([H])[C@H](O)C[C@]7([H])C[C@H](O)CC[C@]7(C)[C@@]6([H])C[C@H](O)[C@]45C	0.666667	2	0	2	1
3alpha,7alpha,12alpha,24-Tetrahydroxy-5beta-cholestanoyl-CoA	[H][C@@](C)(CCC(O)C(C)C(=O)SCCNC(=O)CCNC(=O)[C@H](O)C(C)(C)COP(O)(=O)OP(O)(=O)OC[C@H]1O[C@H]([C@H](O)[C@@H]1OP(O)(O)=O)n2cnc3c(N)ncnc23)[C@@]4([H])CC[C@@]5([H])[C@]6([H])[C@H](O)C[C@]7([H])C[C@H](O)CC[C@]7(C)[C@@]6([H])C[C@H](O)[C@]45C	0.666667	2	0	2	2
3alpha,7alpha,12alpha-trihydroxy-24-oxo-5beta-cholestan-26-oyl-CoA(4-)	[H][C@@](C)(CCC(=O)C(C)C(=O)SCCNC(=O)CCNC(=O)[C@H](O)C(C)(C)COP([O-])(=O)OP([O-])(=O)OC[C@H]1O[C@H]([C@H](O)[C@@H]1OP([O-])([O-])=O)n2cnc3c(N)ncnc23)[C@@]4([H])CC[C@@]5([H])[C@]6([H])[C@H](O)C[C@]7([H])C[C@H](O)CC[C@]7(C)[C@@]6([H])C[C@H](O)[C@]45C	0.666667	2	0	2	3
3alpha,7alpha,12alpha-Trihydroxy-5beta-cholest-24-enoyl-CoA	[H][C@@](C)(CCC=C(C)C(=O)SCCNC(=O)CCNC(=O)[C@H](O)C(C)(C)COP(O)(=O)OP(O)(=O)OC[C@H]1O[C@H]([C@H](O)[C@@H]1OP(O)(O)=O)n2cnc3c(N)ncnc23)[C@@]4([H])CC[C@@]5([H])[C@]6([H])[C@H](O)C[C@]7([H])C[C@H](O)CC[C@]7(C)[C@@]6([H])C[C@H](O)[C@]45C	0.666667	2	0	2	4
3alpha,7alpha,12alpha-Trihydroxy-5beta-cholestanoyl-CoA(S)	[H][C@@](C)(CCC[C@H](C)C(=O)SCCNC(=O)CCNC(=O)[C@H](O)C(C)(C)COP(O)(=O)OP(O)(=O)OC[C@H]1O[C@H]([C@H](O)[C@@H]1OP(O)(O)=O)n2cnc3c(N)ncnc23)[C@@]4([H])CC[C@@]5([H])[C@]6([H])[C@H](O)C[C@]7([H])C[C@H](O)CC[C@]7(C)[C@@]6([H])C[C@H](O)[C@]45C	0.666667	2	0	2	5
3alpha,7alpha,24-Trihydroxy-5beta-cholestanoyl-CoA	[H][C@@](C)(CCC(O)C(C)C(=O)SCCNC(=O)CCNC(=O)[C@H](O)C(C)(C)COP(O)(=O)OP(O)(=O)OC[C@H]1O[C@H]([C@H](O)[C@@H]1OP(O)(O)=O)n2cnc3c(N)ncnc23)[C@@]4([H])CC[C@@]5([H])[C@]6([H])[C@H](O)C[C@]7([H])C[C@H](O)CC[C@]7(C)[C@@]6([H])CC[C@]45C	0.666667	2	0	2	6
3alpha,7alpha-Dihydroxy-5beta-cholest-24-enoyl-CoA	[H][C@@](C)(CCC=C(C)C(=O)SCCNC(=O)CCNC(=O)[C@H](O)C(C)(C)COP(O)(=O)OP(O)(=O)OC[C@H]1O[C@H]([C@H](O)[C@@H]1OP(O)(O)=O)n2cnc3c(N)ncnc23)[C@@]4([H])CC[C@@]5([H])[C@]6([H])[C@H](O)C[C@]7([H])C[C@H](O)CC[C@]7(C)[C@@]6([H])CC[C@]45C	0.666667	2	0	2	7
3alpha,7alpha-Dihydroxy-5beta-cholestanoyl-CoA	[H][C@@](C)(CCCC(C)C(=O)SCCNC(=O)CCNC(=O)[C@H](O)C(C)(C)COP(O)(=O)OP(O)(=O)OC[C@H]1O[C@H]([C@H](O)[C@@H]1OP(O)(O)=O)n2cnc3c(N)ncnc23)[C@@]4([H])CC[C@@]5([H])[C@]6([H])[C@H](O)C[C@]7([H])C[C@H](O)CC[C@]7(C)[C@@]6([H])CC[C@]45C	0.666667	2	0	2	8
chenodeoxycholoyl coenzyme a	[H][C@@](C)(CCC(=O)SCCNC(=O)CCNC(=O)[C@H](O)C(C)(C)COP(O)(=O)OP(O)(=O)OC[C@H]1O[C@H]([C@H](O)[C@@H]1OP(O)(O)=O)n2cnc3c(N)ncnc23)[C@@]4([H])CC[C@@]5([H])[C@]6([H])[C@H](O)C[C@]7([H])C[C@H](O)CC[C@]7(C)[C@@]6([H])CC[C@]45C	0.666667	2	0	2	9
choloyl-CoA(4-)	[H][C@@](C)(CCC(=O)SCCNC(=O)CCNC(=O)[C@H](O)C(C)(C)COP([O-])(=O)OP([O-])(=O)OC[C@H]1O[C@H]([C@H](O)[C@@H]1OP([O-])([O-])=O)n2cnc3c(N)ncnc23)[C@@]4([H])CC[C@@]5([H])[C@]6([H])[C@H](O)C[C@]7([H])C[C@H](O)CC[C@]7(C)[C@@]6([H])C[C@H](O)[C@]45C	0.666667	2	0	2	10
deoxycholoyl-CoA	[H][C@@](C)(CCC(=O)SCCNC(=O)CCNC(=O)[C@H](O)C(C)(C)COP([O-])(=O)OP([O-])(=O)OC[C@H]1O[C@H]([C@H](O)[C@@H]1OP([O-])([O-])=O)n2cnc3c(N)ncnc23)[C@@]4([H])CC[C@@]5([H])[C@]6([H])CC[C@]7([H])C[C@H](O)CC[C@]7(C)[C@@]6([H])C[C@H](O)[C@]45C	0.666667	2	0	2	11
(2E)-Octenoyl-CoA	CCCCC/C=C/C(=O)SCCNC(=O)CCNC(=O)[C@H](O)C(C)(C)COP(O)(=O)OP(O)(=O)OC[C@H]1O[C@H]([C@H](O)[C@@H]1OP(O)(O)=O)n2cnc3c(N)ncnc23	0.636364	2	0	2	12
(E)-hexadec-2-enoyl-CoA(4-)	CCCCCCCCCCCCC/C=C/C(=O)SCCNC(=O)CCNC(=O)[C@H](O)C(C)(C)COP([O-])(=O)OP([O-])(=O)OC[C@H]1O[C@H]([C@H](O)[C@@H]1OP([O-])([O-])=O)n2cnc3c(N)ncnc23	0.636364	2	0	2	13
(S)-3-Hydroxydodecanoyl-CoA	CCCCCCCCC[C@H](O)CC(=O)SCCNC(=O)CCNC(=O)[C@H](O)C(C)(C)COP(O)(=O)OP(O)(=O)OC[C@H]1O[C@H]([C@H](O)[C@@H]1OP(O)(O)=O)n2cnc3c(N)ncnc23	0.636364	2	0	2	14
(S)-3-Hydroxyhexadecanoyl-CoA	CCCCCCCCCCCCC[C@H](O)CC(=O)SCCNC(=O)CCNC(=O)[C@H](O)C(C)(C)COP(O)(=O)OP(O)(=O)OC[C@H]1O[C@H]([C@H](O)[C@@H]1OP(O)(O)=O)n2cnc3c(N)ncnc23	0.636364	2	0	2	15
(S)-3-Hydroxytetradecanoyl-CoA	CCCCCCCCCCC[C@H](O)CC(=O)SCCNC(=O)CCNC(=O)[C@H](O)C(C)(C)COP(O)(=O)OP(O)(=O)OC[C@H]1O[C@H]([C@H](O)[C@@H]1OP(O)(O)=O)n2cnc3c(N)ncnc23	0.636364	2	0	2	16
(S)-Hydroxydecanoyl-CoA	CCCCCCC[C@H](O)CC(=O)SCCNC(=O)CCNC(=O)[C@H](O)C(C)(C)COP(O)(=O)OP(O)(=O)OC[C@H]1O[C@H]([C@H](O)[C@@H]1OP(O)(O)=O)n2cnc3c(N)ncnc23	0.636364	2	0	2	17
(S)-Hydroxyoctanoyl-CoA	CCCCC[C@H](O)CC(=O)SCCNC(=O)CCNC(=O)[C@H](O)C(C)(C)COP(O)(=O)OP(O)(=O)OC[C@H]1O[C@H]([C@H](O)[C@@H]1OP(O)(O)=O)n2cnc3c(N)ncnc23	0.636364	2	0	2	18
11-eicosenoylcoa	CCCCCCCC/C=C\CCCCCCCCCC(=O)SCCNC(=O)CCNC(=O)[C@H](O)C(C)(C)COP(O)(=O)OP(O)(=O)OC[C@H]1O[C@H]([C@H](O)[C@@H]1OP(O)(O)=O)n2cnc3c(N)ncnc23	0.636364	2	0	2	19
13-docosenoylcoa	CCCCCCCCC=CCCCCCCCCCCCC(=O)SCCNC(=O)CCNC(=O)C(C(C)(C)COP(=O)(O)OP(=O)(O)OCC1C(C(C(O1)n2cnc3c2ncnc3N)O)OP(=O)(O)O)O	0.636364	2	0	2	20
