# Supplementary material for: MetMaxStruct: A Tversky-Similarity-Based Strategy for Analysing the (Sub)Structural Similarities of Drugs and Endogenous Metabolites
Source: Front Pharmacol. 2016 Aug 22;7:266. doi: 10.3389/fphar.2016.00266 (PMC4992690; doi:10.3389/fphar.2016.00266)
Supplement: Table S2 — “Top 20” hits for clozapine clozapine_hits_new.xlsx for various values of α. [file Table2.XLSX]

## Sheet: HitSMILES
rank	Alpha=0.0|Beta=1.0	Alpha=0.1|Beta=0.9	Alpha=0.2|Beta=0.8	Alpha=0.3|Beta=0.7	Alpha=0.4|Beta=0.6	Alpha=0.5|Beta=0.5	Alpha=0.6|Beta=0.4	Alpha=0.7|Beta=0.3	Alpha=0.8|Beta=0.2	Alpha=0.9|Beta=0.1	Alpha=1.0|Beta=0.0	Alpha=0.0|Beta=2.0	Alpha=0.2|Beta=1.8	Alpha=0.4|Beta=1.6	Alpha=0.6|Beta=1.4	Alpha=0.8|Beta=1.2	Alpha=1.0|Beta=1.0	Alpha=1.2|Beta=0.8	Alpha=1.4|Beta=0.6	Alpha=1.6|Beta=0.4	Alpha=1.8|Beta=0.2	Alpha=2.0|Beta=0.0
1	C[N+]1=CCCC1	C[N+]1=CCCC1	C[N+]1=CCCC1	C[N+]1=CCCC1	C[N+]1=CCCC1	C[S+](CCC[NH3+])C[C@H]1O[C@H]([C@H](O)[C@@H]1O)n2cnc3c(N)ncnc23	C[S+](CCC[NH3+])C[C@H]1O[C@H]([C@H](O)[C@@H]1O)n2cnc3c(N)ncnc23	C[S+](CCC[NH3+])C[C@H]1O[C@H]([C@H](O)[C@@H]1O)n2cnc3c(N)ncnc23	C[S+](CCC[NH3+])C[C@H]1O[C@H]([C@H](O)[C@@H]1O)n2cnc3c(N)ncnc23	[H][C@]12[C@H](CC(N)=O)[C@@]3(C)CCC(=O)NC[C@@H](C)OP([O-])(=O)O[C@@H]4[C@@H](CO)O[C@@H]([C@@H]4O)n5c[n+](c6cc(C)c(C)cc56)[Co-3]789(C[C@H]%10O[C@H]([C@H](O)[C@@H]%10O)n%11cnc%12c(N)ncnc%11%12)N1C3=C(C)C%13=[N+]7C(=CC%14=[N+]8C(=C(C)C%15=[N+]9[C@]2(C)[C@@](C)(CC(N)=O)[C@@H]%15CCC(N)=O)[C@@](C)(CC(N)=O)[C@@H]%14CCC(N)=O)C(C)(C)[C@@H]%13CCC(N)=O	[H][C@]12[C@H](CC(N)=O)[C@@]3(C)CCC(=O)NC[C@@H](C)OP([O-])(=O)O[C@@H]4[C@@H](CO)O[C@@H]([C@@H]4O)n5c[n+](c6cc(C)c(C)cc56)[Co-3]789(C[C@H]%10O[C@H]([C@H](O)[C@@H]%10O)n%11cnc%12c(N)ncnc%11%12)N1C3=C(C)C%13=[N+]7C(=CC%14=[N+]8C(=C(C)C%15=[N+]9[C@]2(C)[C@@](C)(CC(N)=O)[C@@H]%15CCC(N)=O)[C@@](C)(CC(N)=O)[C@@H]%14CCC(N)=O)C(C)(C)[C@@H]%13CCC(N)=O	C[N+]1=CCCC1	C[N+]1=CCCC1	C[N+]1=CCCC1	C[N+]1=CCCC1	C[N+]1=CCCC1	C[S+](CCC[NH3+])C[C@H]1O[C@H]([C@H](O)[C@@H]1O)n2cnc3c(N)ncnc23	C[S+](CCC[NH3+])C[C@H]1O[C@H]([C@H](O)[C@@H]1O)n2cnc3c(N)ncnc23	C[S+](CCC[NH3+])C[C@H]1O[C@H]([C@H](O)[C@@H]1O)n2cnc3c(N)ncnc23	C[S+](CCC[NH3+])C[C@H]1O[C@H]([C@H](O)[C@@H]1O)n2cnc3c(N)ncnc23	[H][C@]12[C@H](CC(N)=O)[C@@]3(C)CCC(=O)NC[C@@H](C)OP([O-])(=O)O[C@@H]4[C@@H](CO)O[C@@H]([C@@H]4O)n5c[n+](c6cc(C)c(C)cc56)[Co-3]789(C[C@H]%10O[C@H]([C@H](O)[C@@H]%10O)n%11cnc%12c(N)ncnc%11%12)N1C3=C(C)C%13=[N+]7C(=CC%14=[N+]8C(=C(C)C%15=[N+]9[C@]2(C)[C@@](C)(CC(N)=O)[C@@H]%15CCC(N)=O)[C@@](C)(CC(N)=O)[C@@H]%14CCC(N)=O)C(C)(C)[C@@H]%13CCC(N)=O	[H][C@]12[C@H](CC(N)=O)[C@@]3(C)CCC(=O)NC[C@@H](C)OP([O-])(=O)O[C@@H]4[C@@H](CO)O[C@@H]([C@@H]4O)n5c[n+](c6cc(C)c(C)cc56)[Co-3]789(C[C@H]%10O[C@H]([C@H](O)[C@@H]%10O)n%11cnc%12c(N)ncnc%11%12)N1C3=C(C)C%13=[N+]7C(=CC%14=[N+]8C(=C(C)C%15=[N+]9[C@]2(C)[C@@](C)(CC(N)=O)[C@@H]%15CCC(N)=O)[C@@](C)(CC(N)=O)[C@@H]%14CCC(N)=O)C(C)(C)[C@@H]%13CCC(N)=O
2	C[NH3+]	Nc1ncnc2[nH]cnc12	Cn1cnc(CC[NH3+])c1	Cn1cnc(CC[NH3+])c1	Cn1cnc(CC[NH3+])c1	CN1[C@@H](CNc2ccc(cc2)C(=O)N[C@@H](CCC([O-])=O)C([O-])=O)CNc3nc(N)[nH]c(=O)c13	CN1[C@@H](CNc2ccc(cc2)C(=O)N[C@@H](CCC([O-])=O)C([O-])=O)CNc3nc(N)[nH]c(=O)c13	[H][C@]12CNc3nc(N)[nH]c(=O)c3N1CN(C2)c4ccc(cc4)C(=O)N[C@@H](CCC([O-])=O)C([O-])=O	[H][C@]12[C@H](CC(N)=O)[C@@]3(C)CCC(=O)NC[C@@H](C)OP([O-])(=O)O[C@@H]4[C@@H](CO)O[C@@H]([C@@H]4O)n5c[n+](c6cc(C)c(C)cc56)[Co-3]789(C[C@H]%10O[C@H]([C@H](O)[C@@H]%10O)n%11cnc%12c(N)ncnc%11%12)N1C3=C(C)C%13=[N+]7C(=CC%14=[N+]8C(=C(C)C%15=[N+]9[C@]2(C)[C@@](C)(CC(N)=O)[C@@H]%15CCC(N)=O)[C@@](C)(CC(N)=O)[C@@H]%14CCC(N)=O)C(C)(C)[C@@H]%13CCC(N)=O	C[S+](CCC[NH3+])C[C@H]1O[C@H]([C@H](O)[C@@H]1O)n2cnc3c(N)ncnc23	C[S+](CCC[NH3+])C[C@H]1O[C@H]([C@H](O)[C@@H]1O)n2cnc3c(N)ncnc23	C[NH3+]	Nc1ncnc2[nH]cnc12	Cn1cnc(CC[NH3+])c1	Cn1cnc(CC[NH3+])c1	Cn1cnc(CC[NH3+])c1	CN1[C@@H](CNc2ccc(cc2)C(=O)N[C@@H](CCC([O-])=O)C([O-])=O)CNc3nc(N)[nH]c(=O)c13	CN1[C@@H](CNc2ccc(cc2)C(=O)N[C@@H](CCC([O-])=O)C([O-])=O)CNc3nc(N)[nH]c(=O)c13	[H][C@]12CNc3nc(N)[nH]c(=O)c3N1CN(C2)c4ccc(cc4)C(=O)N[C@@H](CCC([O-])=O)C([O-])=O	[H][C@]12[C@H](CC(N)=O)[C@@]3(C)CCC(=O)NC[C@@H](C)OP([O-])(=O)O[C@@H]4[C@@H](CO)O[C@@H]([C@@H]4O)n5c[n+](c6cc(C)c(C)cc56)[Co-3]789(C[C@H]%10O[C@H]([C@H](O)[C@@H]%10O)n%11cnc%12c(N)ncnc%11%12)N1C3=C(C)C%13=[N+]7C(=CC%14=[N+]8C(=C(C)C%15=[N+]9[C@]2(C)[C@@](C)(CC(N)=O)[C@@H]%15CCC(N)=O)[C@@](C)(CC(N)=O)[C@@H]%14CCC(N)=O)C(C)(C)[C@@H]%13CCC(N)=O	C[S+](CCC[NH3+])C[C@H]1O[C@H]([C@H](O)[C@@H]1O)n2cnc3c(N)ncnc23	C[S+](CCC[NH3+])C[C@H]1O[C@H]([C@H](O)[C@@H]1O)n2cnc3c(N)ncnc23
3	Nc1ncnc2[nH]cnc12	Cn1cnc(CC[NH3+])c1	Nc1ncnc2[nH]cnc12	Nc1ncnc2[nH]cnc12	C[S+](CCC[NH3+])C[C@H]1O[C@H]([C@H](O)[C@@H]1O)n2cnc3c(N)ncnc23	[H][C@]12CNc3nc(N)[nH]c(=O)c3N1CN(C2)c4ccc(cc4)C(=O)N[C@@H](CCC([O-])=O)C([O-])=O	[H][C@]12CNc3nc(N)[nH]c(=O)c3N1CN(C2)c4ccc(cc4)C(=O)N[C@@H](CCC([O-])=O)C([O-])=O	C[Se+](CC[C@H](N)C(O)=O)C[C@H]1O[C@H]([C@H](O)[C@@H]1O)n2cnc3c(N)ncnc23	[H][C@]12CNc3nc(N)[nH]c(=O)c3N1CN(C2)c4ccc(cc4)C(=O)N[C@@H](CCC([O-])=O)C([O-])=O	[H][C@]12CNc3nc(N)[nH]c(=O)c3N1CN(C2)c4ccc(cc4)C(=O)N[C@@H](CCC([O-])=O)C([O-])=O	[H][C@@](C)(CCC[C@@H](C)C(=O)SCCNC(=O)CCNC(=O)[C@H](O)C(C)(C)COP([O-])(=O)OP([O-])(=O)OC[C@H]1O[C@H]([C@H](O)[C@@H]1OP([O-])([O-])=O)n2cnc3c(N)ncnc23)[C@@]4([H])CC[C@@]5([H])[C@]6([H])[C@H](O)C[C@]7([H])C[C@H](O)CC[C@]7(C)[C@@]6([H])C[C@H](O)[C@]45C	Nc1ncnc2[nH]cnc12	Cn1cnc(CC[NH3+])c1	Nc1ncnc2[nH]cnc12	Nc1ncnc2[nH]cnc12	C[S+](CCC[NH3+])C[C@H]1O[C@H]([C@H](O)[C@@H]1O)n2cnc3c(N)ncnc23	[H][C@]12CNc3nc(N)[nH]c(=O)c3N1CN(C2)c4ccc(cc4)C(=O)N[C@@H](CCC([O-])=O)C([O-])=O	[H][C@]12CNc3nc(N)[nH]c(=O)c3N1CN(C2)c4ccc(cc4)C(=O)N[C@@H](CCC([O-])=O)C([O-])=O	C[Se+](CC[C@H](N)C(O)=O)C[C@H]1O[C@H]([C@H](O)[C@@H]1O)n2cnc3c(N)ncnc23	[H][C@]12CNc3nc(N)[nH]c(=O)c3N1CN(C2)c4ccc(cc4)C(=O)N[C@@H](CCC([O-])=O)C([O-])=O	[H][C@]12CNc3nc(N)[nH]c(=O)c3N1CN(C2)c4ccc(cc4)C(=O)N[C@@H](CCC([O-])=O)C([O-])=O	[H][C@@](C)(CCC[C@@H](C)C(=O)SCCNC(=O)CCNC(=O)[C@H](O)C(C)(C)COP([O-])(=O)OP([O-])(=O)OC[C@H]1O[C@H]([C@H](O)[C@@H]1OP([O-])([O-])=O)n2cnc3c(N)ncnc23)[C@@]4([H])CC[C@@]5([H])[C@]6([H])[C@H](O)C[C@]7([H])C[C@H](O)CC[C@]7(C)[C@@]6([H])C[C@H](O)[C@]45C
4	Cn1cnc(CC[NH3+])c1	[O-]C(=O)C1=NCCCC1	CSc1c(c2c([nH]1)ncnc2N)C#N	Cc1ncc(C[n+]2csc(CCO)c2C)c(N)n1	CN1[C@@H](CNc2ccc(cc2)C(=O)N[C@@H](CCC([O-])=O)C([O-])=O)CNc3nc(N)[nH]c(=O)c13	C[Se+](CC[C@H](N)C(O)=O)C[C@H]1O[C@H]([C@H](O)[C@@H]1O)n2cnc3c(N)ncnc23	C[Se+](CC[C@H](N)C(O)=O)C[C@H]1O[C@H]([C@H](O)[C@@H]1O)n2cnc3c(N)ncnc23	CN1[C@@H](CNc2ccc(cc2)C(=O)N[C@@H](CCC([O-])=O)C([O-])=O)CNc3nc(N)[nH]c(=O)c13	C[Se+](CC[C@H](N)C(O)=O)C[C@H]1O[C@H]([C@H](O)[C@@H]1O)n2cnc3c(N)ncnc23	C[Se+](CC[C@H](N)C(O)=O)C[C@H]1O[C@H]([C@H](O)[C@@H]1O)n2cnc3c(N)ncnc23	[H][C@@](C)(CCC(O)C(C)C(=O)SCCNC(=O)CCNC(=O)[C@H](O)C(C)(C)COP(O)(=O)OP(O)(=O)OC[C@H]1O[C@H]([C@H](O)[C@@H]1OP(O)(O)=O)n2cnc3c(N)ncnc23)[C@@]4([H])CC[C@@]5([H])[C@]6([H])[C@H](O)C[C@]7([H])C[C@H](O)CC[C@]7(C)[C@@]6([H])C[C@H](O)[C@]45C	Cn1cnc(CC[NH3+])c1	[O-]C(=O)C1=NCCCC1	CSc1c(c2c([nH]1)ncnc2N)C#N	Cc1ncc(C[n+]2csc(CCO)c2C)c(N)n1	CN1[C@@H](CNc2ccc(cc2)C(=O)N[C@@H](CCC([O-])=O)C([O-])=O)CNc3nc(N)[nH]c(=O)c13	C[Se+](CC[C@H](N)C(O)=O)C[C@H]1O[C@H]([C@H](O)[C@@H]1O)n2cnc3c(N)ncnc23	C[Se+](CC[C@H](N)C(O)=O)C[C@H]1O[C@H]([C@H](O)[C@@H]1O)n2cnc3c(N)ncnc23	CN1[C@@H](CNc2ccc(cc2)C(=O)N[C@@H](CCC([O-])=O)C([O-])=O)CNc3nc(N)[nH]c(=O)c13	C[Se+](CC[C@H](N)C(O)=O)C[C@H]1O[C@H]([C@H](O)[C@@H]1O)n2cnc3c(N)ncnc23	C[Se+](CC[C@H](N)C(O)=O)C[C@H]1O[C@H]([C@H](O)[C@@H]1O)n2cnc3c(N)ncnc23	[H][C@@](C)(CCC(O)C(C)C(=O)SCCNC(=O)CCNC(=O)[C@H](O)C(C)(C)COP(O)(=O)OP(O)(=O)OC[C@H]1O[C@H]([C@H](O)[C@@H]1OP(O)(O)=O)n2cnc3c(N)ncnc23)[C@@]4([H])CC[C@@]5([H])[C@]6([H])[C@H](O)C[C@]7([H])C[C@H](O)CC[C@]7(C)[C@@]6([H])C[C@H](O)[C@]45C
5	[NH3+]CCc1ccccc1	Cn1cnc(CC=O)c1	Cc1ncc(C[n+]2csc(CCO)c2C)c(N)n1	C[S+](CCC[NH3+])C[C@H]1O[C@H]([C@H](O)[C@@H]1O)n2cnc3c(N)ncnc23	Cc1ncc(C[n+]2csc(CCO)c2C)c(N)n1	[H][C@]12CNc3nc(N)[nH]c(=O)c3[N+]1=CN(C2)c4ccc(cc4)C(=O)N[C@@H](CCC([O-])=O)C([O-])=O	[H][C@]12CNc3nc(N)[nH]c(=O)c3[N+]1=CN(C2)c4ccc(cc4)C(=O)N[C@@H](CCC([O-])=O)C([O-])=O	C[S+](CC[C@H](N)C(=O)O)C[C@H]1O[C@H]([C@H](O)[C@@H]1O)n2cnc3c(N)ncnc23	C[S+](CC[C@H](N)C(=O)O)C[C@H]1O[C@H]([C@H](O)[C@@H]1O)n2cnc3c(N)ncnc23	C[S+](CC[C@H](N)C(=O)O)C[C@H]1O[C@H]([C@H](O)[C@@H]1O)n2cnc3c(N)ncnc23	[H][C@@](C)(CCC(=O)C(C)C(=O)SCCNC(=O)CCNC(=O)[C@H](O)C(C)(C)COP([O-])(=O)OP([O-])(=O)OC[C@H]1O[C@H]([C@H](O)[C@@H]1OP([O-])([O-])=O)n2cnc3c(N)ncnc23)[C@@]4([H])CC[C@@]5([H])[C@]6([H])[C@H](O)C[C@]7([H])C[C@H](O)CC[C@]7(C)[C@@]6([H])C[C@H](O)[C@]45C	[NH3+]CCc1ccccc1	Cn1cnc(CC=O)c1	Cc1ncc(C[n+]2csc(CCO)c2C)c(N)n1	C[S+](CCC[NH3+])C[C@H]1O[C@H]([C@H](O)[C@@H]1O)n2cnc3c(N)ncnc23	Cc1ncc(C[n+]2csc(CCO)c2C)c(N)n1	[H][C@]12CNc3nc(N)[nH]c(=O)c3[N+]1=CN(C2)c4ccc(cc4)C(=O)N[C@@H](CCC([O-])=O)C([O-])=O	[H][C@]12CNc3nc(N)[nH]c(=O)c3[N+]1=CN(C2)c4ccc(cc4)C(=O)N[C@@H](CCC([O-])=O)C([O-])=O	C[S+](CC[C@H](N)C(=O)O)C[C@H]1O[C@H]([C@H](O)[C@@H]1O)n2cnc3c(N)ncnc23	C[S+](CC[C@H](N)C(=O)O)C[C@H]1O[C@H]([C@H](O)[C@@H]1O)n2cnc3c(N)ncnc23	C[S+](CC[C@H](N)C(=O)O)C[C@H]1O[C@H]([C@H](O)[C@@H]1O)n2cnc3c(N)ncnc23	[H][C@@](C)(CCC(=O)C(C)C(=O)SCCNC(=O)CCNC(=O)[C@H](O)C(C)(C)COP([O-])(=O)OP([O-])(=O)OC[C@H]1O[C@H]([C@H](O)[C@@H]1OP([O-])([O-])=O)n2cnc3c(N)ncnc23)[C@@]4([H])CC[C@@]5([H])[C@]6([H])[C@H](O)C[C@]7([H])C[C@H](O)CC[C@]7(C)[C@@]6([H])C[C@H](O)[C@]45C
6	[O-]C(=O)C1=NCCCC1	C[n+]1cccc(c1)C(=O)N	[O-]C(=O)C1=NCCCC1	CN1[C@@H](CNc2ccc(cc2)C(=O)N[C@@H](CCC([O-])=O)C([O-])=O)CNc3nc(N)[nH]c(=O)c13	[H][C@]12CNc3nc(N)[nH]c(=O)c3[N+]1=CN(C2)c4ccc(cc4)C(=O)N[C@@H](CCC([O-])=O)C([O-])=O	C[S+](CC[C@H](N)C(=O)O)C[C@H]1O[C@H]([C@H](O)[C@@H]1O)n2cnc3c(N)ncnc23	C[S+](CC[C@H](N)C(=O)O)C[C@H]1O[C@H]([C@H](O)[C@@H]1O)n2cnc3c(N)ncnc23	[H][C@]12CNc3nc(N)[nH]c(=O)c3[N+]1=CN(C2)c4ccc(cc4)C(=O)N[C@@H](CCC([O-])=O)C([O-])=O	CN1[C@@H](CNc2ccc(cc2)C(=O)N[C@@H](CCC([O-])=O)C([O-])=O)CNc3nc(N)[nH]c(=O)c13	[H][C@@](C)(CCC[C@@H](C)C(=O)SCCNC(=O)CCNC(=O)[C@H](O)C(C)(C)COP([O-])(=O)OP([O-])(=O)OC[C@H]1O[C@H]([C@H](O)[C@@H]1OP([O-])([O-])=O)n2cnc3c(N)ncnc23)[C@@]4([H])CC[C@@]5([H])[C@]6([H])[C@H](O)C[C@]7([H])C[C@H](O)CC[C@]7(C)[C@@]6([H])C[C@H](O)[C@]45C	[H][C@@](C)(CCC=C(C)C(=O)SCCNC(=O)CCNC(=O)[C@H](O)C(C)(C)COP(O)(=O)OP(O)(=O)OC[C@H]1O[C@H]([C@H](O)[C@@H]1OP(O)(O)=O)n2cnc3c(N)ncnc23)[C@@]4([H])CC[C@@]5([H])[C@]6([H])[C@H](O)C[C@]7([H])C[C@H](O)CC[C@]7(C)[C@@]6([H])C[C@H](O)[C@]45C	[O-]C(=O)C1=NCCCC1	C[n+]1cccc(c1)C(=O)N	[O-]C(=O)C1=NCCCC1	CN1[C@@H](CNc2ccc(cc2)C(=O)N[C@@H](CCC([O-])=O)C([O-])=O)CNc3nc(N)[nH]c(=O)c13	[H][C@]12CNc3nc(N)[nH]c(=O)c3[N+]1=CN(C2)c4ccc(cc4)C(=O)N[C@@H](CCC([O-])=O)C([O-])=O	C[S+](CC[C@H](N)C(=O)O)C[C@H]1O[C@H]([C@H](O)[C@@H]1O)n2cnc3c(N)ncnc23	C[S+](CC[C@H](N)C(=O)O)C[C@H]1O[C@H]([C@H](O)[C@@H]1O)n2cnc3c(N)ncnc23	[H][C@]12CNc3nc(N)[nH]c(=O)c3[N+]1=CN(C2)c4ccc(cc4)C(=O)N[C@@H](CCC([O-])=O)C([O-])=O	CN1[C@@H](CNc2ccc(cc2)C(=O)N[C@@H](CCC([O-])=O)C([O-])=O)CNc3nc(N)[nH]c(=O)c13	[H][C@@](C)(CCC[C@@H](C)C(=O)SCCNC(=O)CCNC(=O)[C@H](O)C(C)(C)COP([O-])(=O)OP([O-])(=O)OC[C@H]1O[C@H]([C@H](O)[C@@H]1OP([O-])([O-])=O)n2cnc3c(N)ncnc23)[C@@]4([H])CC[C@@]5([H])[C@]6([H])[C@H](O)C[C@]7([H])C[C@H](O)CC[C@]7(C)[C@@]6([H])C[C@H](O)[C@]45C	[H][C@@](C)(CCC=C(C)C(=O)SCCNC(=O)CCNC(=O)[C@H](O)C(C)(C)COP(O)(=O)OP(O)(=O)OC[C@H]1O[C@H]([C@H](O)[C@@H]1OP(O)(O)=O)n2cnc3c(N)ncnc23)[C@@]4([H])CC[C@@]5([H])[C@]6([H])[C@H](O)C[C@]7([H])C[C@H](O)CC[C@]7(C)[C@@]6([H])C[C@H](O)[C@]45C
7	Cn1cnc(CC=O)c1	CSc1c(c2c([nH]1)ncnc2N)C#N	CC(C)(CCc1ccccn1)C(=O)CCCc2ccccn2	[H][C@]12CNc3nc(N)[nH]c(=O)c3[N+]1=CN(C2)c4ccc(cc4)C(=O)N[C@@H](CCC([O-])=O)C([O-])=O	[H][C@]12CNc3nc(N)[nH]c(=O)c3N1CN(C2)c4ccc(cc4)C(=O)N[C@@H](CCC([O-])=O)C([O-])=O	CN1[C@@H](CNc2ccc(cc2)C(=O)N[C@@H](CCC(=O)O)C(=O)O)CNc3c1c(=O)nc(N)[nH]3	CN1[C@@H](CNc2ccc(cc2)C(=O)N[C@@H](CCC(=O)O)C(=O)O)CNc3c1c(=O)nc(N)[nH]3	CN1[C@@H](CNc2ccc(cc2)C(=O)N[C@@H](CCC(=O)O)C(=O)O)CNc3c1c(=O)nc(N)[nH]3	[H][C@]12CNc3nc(N)[nH]c(=O)c3[N+]1=CN(C2)c4ccc(cc4)C(=O)N[C@@H](CCC([O-])=O)C([O-])=O	[H][C@@](C)(CCC(=O)C(C)C(=O)SCCNC(=O)CCNC(=O)[C@H](O)C(C)(C)COP([O-])(=O)OP([O-])(=O)OC[C@H]1O[C@H]([C@H](O)[C@@H]1OP([O-])([O-])=O)n2cnc3c(N)ncnc23)[C@@]4([H])CC[C@@]5([H])[C@]6([H])[C@H](O)C[C@]7([H])C[C@H](O)CC[C@]7(C)[C@@]6([H])C[C@H](O)[C@]45C	[H][C@@](C)(CCC[C@H](C)C(=O)SCCNC(=O)CCNC(=O)[C@H](O)C(C)(C)COP(O)(=O)OP(O)(=O)OC[C@H]1O[C@H]([C@H](O)[C@@H]1OP(O)(O)=O)n2cnc3c(N)ncnc23)[C@@]4([H])CC[C@@]5([H])[C@]6([H])[C@H](O)C[C@]7([H])C[C@H](O)CC[C@]7(C)[C@@]6([H])C[C@H](O)[C@]45C	Cn1cnc(CC=O)c1	CSc1c(c2c([nH]1)ncnc2N)C#N	CC(C)(CCc1ccccn1)C(=O)CCCc2ccccn2	[H][C@]12CNc3nc(N)[nH]c(=O)c3[N+]1=CN(C2)c4ccc(cc4)C(=O)N[C@@H](CCC([O-])=O)C([O-])=O	[H][C@]12CNc3nc(N)[nH]c(=O)c3N1CN(C2)c4ccc(cc4)C(=O)N[C@@H](CCC([O-])=O)C([O-])=O	CN1[C@@H](CNc2ccc(cc2)C(=O)N[C@@H](CCC(=O)O)C(=O)O)CNc3c1c(=O)nc(N)[nH]3	CN1[C@@H](CNc2ccc(cc2)C(=O)N[C@@H](CCC(=O)O)C(=O)O)CNc3c1c(=O)nc(N)[nH]3	CN1[C@@H](CNc2ccc(cc2)C(=O)N[C@@H](CCC(=O)O)C(=O)O)CNc3c1c(=O)nc(N)[nH]3	[H][C@]12CNc3nc(N)[nH]c(=O)c3[N+]1=CN(C2)c4ccc(cc4)C(=O)N[C@@H](CCC([O-])=O)C([O-])=O	[H][C@@](C)(CCC(=O)C(C)C(=O)SCCNC(=O)CCNC(=O)[C@H](O)C(C)(C)COP([O-])(=O)OP([O-])(=O)OC[C@H]1O[C@H]([C@H](O)[C@@H]1OP([O-])([O-])=O)n2cnc3c(N)ncnc23)[C@@]4([H])CC[C@@]5([H])[C@]6([H])[C@H](O)C[C@]7([H])C[C@H](O)CC[C@]7(C)[C@@]6([H])C[C@H](O)[C@]45C	[H][C@@](C)(CCC[C@H](C)C(=O)SCCNC(=O)CCNC(=O)[C@H](O)C(C)(C)COP(O)(=O)OP(O)(=O)OC[C@H]1O[C@H]([C@H](O)[C@@H]1OP(O)(O)=O)n2cnc3c(N)ncnc23)[C@@]4([H])CC[C@@]5([H])[C@]6([H])[C@H](O)C[C@]7([H])C[C@H](O)CC[C@]7(C)[C@@]6([H])C[C@H](O)[C@]45C
8	C[n+]1cccc(c1)C(=O)N	CC(C)(CCc1ccccn1)C(=O)CCCc2ccccn2	C[S+](CCC[NH3+])C[C@H]1O[C@H]([C@H](O)[C@@H]1O)n2cnc3c(N)ncnc23	[H][C@]12CNc3nc(N)[nH]c(=O)c3N1CN(C2)c4ccc(cc4)C(=O)N[C@@H](CCC([O-])=O)C([O-])=O	C[Se+](CC[C@H](N)C(O)=O)C[C@H]1O[C@H]([C@H](O)[C@@H]1O)n2cnc3c(N)ncnc23	[H]C(=N)N1[C@@H](CNc2ccc(cc2)C(=O)N[C@@H](CCC([O-])=O)C([O-])=O)CNc3nc(N)[nH]c(=O)c13	[H]C(=N)N1[C@@H](CNc2ccc(cc2)C(=O)N[C@@H](CCC([O-])=O)C([O-])=O)CNc3nc(N)[nH]c(=O)c13	[H][C@]12[C@H](CC(N)=O)[C@@]3(C)CCC(=O)NC[C@@H](C)OP([O-])(=O)O[C@@H]4[C@@H](CO)O[C@@H]([C@@H]4O)n5c[n+](c6cc(C)c(C)cc56)[Co-3]789(C[C@H]%10O[C@H]([C@H](O)[C@@H]%10O)n%11cnc%12c(N)ncnc%11%12)N1C3=C(C)C%13=[N+]7C(=CC%14=[N+]8C(=C(C)C%15=[N+]9[C@]2(C)[C@@](C)(CC(N)=O)[C@@H]%15CCC(N)=O)[C@@](C)(CC(N)=O)[C@@H]%14CCC(N)=O)C(C)(C)[C@@H]%13CCC(N)=O	CN1[C@@H](CNc2ccc(cc2)C(=O)N[C@@H](CCC(=O)O)C(=O)O)CNc3c1c(=O)nc(N)[nH]3	[H][C@@](C)(CCC(=O)SCCNC(=O)CCNC(=O)[C@H](O)C(C)(C)COP([O-])(=O)OP([O-])(=O)OC[C@H]1O[C@H]([C@H](O)[C@@H]1OP([O-])([O-])=O)n2cnc3c(N)ncnc23)[C@@]4([H])CC[C@@]5([H])[C@]6([H])[C@H](O)C[C@]7([H])C[C@H](O)CC[C@]7(C)[C@@]6([H])C[C@H](O)[C@]45C	[H][C@@](C)(CCC(O)C(C)C(=O)SCCNC(=O)CCNC(=O)[C@H](O)C(C)(C)COP(O)(=O)OP(O)(=O)OC[C@H]1O[C@H]([C@H](O)[C@@H]1OP(O)(O)=O)n2cnc3c(N)ncnc23)[C@@]4([H])CC[C@@]5([H])[C@]6([H])[C@H](O)C[C@]7([H])C[C@H](O)CC[C@]7(C)[C@@]6([H])CC[C@]45C	C[n+]1cccc(c1)C(=O)N	CC(C)(CCc1ccccn1)C(=O)CCCc2ccccn2	C[S+](CCC[NH3+])C[C@H]1O[C@H]([C@H](O)[C@@H]1O)n2cnc3c(N)ncnc23	[H][C@]12CNc3nc(N)[nH]c(=O)c3N1CN(C2)c4ccc(cc4)C(=O)N[C@@H](CCC([O-])=O)C([O-])=O	C[Se+](CC[C@H](N)C(O)=O)C[C@H]1O[C@H]([C@H](O)[C@@H]1O)n2cnc3c(N)ncnc23	[H]C(=N)N1[C@@H](CNc2ccc(cc2)C(=O)N[C@@H](CCC([O-])=O)C([O-])=O)CNc3nc(N)[nH]c(=O)c13	[H]C(=N)N1[C@@H](CNc2ccc(cc2)C(=O)N[C@@H](CCC([O-])=O)C([O-])=O)CNc3nc(N)[nH]c(=O)c13	[H][C@]12[C@H](CC(N)=O)[C@@]3(C)CCC(=O)NC[C@@H](C)OP([O-])(=O)O[C@@H]4[C@@H](CO)O[C@@H]([C@@H]4O)n5c[n+](c6cc(C)c(C)cc56)[Co-3]789(C[C@H]%10O[C@H]([C@H](O)[C@@H]%10O)n%11cnc%12c(N)ncnc%11%12)N1C3=C(C)C%13=[N+]7C(=CC%14=[N+]8C(=C(C)C%15=[N+]9[C@]2(C)[C@@](C)(CC(N)=O)[C@@H]%15CCC(N)=O)[C@@](C)(CC(N)=O)[C@@H]%14CCC(N)=O)C(C)(C)[C@@H]%13CCC(N)=O	CN1[C@@H](CNc2ccc(cc2)C(=O)N[C@@H](CCC(=O)O)C(=O)O)CNc3c1c(=O)nc(N)[nH]3	[H][C@@](C)(CCC(=O)SCCNC(=O)CCNC(=O)[C@H](O)C(C)(C)COP([O-])(=O)OP([O-])(=O)OC[C@H]1O[C@H]([C@H](O)[C@@H]1OP([O-])([O-])=O)n2cnc3c(N)ncnc23)[C@@]4([H])CC[C@@]5([H])[C@]6([H])[C@H](O)C[C@]7([H])C[C@H](O)CC[C@]7(C)[C@@]6([H])C[C@H](O)[C@]45C	[H][C@@](C)(CCC(O)C(C)C(=O)SCCNC(=O)CCNC(=O)[C@H](O)C(C)(C)COP(O)(=O)OP(O)(=O)OC[C@H]1O[C@H]([C@H](O)[C@@H]1OP(O)(O)=O)n2cnc3c(N)ncnc23)[C@@]4([H])CC[C@@]5([H])[C@]6([H])[C@H](O)C[C@]7([H])C[C@H](O)CC[C@]7(C)[C@@]6([H])CC[C@]45C
9	[O-]C(=O)C1CCCC=N1	[NH3+]CCc1ccccc1	Cn1cnc(CC=O)c1	C[Se+](CC[C@H](N)C(O)=O)C[C@H]1O[C@H]([C@H](O)[C@@H]1O)n2cnc3c(N)ncnc23	CN1[C@@H](CNc2ccc(cc2)C(=O)N[C@@H](CCC(=O)O)C(=O)O)CNc3c1c(=O)nc(N)[nH]3	Cc1ncc(C[n+]2csc(CCO)c2C)c(N)n1	Cc1ncc(C[n+]2csc(CCO)c2C)c(N)n1	[H]C(=N)N1[C@@H](CNc2ccc(cc2)C(=O)N[C@@H](CCC([O-])=O)C([O-])=O)CNc3nc(N)[nH]c(=O)c13	[H][C@@](C)(CCC[C@@H](C)C(=O)SCCNC(=O)CCNC(=O)[C@H](O)C(C)(C)COP([O-])(=O)OP([O-])(=O)OC[C@H]1O[C@H]([C@H](O)[C@@H]1OP([O-])([O-])=O)n2cnc3c(N)ncnc23)[C@@]4([H])CC[C@@]5([H])[C@]6([H])[C@H](O)C[C@]7([H])C[C@H](O)CC[C@]7(C)[C@@]6([H])C[C@H](O)[C@]45C	[H][C@@](C)(CCC(=O)SCCNC(=O)CCNC(=O)[C@H](O)C(C)(C)COP([O-])(=O)OP([O-])(=O)OC[C@H]1O[C@H]([C@H](O)[C@@H]1OP([O-])([O-])=O)n2cnc3c(N)ncnc23)[C@@]4([H])CC[C@@]5([H])[C@]6([H])CC[C@]7([H])C[C@H](O)CC[C@]7(C)[C@@]6([H])C[C@H](O)[C@]45C	[H][C@@](C)(CCC=C(C)C(=O)SCCNC(=O)CCNC(=O)[C@H](O)C(C)(C)COP(O)(=O)OP(O)(=O)OC[C@H]1O[C@H]([C@H](O)[C@@H]1OP(O)(O)=O)n2cnc3c(N)ncnc23)[C@@]4([H])CC[C@@]5([H])[C@]6([H])[C@H](O)C[C@]7([H])C[C@H](O)CC[C@]7(C)[C@@]6([H])CC[C@]45C	[O-]C(=O)C1CCCC=N1	[NH3+]CCc1ccccc1	Cn1cnc(CC=O)c1	C[Se+](CC[C@H](N)C(O)=O)C[C@H]1O[C@H]([C@H](O)[C@@H]1O)n2cnc3c(N)ncnc23	CN1[C@@H](CNc2ccc(cc2)C(=O)N[C@@H](CCC(=O)O)C(=O)O)CNc3c1c(=O)nc(N)[nH]3	Cc1ncc(C[n+]2csc(CCO)c2C)c(N)n1	Cc1ncc(C[n+]2csc(CCO)c2C)c(N)n1	[H]C(=N)N1[C@@H](CNc2ccc(cc2)C(=O)N[C@@H](CCC([O-])=O)C([O-])=O)CNc3nc(N)[nH]c(=O)c13	[H][C@@](C)(CCC[C@@H](C)C(=O)SCCNC(=O)CCNC(=O)[C@H](O)C(C)(C)COP([O-])(=O)OP([O-])(=O)OC[C@H]1O[C@H]([C@H](O)[C@@H]1OP([O-])([O-])=O)n2cnc3c(N)ncnc23)[C@@]4([H])CC[C@@]5([H])[C@]6([H])[C@H](O)C[C@]7([H])C[C@H](O)CC[C@]7(C)[C@@]6([H])C[C@H](O)[C@]45C	[H][C@@](C)(CCC(=O)SCCNC(=O)CCNC(=O)[C@H](O)C(C)(C)COP([O-])(=O)OP([O-])(=O)OC[C@H]1O[C@H]([C@H](O)[C@@H]1OP([O-])([O-])=O)n2cnc3c(N)ncnc23)[C@@]4([H])CC[C@@]5([H])[C@]6([H])CC[C@]7([H])C[C@H](O)CC[C@]7(C)[C@@]6([H])C[C@H](O)[C@]45C	[H][C@@](C)(CCC=C(C)C(=O)SCCNC(=O)CCNC(=O)[C@H](O)C(C)(C)COP(O)(=O)OP(O)(=O)OC[C@H]1O[C@H]([C@H](O)[C@@H]1OP(O)(O)=O)n2cnc3c(N)ncnc23)[C@@]4([H])CC[C@@]5([H])[C@]6([H])[C@H](O)C[C@]7([H])C[C@H](O)CC[C@]7(C)[C@@]6([H])CC[C@]45C
10	C1CC=[NH+]C1	[NH3+]CCc1c[nH]cn1	C[n+]1cccc(c1)C(=O)N	CSc1c(c2c([nH]1)ncnc2N)C#N	C[S+](CC[C@H](N)C(=O)O)C[C@H]1O[C@H]([C@H](O)[C@@H]1O)n2cnc3c(N)ncnc23	Cn1cnc(CC[NH3+])c1	[H][C@]12[C@H](CC(N)=O)[C@@]3(C)CCC(=O)NC[C@@H](C)OP([O-])(=O)O[C@@H]4[C@@H](CO)O[C@@H]([C@@H]4O)n5c[n+](c6cc(C)c(C)cc56)[Co-3]789(C[C@H]%10O[C@H]([C@H](O)[C@@H]%10O)n%11cnc%12c(N)ncnc%11%12)N1C3=C(C)C%13=[N+]7C(=CC%14=[N+]8C(=C(C)C%15=[N+]9[C@]2(C)[C@@](C)(CC(N)=O)[C@@H]%15CCC(N)=O)[C@@](C)(CC(N)=O)[C@@H]%14CCC(N)=O)C(C)(C)[C@@H]%13CCC(N)=O	[H][C@@](C)(CCC[C@@H](C)C(=O)SCCNC(=O)CCNC(=O)[C@H](O)C(C)(C)COP([O-])(=O)OP([O-])(=O)OC[C@H]1O[C@H]([C@H](O)[C@@H]1OP([O-])([O-])=O)n2cnc3c(N)ncnc23)[C@@]4([H])CC[C@@]5([H])[C@]6([H])[C@H](O)C[C@]7([H])C[C@H](O)CC[C@]7(C)[C@@]6([H])C[C@H](O)[C@]45C	[H][C@@](C)(CCC(=O)C(C)C(=O)SCCNC(=O)CCNC(=O)[C@H](O)C(C)(C)COP([O-])(=O)OP([O-])(=O)OC[C@H]1O[C@H]([C@H](O)[C@@H]1OP([O-])([O-])=O)n2cnc3c(N)ncnc23)[C@@]4([H])CC[C@@]5([H])[C@]6([H])[C@H](O)C[C@]7([H])C[C@H](O)CC[C@]7(C)[C@@]6([H])C[C@H](O)[C@]45C	[H][C@@](C)(CCC(O)C(C)C(=O)SCCNC(=O)CCNC(=O)[C@H](O)C(C)(C)COP(O)(=O)OP(O)(=O)OC[C@H]1O[C@H]([C@H](O)[C@@H]1OP(O)(O)=O)n2cnc3c(N)ncnc23)[C@@]4([H])CC[C@@]5([H])[C@]6([H])[C@H](O)C[C@]7([H])C[C@H](O)CC[C@]7(C)[C@@]6([H])C[C@H](O)[C@]45C	[H][C@@](C)(CCCC(C)C(=O)SCCNC(=O)CCNC(=O)[C@H](O)C(C)(C)COP(O)(=O)OP(O)(=O)OC[C@H]1O[C@H]([C@H](O)[C@@H]1OP(O)(O)=O)n2cnc3c(N)ncnc23)[C@@]4([H])CC[C@@]5([H])[C@]6([H])[C@H](O)C[C@]7([H])C[C@H](O)CC[C@]7(C)[C@@]6([H])CC[C@]45C	C1CC=[NH+]C1	[NH3+]CCc1c[nH]cn1	C[n+]1cccc(c1)C(=O)N	CSc1c(c2c([nH]1)ncnc2N)C#N	C[S+](CC[C@H](N)C(=O)O)C[C@H]1O[C@H]([C@H](O)[C@@H]1O)n2cnc3c(N)ncnc23	Cn1cnc(CC[NH3+])c1	[H][C@]12[C@H](CC(N)=O)[C@@]3(C)CCC(=O)NC[C@@H](C)OP([O-])(=O)O[C@@H]4[C@@H](CO)O[C@@H]([C@@H]4O)n5c[n+](c6cc(C)c(C)cc56)[Co-3]789(C[C@H]%10O[C@H]([C@H](O)[C@@H]%10O)n%11cnc%12c(N)ncnc%11%12)N1C3=C(C)C%13=[N+]7C(=CC%14=[N+]8C(=C(C)C%15=[N+]9[C@]2(C)[C@@](C)(CC(N)=O)[C@@H]%15CCC(N)=O)[C@@](C)(CC(N)=O)[C@@H]%14CCC(N)=O)C(C)(C)[C@@H]%13CCC(N)=O	[H][C@@](C)(CCC[C@@H](C)C(=O)SCCNC(=O)CCNC(=O)[C@H](O)C(C)(C)COP([O-])(=O)OP([O-])(=O)OC[C@H]1O[C@H]([C@H](O)[C@@H]1OP([O-])([O-])=O)n2cnc3c(N)ncnc23)[C@@]4([H])CC[C@@]5([H])[C@]6([H])[C@H](O)C[C@]7([H])C[C@H](O)CC[C@]7(C)[C@@]6([H])C[C@H](O)[C@]45C	[H][C@@](C)(CCC(=O)C(C)C(=O)SCCNC(=O)CCNC(=O)[C@H](O)C(C)(C)COP([O-])(=O)OP([O-])(=O)OC[C@H]1O[C@H]([C@H](O)[C@@H]1OP([O-])([O-])=O)n2cnc3c(N)ncnc23)[C@@]4([H])CC[C@@]5([H])[C@]6([H])[C@H](O)C[C@]7([H])C[C@H](O)CC[C@]7(C)[C@@]6([H])C[C@H](O)[C@]45C	[H][C@@](C)(CCC(O)C(C)C(=O)SCCNC(=O)CCNC(=O)[C@H](O)C(C)(C)COP(O)(=O)OP(O)(=O)OC[C@H]1O[C@H]([C@H](O)[C@@H]1OP(O)(O)=O)n2cnc3c(N)ncnc23)[C@@]4([H])CC[C@@]5([H])[C@]6([H])[C@H](O)C[C@]7([H])C[C@H](O)CC[C@]7(C)[C@@]6([H])C[C@H](O)[C@]45C	[H][C@@](C)(CCCC(C)C(=O)SCCNC(=O)CCNC(=O)[C@H](O)C(C)(C)COP(O)(=O)OP(O)(=O)OC[C@H]1O[C@H]([C@H](O)[C@@H]1OP(O)(O)=O)n2cnc3c(N)ncnc23)[C@@]4([H])CC[C@@]5([H])[C@]6([H])[C@H](O)C[C@]7([H])C[C@H](O)CC[C@]7(C)[C@@]6([H])CC[C@]45C
11	[H][N+]([H])([H])[H]	[NH3+]CCc1c[nH]c2ccccc12	CN1[C@@H](CNc2ccc(cc2)C(=O)N[C@@H](CCC([O-])=O)C([O-])=O)CNc3nc(N)[nH]c(=O)c13	CN1[C@@H](CNc2ccc(cc2)C(=O)N[C@@H](CCC(=O)O)C(=O)O)CNc3c1c(=O)nc(N)[nH]3	[H]C(=N)N1[C@@H](CNc2ccc(cc2)C(=O)N[C@@H](CCC([O-])=O)C([O-])=O)CNc3nc(N)[nH]c(=O)c13	C[N+]1=CCCC1	[H]C(=O)N1[C@@H](CNc2ccc(cc2)C(=O)N[C@@H](CCC([O-])=O)C([O-])=O)CNc3nc(N)[nH]c(=O)c13	[H][C@@](C)(CCC(=O)C(C)C(=O)SCCNC(=O)CCNC(=O)[C@H](O)C(C)(C)COP([O-])(=O)OP([O-])(=O)OC[C@H]1O[C@H]([C@H](O)[C@@H]1OP([O-])([O-])=O)n2cnc3c(N)ncnc23)[C@@]4([H])CC[C@@]5([H])[C@]6([H])[C@H](O)C[C@]7([H])C[C@H](O)CC[C@]7(C)[C@@]6([H])C[C@H](O)[C@]45C	[H][C@@](C)(CCC(=O)SCCNC(=O)CCNC(=O)[C@H](O)C(C)(C)COP([O-])(=O)OP([O-])(=O)OC[C@H]1O[C@H]([C@H](O)[C@@H]1OP([O-])([O-])=O)n2cnc3c(N)ncnc23)[C@@]4([H])CC[C@@]5([H])[C@]6([H])[C@H](O)C[C@]7([H])C[C@H](O)CC[C@]7(C)[C@@]6([H])C[C@H](O)[C@]45C	[H][C@@](C)(CCC[C@H](C)C(=O)SCCNC(=O)CCNC(=O)[C@H](O)C(C)(C)COP(O)(=O)OP(O)(=O)OC[C@H]1O[C@H]([C@H](O)[C@@H]1OP(O)(O)=O)n2cnc3c(N)ncnc23)[C@@]4([H])CC[C@@]5([H])[C@]6([H])[C@H](O)C[C@]7([H])C[C@H](O)CC[C@]7(C)[C@@]6([H])C[C@H](O)[C@]45C	[H][C@@](C)(CCC(=O)SCCNC(=O)CCNC(=O)[C@H](O)C(C)(C)COP(O)(=O)OP(O)(=O)OC[C@H]1O[C@H]([C@H](O)[C@@H]1OP(O)(O)=O)n2cnc3c(N)ncnc23)[C@@]4([H])CC[C@@]5([H])[C@]6([H])[C@H](O)C[C@]7([H])C[C@H](O)CC[C@]7(C)[C@@]6([H])CC[C@]45C	[H][N+]([H])([H])[H]	[NH3+]CCc1c[nH]c2ccccc12	CN1[C@@H](CNc2ccc(cc2)C(=O)N[C@@H](CCC([O-])=O)C([O-])=O)CNc3nc(N)[nH]c(=O)c13	CN1[C@@H](CNc2ccc(cc2)C(=O)N[C@@H](CCC(=O)O)C(=O)O)CNc3c1c(=O)nc(N)[nH]3	[H]C(=N)N1[C@@H](CNc2ccc(cc2)C(=O)N[C@@H](CCC([O-])=O)C([O-])=O)CNc3nc(N)[nH]c(=O)c13	C[N+]1=CCCC1	[H]C(=O)N1[C@@H](CNc2ccc(cc2)C(=O)N[C@@H](CCC([O-])=O)C([O-])=O)CNc3nc(N)[nH]c(=O)c13	[H][C@@](C)(CCC(=O)C(C)C(=O)SCCNC(=O)CCNC(=O)[C@H](O)C(C)(C)COP([O-])(=O)OP([O-])(=O)OC[C@H]1O[C@H]([C@H](O)[C@@H]1OP([O-])([O-])=O)n2cnc3c(N)ncnc23)[C@@]4([H])CC[C@@]5([H])[C@]6([H])[C@H](O)C[C@]7([H])C[C@H](O)CC[C@]7(C)[C@@]6([H])C[C@H](O)[C@]45C	[H][C@@](C)(CCC(=O)SCCNC(=O)CCNC(=O)[C@H](O)C(C)(C)COP([O-])(=O)OP([O-])(=O)OC[C@H]1O[C@H]([C@H](O)[C@@H]1OP([O-])([O-])=O)n2cnc3c(N)ncnc23)[C@@]4([H])CC[C@@]5([H])[C@]6([H])[C@H](O)C[C@]7([H])C[C@H](O)CC[C@]7(C)[C@@]6([H])C[C@H](O)[C@]45C	[H][C@@](C)(CCC[C@H](C)C(=O)SCCNC(=O)CCNC(=O)[C@H](O)C(C)(C)COP(O)(=O)OP(O)(=O)OC[C@H]1O[C@H]([C@H](O)[C@@H]1OP(O)(O)=O)n2cnc3c(N)ncnc23)[C@@]4([H])CC[C@@]5([H])[C@]6([H])[C@H](O)C[C@]7([H])C[C@H](O)CC[C@]7(C)[C@@]6([H])C[C@H](O)[C@]45C	[H][C@@](C)(CCC(=O)SCCNC(=O)CCNC(=O)[C@H](O)C(C)(C)COP(O)(=O)OP(O)(=O)OC[C@H]1O[C@H]([C@H](O)[C@@H]1OP(O)(O)=O)n2cnc3c(N)ncnc23)[C@@]4([H])CC[C@@]5([H])[C@]6([H])[C@H](O)C[C@]7([H])C[C@H](O)CC[C@]7(C)[C@@]6([H])CC[C@]45C
12	CS	[O-]C(=O)C1CCCC=N1	[H][C@]12CNc3nc(N)[nH]c(=O)c3[N+]1=CN(C2)c4ccc(cc4)C(=O)N[C@@H](CCC([O-])=O)C([O-])=O	[H]C(=N)N1[C@@H](CNc2ccc(cc2)C(=O)N[C@@H](CCC([O-])=O)C([O-])=O)CNc3nc(N)[nH]c(=O)c13	Nc1ncnc2[nH]cnc12	[H]C(=O)N1[C@@H](CNc2ccc(cc2)C(=O)N[C@@H](CCC([O-])=O)C([O-])=O)CNc3nc(N)[nH]c(=O)c13	N[C@@H](CCSC[C@H]1O[C@H]([C@H](O)[C@@H]1O)n2cnc3c(N)ncnc23)C(=O)O	[H][C@@](C)(CCC(=O)SCCNC(=O)CCNC(=O)[C@H](O)C(C)(C)COP([O-])(=O)OP([O-])(=O)OC[C@H]1O[C@H]([C@H](O)[C@@H]1OP([O-])([O-])=O)n2cnc3c(N)ncnc23)[C@@]4([H])CC[C@@]5([H])[C@]6([H])[C@H](O)C[C@]7([H])C[C@H](O)CC[C@]7(C)[C@@]6([H])C[C@H](O)[C@]45C	[H][C@@](C)(CCC(=O)SCCNC(=O)CCNC(=O)[C@H](O)C(C)(C)COP([O-])(=O)OP([O-])(=O)OC[C@H]1O[C@H]([C@H](O)[C@@H]1OP([O-])([O-])=O)n2cnc3c(N)ncnc23)[C@@]4([H])CC[C@@]5([H])[C@]6([H])CC[C@]7([H])C[C@H](O)CC[C@]7(C)[C@@]6([H])C[C@H](O)[C@]45C	[H][C@@](C)(CCC(O)C(C)C(=O)SCCNC(=O)CCNC(=O)[C@H](O)C(C)(C)COP(O)(=O)OP(O)(=O)OC[C@H]1O[C@H]([C@H](O)[C@@H]1OP(O)(O)=O)n2cnc3c(N)ncnc23)[C@@]4([H])CC[C@@]5([H])[C@]6([H])[C@H](O)C[C@]7([H])C[C@H](O)CC[C@]7(C)[C@@]6([H])CC[C@]45C	[H][C@@](C)(CCC(=O)SCCNC(=O)CCNC(=O)[C@H](O)C(C)(C)COP([O-])(=O)OP([O-])(=O)OC[C@H]1O[C@H]([C@H](O)[C@@H]1OP([O-])([O-])=O)n2cnc3c(N)ncnc23)[C@@]4([H])CC[C@@]5([H])[C@]6([H])[C@H](O)C[C@]7([H])C[C@H](O)CC[C@]7(C)[C@@]6([H])C[C@H](O)[C@]45C	CS	[O-]C(=O)C1CCCC=N1	[H][C@]12CNc3nc(N)[nH]c(=O)c3[N+]1=CN(C2)c4ccc(cc4)C(=O)N[C@@H](CCC([O-])=O)C([O-])=O	[H]C(=N)N1[C@@H](CNc2ccc(cc2)C(=O)N[C@@H](CCC([O-])=O)C([O-])=O)CNc3nc(N)[nH]c(=O)c13	Nc1ncnc2[nH]cnc12	[H]C(=O)N1[C@@H](CNc2ccc(cc2)C(=O)N[C@@H](CCC([O-])=O)C([O-])=O)CNc3nc(N)[nH]c(=O)c13	N[C@@H](CCSC[C@H]1O[C@H]([C@H](O)[C@@H]1O)n2cnc3c(N)ncnc23)C(=O)O	[H][C@@](C)(CCC(=O)SCCNC(=O)CCNC(=O)[C@H](O)C(C)(C)COP([O-])(=O)OP([O-])(=O)OC[C@H]1O[C@H]([C@H](O)[C@@H]1OP([O-])([O-])=O)n2cnc3c(N)ncnc23)[C@@]4([H])CC[C@@]5([H])[C@]6([H])[C@H](O)C[C@]7([H])C[C@H](O)CC[C@]7(C)[C@@]6([H])C[C@H](O)[C@]45C	[H][C@@](C)(CCC(=O)SCCNC(=O)CCNC(=O)[C@H](O)C(C)(C)COP([O-])(=O)OP([O-])(=O)OC[C@H]1O[C@H]([C@H](O)[C@@H]1OP([O-])([O-])=O)n2cnc3c(N)ncnc23)[C@@]4([H])CC[C@@]5([H])[C@]6([H])CC[C@]7([H])C[C@H](O)CC[C@]7(C)[C@@]6([H])C[C@H](O)[C@]45C	[H][C@@](C)(CCC(O)C(C)C(=O)SCCNC(=O)CCNC(=O)[C@H](O)C(C)(C)COP(O)(=O)OP(O)(=O)OC[C@H]1O[C@H]([C@H](O)[C@@H]1OP(O)(O)=O)n2cnc3c(N)ncnc23)[C@@]4([H])CC[C@@]5([H])[C@]6([H])[C@H](O)C[C@]7([H])C[C@H](O)CC[C@]7(C)[C@@]6([H])CC[C@]45C	[H][C@@](C)(CCC(=O)SCCNC(=O)CCNC(=O)[C@H](O)C(C)(C)COP([O-])(=O)OP([O-])(=O)OC[C@H]1O[C@H]([C@H](O)[C@@H]1OP([O-])([O-])=O)n2cnc3c(N)ncnc23)[C@@]4([H])CC[C@@]5([H])[C@]6([H])[C@H](O)C[C@]7([H])C[C@H](O)CC[C@]7(C)[C@@]6([H])C[C@H](O)[C@]45C
13	[NH3+]CCC/C=[NH+]/CCC[NH3+]	C1CC=[NH+]C1	[H][C@]12CNc3nc(N)[nH]c(=O)c3N1CN(C2)c4ccc(cc4)C(=O)N[C@@H](CCC([O-])=O)C([O-])=O	C[S+](CC[C@H](N)C(=O)O)C[C@H]1O[C@H]([C@H](O)[C@@H]1O)n2cnc3c(N)ncnc23	[H]C(=O)N1[C@@H](CNc2ccc(cc2)C(=O)N[C@@H](CCC([O-])=O)C([O-])=O)CNc3nc(N)[nH]c(=O)c13	N[C@@H](CCSC[C@H]1O[C@H]([C@H](O)[C@@H]1O)n2cnc3c(N)ncnc23)C(=O)O	c1nc2c(c(n1)N)ncn2C3C(C(C(O3)C[Se]CCC(C(=O)O)N)O)O	[H][C@@](C)(CCC(=O)SCCNC(=O)CCNC(=O)[C@H](O)C(C)(C)COP([O-])(=O)OP([O-])(=O)OC[C@H]1O[C@H]([C@H](O)[C@@H]1OP([O-])([O-])=O)n2cnc3c(N)ncnc23)[C@@]4([H])CC[C@@]5([H])[C@]6([H])CC[C@]7([H])C[C@H](O)CC[C@]7(C)[C@@]6([H])C[C@H](O)[C@]45C	[H]C(=N)N1[C@@H](CNc2ccc(cc2)C(=O)N[C@@H](CCC([O-])=O)C([O-])=O)CNc3nc(N)[nH]c(=O)c13	[H][C@@](C)(CCCC(C)C(=O)SCCNC(=O)CCNC(=O)[C@H](O)C(C)(C)COP(O)(=O)OP(O)(=O)OC[C@H]1O[C@H]([C@H](O)[C@@H]1OP(O)(O)=O)n2cnc3c(N)ncnc23)[C@@]4([H])CC[C@@]5([H])[C@]6([H])[C@H](O)C[C@]7([H])C[C@H](O)CC[C@]7(C)[C@@]6([H])CC[C@]45C	[H][C@@](C)(CCC(=O)SCCNC(=O)CCNC(=O)[C@H](O)C(C)(C)COP([O-])(=O)OP([O-])(=O)OC[C@H]1O[C@H]([C@H](O)[C@@H]1OP([O-])([O-])=O)n2cnc3c(N)ncnc23)[C@@]4([H])CC[C@@]5([H])[C@]6([H])CC[C@]7([H])C[C@H](O)CC[C@]7(C)[C@@]6([H])C[C@H](O)[C@]45C	[NH3+]CCC/C=[NH+]/CCC[NH3+]	C1CC=[NH+]C1	[H][C@]12CNc3nc(N)[nH]c(=O)c3N1CN(C2)c4ccc(cc4)C(=O)N[C@@H](CCC([O-])=O)C([O-])=O	C[S+](CC[C@H](N)C(=O)O)C[C@H]1O[C@H]([C@H](O)[C@@H]1O)n2cnc3c(N)ncnc23	[H]C(=O)N1[C@@H](CNc2ccc(cc2)C(=O)N[C@@H](CCC([O-])=O)C([O-])=O)CNc3nc(N)[nH]c(=O)c13	N[C@@H](CCSC[C@H]1O[C@H]([C@H](O)[C@@H]1O)n2cnc3c(N)ncnc23)C(=O)O	c1nc2c(c(n1)N)ncn2C3C(C(C(O3)C[Se]CCC(C(=O)O)N)O)O	[H][C@@](C)(CCC(=O)SCCNC(=O)CCNC(=O)[C@H](O)C(C)(C)COP([O-])(=O)OP([O-])(=O)OC[C@H]1O[C@H]([C@H](O)[C@@H]1OP([O-])([O-])=O)n2cnc3c(N)ncnc23)[C@@]4([H])CC[C@@]5([H])[C@]6([H])CC[C@]7([H])C[C@H](O)CC[C@]7(C)[C@@]6([H])C[C@H](O)[C@]45C	[H]C(=N)N1[C@@H](CNc2ccc(cc2)C(=O)N[C@@H](CCC([O-])=O)C([O-])=O)CNc3nc(N)[nH]c(=O)c13	[H][C@@](C)(CCCC(C)C(=O)SCCNC(=O)CCNC(=O)[C@H](O)C(C)(C)COP(O)(=O)OP(O)(=O)OC[C@H]1O[C@H]([C@H](O)[C@@H]1OP(O)(O)=O)n2cnc3c(N)ncnc23)[C@@]4([H])CC[C@@]5([H])[C@]6([H])[C@H](O)C[C@]7([H])C[C@H](O)CC[C@]7(C)[C@@]6([H])CC[C@]45C	[H][C@@](C)(CCC(=O)SCCNC(=O)CCNC(=O)[C@H](O)C(C)(C)COP([O-])(=O)OP([O-])(=O)OC[C@H]1O[C@H]([C@H](O)[C@@H]1OP([O-])([O-])=O)n2cnc3c(N)ncnc23)[C@@]4([H])CC[C@@]5([H])[C@]6([H])CC[C@]7([H])C[C@H](O)CC[C@]7(C)[C@@]6([H])C[C@H](O)[C@]45C
14	CC(C)(CCc1ccccn1)C(=O)CCCc2ccccn2	Cc1ncc(C[n+]2csc(CCO)c2C)c(N)n1	C[Se+](CC[C@H](N)C(O)=O)C[C@H]1O[C@H]([C@H](O)[C@@H]1O)n2cnc3c(N)ncnc23	[H]C(=O)N1[C@@H](CNc2ccc(cc2)C(=O)N[C@@H](CCC([O-])=O)C([O-])=O)CNc3nc(N)[nH]c(=O)c13	CSC[C@H]1O[C@H]([C@H](O)[C@@H]1O)n2cnc3c(N)ncnc23	c1nc2c(c(n1)N)ncn2C3C(C(C(O3)C[Se]CCC(C(=O)O)N)O)O	[H][C@@](C)(CCC[C@@H](C)C(=O)SCCNC(=O)CCNC(=O)[C@H](O)C(C)(C)COP([O-])(=O)OP([O-])(=O)OC[C@H]1O[C@H]([C@H](O)[C@@H]1OP([O-])([O-])=O)n2cnc3c(N)ncnc23)[C@@]4([H])CC[C@@]5([H])[C@]6([H])[C@H](O)C[C@]7([H])C[C@H](O)CC[C@]7(C)[C@@]6([H])C[C@H](O)[C@]45C	[H][C@@](C)(CCC(O)C(C)C(=O)SCCNC(=O)CCNC(=O)[C@H](O)C(C)(C)COP(O)(=O)OP(O)(=O)OC[C@H]1O[C@H]([C@H](O)[C@@H]1OP(O)(O)=O)n2cnc3c(N)ncnc23)[C@@]4([H])CC[C@@]5([H])[C@]6([H])[C@H](O)C[C@]7([H])C[C@H](O)CC[C@]7(C)[C@@]6([H])C[C@H](O)[C@]45C	[H][C@@](C)(CCC(O)C(C)C(=O)SCCNC(=O)CCNC(=O)[C@H](O)C(C)(C)COP(O)(=O)OP(O)(=O)OC[C@H]1O[C@H]([C@H](O)[C@@H]1OP(O)(O)=O)n2cnc3c(N)ncnc23)[C@@]4([H])CC[C@@]5([H])[C@]6([H])[C@H](O)C[C@]7([H])C[C@H](O)CC[C@]7(C)[C@@]6([H])C[C@H](O)[C@]45C	[H][C@@](C)(CCC(=O)SCCNC(=O)CCNC(=O)[C@H](O)C(C)(C)COP(O)(=O)OP(O)(=O)OC[C@H]1O[C@H]([C@H](O)[C@@H]1OP(O)(O)=O)n2cnc3c(N)ncnc23)[C@@]4([H])CC[C@@]5([H])[C@]6([H])[C@H](O)C[C@]7([H])C[C@H](O)CC[C@]7(C)[C@@]6([H])CC[C@]45C	CCCCC/C=C/C(=O)SCCNC(=O)CCNC(=O)[C@H](O)C(C)(C)COP(O)(=O)OP(O)(=O)OC[C@H]1O[C@H]([C@H](O)[C@@H]1OP(O)(O)=O)n2cnc3c(N)ncnc23	CC(C)(CCc1ccccn1)C(=O)CCCc2ccccn2	Cc1ncc(C[n+]2csc(CCO)c2C)c(N)n1	C[Se+](CC[C@H](N)C(O)=O)C[C@H]1O[C@H]([C@H](O)[C@@H]1O)n2cnc3c(N)ncnc23	[H]C(=O)N1[C@@H](CNc2ccc(cc2)C(=O)N[C@@H](CCC([O-])=O)C([O-])=O)CNc3nc(N)[nH]c(=O)c13	CSC[C@H]1O[C@H]([C@H](O)[C@@H]1O)n2cnc3c(N)ncnc23	c1nc2c(c(n1)N)ncn2C3C(C(C(O3)C[Se]CCC(C(=O)O)N)O)O	[H][C@@](C)(CCC[C@@H](C)C(=O)SCCNC(=O)CCNC(=O)[C@H](O)C(C)(C)COP([O-])(=O)OP([O-])(=O)OC[C@H]1O[C@H]([C@H](O)[C@@H]1OP([O-])([O-])=O)n2cnc3c(N)ncnc23)[C@@]4([H])CC[C@@]5([H])[C@]6([H])[C@H](O)C[C@]7([H])C[C@H](O)CC[C@]7(C)[C@@]6([H])C[C@H](O)[C@]45C	[H][C@@](C)(CCC(O)C(C)C(=O)SCCNC(=O)CCNC(=O)[C@H](O)C(C)(C)COP(O)(=O)OP(O)(=O)OC[C@H]1O[C@H]([C@H](O)[C@@H]1OP(O)(O)=O)n2cnc3c(N)ncnc23)[C@@]4([H])CC[C@@]5([H])[C@]6([H])[C@H](O)C[C@]7([H])C[C@H](O)CC[C@]7(C)[C@@]6([H])C[C@H](O)[C@]45C	[H][C@@](C)(CCC(O)C(C)C(=O)SCCNC(=O)CCNC(=O)[C@H](O)C(C)(C)COP(O)(=O)OP(O)(=O)OC[C@H]1O[C@H]([C@H](O)[C@@H]1OP(O)(O)=O)n2cnc3c(N)ncnc23)[C@@]4([H])CC[C@@]5([H])[C@]6([H])[C@H](O)C[C@]7([H])C[C@H](O)CC[C@]7(C)[C@@]6([H])C[C@H](O)[C@]45C	[H][C@@](C)(CCC(=O)SCCNC(=O)CCNC(=O)[C@H](O)C(C)(C)COP(O)(=O)OP(O)(=O)OC[C@H]1O[C@H]([C@H](O)[C@@H]1OP(O)(O)=O)n2cnc3c(N)ncnc23)[C@@]4([H])CC[C@@]5([H])[C@]6([H])[C@H](O)C[C@]7([H])C[C@H](O)CC[C@]7(C)[C@@]6([H])CC[C@]45C	CCCCC/C=C/C(=O)SCCNC(=O)CCNC(=O)[C@H](O)C(C)(C)COP(O)(=O)OP(O)(=O)OC[C@H]1O[C@H]([C@H](O)[C@@H]1OP(O)(O)=O)n2cnc3c(N)ncnc23
15	[NH3+]CCc1c[nH]cn1	[NH3+]CCC/C=[NH+]/CCC[NH3+]	CNCCc1c[nH]c2ccc(O)cc12	CSC[C@H]1O[C@H]([C@H](O)[C@@H]1O)n2cnc3c(N)ncnc23	N[C@@H](CCSC[C@H]1O[C@H]([C@H](O)[C@@H]1O)n2cnc3c(N)ncnc23)C(=O)O	CSC[C@H]1O[C@H]([C@H](O)[C@@H]1O)n2cnc3c(N)ncnc23	[H][C@@](C)(CCC(=O)C(C)C(=O)SCCNC(=O)CCNC(=O)[C@H](O)C(C)(C)COP([O-])(=O)OP([O-])(=O)OC[C@H]1O[C@H]([C@H](O)[C@@H]1OP([O-])([O-])=O)n2cnc3c(N)ncnc23)[C@@]4([H])CC[C@@]5([H])[C@]6([H])[C@H](O)C[C@]7([H])C[C@H](O)CC[C@]7(C)[C@@]6([H])C[C@H](O)[C@]45C	[H][C@@](C)(CCC[C@H](C)C(=O)SCCNC(=O)CCNC(=O)[C@H](O)C(C)(C)COP(O)(=O)OP(O)(=O)OC[C@H]1O[C@H]([C@H](O)[C@@H]1OP(O)(O)=O)n2cnc3c(N)ncnc23)[C@@]4([H])CC[C@@]5([H])[C@]6([H])[C@H](O)C[C@]7([H])C[C@H](O)CC[C@]7(C)[C@@]6([H])C[C@H](O)[C@]45C	[H][C@@](C)(CCC[C@H](C)C(=O)SCCNC(=O)CCNC(=O)[C@H](O)C(C)(C)COP(O)(=O)OP(O)(=O)OC[C@H]1O[C@H]([C@H](O)[C@@H]1OP(O)(O)=O)n2cnc3c(N)ncnc23)[C@@]4([H])CC[C@@]5([H])[C@]6([H])[C@H](O)C[C@]7([H])C[C@H](O)CC[C@]7(C)[C@@]6([H])C[C@H](O)[C@]45C	[H][C@@](C)(CCC=C(C)C(=O)SCCNC(=O)CCNC(=O)[C@H](O)C(C)(C)COP(O)(=O)OP(O)(=O)OC[C@H]1O[C@H]([C@H](O)[C@@H]1OP(O)(O)=O)n2cnc3c(N)ncnc23)[C@@]4([H])CC[C@@]5([H])[C@]6([H])[C@H](O)C[C@]7([H])C[C@H](O)CC[C@]7(C)[C@@]6([H])C[C@H](O)[C@]45C	CCCCCCCCCCCCC/C=C/C(=O)SCCNC(=O)CCNC(=O)[C@H](O)C(C)(C)COP([O-])(=O)OP([O-])(=O)OC[C@H]1O[C@H]([C@H](O)[C@@H]1OP([O-])([O-])=O)n2cnc3c(N)ncnc23	[NH3+]CCc1c[nH]cn1	[NH3+]CCC/C=[NH+]/CCC[NH3+]	CNCCc1c[nH]c2ccc(O)cc12	CSC[C@H]1O[C@H]([C@H](O)[C@@H]1O)n2cnc3c(N)ncnc23	N[C@@H](CCSC[C@H]1O[C@H]([C@H](O)[C@@H]1O)n2cnc3c(N)ncnc23)C(=O)O	CSC[C@H]1O[C@H]([C@H](O)[C@@H]1O)n2cnc3c(N)ncnc23	[H][C@@](C)(CCC(=O)C(C)C(=O)SCCNC(=O)CCNC(=O)[C@H](O)C(C)(C)COP([O-])(=O)OP([O-])(=O)OC[C@H]1O[C@H]([C@H](O)[C@@H]1OP([O-])([O-])=O)n2cnc3c(N)ncnc23)[C@@]4([H])CC[C@@]5([H])[C@]6([H])[C@H](O)C[C@]7([H])C[C@H](O)CC[C@]7(C)[C@@]6([H])C[C@H](O)[C@]45C	[H][C@@](C)(CCC[C@H](C)C(=O)SCCNC(=O)CCNC(=O)[C@H](O)C(C)(C)COP(O)(=O)OP(O)(=O)OC[C@H]1O[C@H]([C@H](O)[C@@H]1OP(O)(O)=O)n2cnc3c(N)ncnc23)[C@@]4([H])CC[C@@]5([H])[C@]6([H])[C@H](O)C[C@]7([H])C[C@H](O)CC[C@]7(C)[C@@]6([H])C[C@H](O)[C@]45C	[H][C@@](C)(CCC[C@H](C)C(=O)SCCNC(=O)CCNC(=O)[C@H](O)C(C)(C)COP(O)(=O)OP(O)(=O)OC[C@H]1O[C@H]([C@H](O)[C@@H]1OP(O)(O)=O)n2cnc3c(N)ncnc23)[C@@]4([H])CC[C@@]5([H])[C@]6([H])[C@H](O)C[C@]7([H])C[C@H](O)CC[C@]7(C)[C@@]6([H])C[C@H](O)[C@]45C	[H][C@@](C)(CCC=C(C)C(=O)SCCNC(=O)CCNC(=O)[C@H](O)C(C)(C)COP(O)(=O)OP(O)(=O)OC[C@H]1O[C@H]([C@H](O)[C@@H]1OP(O)(O)=O)n2cnc3c(N)ncnc23)[C@@]4([H])CC[C@@]5([H])[C@]6([H])[C@H](O)C[C@]7([H])C[C@H](O)CC[C@]7(C)[C@@]6([H])C[C@H](O)[C@]45C	CCCCCCCCCCCCC/C=C/C(=O)SCCNC(=O)CCNC(=O)[C@H](O)C(C)(C)COP([O-])(=O)OP([O-])(=O)OC[C@H]1O[C@H]([C@H](O)[C@@H]1OP([O-])([O-])=O)n2cnc3c(N)ncnc23
16	[NH3+]CCc1c[nH]c2ccccc12	C[NH2+]CCCC[NH3+]	C1c2ccccc2-c3c1cc(cc3)C(=O)C[n+]4cccc(c4)C(=O)N	CC(C)(CCc1ccccn1)C(=O)CCCc2ccccn2	c1nc2c(c(n1)N)ncn2C3C(C(C(O3)C[Se]CCC(C(=O)O)N)O)O	[H][C@]12[C@H](CC(N)=O)[C@@]3(C)CCC(=O)NC[C@@H](C)OP([O-])(=O)O[C@@H]4[C@@H](CO)O[C@@H]([C@@H]4O)n5c[n+](c6cc(C)c(C)cc56)[Co-3]789(C[C@H]%10O[C@H]([C@H](O)[C@@H]%10O)n%11cnc%12c(N)ncnc%11%12)N1C3=C(C)C%13=[N+]7C(=CC%14=[N+]8C(=C(C)C%15=[N+]9[C@]2(C)[C@@](C)(CC(N)=O)[C@@H]%15CCC(N)=O)[C@@](C)(CC(N)=O)[C@@H]%14CCC(N)=O)C(C)(C)[C@@H]%13CCC(N)=O	[H][C@@](C)(CCC(=O)SCCNC(=O)CCNC(=O)[C@H](O)C(C)(C)COP([O-])(=O)OP([O-])(=O)OC[C@H]1O[C@H]([C@H](O)[C@@H]1OP([O-])([O-])=O)n2cnc3c(N)ncnc23)[C@@]4([H])CC[C@@]5([H])[C@]6([H])[C@H](O)C[C@]7([H])C[C@H](O)CC[C@]7(C)[C@@]6([H])C[C@H](O)[C@]45C	[H][C@@](C)(CCC(O)C(C)C(=O)SCCNC(=O)CCNC(=O)[C@H](O)C(C)(C)COP(O)(=O)OP(O)(=O)OC[C@H]1O[C@H]([C@H](O)[C@@H]1OP(O)(O)=O)n2cnc3c(N)ncnc23)[C@@]4([H])CC[C@@]5([H])[C@]6([H])[C@H](O)C[C@]7([H])C[C@H](O)CC[C@]7(C)[C@@]6([H])CC[C@]45C	[H][C@@](C)(CCC(O)C(C)C(=O)SCCNC(=O)CCNC(=O)[C@H](O)C(C)(C)COP(O)(=O)OP(O)(=O)OC[C@H]1O[C@H]([C@H](O)[C@@H]1OP(O)(O)=O)n2cnc3c(N)ncnc23)[C@@]4([H])CC[C@@]5([H])[C@]6([H])[C@H](O)C[C@]7([H])C[C@H](O)CC[C@]7(C)[C@@]6([H])CC[C@]45C	[H][C@@](C)(CCC=C(C)C(=O)SCCNC(=O)CCNC(=O)[C@H](O)C(C)(C)COP(O)(=O)OP(O)(=O)OC[C@H]1O[C@H]([C@H](O)[C@@H]1OP(O)(O)=O)n2cnc3c(N)ncnc23)[C@@]4([H])CC[C@@]5([H])[C@]6([H])[C@H](O)C[C@]7([H])C[C@H](O)CC[C@]7(C)[C@@]6([H])CC[C@]45C	CCCCCCCCC[C@H](O)CC(=O)SCCNC(=O)CCNC(=O)[C@H](O)C(C)(C)COP(O)(=O)OP(O)(=O)OC[C@H]1O[C@H]([C@H](O)[C@@H]1OP(O)(O)=O)n2cnc3c(N)ncnc23	[NH3+]CCc1c[nH]c2ccccc12	C[NH2+]CCCC[NH3+]	C1c2ccccc2-c3c1cc(cc3)C(=O)C[n+]4cccc(c4)C(=O)N	CC(C)(CCc1ccccn1)C(=O)CCCc2ccccn2	c1nc2c(c(n1)N)ncn2C3C(C(C(O3)C[Se]CCC(C(=O)O)N)O)O	[H][C@]12[C@H](CC(N)=O)[C@@]3(C)CCC(=O)NC[C@@H](C)OP([O-])(=O)O[C@@H]4[C@@H](CO)O[C@@H]([C@@H]4O)n5c[n+](c6cc(C)c(C)cc56)[Co-3]789(C[C@H]%10O[C@H]([C@H](O)[C@@H]%10O)n%11cnc%12c(N)ncnc%11%12)N1C3=C(C)C%13=[N+]7C(=CC%14=[N+]8C(=C(C)C%15=[N+]9[C@]2(C)[C@@](C)(CC(N)=O)[C@@H]%15CCC(N)=O)[C@@](C)(CC(N)=O)[C@@H]%14CCC(N)=O)C(C)(C)[C@@H]%13CCC(N)=O	[H][C@@](C)(CCC(=O)SCCNC(=O)CCNC(=O)[C@H](O)C(C)(C)COP([O-])(=O)OP([O-])(=O)OC[C@H]1O[C@H]([C@H](O)[C@@H]1OP([O-])([O-])=O)n2cnc3c(N)ncnc23)[C@@]4([H])CC[C@@]5([H])[C@]6([H])[C@H](O)C[C@]7([H])C[C@H](O)CC[C@]7(C)[C@@]6([H])C[C@H](O)[C@]45C	[H][C@@](C)(CCC(O)C(C)C(=O)SCCNC(=O)CCNC(=O)[C@H](O)C(C)(C)COP(O)(=O)OP(O)(=O)OC[C@H]1O[C@H]([C@H](O)[C@@H]1OP(O)(O)=O)n2cnc3c(N)ncnc23)[C@@]4([H])CC[C@@]5([H])[C@]6([H])[C@H](O)C[C@]7([H])C[C@H](O)CC[C@]7(C)[C@@]6([H])CC[C@]45C	[H][C@@](C)(CCC(O)C(C)C(=O)SCCNC(=O)CCNC(=O)[C@H](O)C(C)(C)COP(O)(=O)OP(O)(=O)OC[C@H]1O[C@H]([C@H](O)[C@@H]1OP(O)(O)=O)n2cnc3c(N)ncnc23)[C@@]4([H])CC[C@@]5([H])[C@]6([H])[C@H](O)C[C@]7([H])C[C@H](O)CC[C@]7(C)[C@@]6([H])CC[C@]45C	[H][C@@](C)(CCC=C(C)C(=O)SCCNC(=O)CCNC(=O)[C@H](O)C(C)(C)COP(O)(=O)OP(O)(=O)OC[C@H]1O[C@H]([C@H](O)[C@@H]1OP(O)(O)=O)n2cnc3c(N)ncnc23)[C@@]4([H])CC[C@@]5([H])[C@]6([H])[C@H](O)C[C@]7([H])C[C@H](O)CC[C@]7(C)[C@@]6([H])CC[C@]45C	CCCCCCCCC[C@H](O)CC(=O)SCCNC(=O)CCNC(=O)[C@H](O)C(C)(C)COP(O)(=O)OP(O)(=O)OC[C@H]1O[C@H]([C@H](O)[C@@H]1OP(O)(O)=O)n2cnc3c(N)ncnc23
17	C[NH2+]CCCC[NH3+]	CNCCc1c[nH]c2ccc(O)cc12	CN1[C@@H](CNc2ccc(cc2)C(=O)N[C@@H](CCC(=O)O)C(=O)O)CNc3c1c(=O)nc(N)[nH]3	CNCCc1c[nH]c2ccc(O)cc12	CSc1c(c2c([nH]1)ncnc2N)C#N	[H]C(=O)N(C[C@H]1CNc2nc(N)[nH]c(=O)c2N1)c3ccc(cc3)C(=O)N[C@@H](CCC([O-])=O)C([O-])=O	[H][C@@](C)(CCC(=O)SCCNC(=O)CCNC(=O)[C@H](O)C(C)(C)COP([O-])(=O)OP([O-])(=O)OC[C@H]1O[C@H]([C@H](O)[C@@H]1OP([O-])([O-])=O)n2cnc3c(N)ncnc23)[C@@]4([H])CC[C@@]5([H])[C@]6([H])CC[C@]7([H])C[C@H](O)CC[C@]7(C)[C@@]6([H])C[C@H](O)[C@]45C	[H][C@@](C)(CCCC(C)C(=O)SCCNC(=O)CCNC(=O)[C@H](O)C(C)(C)COP(O)(=O)OP(O)(=O)OC[C@H]1O[C@H]([C@H](O)[C@@H]1OP(O)(O)=O)n2cnc3c(N)ncnc23)[C@@]4([H])CC[C@@]5([H])[C@]6([H])[C@H](O)C[C@]7([H])C[C@H](O)CC[C@]7(C)[C@@]6([H])CC[C@]45C	[H][C@@](C)(CCCC(C)C(=O)SCCNC(=O)CCNC(=O)[C@H](O)C(C)(C)COP(O)(=O)OP(O)(=O)OC[C@H]1O[C@H]([C@H](O)[C@@H]1OP(O)(O)=O)n2cnc3c(N)ncnc23)[C@@]4([H])CC[C@@]5([H])[C@]6([H])[C@H](O)C[C@]7([H])C[C@H](O)CC[C@]7(C)[C@@]6([H])CC[C@]45C	CN1[C@@H](CNc2ccc(cc2)C(=O)N[C@@H](CCC([O-])=O)C([O-])=O)CNc3nc(N)[nH]c(=O)c13	CCCCCCCCCCCCC[C@H](O)CC(=O)SCCNC(=O)CCNC(=O)[C@H](O)C(C)(C)COP(O)(=O)OP(O)(=O)OC[C@H]1O[C@H]([C@H](O)[C@@H]1OP(O)(O)=O)n2cnc3c(N)ncnc23	C[NH2+]CCCC[NH3+]	CNCCc1c[nH]c2ccc(O)cc12	CN1[C@@H](CNc2ccc(cc2)C(=O)N[C@@H](CCC(=O)O)C(=O)O)CNc3c1c(=O)nc(N)[nH]3	CNCCc1c[nH]c2ccc(O)cc12	CSc1c(c2c([nH]1)ncnc2N)C#N	[H]C(=O)N(C[C@H]1CNc2nc(N)[nH]c(=O)c2N1)c3ccc(cc3)C(=O)N[C@@H](CCC([O-])=O)C([O-])=O	[H][C@@](C)(CCC(=O)SCCNC(=O)CCNC(=O)[C@H](O)C(C)(C)COP([O-])(=O)OP([O-])(=O)OC[C@H]1O[C@H]([C@H](O)[C@@H]1OP([O-])([O-])=O)n2cnc3c(N)ncnc23)[C@@]4([H])CC[C@@]5([H])[C@]6([H])CC[C@]7([H])C[C@H](O)CC[C@]7(C)[C@@]6([H])C[C@H](O)[C@]45C	[H][C@@](C)(CCCC(C)C(=O)SCCNC(=O)CCNC(=O)[C@H](O)C(C)(C)COP(O)(=O)OP(O)(=O)OC[C@H]1O[C@H]([C@H](O)[C@@H]1OP(O)(O)=O)n2cnc3c(N)ncnc23)[C@@]4([H])CC[C@@]5([H])[C@]6([H])[C@H](O)C[C@]7([H])C[C@H](O)CC[C@]7(C)[C@@]6([H])CC[C@]45C	[H][C@@](C)(CCCC(C)C(=O)SCCNC(=O)CCNC(=O)[C@H](O)C(C)(C)COP(O)(=O)OP(O)(=O)OC[C@H]1O[C@H]([C@H](O)[C@@H]1OP(O)(O)=O)n2cnc3c(N)ncnc23)[C@@]4([H])CC[C@@]5([H])[C@]6([H])[C@H](O)C[C@]7([H])C[C@H](O)CC[C@]7(C)[C@@]6([H])CC[C@]45C	CN1[C@@H](CNc2ccc(cc2)C(=O)N[C@@H](CCC([O-])=O)C([O-])=O)CNc3nc(N)[nH]c(=O)c13	CCCCCCCCCCCCC[C@H](O)CC(=O)SCCNC(=O)CCNC(=O)[C@H](O)C(C)(C)COP(O)(=O)OP(O)(=O)OC[C@H]1O[C@H]([C@H](O)[C@@H]1OP(O)(O)=O)n2cnc3c(N)ncnc23
18	CSc1c(c2c([nH]1)ncnc2N)C#N	C1c2ccccc2-c3c1cc(cc3)C(=O)C[n+]4cccc(c4)C(=O)N	[NH3+]CCc1c[nH]cn1	C1c2ccccc2-c3c1cc(cc3)C(=O)C[n+]4cccc(c4)C(=O)N	Nc1nc2NCC(CNc3ccc(cc3)C(=O)N[C@@H](CCC([O-])=O)C([O-])=O)=Nc2c(=O)[nH]1	Nc1nc2NCC(CNc3ccc(cc3)C(=O)N[C@@H](CCC([O-])=O)C([O-])=O)=Nc2c(=O)[nH]1	[H]C(=O)N(C[C@H]1CNc2nc(N)[nH]c(=O)c2N1)c3ccc(cc3)C(=O)N[C@@H](CCC([O-])=O)C([O-])=O	[H][C@@](C)(CCC(=O)SCCNC(=O)CCNC(=O)[C@H](O)C(C)(C)COP(O)(=O)OP(O)(=O)OC[C@H]1O[C@H]([C@H](O)[C@@H]1OP(O)(O)=O)n2cnc3c(N)ncnc23)[C@@]4([H])CC[C@@]5([H])[C@]6([H])[C@H](O)C[C@]7([H])C[C@H](O)CC[C@]7(C)[C@@]6([H])CC[C@]45C	[H][C@@](C)(CCC(=O)SCCNC(=O)CCNC(=O)[C@H](O)C(C)(C)COP(O)(=O)OP(O)(=O)OC[C@H]1O[C@H]([C@H](O)[C@@H]1OP(O)(O)=O)n2cnc3c(N)ncnc23)[C@@]4([H])CC[C@@]5([H])[C@]6([H])[C@H](O)C[C@]7([H])C[C@H](O)CC[C@]7(C)[C@@]6([H])CC[C@]45C	[H][C@]12CNc3nc(N)[nH]c(=O)c3[N+]1=CN(C2)c4ccc(cc4)C(=O)N[C@@H](CCC([O-])=O)C([O-])=O	CCCCCCCCCCC[C@H](O)CC(=O)SCCNC(=O)CCNC(=O)[C@H](O)C(C)(C)COP(O)(=O)OP(O)(=O)OC[C@H]1O[C@H]([C@H](O)[C@@H]1OP(O)(O)=O)n2cnc3c(N)ncnc23	CSc1c(c2c([nH]1)ncnc2N)C#N	C1c2ccccc2-c3c1cc(cc3)C(=O)C[n+]4cccc(c4)C(=O)N	[NH3+]CCc1c[nH]cn1	C1c2ccccc2-c3c1cc(cc3)C(=O)C[n+]4cccc(c4)C(=O)N	Nc1nc2NCC(CNc3ccc(cc3)C(=O)N[C@@H](CCC([O-])=O)C([O-])=O)=Nc2c(=O)[nH]1	Nc1nc2NCC(CNc3ccc(cc3)C(=O)N[C@@H](CCC([O-])=O)C([O-])=O)=Nc2c(=O)[nH]1	[H]C(=O)N(C[C@H]1CNc2nc(N)[nH]c(=O)c2N1)c3ccc(cc3)C(=O)N[C@@H](CCC([O-])=O)C([O-])=O	[H][C@@](C)(CCC(=O)SCCNC(=O)CCNC(=O)[C@H](O)C(C)(C)COP(O)(=O)OP(O)(=O)OC[C@H]1O[C@H]([C@H](O)[C@@H]1OP(O)(O)=O)n2cnc3c(N)ncnc23)[C@@]4([H])CC[C@@]5([H])[C@]6([H])[C@H](O)C[C@]7([H])C[C@H](O)CC[C@]7(C)[C@@]6([H])CC[C@]45C	[H][C@@](C)(CCC(=O)SCCNC(=O)CCNC(=O)[C@H](O)C(C)(C)COP(O)(=O)OP(O)(=O)OC[C@H]1O[C@H]([C@H](O)[C@@H]1OP(O)(O)=O)n2cnc3c(N)ncnc23)[C@@]4([H])CC[C@@]5([H])[C@]6([H])[C@H](O)C[C@]7([H])C[C@H](O)CC[C@]7(C)[C@@]6([H])CC[C@]45C	[H][C@]12CNc3nc(N)[nH]c(=O)c3[N+]1=CN(C2)c4ccc(cc4)C(=O)N[C@@H](CCC([O-])=O)C([O-])=O	CCCCCCCCCCC[C@H](O)CC(=O)SCCNC(=O)CCNC(=O)[C@H](O)C(C)(C)COP(O)(=O)OP(O)(=O)OC[C@H]1O[C@H]([C@H](O)[C@@H]1OP(O)(O)=O)n2cnc3c(N)ncnc23
19	[NH3+]CCCC[NH3+]	c1c([nH]c(=S)nc1)N	[NH3+]CCc1c[nH]c2ccccc12	N[C@@H](CCSC[C@H]1O[C@H]([C@H](O)[C@@H]1O)n2cnc3c(N)ncnc23)C(=O)O	Cc1ncc(C[n+]2csc(CCOP([O-])([O-])=O)c2C)c(N)n1	Cc1ncc(C[n+]2csc(CCOP([O-])([O-])=O)c2C)c(N)n1	CSC[C@H]1O[C@H]([C@H](O)[C@@H]1O)n2cnc3c(N)ncnc23	[H]C(=O)N1[C@@H](CNc2ccc(cc2)C(=O)N[C@@H](CCC([O-])=O)C([O-])=O)CNc3nc(N)[nH]c(=O)c13	[H][C@@](C)(CCC=C(C)C(=O)SCCNC(=O)CCNC(=O)[C@H](O)C(C)(C)COP(O)(=O)OP(O)(=O)OC[C@H]1O[C@H]([C@H](O)[C@@H]1OP(O)(O)=O)n2cnc3c(N)ncnc23)[C@@]4([H])CC[C@@]5([H])[C@]6([H])[C@H](O)C[C@]7([H])C[C@H](O)CC[C@]7(C)[C@@]6([H])C[C@H](O)[C@]45C	CN1[C@@H](CNc2ccc(cc2)C(=O)N[C@@H](CCC(=O)O)C(=O)O)CNc3c1c(=O)nc(N)[nH]3	CCCCCCC[C@H](O)CC(=O)SCCNC(=O)CCNC(=O)[C@H](O)C(C)(C)COP(O)(=O)OP(O)(=O)OC[C@H]1O[C@H]([C@H](O)[C@@H]1OP(O)(O)=O)n2cnc3c(N)ncnc23	[NH3+]CCCC[NH3+]	c1c([nH]c(=S)nc1)N	[NH3+]CCc1c[nH]c2ccccc12	N[C@@H](CCSC[C@H]1O[C@H]([C@H](O)[C@@H]1O)n2cnc3c(N)ncnc23)C(=O)O	Cc1ncc(C[n+]2csc(CCOP([O-])([O-])=O)c2C)c(N)n1	Cc1ncc(C[n+]2csc(CCOP([O-])([O-])=O)c2C)c(N)n1	CSC[C@H]1O[C@H]([C@H](O)[C@@H]1O)n2cnc3c(N)ncnc23	[H]C(=O)N1[C@@H](CNc2ccc(cc2)C(=O)N[C@@H](CCC([O-])=O)C([O-])=O)CNc3nc(N)[nH]c(=O)c13	[H][C@@](C)(CCC=C(C)C(=O)SCCNC(=O)CCNC(=O)[C@H](O)C(C)(C)COP(O)(=O)OP(O)(=O)OC[C@H]1O[C@H]([C@H](O)[C@@H]1OP(O)(O)=O)n2cnc3c(N)ncnc23)[C@@]4([H])CC[C@@]5([H])[C@]6([H])[C@H](O)C[C@]7([H])C[C@H](O)CC[C@]7(C)[C@@]6([H])C[C@H](O)[C@]45C	CN1[C@@H](CNc2ccc(cc2)C(=O)N[C@@H](CCC(=O)O)C(=O)O)CNc3c1c(=O)nc(N)[nH]3	CCCCCCC[C@H](O)CC(=O)SCCNC(=O)CCNC(=O)[C@H](O)C(C)(C)COP(O)(=O)OP(O)(=O)OC[C@H]1O[C@H]([C@H](O)[C@@H]1OP(O)(O)=O)n2cnc3c(N)ncnc23
20	[NH3+]CCC[NH3+]	CN1[C@@H](CNc2ccc(cc2)C(=O)N[C@@H](CCC([O-])=O)C([O-])=O)CNc3nc(N)[nH]c(=O)c13	[H]C(=N)N1[C@@H](CNc2ccc(cc2)C(=O)N[C@@H](CCC([O-])=O)C([O-])=O)CNc3nc(N)[nH]c(=O)c13	c1nc2c(c(n1)N)ncn2C3C(C(C(O3)C[Se]CCC(C(=O)O)N)O)O	[H]C(=O)N(C[C@H]1CNc2nc(N)[nH]c(=O)c2N1)c3ccc(cc3)C(=O)N[C@@H](CCC([O-])=O)C([O-])=O	Cc1ncc(C[n+]2csc(CCOP([O-])(=O)OP([O-])(=O)OP([O-])([O-])=O)c2C)c(N)n1	[H][C@@](C)(CCC(O)C(C)C(=O)SCCNC(=O)CCNC(=O)[C@H](O)C(C)(C)COP(O)(=O)OP(O)(=O)OC[C@H]1O[C@H]([C@H](O)[C@@H]1OP(O)(O)=O)n2cnc3c(N)ncnc23)[C@@]4([H])CC[C@@]5([H])[C@]6([H])[C@H](O)C[C@]7([H])C[C@H](O)CC[C@]7(C)[C@@]6([H])C[C@H](O)[C@]45C	Cc1ncc(C[n+]2csc(CCO)c2C)c(N)n1	[H][C@@](C)(CCC=C(C)C(=O)SCCNC(=O)CCNC(=O)[C@H](O)C(C)(C)COP(O)(=O)OP(O)(=O)OC[C@H]1O[C@H]([C@H](O)[C@@H]1OP(O)(O)=O)n2cnc3c(N)ncnc23)[C@@]4([H])CC[C@@]5([H])[C@]6([H])[C@H](O)C[C@]7([H])C[C@H](O)CC[C@]7(C)[C@@]6([H])CC[C@]45C	CC(C)(COP([O-])(=O)OP([O-])(=O)OC[C@H]1O[C@H]([C@H](O)[C@@H]1OP([O-])([O-])=O)n2cnc3c(N)ncnc23)[C@@H](O)C(=O)NCCC(=O)NCCSC(=O)Cc4ccccc4	CCCCC[C@H](O)CC(=O)SCCNC(=O)CCNC(=O)[C@H](O)C(C)(C)COP(O)(=O)OP(O)(=O)OC[C@H]1O[C@H]([C@H](O)[C@@H]1OP(O)(O)=O)n2cnc3c(N)ncnc23	[NH3+]CCC[NH3+]	CN1[C@@H](CNc2ccc(cc2)C(=O)N[C@@H](CCC([O-])=O)C([O-])=O)CNc3nc(N)[nH]c(=O)c13	[H]C(=N)N1[C@@H](CNc2ccc(cc2)C(=O)N[C@@H](CCC([O-])=O)C([O-])=O)CNc3nc(N)[nH]c(=O)c13	c1nc2c(c(n1)N)ncn2C3C(C(C(O3)C[Se]CCC(C(=O)O)N)O)O	[H]C(=O)N(C[C@H]1CNc2nc(N)[nH]c(=O)c2N1)c3ccc(cc3)C(=O)N[C@@H](CCC([O-])=O)C([O-])=O	Cc1ncc(C[n+]2csc(CCOP([O-])(=O)OP([O-])(=O)OP([O-])([O-])=O)c2C)c(N)n1	[H][C@@](C)(CCC(O)C(C)C(=O)SCCNC(=O)CCNC(=O)[C@H](O)C(C)(C)COP(O)(=O)OP(O)(=O)OC[C@H]1O[C@H]([C@H](O)[C@@H]1OP(O)(O)=O)n2cnc3c(N)ncnc23)[C@@]4([H])CC[C@@]5([H])[C@]6([H])[C@H](O)C[C@]7([H])C[C@H](O)CC[C@]7(C)[C@@]6([H])C[C@H](O)[C@]45C	Cc1ncc(C[n+]2csc(CCO)c2C)c(N)n1	[H][C@@](C)(CCC=C(C)C(=O)SCCNC(=O)CCNC(=O)[C@H](O)C(C)(C)COP(O)(=O)OP(O)(=O)OC[C@H]1O[C@H]([C@H](O)[C@@H]1OP(O)(O)=O)n2cnc3c(N)ncnc23)[C@@]4([H])CC[C@@]5([H])[C@]6([H])[C@H](O)C[C@]7([H])C[C@H](O)CC[C@]7(C)[C@@]6([H])CC[C@]45C	CC(C)(COP([O-])(=O)OP([O-])(=O)OC[C@H]1O[C@H]([C@H](O)[C@@H]1OP([O-])([O-])=O)n2cnc3c(N)ncnc23)[C@@H](O)C(=O)NCCC(=O)NCCSC(=O)Cc4ccccc4	CCCCC[C@H](O)CC(=O)SCCNC(=O)CCNC(=O)[C@H](O)C(C)(C)COP(O)(=O)OP(O)(=O)OC[C@H]1O[C@H]([C@H](O)[C@@H]1OP(O)(O)=O)n2cnc3c(N)ncnc23

## Sheet: Data
HitName	HitSMILES	similarity	alpha	beta	Alpha+Beta	rank
1-methylpyrrolinium	C[N+]1=CCCC1	0.846154	0	1	1	1
methylammonium	C[NH3+]	0.833333	0	1	1	2
adenine	Nc1ncnc2[nH]cnc12	0.777778	0	1	1	3
N(tele)-methylhistaminium	Cn1cnc(CC[NH3+])c1	0.75	0	1	1	4
2-phenylethanaminium	[NH3+]CCc1ccccc1	0.733333	0	1	1	5
1-piperideine-2-carboxylate	[O-]C(=O)C1=NCCCC1	0.708333	0	1	1	6
1-methylimidazole-4-acetaldehyde	Cn1cnc(CC=O)c1	0.666667	0	1	1	7
1-methylnicotinamide	C[n+]1cccc(c1)C(=O)N	0.666667	0	1	1	8
1-piperideine-6-carboxylate	[O-]C(=O)C1CCCC=N1	0.666667	0	1	1	9
1-pyrrolinium	C1CC=[NH+]C1	0.666667	0	1	1	10
Ammonium	[H][N+]([H])([H])[H]	0.666667	0	1	1	11
Methanethiol	CS	0.666667	0	1	1	12
N-[(E)-4-ammoniobutylidene]propane-1,3-diaminium	[NH3+]CCC/C=[NH+]/CCC[NH3+]	0.652174	0	1	1	13
Leucylglycine	CC(C)(CCc1ccccn1)C(=O)CCCc2ccccn2	0.645161	0	1	1	14
histamium	[NH3+]CCc1c[nH]cn1	0.642857	0	1	1	15
tryptaminium	[NH3+]CCc1c[nH]c2ccccc12	0.642857	0	1	1	16
N-methylputrescinium(2+)	C[NH2+]CCCC[NH3+]	0.64	0	1	1	17
Sulfate derivative of norepinephrine	CSc1c(c2c([nH]1)ncnc2N)C#N	0.638889	0	1	1	18
1,4-butanediammonium	[NH3+]CCCC[NH3+]	0.611111	0	1	1	19
trimethylenediaminium	[NH3+]CCC[NH3+]	0.611111	0	1	1	20
1-methylpyrrolinium	C[N+]1=CCCC1	0.780142	0.1	0.9	1	1
adenine	Nc1ncnc2[nH]cnc12	0.72165	0.1	0.9	1	2
N(tele)-methylhistaminium	Cn1cnc(CC[NH3+])c1	0.714286	0.1	0.9	1	3
1-piperideine-2-carboxylate	[O-]C(=O)C1=NCCCC1	0.643939	0.1	0.9	1	4
1-methylimidazole-4-acetaldehyde	Cn1cnc(CC=O)c1	0.618557	0.1	0.9	1	5
1-methylnicotinamide	C[n+]1cccc(c1)C(=O)N	0.618557	0.1	0.9	1	6
Sulfate derivative of norepinephrine	CSc1c(c2c([nH]1)ncnc2N)C#N	0.61828	0.1	0.9	1	7
Leucylglycine	CC(C)(CCc1ccccn1)C(=O)CCCc2ccccn2	0.611621	0.1	0.9	1	8
2-phenylethanaminium	[NH3+]CCc1ccccc1	0.601093	0.1	0.9	1	9
histamium	[NH3+]CCc1c[nH]cn1	0.6	0.1	0.9	1	10
tryptaminium	[NH3+]CCc1c[nH]c2ccccc12	0.6	0.1	0.9	1	11
1-piperideine-6-carboxylate	[O-]C(=O)C1CCCC=N1	0.590717	0.1	0.9	1	12
1-pyrrolinium	C1CC=[NH+]C1	0.590717	0.1	0.9	1	13
Thiamin	Cc1ncc(C[n+]2csc(CCO)c2C)c(N)n1	0.590476	0.1	0.9	1	14
N-[(E)-4-ammoniobutylidene]propane-1,3-diaminium	[NH3+]CCC/C=[NH+]/CCC[NH3+]	0.588235	0.1	0.9	1	15
N-methylputrescinium(2+)	C[NH2+]CCCC[NH3+]	0.586081	0.1	0.9	1	16
N-Methylserotonin	CNCCc1c[nH]c2ccc(O)cc12	0.576441	0.1	0.9	1	17
w-hydroxydocosanoicacid	C1c2ccccc2-c3c1cc(cc3)C(=O)C[n+]4cccc(c4)C(=O)N	0.576441	0.1	0.9	1	18
cervonyl carnitine	c1c([nH]c(=S)nc1)N	0.566667	0.1	0.9	1	19
5-methyltetrahydrofolate(2-)	CN1[C@@H](CNc2ccc(cc2)C(=O)N[C@@H](CCC([O-])=O)C([O-])=O)CNc3nc(N)[nH]c(=O)c13	0.560748	0.1	0.9	1	20
1-methylpyrrolinium	C[N+]1=CCCC1	0.723684	0.2	0.8	1	1
N(tele)-methylhistaminium	Cn1cnc(CC[NH3+])c1	0.681818	0.2	0.8	1	2
adenine	Nc1ncnc2[nH]cnc12	0.673077	0.2	0.8	1	3
Sulfate derivative of norepinephrine	CSc1c(c2c([nH]1)ncnc2N)C#N	0.598958	0.2	0.8	1	4
Thiamin	Cc1ncc(C[n+]2csc(CCO)c2C)c(N)n1	0.596154	0.2	0.8	1	5
1-piperideine-2-carboxylate	[O-]C(=O)C1=NCCCC1	0.590278	0.2	0.8	1	6
Leucylglycine	CC(C)(CCc1ccccn1)C(=O)CCCc2ccccn2	0.581395	0.2	0.8	1	7
S-Adenosylmethioninamine	C[S+](CCC[NH3+])C[C@H]1O[C@H]([C@H](O)[C@@H]1O)n2cnc3c(N)ncnc23	0.580357	0.2	0.8	1	8
1-methylimidazole-4-acetaldehyde	Cn1cnc(CC=O)c1	0.576923	0.2	0.8	1	9
1-methylnicotinamide	C[n+]1cccc(c1)C(=O)N	0.576923	0.2	0.8	1	10
5-methyltetrahydrofolate(2-)	CN1[C@@H](CNc2ccc(cc2)C(=O)N[C@@H](CCC([O-])=O)C([O-])=O)CNc3nc(N)[nH]c(=O)c13	0.576923	0.2	0.8	1	11
(6R)-5,10-methenyltetrahydrofolate	[H][C@]12CNc3nc(N)[nH]c(=O)c3[N+]1=CN(C2)c4ccc(cc4)C(=O)N[C@@H](CCC([O-])=O)C([O-])=O	0.56962	0.2	0.8	1	12
5,10-Methylenetetrahydrofolate	[H][C@]12CNc3nc(N)[nH]c(=O)c3N1CN(C2)c4ccc(cc4)C(=O)N[C@@H](CCC([O-])=O)C([O-])=O	0.564024	0.2	0.8	1	13
Se-Adenosylselenomethionine	C[Se+](CC[C@H](N)C(O)=O)C[C@H]1O[C@H]([C@H](O)[C@@H]1O)n2cnc3c(N)ncnc23	0.564024	0.2	0.8	1	14
N-Methylserotonin	CNCCc1c[nH]c2ccc(O)cc12	0.563725	0.2	0.8	1	15
w-hydroxydocosanoicacid	C1c2ccccc2-c3c1cc(cc3)C(=O)C[n+]4cccc(c4)C(=O)N	0.563725	0.2	0.8	1	16
5-Methyltetrahydrofolate	CN1[C@@H](CNc2ccc(cc2)C(=O)N[C@@H](CCC(=O)O)C(=O)O)CNc3c1c(=O)nc(N)[nH]3	0.5625	0.2	0.8	1	17
histamium	[NH3+]CCc1c[nH]cn1	0.5625	0.2	0.8	1	18
tryptaminium	[NH3+]CCc1c[nH]c2ccccc12	0.5625	0.2	0.8	1	19
5-Formiminotetrahydrofolate	[H]C(=N)N1[C@@H](CNc2ccc(cc2)C(=O)N[C@@H](CCC([O-])=O)C([O-])=O)CNc3nc(N)[nH]c(=O)c13	0.560897	0.2	0.8	1	20
1-methylpyrrolinium	C[N+]1=CCCC1	0.674847	0.3	0.7	1	1
N(tele)-methylhistaminium	Cn1cnc(CC[NH3+])c1	0.652174	0.3	0.7	1	2
adenine	Nc1ncnc2[nH]cnc12	0.630631	0.3	0.7	1	3
Thiamin	Cc1ncc(C[n+]2csc(CCO)c2C)c(N)n1	0.601942	0.3	0.7	1	4
S-Adenosylmethioninamine	C[S+](CCC[NH3+])C[C@H]1O[C@H]([C@H](O)[C@@H]1O)n2cnc3c(N)ncnc23	0.601852	0.3	0.7	1	5
5-methyltetrahydrofolate(2-)	CN1[C@@H](CNc2ccc(cc2)C(=O)N[C@@H](CCC([O-])=O)C([O-])=O)CNc3nc(N)[nH]c(=O)c13	0.594059	0.3	0.7	1	6
(6R)-5,10-methenyltetrahydrofolate	[H][C@]12CNc3nc(N)[nH]c(=O)c3[N+]1=CN(C2)c4ccc(cc4)C(=O)N[C@@H](CCC([O-])=O)C([O-])=O	0.587276	0.3	0.7	1	7
5,10-Methylenetetrahydrofolate	[H][C@]12CNc3nc(N)[nH]c(=O)c3N1CN(C2)c4ccc(cc4)C(=O)N[C@@H](CCC([O-])=O)C([O-])=O	0.583596	0.3	0.7	1	8
Se-Adenosylselenomethionine	C[Se+](CC[C@H](N)C(O)=O)C[C@H]1O[C@H]([C@H](O)[C@@H]1O)n2cnc3c(N)ncnc23	0.583596	0.3	0.7	1	9
Sulfate derivative of norepinephrine	CSc1c(c2c([nH]1)ncnc2N)C#N	0.580808	0.3	0.7	1	10
5-Methyltetrahydrofolate	CN1[C@@H](CNc2ccc(cc2)C(=O)N[C@@H](CCC(=O)O)C(=O)O)CNc3c1c(=O)nc(N)[nH]3	0.580645	0.3	0.7	1	11
5-Formiminotetrahydrofolate	[H]C(=N)N1[C@@H](CNc2ccc(cc2)C(=O)N[C@@H](CCC([O-])=O)C([O-])=O)CNc3nc(N)[nH]c(=O)c13	0.577558	0.3	0.7	1	12
S-Adenosyl-L-methionine	C[S+](CC[C@H](N)C(=O)O)C[C@H]1O[C@H]([C@H](O)[C@@H]1O)n2cnc3c(N)ncnc23	0.577223	0.3	0.7	1	13
5-formyltetrahydrofolate(2-)	[H]C(=O)N1[C@@H](CNc2ccc(cc2)C(=O)N[C@@H](CCC([O-])=O)C([O-])=O)CNc3nc(N)[nH]c(=O)c13	0.564103	0.3	0.7	1	14
5-Methylthioadenosine	CSC[C@H]1O[C@H]([C@H](O)[C@@H]1O)n2cnc3c(N)ncnc23	0.556553	0.3	0.7	1	15
Leucylglycine	CC(C)(CCc1ccccn1)C(=O)CCCc2ccccn2	0.554017	0.3	0.7	1	16
N-Methylserotonin	CNCCc1c[nH]c2ccc(O)cc12	0.551559	0.3	0.7	1	17
w-hydroxydocosanoicacid	C1c2ccccc2-c3c1cc(cc3)C(=O)C[n+]4cccc(c4)C(=O)N	0.551559	0.3	0.7	1	18
S-Adenosyl-L-homocysteine	N[C@@H](CCSC[C@H]1O[C@H]([C@H](O)[C@@H]1O)n2cnc3c(N)ncnc23)C(=O)O	0.550918	0.3	0.7	1	19
Se-Adenosylselenohomocysteine	c1nc2c(c(n1)N)ncn2C3C(C(C(O3)C[Se]CCC(C(=O)O)N)O)O	0.550918	0.3	0.7	1	20
1-methylpyrrolinium	C[N+]1=CCCC1	0.632184	0.4	0.6	1	1
N(tele)-methylhistaminium	Cn1cnc(CC[NH3+])c1	0.625	0.4	0.6	1	2
S-Adenosylmethioninamine	C[S+](CCC[NH3+])C[C@H]1O[C@H]([C@H](O)[C@@H]1O)n2cnc3c(N)ncnc23	0.625	0.4	0.6	1	3
5-methyltetrahydrofolate(2-)	CN1[C@@H](CNc2ccc(cc2)C(=O)N[C@@H](CCC([O-])=O)C([O-])=O)CNc3nc(N)[nH]c(=O)c13	0.612245	0.4	0.6	1	4
Thiamin	Cc1ncc(C[n+]2csc(CCO)c2C)c(N)n1	0.607843	0.4	0.6	1	5
(6R)-5,10-methenyltetrahydrofolate	[H][C@]12CNc3nc(N)[nH]c(=O)c3[N+]1=CN(C2)c4ccc(cc4)C(=O)N[C@@H](CCC([O-])=O)C([O-])=O	0.606061	0.4	0.6	1	6
5,10-Methylenetetrahydrofolate	[H][C@]12CNc3nc(N)[nH]c(=O)c3N1CN(C2)c4ccc(cc4)C(=O)N[C@@H](CCC([O-])=O)C([O-])=O	0.604575	0.4	0.6	1	7
Se-Adenosylselenomethionine	C[Se+](CC[C@H](N)C(O)=O)C[C@H]1O[C@H]([C@H](O)[C@@H]1O)n2cnc3c(N)ncnc23	0.604575	0.4	0.6	1	8
5-Methyltetrahydrofolate	CN1[C@@H](CNc2ccc(cc2)C(=O)N[C@@H](CCC(=O)O)C(=O)O)CNc3c1c(=O)nc(N)[nH]3	0.6	0.4	0.6	1	9
S-Adenosyl-L-methionine	C[S+](CC[C@H](N)C(=O)O)C[C@H]1O[C@H]([C@H](O)[C@@H]1O)n2cnc3c(N)ncnc23	0.598705	0.4	0.6	1	10
5-Formiminotetrahydrofolate	[H]C(=N)N1[C@@H](CNc2ccc(cc2)C(=O)N[C@@H](CCC([O-])=O)C([O-])=O)CNc3nc(N)[nH]c(=O)c13	0.595238	0.4	0.6	1	11
adenine	Nc1ncnc2[nH]cnc12	0.59322	0.4	0.6	1	12
5-formyltetrahydrofolate(2-)	[H]C(=O)N1[C@@H](CNc2ccc(cc2)C(=O)N[C@@H](CCC([O-])=O)C([O-])=O)CNc3nc(N)[nH]c(=O)c13	0.578947	0.4	0.6	1	13
5-Methylthioadenosine	CSC[C@H]1O[C@H]([C@H](O)[C@@H]1O)n2cnc3c(N)ncnc23	0.567766	0.4	0.6	1	14
S-Adenosyl-L-homocysteine	N[C@@H](CCSC[C@H]1O[C@H]([C@H](O)[C@@H]1O)n2cnc3c(N)ncnc23)C(=O)O	0.56701	0.4	0.6	1	15
Se-Adenosylselenohomocysteine	c1nc2c(c(n1)N)ncn2C3C(C(C(O3)C[Se]CCC(C(=O)O)N)O)O	0.56701	0.4	0.6	1	16
Sulfate derivative of norepinephrine	CSc1c(c2c([nH]1)ncnc2N)C#N	0.563725	0.4	0.6	1	17
7,8-Dihydrofolate	Nc1nc2NCC(CNc3ccc(cc3)C(=O)N[C@@H](CCC([O-])=O)C([O-])=O)=Nc2c(=O)[nH]1	0.561594	0.4	0.6	1	18
Thiamin monophosphate	Cc1ncc(C[n+]2csc(CCOP([O-])([O-])=O)c2C)c(N)n1	0.561594	0.4	0.6	1	19
10-Formyltetrahydrofolate	[H]C(=O)N(C[C@H]1CNc2nc(N)[nH]c(=O)c2N1)c3ccc(cc3)C(=O)N[C@@H](CCC([O-])=O)C([O-])=O	0.561404	0.4	0.6	1	20
S-Adenosylmethioninamine	C[S+](CCC[NH3+])C[C@H]1O[C@H]([C@H](O)[C@@H]1O)n2cnc3c(N)ncnc23	0.65	0.5	0.5	1	1
5-methyltetrahydrofolate(2-)	CN1[C@@H](CNc2ccc(cc2)C(=O)N[C@@H](CCC([O-])=O)C([O-])=O)CNc3nc(N)[nH]c(=O)c13	0.631579	0.5	0.5	1	2
5,10-Methylenetetrahydrofolate	[H][C@]12CNc3nc(N)[nH]c(=O)c3N1CN(C2)c4ccc(cc4)C(=O)N[C@@H](CCC([O-])=O)C([O-])=O	0.627119	0.5	0.5	1	3
Se-Adenosylselenomethionine	C[Se+](CC[C@H](N)C(O)=O)C[C@H]1O[C@H]([C@H](O)[C@@H]1O)n2cnc3c(N)ncnc23	0.627119	0.5	0.5	1	4
(6R)-5,10-methenyltetrahydrofolate	[H][C@]12CNc3nc(N)[nH]c(=O)c3[N+]1=CN(C2)c4ccc(cc4)C(=O)N[C@@H](CCC([O-])=O)C([O-])=O	0.626087	0.5	0.5	1	5
S-Adenosyl-L-methionine	C[S+](CC[C@H](N)C(=O)O)C[C@H]1O[C@H]([C@H](O)[C@@H]1O)n2cnc3c(N)ncnc23	0.621849	0.5	0.5	1	6
5-Methyltetrahydrofolate	CN1[C@@H](CNc2ccc(cc2)C(=O)N[C@@H](CCC(=O)O)C(=O)O)CNc3c1c(=O)nc(N)[nH]3	0.62069	0.5	0.5	1	7
5-Formiminotetrahydrofolate	[H]C(=N)N1[C@@H](CNc2ccc(cc2)C(=O)N[C@@H](CCC([O-])=O)C([O-])=O)CNc3nc(N)[nH]c(=O)c13	0.614035	0.5	0.5	1	8
Thiamin	Cc1ncc(C[n+]2csc(CCO)c2C)c(N)n1	0.613861	0.5	0.5	1	9
N(tele)-methylhistaminium	Cn1cnc(CC[NH3+])c1	0.6	0.5	0.5	1	10
1-methylpyrrolinium	C[N+]1=CCCC1	0.594595	0.5	0.5	1	11
5-formyltetrahydrofolate(2-)	[H]C(=O)N1[C@@H](CNc2ccc(cc2)C(=O)N[C@@H](CCC([O-])=O)C([O-])=O)CNc3nc(N)[nH]c(=O)c13	0.594595	0.5	0.5	1	12
S-Adenosyl-L-homocysteine	N[C@@H](CCSC[C@H]1O[C@H]([C@H](O)[C@@H]1O)n2cnc3c(N)ncnc23)C(=O)O	0.584071	0.5	0.5	1	13
Se-Adenosylselenohomocysteine	c1nc2c(c(n1)N)ncn2C3C(C(C(O3)C[Se]CCC(C(=O)O)N)O)O	0.584071	0.5	0.5	1	14
5-Methylthioadenosine	CSC[C@H]1O[C@H]([C@H](O)[C@@H]1O)n2cnc3c(N)ncnc23	0.579439	0.5	0.5	1	15
adenosylcobalamin	[H][C@]12[C@H](CC(N)=O)[C@@]3(C)CCC(=O)NC[C@@H](C)OP([O-])(=O)O[C@@H]4[C@@H](CO)O[C@@H]([C@@H]4O)n5c[n+](c6cc(C)c(C)cc56)[Co-3]789(C[C@H]%10O[C@H]([C@H](O)[C@@H]%10O)n%11cnc%12c(N)ncnc%11%12)N1C3=C(C)C%13=[N+]7C(=CC%14=[N+]8C(=C(C)C%15=[N+]9[C@]2(C)[C@@](C)(CC(N)=O)[C@@H]%15CCC(N)=O)[C@@](C)(CC(N)=O)[C@@H]%14CCC(N)=O)C(C)(C)[C@@H]%13CCC(N)=O	0.577465	0.5	0.5	1	16
10-Formyltetrahydrofolate	[H]C(=O)N(C[C@H]1CNc2nc(N)[nH]c(=O)c2N1)c3ccc(cc3)C(=O)N[C@@H](CCC([O-])=O)C([O-])=O	0.576577	0.5	0.5	1	17
7,8-Dihydrofolate	Nc1nc2NCC(CNc3ccc(cc3)C(=O)N[C@@H](CCC([O-])=O)C([O-])=O)=Nc2c(=O)[nH]1	0.574074	0.5	0.5	1	18
Thiamin monophosphate	Cc1ncc(C[n+]2csc(CCOP([O-])([O-])=O)c2C)c(N)n1	0.574074	0.5	0.5	1	19
thiamine(1+) triphosphate(4-)	Cc1ncc(C[n+]2csc(CCOP([O-])(=O)OP([O-])(=O)OP([O-])([O-])=O)c2C)c(N)n1	0.563636	0.5	0.5	1	20
S-Adenosylmethioninamine	C[S+](CCC[NH3+])C[C@H]1O[C@H]([C@H](O)[C@@H]1O)n2cnc3c(N)ncnc23	0.677083	0.6	0.4	1	1
5-methyltetrahydrofolate(2-)	CN1[C@@H](CNc2ccc(cc2)C(=O)N[C@@H](CCC([O-])=O)C([O-])=O)CNc3nc(N)[nH]c(=O)c13	0.652174	0.6	0.4	1	2
5,10-Methylenetetrahydrofolate	[H][C@]12CNc3nc(N)[nH]c(=O)c3N1CN(C2)c4ccc(cc4)C(=O)N[C@@H](CCC([O-])=O)C([O-])=O	0.651408	0.6	0.4	1	3
Se-Adenosylselenomethionine	C[Se+](CC[C@H](N)C(O)=O)C[C@H]1O[C@H]([C@H](O)[C@@H]1O)n2cnc3c(N)ncnc23	0.651408	0.6	0.4	1	4
(6R)-5,10-methenyltetrahydrofolate	[H][C@]12CNc3nc(N)[nH]c(=O)c3[N+]1=CN(C2)c4ccc(cc4)C(=O)N[C@@H](CCC([O-])=O)C([O-])=O	0.647482	0.6	0.4	1	5
S-Adenosyl-L-methionine	C[S+](CC[C@H](N)C(=O)O)C[C@H]1O[C@H]([C@H](O)[C@@H]1O)n2cnc3c(N)ncnc23	0.646853	0.6	0.4	1	6
5-Methyltetrahydrofolate	CN1[C@@H](CNc2ccc(cc2)C(=O)N[C@@H](CCC(=O)O)C(=O)O)CNc3c1c(=O)nc(N)[nH]3	0.642857	0.6	0.4	1	7
5-Formiminotetrahydrofolate	[H]C(=N)N1[C@@H](CNc2ccc(cc2)C(=O)N[C@@H](CCC([O-])=O)C([O-])=O)CNc3nc(N)[nH]c(=O)c13	0.634058	0.6	0.4	1	8
Thiamin	Cc1ncc(C[n+]2csc(CCO)c2C)c(N)n1	0.62	0.6	0.4	1	9
adenosylcobalamin	[H][C@]12[C@H](CC(N)=O)[C@@]3(C)CCC(=O)NC[C@@H](C)OP([O-])(=O)O[C@@H]4[C@@H](CO)O[C@@H]([C@@H]4O)n5c[n+](c6cc(C)c(C)cc56)[Co-3]789(C[C@H]%10O[C@H]([C@H](O)[C@@H]%10O)n%11cnc%12c(N)ncnc%11%12)N1C3=C(C)C%13=[N+]7C(=CC%14=[N+]8C(=C(C)C%15=[N+]9[C@]2(C)[C@@](C)(CC(N)=O)[C@@H]%15CCC(N)=O)[C@@](C)(CC(N)=O)[C@@H]%14CCC(N)=O)C(C)(C)[C@@H]%13CCC(N)=O	0.61747	0.6	0.4	1	10
5-formyltetrahydrofolate(2-)	[H]C(=O)N1[C@@H](CNc2ccc(cc2)C(=O)N[C@@H](CCC([O-])=O)C([O-])=O)CNc3nc(N)[nH]c(=O)c13	0.611111	0.6	0.4	1	11
S-Adenosyl-L-homocysteine	N[C@@H](CCSC[C@H]1O[C@H]([C@H](O)[C@@H]1O)n2cnc3c(N)ncnc23)C(=O)O	0.60219	0.6	0.4	1	12
Se-Adenosylselenohomocysteine	c1nc2c(c(n1)N)ncn2C3C(C(C(O3)C[Se]CCC(C(=O)O)N)O)O	0.60219	0.6	0.4	1	13
(25R)-3alpha,7alpha,12alpha-trihydroxy-5beta-cholestan-26-oyl-CoA(4-)	[H][C@@](C)(CCC[C@@H](C)C(=O)SCCNC(=O)CCNC(=O)[C@H](O)C(C)(C)COP([O-])(=O)OP([O-])(=O)OC[C@H]1O[C@H]([C@H](O)[C@@H]1OP([O-])([O-])=O)n2cnc3c(N)ncnc23)[C@@]4([H])CC[C@@]5([H])[C@]6([H])[C@H](O)C[C@]7([H])C[C@H](O)CC[C@]7(C)[C@@]6([H])C[C@H](O)[C@]45C	0.59375	0.6	0.4	1	14
3alpha,7alpha,12alpha-trihydroxy-24-oxo-5beta-cholestan-26-oyl-CoA(4-)	[H][C@@](C)(CCC(=O)C(C)C(=O)SCCNC(=O)CCNC(=O)[C@H](O)C(C)(C)COP([O-])(=O)OP([O-])(=O)OC[C@H]1O[C@H]([C@H](O)[C@@H]1OP([O-])([O-])=O)n2cnc3c(N)ncnc23)[C@@]4([H])CC[C@@]5([H])[C@]6([H])[C@H](O)C[C@]7([H])C[C@H](O)CC[C@]7(C)[C@@]6([H])C[C@H](O)[C@]45C	0.59375	0.6	0.4	1	15
choloyl-CoA(4-)	[H][C@@](C)(CCC(=O)SCCNC(=O)CCNC(=O)[C@H](O)C(C)(C)COP([O-])(=O)OP([O-])(=O)OC[C@H]1O[C@H]([C@H](O)[C@@H]1OP([O-])([O-])=O)n2cnc3c(N)ncnc23)[C@@]4([H])CC[C@@]5([H])[C@]6([H])[C@H](O)C[C@]7([H])C[C@H](O)CC[C@]7(C)[C@@]6([H])C[C@H](O)[C@]45C	0.59375	0.6	0.4	1	16
deoxycholoyl-CoA	[H][C@@](C)(CCC(=O)SCCNC(=O)CCNC(=O)[C@H](O)C(C)(C)COP([O-])(=O)OP([O-])(=O)OC[C@H]1O[C@H]([C@H](O)[C@@H]1OP([O-])([O-])=O)n2cnc3c(N)ncnc23)[C@@]4([H])CC[C@@]5([H])[C@]6([H])CC[C@]7([H])C[C@H](O)CC[C@]7(C)[C@@]6([H])C[C@H](O)[C@]45C	0.59375	0.6	0.4	1	17
10-Formyltetrahydrofolate	[H]C(=O)N(C[C@H]1CNc2nc(N)[nH]c(=O)c2N1)c3ccc(cc3)C(=O)N[C@@H](CCC([O-])=O)C([O-])=O	0.592593	0.6	0.4	1	18
5-Methylthioadenosine	CSC[C@H]1O[C@H]([C@H](O)[C@@H]1O)n2cnc3c(N)ncnc23	0.591603	0.6	0.4	1	19
3alpha,7alpha,12alpha,24-Tetrahydroxy-5beta-cholestanoyl-CoA	[H][C@@](C)(CCC(O)C(C)C(=O)SCCNC(=O)CCNC(=O)[C@H](O)C(C)(C)COP(O)(=O)OP(O)(=O)OC[C@H]1O[C@H]([C@H](O)[C@@H]1OP(O)(O)=O)n2cnc3c(N)ncnc23)[C@@]4([H])CC[C@@]5([H])[C@]6([H])[C@H](O)C[C@]7([H])C[C@H](O)CC[C@]7(C)[C@@]6([H])C[C@H](O)[C@]45C	0.590062	0.6	0.4	1	20
S-Adenosylmethioninamine	C[S+](CCC[NH3+])C[C@H]1O[C@H]([C@H](O)[C@@H]1O)n2cnc3c(N)ncnc23	0.706522	0.7	0.3	1	1
5,10-Methylenetetrahydrofolate	[H][C@]12CNc3nc(N)[nH]c(=O)c3N1CN(C2)c4ccc(cc4)C(=O)N[C@@H](CCC([O-])=O)C([O-])=O	0.677656	0.7	0.3	1	2
Se-Adenosylselenomethionine	C[Se+](CC[C@H](N)C(O)=O)C[C@H]1O[C@H]([C@H](O)[C@@H]1O)n2cnc3c(N)ncnc23	0.677656	0.7	0.3	1	3
5-methyltetrahydrofolate(2-)	CN1[C@@H](CNc2ccc(cc2)C(=O)N[C@@H](CCC([O-])=O)C([O-])=O)CNc3nc(N)[nH]c(=O)c13	0.674157	0.7	0.3	1	4
S-Adenosyl-L-methionine	C[S+](CC[C@H](N)C(=O)O)C[C@H]1O[C@H]([C@H](O)[C@@H]1O)n2cnc3c(N)ncnc23	0.673953	0.7	0.3	1	5
(6R)-5,10-methenyltetrahydrofolate	[H][C@]12CNc3nc(N)[nH]c(=O)c3[N+]1=CN(C2)c4ccc(cc4)C(=O)N[C@@H](CCC([O-])=O)C([O-])=O	0.670391	0.7	0.3	1	6
5-Methyltetrahydrofolate	CN1[C@@H](CNc2ccc(cc2)C(=O)N[C@@H](CCC(=O)O)C(=O)O)CNc3c1c(=O)nc(N)[nH]3	0.666667	0.7	0.3	1	7
adenosylcobalamin	[H][C@]12[C@H](CC(N)=O)[C@@]3(C)CCC(=O)NC[C@@H](C)OP([O-])(=O)O[C@@H]4[C@@H](CO)O[C@@H]([C@@H]4O)n5c[n+](c6cc(C)c(C)cc56)[Co-3]789(C[C@H]%10O[C@H]([C@H](O)[C@@H]%10O)n%11cnc%12c(N)ncnc%11%12)N1C3=C(C)C%13=[N+]7C(=CC%14=[N+]8C(=C(C)C%15=[N+]9[C@]2(C)[C@@](C)(CC(N)=O)[C@@H]%15CCC(N)=O)[C@@](C)(CC(N)=O)[C@@H]%14CCC(N)=O)C(C)(C)[C@@H]%13CCC(N)=O	0.66343	0.7	0.3	1	8
5-Formiminotetrahydrofolate	[H]C(=N)N1[C@@H](CNc2ccc(cc2)C(=O)N[C@@H](CCC([O-])=O)C([O-])=O)CNc3nc(N)[nH]c(=O)c13	0.655431	0.7	0.3	1	9
(25R)-3alpha,7alpha,12alpha-trihydroxy-5beta-cholestan-26-oyl-CoA(4-)	[H][C@@](C)(CCC[C@@H](C)C(=O)SCCNC(=O)CCNC(=O)[C@H](O)C(C)(C)COP([O-])(=O)OP([O-])(=O)OC[C@H]1O[C@H]([C@H](O)[C@@H]1OP([O-])([O-])=O)n2cnc3c(N)ncnc23)[C@@]4([H])CC[C@@]5([H])[C@]6([H])[C@H](O)C[C@]7([H])C[C@H](O)CC[C@]7(C)[C@@]6([H])C[C@H](O)[C@]45C	0.633333	0.7	0.3	1	10
3alpha,7alpha,12alpha-trihydroxy-24-oxo-5beta-cholestan-26-oyl-CoA(4-)	[H][C@@](C)(CCC(=O)C(C)C(=O)SCCNC(=O)CCNC(=O)[C@H](O)C(C)(C)COP([O-])(=O)OP([O-])(=O)OC[C@H]1O[C@H]([C@H](O)[C@@H]1OP([O-])([O-])=O)n2cnc3c(N)ncnc23)[C@@]4([H])CC[C@@]5([H])[C@]6([H])[C@H](O)C[C@]7([H])C[C@H](O)CC[C@]7(C)[C@@]6([H])C[C@H](O)[C@]45C	0.633333	0.7	0.3	1	11
choloyl-CoA(4-)	[H][C@@](C)(CCC(=O)SCCNC(=O)CCNC(=O)[C@H](O)C(C)(C)COP([O-])(=O)OP([O-])(=O)OC[C@H]1O[C@H]([C@H](O)[C@@H]1OP([O-])([O-])=O)n2cnc3c(N)ncnc23)[C@@]4([H])CC[C@@]5([H])[C@]6([H])[C@H](O)C[C@]7([H])C[C@H](O)CC[C@]7(C)[C@@]6([H])C[C@H](O)[C@]45C	0.633333	0.7	0.3	1	12
deoxycholoyl-CoA	[H][C@@](C)(CCC(=O)SCCNC(=O)CCNC(=O)[C@H](O)C(C)(C)COP([O-])(=O)OP([O-])(=O)OC[C@H]1O[C@H]([C@H](O)[C@@H]1OP([O-])([O-])=O)n2cnc3c(N)ncnc23)[C@@]4([H])CC[C@@]5([H])[C@]6([H])CC[C@]7([H])C[C@H](O)CC[C@]7(C)[C@@]6([H])C[C@H](O)[C@]45C	0.633333	0.7	0.3	1	13
3alpha,7alpha,12alpha,24-Tetrahydroxy-5beta-cholestanoyl-CoA	[H][C@@](C)(CCC(O)C(C)C(=O)SCCNC(=O)CCNC(=O)[C@H](O)C(C)(C)COP(O)(=O)OP(O)(=O)OC[C@H]1O[C@H]([C@H](O)[C@@H]1OP(O)(O)=O)n2cnc3c(N)ncnc23)[C@@]4([H])CC[C@@]5([H])[C@]6([H])[C@H](O)C[C@]7([H])C[C@H](O)CC[C@]7(C)[C@@]6([H])C[C@H](O)[C@]45C	0.630182	0.7	0.3	1	14
3alpha,7alpha,12alpha-Trihydroxy-5beta-cholestanoyl-CoA(S)	[H][C@@](C)(CCC[C@H](C)C(=O)SCCNC(=O)CCNC(=O)[C@H](O)C(C)(C)COP(O)(=O)OP(O)(=O)OC[C@H]1O[C@H]([C@H](O)[C@@H]1OP(O)(O)=O)n2cnc3c(N)ncnc23)[C@@]4([H])CC[C@@]5([H])[C@]6([H])[C@H](O)C[C@]7([H])C[C@H](O)CC[C@]7(C)[C@@]6([H])C[C@H](O)[C@]45C	0.630182	0.7	0.3	1	15
3alpha,7alpha,24-Trihydroxy-5beta-cholestanoyl-CoA	[H][C@@](C)(CCC(O)C(C)C(=O)SCCNC(=O)CCNC(=O)[C@H](O)C(C)(C)COP(O)(=O)OP(O)(=O)OC[C@H]1O[C@H]([C@H](O)[C@@H]1OP(O)(O)=O)n2cnc3c(N)ncnc23)[C@@]4([H])CC[C@@]5([H])[C@]6([H])[C@H](O)C[C@]7([H])C[C@H](O)CC[C@]7(C)[C@@]6([H])CC[C@]45C	0.630182	0.7	0.3	1	16
3alpha,7alpha-Dihydroxy-5beta-cholestanoyl-CoA	[H][C@@](C)(CCCC(C)C(=O)SCCNC(=O)CCNC(=O)[C@H](O)C(C)(C)COP(O)(=O)OP(O)(=O)OC[C@H]1O[C@H]([C@H](O)[C@@H]1OP(O)(O)=O)n2cnc3c(N)ncnc23)[C@@]4([H])CC[C@@]5([H])[C@]6([H])[C@H](O)C[C@]7([H])C[C@H](O)CC[C@]7(C)[C@@]6([H])CC[C@]45C	0.630182	0.7	0.3	1	17
chenodeoxycholoyl coenzyme a	[H][C@@](C)(CCC(=O)SCCNC(=O)CCNC(=O)[C@H](O)C(C)(C)COP(O)(=O)OP(O)(=O)OC[C@H]1O[C@H]([C@H](O)[C@@H]1OP(O)(O)=O)n2cnc3c(N)ncnc23)[C@@]4([H])CC[C@@]5([H])[C@]6([H])[C@H](O)C[C@]7([H])C[C@H](O)CC[C@]7(C)[C@@]6([H])CC[C@]45C	0.630182	0.7	0.3	1	18
5-formyltetrahydrofolate(2-)	[H]C(=O)N1[C@@H](CNc2ccc(cc2)C(=O)N[C@@H](CCC([O-])=O)C([O-])=O)CNc3nc(N)[nH]c(=O)c13	0.628571	0.7	0.3	1	19
Thiamin	Cc1ncc(C[n+]2csc(CCO)c2C)c(N)n1	0.626263	0.7	0.3	1	20
S-Adenosylmethioninamine	C[S+](CCC[NH3+])C[C@H]1O[C@H]([C@H](O)[C@@H]1O)n2cnc3c(N)ncnc23	0.738636	0.8	0.2	1	1
adenosylcobalamin	[H][C@]12[C@H](CC(N)=O)[C@@]3(C)CCC(=O)NC[C@@H](C)OP([O-])(=O)O[C@@H]4[C@@H](CO)O[C@@H]([C@@H]4O)n5c[n+](c6cc(C)c(C)cc56)[Co-3]789(C[C@H]%10O[C@H]([C@H](O)[C@@H]%10O)n%11cnc%12c(N)ncnc%11%12)N1C3=C(C)C%13=[N+]7C(=CC%14=[N+]8C(=C(C)C%15=[N+]9[C@]2(C)[C@@](C)(CC(N)=O)[C@@H]%15CCC(N)=O)[C@@](C)(CC(N)=O)[C@@H]%14CCC(N)=O)C(C)(C)[C@@H]%13CCC(N)=O	0.716783	0.8	0.2	1	2
5,10-Methylenetetrahydrofolate	[H][C@]12CNc3nc(N)[nH]c(=O)c3N1CN(C2)c4ccc(cc4)C(=O)N[C@@H](CCC([O-])=O)C([O-])=O	0.706107	0.8	0.2	1	3
Se-Adenosylselenomethionine	C[Se+](CC[C@H](N)C(O)=O)C[C@H]1O[C@H]([C@H](O)[C@@H]1O)n2cnc3c(N)ncnc23	0.706107	0.8	0.2	1	4
S-Adenosyl-L-methionine	C[S+](CC[C@H](N)C(=O)O)C[C@H]1O[C@H]([C@H](O)[C@@H]1O)n2cnc3c(N)ncnc23	0.703422	0.8	0.2	1	5
5-methyltetrahydrofolate(2-)	CN1[C@@H](CNc2ccc(cc2)C(=O)N[C@@H](CCC([O-])=O)C([O-])=O)CNc3nc(N)[nH]c(=O)c13	0.697674	0.8	0.2	1	6
(6R)-5,10-methenyltetrahydrofolate	[H][C@]12CNc3nc(N)[nH]c(=O)c3[N+]1=CN(C2)c4ccc(cc4)C(=O)N[C@@H](CCC([O-])=O)C([O-])=O	0.694981	0.8	0.2	1	7
5-Methyltetrahydrofolate	CN1[C@@H](CNc2ccc(cc2)C(=O)N[C@@H](CCC(=O)O)C(=O)O)CNc3c1c(=O)nc(N)[nH]3	0.692308	0.8	0.2	1	8
(25R)-3alpha,7alpha,12alpha-trihydroxy-5beta-cholestan-26-oyl-CoA(4-)	[H][C@@](C)(CCC[C@@H](C)C(=O)SCCNC(=O)CCNC(=O)[C@H](O)C(C)(C)COP([O-])(=O)OP([O-])(=O)OC[C@H]1O[C@H]([C@H](O)[C@@H]1OP([O-])([O-])=O)n2cnc3c(N)ncnc23)[C@@]4([H])CC[C@@]5([H])[C@]6([H])[C@H](O)C[C@]7([H])C[C@H](O)CC[C@]7(C)[C@@]6([H])C[C@H](O)[C@]45C	0.678571	0.8	0.2	1	9
3alpha,7alpha,12alpha-trihydroxy-24-oxo-5beta-cholestan-26-oyl-CoA(4-)	[H][C@@](C)(CCC(=O)C(C)C(=O)SCCNC(=O)CCNC(=O)[C@H](O)C(C)(C)COP([O-])(=O)OP([O-])(=O)OC[C@H]1O[C@H]([C@H](O)[C@@H]1OP([O-])([O-])=O)n2cnc3c(N)ncnc23)[C@@]4([H])CC[C@@]5([H])[C@]6([H])[C@H](O)C[C@]7([H])C[C@H](O)CC[C@]7(C)[C@@]6([H])C[C@H](O)[C@]45C	0.678571	0.8	0.2	1	10
choloyl-CoA(4-)	[H][C@@](C)(CCC(=O)SCCNC(=O)CCNC(=O)[C@H](O)C(C)(C)COP([O-])(=O)OP([O-])(=O)OC[C@H]1O[C@H]([C@H](O)[C@@H]1OP([O-])([O-])=O)n2cnc3c(N)ncnc23)[C@@]4([H])CC[C@@]5([H])[C@]6([H])[C@H](O)C[C@]7([H])C[C@H](O)CC[C@]7(C)[C@@]6([H])C[C@H](O)[C@]45C	0.678571	0.8	0.2	1	11
deoxycholoyl-CoA	[H][C@@](C)(CCC(=O)SCCNC(=O)CCNC(=O)[C@H](O)C(C)(C)COP([O-])(=O)OP([O-])(=O)OC[C@H]1O[C@H]([C@H](O)[C@@H]1OP([O-])([O-])=O)n2cnc3c(N)ncnc23)[C@@]4([H])CC[C@@]5([H])[C@]6([H])CC[C@]7([H])C[C@H](O)CC[C@]7(C)[C@@]6([H])C[C@H](O)[C@]45C	0.678571	0.8	0.2	1	12
5-Formiminotetrahydrofolate	[H]C(=N)N1[C@@H](CNc2ccc(cc2)C(=O)N[C@@H](CCC([O-])=O)C([O-])=O)CNc3nc(N)[nH]c(=O)c13	0.678295	0.8	0.2	1	13
3alpha,7alpha,12alpha,24-Tetrahydroxy-5beta-cholestanoyl-CoA	[H][C@@](C)(CCC(O)C(C)C(=O)SCCNC(=O)CCNC(=O)[C@H](O)C(C)(C)COP(O)(=O)OP(O)(=O)OC[C@H]1O[C@H]([C@H](O)[C@@H]1OP(O)(O)=O)n2cnc3c(N)ncnc23)[C@@]4([H])CC[C@@]5([H])[C@]6([H])[C@H](O)C[C@]7([H])C[C@H](O)CC[C@]7(C)[C@@]6([H])C[C@H](O)[C@]45C	0.676157	0.8	0.2	1	14
3alpha,7alpha,12alpha-Trihydroxy-5beta-cholestanoyl-CoA(S)	[H][C@@](C)(CCC[C@H](C)C(=O)SCCNC(=O)CCNC(=O)[C@H](O)C(C)(C)COP(O)(=O)OP(O)(=O)OC[C@H]1O[C@H]([C@H](O)[C@@H]1OP(O)(O)=O)n2cnc3c(N)ncnc23)[C@@]4([H])CC[C@@]5([H])[C@]6([H])[C@H](O)C[C@]7([H])C[C@H](O)CC[C@]7(C)[C@@]6([H])C[C@H](O)[C@]45C	0.676157	0.8	0.2	1	15
3alpha,7alpha,24-Trihydroxy-5beta-cholestanoyl-CoA	[H][C@@](C)(CCC(O)C(C)C(=O)SCCNC(=O)CCNC(=O)[C@H](O)C(C)(C)COP(O)(=O)OP(O)(=O)OC[C@H]1O[C@H]([C@H](O)[C@@H]1OP(O)(O)=O)n2cnc3c(N)ncnc23)[C@@]4([H])CC[C@@]5([H])[C@]6([H])[C@H](O)C[C@]7([H])C[C@H](O)CC[C@]7(C)[C@@]6([H])CC[C@]45C	0.676157	0.8	0.2	1	16
3alpha,7alpha-Dihydroxy-5beta-cholestanoyl-CoA	[H][C@@](C)(CCCC(C)C(=O)SCCNC(=O)CCNC(=O)[C@H](O)C(C)(C)COP(O)(=O)OP(O)(=O)OC[C@H]1O[C@H]([C@H](O)[C@@H]1OP(O)(O)=O)n2cnc3c(N)ncnc23)[C@@]4([H])CC[C@@]5([H])[C@]6([H])[C@H](O)C[C@]7([H])C[C@H](O)CC[C@]7(C)[C@@]6([H])CC[C@]45C	0.676157	0.8	0.2	1	17
chenodeoxycholoyl coenzyme a	[H][C@@](C)(CCC(=O)SCCNC(=O)CCNC(=O)[C@H](O)C(C)(C)COP(O)(=O)OP(O)(=O)OC[C@H]1O[C@H]([C@H](O)[C@@H]1OP(O)(O)=O)n2cnc3c(N)ncnc23)[C@@]4([H])CC[C@@]5([H])[C@]6([H])[C@H](O)C[C@]7([H])C[C@H](O)CC[C@]7(C)[C@@]6([H])CC[C@]45C	0.676157	0.8	0.2	1	18
3alpha,7alpha,12alpha-Trihydroxy-5beta-cholest-24-enoyl-CoA	[H][C@@](C)(CCC=C(C)C(=O)SCCNC(=O)CCNC(=O)[C@H](O)C(C)(C)COP(O)(=O)OP(O)(=O)OC[C@H]1O[C@H]([C@H](O)[C@@H]1OP(O)(O)=O)n2cnc3c(N)ncnc23)[C@@]4([H])CC[C@@]5([H])[C@]6([H])[C@H](O)C[C@]7([H])C[C@H](O)CC[C@]7(C)[C@@]6([H])C[C@H](O)[C@]45C	0.669014	0.8	0.2	1	19
3alpha,7alpha-Dihydroxy-5beta-cholest-24-enoyl-CoA	[H][C@@](C)(CCC=C(C)C(=O)SCCNC(=O)CCNC(=O)[C@H](O)C(C)(C)COP(O)(=O)OP(O)(=O)OC[C@H]1O[C@H]([C@H](O)[C@@H]1OP(O)(O)=O)n2cnc3c(N)ncnc23)[C@@]4([H])CC[C@@]5([H])[C@]6([H])[C@H](O)C[C@]7([H])C[C@H](O)CC[C@]7(C)[C@@]6([H])CC[C@]45C	0.669014	0.8	0.2	1	20
adenosylcobalamin	[H][C@]12[C@H](CC(N)=O)[C@@]3(C)CCC(=O)NC[C@@H](C)OP([O-])(=O)O[C@@H]4[C@@H](CO)O[C@@H]([C@@H]4O)n5c[n+](c6cc(C)c(C)cc56)[Co-3]789(C[C@H]%10O[C@H]([C@H](O)[C@@H]%10O)n%11cnc%12c(N)ncnc%11%12)N1C3=C(C)C%13=[N+]7C(=CC%14=[N+]8C(=C(C)C%15=[N+]9[C@]2(C)[C@@](C)(CC(N)=O)[C@@H]%15CCC(N)=O)[C@@](C)(CC(N)=O)[C@@H]%14CCC(N)=O)C(C)(C)[C@@H]%13CCC(N)=O	0.779468	0.9	0.1	1	1
S-Adenosylmethioninamine	C[S+](CCC[NH3+])C[C@H]1O[C@H]([C@H](O)[C@@H]1O)n2cnc3c(N)ncnc23	0.773809	0.9	0.1	1	2
5,10-Methylenetetrahydrofolate	[H][C@]12CNc3nc(N)[nH]c(=O)c3N1CN(C2)c4ccc(cc4)C(=O)N[C@@H](CCC([O-])=O)C([O-])=O	0.737052	0.9	0.1	1	3
Se-Adenosylselenomethionine	C[Se+](CC[C@H](N)C(O)=O)C[C@H]1O[C@H]([C@H](O)[C@@H]1O)n2cnc3c(N)ncnc23	0.737052	0.9	0.1	1	4
S-Adenosyl-L-methionine	C[S+](CC[C@H](N)C(=O)O)C[C@H]1O[C@H]([C@H](O)[C@@H]1O)n2cnc3c(N)ncnc23	0.735586	0.9	0.1	1	5
(25R)-3alpha,7alpha,12alpha-trihydroxy-5beta-cholestan-26-oyl-CoA(4-)	[H][C@@](C)(CCC[C@@H](C)C(=O)SCCNC(=O)CCNC(=O)[C@H](O)C(C)(C)COP([O-])(=O)OP([O-])(=O)OC[C@H]1O[C@H]([C@H](O)[C@@H]1OP([O-])([O-])=O)n2cnc3c(N)ncnc23)[C@@]4([H])CC[C@@]5([H])[C@]6([H])[C@H](O)C[C@]7([H])C[C@H](O)CC[C@]7(C)[C@@]6([H])C[C@H](O)[C@]45C	0.730769	0.9	0.1	1	6
3alpha,7alpha,12alpha-trihydroxy-24-oxo-5beta-cholestan-26-oyl-CoA(4-)	[H][C@@](C)(CCC(=O)C(C)C(=O)SCCNC(=O)CCNC(=O)[C@H](O)C(C)(C)COP([O-])(=O)OP([O-])(=O)OC[C@H]1O[C@H]([C@H](O)[C@@H]1OP([O-])([O-])=O)n2cnc3c(N)ncnc23)[C@@]4([H])CC[C@@]5([H])[C@]6([H])[C@H](O)C[C@]7([H])C[C@H](O)CC[C@]7(C)[C@@]6([H])C[C@H](O)[C@]45C	0.730769	0.9	0.1	1	7
choloyl-CoA(4-)	[H][C@@](C)(CCC(=O)SCCNC(=O)CCNC(=O)[C@H](O)C(C)(C)COP([O-])(=O)OP([O-])(=O)OC[C@H]1O[C@H]([C@H](O)[C@@H]1OP([O-])([O-])=O)n2cnc3c(N)ncnc23)[C@@]4([H])CC[C@@]5([H])[C@]6([H])[C@H](O)C[C@]7([H])C[C@H](O)CC[C@]7(C)[C@@]6([H])C[C@H](O)[C@]45C	0.730769	0.9	0.1	1	8
deoxycholoyl-CoA	[H][C@@](C)(CCC(=O)SCCNC(=O)CCNC(=O)[C@H](O)C(C)(C)COP([O-])(=O)OP([O-])(=O)OC[C@H]1O[C@H]([C@H](O)[C@@H]1OP([O-])([O-])=O)n2cnc3c(N)ncnc23)[C@@]4([H])CC[C@@]5([H])[C@]6([H])CC[C@]7([H])C[C@H](O)CC[C@]7(C)[C@@]6([H])C[C@H](O)[C@]45C	0.730769	0.9	0.1	1	9
3alpha,7alpha,12alpha,24-Tetrahydroxy-5beta-cholestanoyl-CoA	[H][C@@](C)(CCC(O)C(C)C(=O)SCCNC(=O)CCNC(=O)[C@H](O)C(C)(C)COP(O)(=O)OP(O)(=O)OC[C@H]1O[C@H]([C@H](O)[C@@H]1OP(O)(O)=O)n2cnc3c(N)ncnc23)[C@@]4([H])CC[C@@]5([H])[C@]6([H])[C@H](O)C[C@]7([H])C[C@H](O)CC[C@]7(C)[C@@]6([H])C[C@H](O)[C@]45C	0.729367	0.9	0.1	1	10
3alpha,7alpha,12alpha-Trihydroxy-5beta-cholestanoyl-CoA(S)	[H][C@@](C)(CCC[C@H](C)C(=O)SCCNC(=O)CCNC(=O)[C@H](O)C(C)(C)COP(O)(=O)OP(O)(=O)OC[C@H]1O[C@H]([C@H](O)[C@@H]1OP(O)(O)=O)n2cnc3c(N)ncnc23)[C@@]4([H])CC[C@@]5([H])[C@]6([H])[C@H](O)C[C@]7([H])C[C@H](O)CC[C@]7(C)[C@@]6([H])C[C@H](O)[C@]45C	0.729367	0.9	0.1	1	11
3alpha,7alpha,24-Trihydroxy-5beta-cholestanoyl-CoA	[H][C@@](C)(CCC(O)C(C)C(=O)SCCNC(=O)CCNC(=O)[C@H](O)C(C)(C)COP(O)(=O)OP(O)(=O)OC[C@H]1O[C@H]([C@H](O)[C@@H]1OP(O)(O)=O)n2cnc3c(N)ncnc23)[C@@]4([H])CC[C@@]5([H])[C@]6([H])[C@H](O)C[C@]7([H])C[C@H](O)CC[C@]7(C)[C@@]6([H])CC[C@]45C	0.729367	0.9	0.1	1	12
3alpha,7alpha-Dihydroxy-5beta-cholestanoyl-CoA	[H][C@@](C)(CCCC(C)C(=O)SCCNC(=O)CCNC(=O)[C@H](O)C(C)(C)COP(O)(=O)OP(O)(=O)OC[C@H]1O[C@H]([C@H](O)[C@@H]1OP(O)(O)=O)n2cnc3c(N)ncnc23)[C@@]4([H])CC[C@@]5([H])[C@]6([H])[C@H](O)C[C@]7([H])C[C@H](O)CC[C@]7(C)[C@@]6([H])CC[C@]45C	0.729367	0.9	0.1	1	13
chenodeoxycholoyl coenzyme a	[H][C@@](C)(CCC(=O)SCCNC(=O)CCNC(=O)[C@H](O)C(C)(C)COP(O)(=O)OP(O)(=O)OC[C@H]1O[C@H]([C@H](O)[C@@H]1OP(O)(O)=O)n2cnc3c(N)ncnc23)[C@@]4([H])CC[C@@]5([H])[C@]6([H])[C@H](O)C[C@]7([H])C[C@H](O)CC[C@]7(C)[C@@]6([H])CC[C@]45C	0.729367	0.9	0.1	1	14
3alpha,7alpha,12alpha-Trihydroxy-5beta-cholest-24-enoyl-CoA	[H][C@@](C)(CCC=C(C)C(=O)SCCNC(=O)CCNC(=O)[C@H](O)C(C)(C)COP(O)(=O)OP(O)(=O)OC[C@H]1O[C@H]([C@H](O)[C@@H]1OP(O)(O)=O)n2cnc3c(N)ncnc23)[C@@]4([H])CC[C@@]5([H])[C@]6([H])[C@H](O)C[C@]7([H])C[C@H](O)CC[C@]7(C)[C@@]6([H])C[C@H](O)[C@]45C	0.725191	0.9	0.1	1	15
3alpha,7alpha-Dihydroxy-5beta-cholest-24-enoyl-CoA	[H][C@@](C)(CCC=C(C)C(=O)SCCNC(=O)CCNC(=O)[C@H](O)C(C)(C)COP(O)(=O)OP(O)(=O)OC[C@H]1O[C@H]([C@H](O)[C@@H]1OP(O)(O)=O)n2cnc3c(N)ncnc23)[C@@]4([H])CC[C@@]5([H])[C@]6([H])[C@H](O)C[C@]7([H])C[C@H](O)CC[C@]7(C)[C@@]6([H])CC[C@]45C	0.725191	0.9	0.1	1	16
5-methyltetrahydrofolate(2-)	CN1[C@@H](CNc2ccc(cc2)C(=O)N[C@@H](CCC([O-])=O)C([O-])=O)CNc3nc(N)[nH]c(=O)c13	0.722892	0.9	0.1	1	17
(6R)-5,10-methenyltetrahydrofolate	[H][C@]12CNc3nc(N)[nH]c(=O)c3[N+]1=CN(C2)c4ccc(cc4)C(=O)N[C@@H](CCC([O-])=O)C([O-])=O	0.721443	0.9	0.1	1	18
5-Methyltetrahydrofolate	CN1[C@@H](CNc2ccc(cc2)C(=O)N[C@@H](CCC(=O)O)C(=O)O)CNc3c1c(=O)nc(N)[nH]3	0.72	0.9	0.1	1	19
phenylacetyl-CoA(4-)	CC(C)(COP([O-])(=O)OP([O-])(=O)OC[C@H]1O[C@H]([C@H](O)[C@@H]1OP([O-])([O-])=O)n2cnc3c(N)ncnc23)[C@@H](O)C(=O)NCCC(=O)NCCSC(=O)Cc4ccccc4	0.715667	0.9	0.1	1	20
adenosylcobalamin	[H][C@]12[C@H](CC(N)=O)[C@@]3(C)CCC(=O)NC[C@@H](C)OP([O-])(=O)O[C@@H]4[C@@H](CO)O[C@@H]([C@@H]4O)n5c[n+](c6cc(C)c(C)cc56)[Co-3]789(C[C@H]%10O[C@H]([C@H](O)[C@@H]%10O)n%11cnc%12c(N)ncnc%11%12)N1C3=C(C)C%13=[N+]7C(=CC%14=[N+]8C(=C(C)C%15=[N+]9[C@]2(C)[C@@](C)(CC(N)=O)[C@@H]%15CCC(N)=O)[C@@](C)(CC(N)=O)[C@@H]%14CCC(N)=O)C(C)(C)[C@@H]%13CCC(N)=O	0.854167	1	0	1	1
S-Adenosylmethioninamine	C[S+](CCC[NH3+])C[C@H]1O[C@H]([C@H](O)[C@@H]1O)n2cnc3c(N)ncnc23	0.8125	1	0	1	2
(25R)-3alpha,7alpha,12alpha-trihydroxy-5beta-cholestan-26-oyl-CoA(4-)	[H][C@@](C)(CCC[C@@H](C)C(=O)SCCNC(=O)CCNC(=O)[C@H](O)C(C)(C)COP([O-])(=O)OP([O-])(=O)OC[C@H]1O[C@H]([C@H](O)[C@@H]1OP([O-])([O-])=O)n2cnc3c(N)ncnc23)[C@@]4([H])CC[C@@]5([H])[C@]6([H])[C@H](O)C[C@]7([H])C[C@H](O)CC[C@]7(C)[C@@]6([H])C[C@H](O)[C@]45C	0.791667	1	0	1	3
3alpha,7alpha,12alpha,24-Tetrahydroxy-5beta-cholestanoyl-CoA	[H][C@@](C)(CCC(O)C(C)C(=O)SCCNC(=O)CCNC(=O)[C@H](O)C(C)(C)COP(O)(=O)OP(O)(=O)OC[C@H]1O[C@H]([C@H](O)[C@@H]1OP(O)(O)=O)n2cnc3c(N)ncnc23)[C@@]4([H])CC[C@@]5([H])[C@]6([H])[C@H](O)C[C@]7([H])C[C@H](O)CC[C@]7(C)[C@@]6([H])C[C@H](O)[C@]45C	0.791667	1	0	1	4
3alpha,7alpha,12alpha-trihydroxy-24-oxo-5beta-cholestan-26-oyl-CoA(4-)	[H][C@@](C)(CCC(=O)C(C)C(=O)SCCNC(=O)CCNC(=O)[C@H](O)C(C)(C)COP([O-])(=O)OP([O-])(=O)OC[C@H]1O[C@H]([C@H](O)[C@@H]1OP([O-])([O-])=O)n2cnc3c(N)ncnc23)[C@@]4([H])CC[C@@]5([H])[C@]6([H])[C@H](O)C[C@]7([H])C[C@H](O)CC[C@]7(C)[C@@]6([H])C[C@H](O)[C@]45C	0.791667	1	0	1	5
3alpha,7alpha,12alpha-Trihydroxy-5beta-cholest-24-enoyl-CoA	[H][C@@](C)(CCC=C(C)C(=O)SCCNC(=O)CCNC(=O)[C@H](O)C(C)(C)COP(O)(=O)OP(O)(=O)OC[C@H]1O[C@H]([C@H](O)[C@@H]1OP(O)(O)=O)n2cnc3c(N)ncnc23)[C@@]4([H])CC[C@@]5([H])[C@]6([H])[C@H](O)C[C@]7([H])C[C@H](O)CC[C@]7(C)[C@@]6([H])C[C@H](O)[C@]45C	0.791667	1	0	1	6
3alpha,7alpha,12alpha-Trihydroxy-5beta-cholestanoyl-CoA(S)	[H][C@@](C)(CCC[C@H](C)C(=O)SCCNC(=O)CCNC(=O)[C@H](O)C(C)(C)COP(O)(=O)OP(O)(=O)OC[C@H]1O[C@H]([C@H](O)[C@@H]1OP(O)(O)=O)n2cnc3c(N)ncnc23)[C@@]4([H])CC[C@@]5([H])[C@]6([H])[C@H](O)C[C@]7([H])C[C@H](O)CC[C@]7(C)[C@@]6([H])C[C@H](O)[C@]45C	0.791667	1	0	1	7
3alpha,7alpha,24-Trihydroxy-5beta-cholestanoyl-CoA	[H][C@@](C)(CCC(O)C(C)C(=O)SCCNC(=O)CCNC(=O)[C@H](O)C(C)(C)COP(O)(=O)OP(O)(=O)OC[C@H]1O[C@H]([C@H](O)[C@@H]1OP(O)(O)=O)n2cnc3c(N)ncnc23)[C@@]4([H])CC[C@@]5([H])[C@]6([H])[C@H](O)C[C@]7([H])C[C@H](O)CC[C@]7(C)[C@@]6([H])CC[C@]45C	0.791667	1	0	1	8
3alpha,7alpha-Dihydroxy-5beta-cholest-24-enoyl-CoA	[H][C@@](C)(CCC=C(C)C(=O)SCCNC(=O)CCNC(=O)[C@H](O)C(C)(C)COP(O)(=O)OP(O)(=O)OC[C@H]1O[C@H]([C@H](O)[C@@H]1OP(O)(O)=O)n2cnc3c(N)ncnc23)[C@@]4([H])CC[C@@]5([H])[C@]6([H])[C@H](O)C[C@]7([H])C[C@H](O)CC[C@]7(C)[C@@]6([H])CC[C@]45C	0.791667	1	0	1	9
3alpha,7alpha-Dihydroxy-5beta-cholestanoyl-CoA	[H][C@@](C)(CCCC(C)C(=O)SCCNC(=O)CCNC(=O)[C@H](O)C(C)(C)COP(O)(=O)OP(O)(=O)OC[C@H]1O[C@H]([C@H](O)[C@@H]1OP(O)(O)=O)n2cnc3c(N)ncnc23)[C@@]4([H])CC[C@@]5([H])[C@]6([H])[C@H](O)C[C@]7([H])C[C@H](O)CC[C@]7(C)[C@@]6([H])CC[C@]45C	0.791667	1	0	1	10
chenodeoxycholoyl coenzyme a	[H][C@@](C)(CCC(=O)SCCNC(=O)CCNC(=O)[C@H](O)C(C)(C)COP(O)(=O)OP(O)(=O)OC[C@H]1O[C@H]([C@H](O)[C@@H]1OP(O)(O)=O)n2cnc3c(N)ncnc23)[C@@]4([H])CC[C@@]5([H])[C@]6([H])[C@H](O)C[C@]7([H])C[C@H](O)CC[C@]7(C)[C@@]6([H])CC[C@]45C	0.791667	1	0	1	11
choloyl-CoA(4-)	[H][C@@](C)(CCC(=O)SCCNC(=O)CCNC(=O)[C@H](O)C(C)(C)COP([O-])(=O)OP([O-])(=O)OC[C@H]1O[C@H]([C@H](O)[C@@H]1OP([O-])([O-])=O)n2cnc3c(N)ncnc23)[C@@]4([H])CC[C@@]5([H])[C@]6([H])[C@H](O)C[C@]7([H])C[C@H](O)CC[C@]7(C)[C@@]6([H])C[C@H](O)[C@]45C	0.791667	1	0	1	12
deoxycholoyl-CoA	[H][C@@](C)(CCC(=O)SCCNC(=O)CCNC(=O)[C@H](O)C(C)(C)COP([O-])(=O)OP([O-])(=O)OC[C@H]1O[C@H]([C@H](O)[C@@H]1OP([O-])([O-])=O)n2cnc3c(N)ncnc23)[C@@]4([H])CC[C@@]5([H])[C@]6([H])CC[C@]7([H])C[C@H](O)CC[C@]7(C)[C@@]6([H])C[C@H](O)[C@]45C	0.791667	1	0	1	13
(2E)-Octenoyl-CoA	CCCCC/C=C/C(=O)SCCNC(=O)CCNC(=O)[C@H](O)C(C)(C)COP(O)(=O)OP(O)(=O)OC[C@H]1O[C@H]([C@H](O)[C@@H]1OP(O)(O)=O)n2cnc3c(N)ncnc23	0.770833	1	0	1	14
(E)-hexadec-2-enoyl-CoA(4-)	CCCCCCCCCCCCC/C=C/C(=O)SCCNC(=O)CCNC(=O)[C@H](O)C(C)(C)COP([O-])(=O)OP([O-])(=O)OC[C@H]1O[C@H]([C@H](O)[C@@H]1OP([O-])([O-])=O)n2cnc3c(N)ncnc23	0.770833	1	0	1	15
(S)-3-Hydroxydodecanoyl-CoA	CCCCCCCCC[C@H](O)CC(=O)SCCNC(=O)CCNC(=O)[C@H](O)C(C)(C)COP(O)(=O)OP(O)(=O)OC[C@H]1O[C@H]([C@H](O)[C@@H]1OP(O)(O)=O)n2cnc3c(N)ncnc23	0.770833	1	0	1	16
(S)-3-Hydroxyhexadecanoyl-CoA	CCCCCCCCCCCCC[C@H](O)CC(=O)SCCNC(=O)CCNC(=O)[C@H](O)C(C)(C)COP(O)(=O)OP(O)(=O)OC[C@H]1O[C@H]([C@H](O)[C@@H]1OP(O)(O)=O)n2cnc3c(N)ncnc23	0.770833	1	0	1	17
(S)-3-Hydroxytetradecanoyl-CoA	CCCCCCCCCCC[C@H](O)CC(=O)SCCNC(=O)CCNC(=O)[C@H](O)C(C)(C)COP(O)(=O)OP(O)(=O)OC[C@H]1O[C@H]([C@H](O)[C@@H]1OP(O)(O)=O)n2cnc3c(N)ncnc23	0.770833	1	0	1	18
(S)-Hydroxydecanoyl-CoA	CCCCCCC[C@H](O)CC(=O)SCCNC(=O)CCNC(=O)[C@H](O)C(C)(C)COP(O)(=O)OP(O)(=O)OC[C@H]1O[C@H]([C@H](O)[C@@H]1OP(O)(O)=O)n2cnc3c(N)ncnc23	0.770833	1	0	1	19
(S)-Hydroxyoctanoyl-CoA	CCCCC[C@H](O)CC(=O)SCCNC(=O)CCNC(=O)[C@H](O)C(C)(C)COP(O)(=O)OP(O)(=O)OC[C@H]1O[C@H]([C@H](O)[C@@H]1OP(O)(O)=O)n2cnc3c(N)ncnc23	0.770833	1	0	1	20
1-methylpyrrolinium	C[N+]1=CCCC1	0.733333	0	2	2	1
methylammonium	C[NH3+]	0.714286	0	2	2	2
adenine	Nc1ncnc2[nH]cnc12	0.636364	0	2	2	3
N(tele)-methylhistaminium	Cn1cnc(CC[NH3+])c1	0.6	0	2	2	4
2-phenylethanaminium	[NH3+]CCc1ccccc1	0.578947	0	2	2	5
1-piperideine-2-carboxylate	[O-]C(=O)C1=NCCCC1	0.548387	0	2	2	6
1-methylimidazole-4-acetaldehyde	Cn1cnc(CC=O)c1	0.5	0	2	2	7
1-methylnicotinamide	C[n+]1cccc(c1)C(=O)N	0.5	0	2	2	8
1-piperideine-6-carboxylate	[O-]C(=O)C1CCCC=N1	0.5	0	2	2	9
1-pyrrolinium	C1CC=[NH+]C1	0.5	0	2	2	10
Ammonium	[H][N+]([H])([H])[H]	0.5	0	2	2	11
Methanethiol	CS	0.5	0	2	2	12
N-[(E)-4-ammoniobutylidene]propane-1,3-diaminium	[NH3+]CCC/C=[NH+]/CCC[NH3+]	0.483871	0	2	2	13
Leucylglycine	CC(C)(CCc1ccccn1)C(=O)CCCc2ccccn2	0.47619	0	2	2	14
histamium	[NH3+]CCc1c[nH]cn1	0.473684	0	2	2	15
tryptaminium	[NH3+]CCc1c[nH]c2ccccc12	0.473684	0	2	2	16
N-methylputrescinium(2+)	C[NH2+]CCCC[NH3+]	0.470588	0	2	2	17
Sulfate derivative of norepinephrine	CSc1c(c2c([nH]1)ncnc2N)C#N	0.469388	0	2	2	18
1,4-butanediammonium	[NH3+]CCCC[NH3+]	0.44	0	2	2	19
trimethylenediaminium	[NH3+]CCC[NH3+]	0.44	0	2	2	20
1-methylpyrrolinium	C[N+]1=CCCC1	0.639535	0.2	1.8	2	1
adenine	Nc1ncnc2[nH]cnc12	0.564516	0.2	1.8	2	2
N(tele)-methylhistaminium	Cn1cnc(CC[NH3+])c1	0.555556	0.2	1.8	2	3
1-piperideine-2-carboxylate	[O-]C(=O)C1=NCCCC1	0.47486	0.2	1.8	2	4
1-methylimidazole-4-acetaldehyde	Cn1cnc(CC=O)c1	0.447761	0.2	1.8	2	5
1-methylnicotinamide	C[n+]1cccc(c1)C(=O)N	0.447761	0.2	1.8	2	6
Sulfate derivative of norepinephrine	CSc1c(c2c([nH]1)ncnc2N)C#N	0.447471	0.2	1.8	2	7
Leucylglycine	CC(C)(CCc1ccccn1)C(=O)CCCc2ccccn2	0.440529	0.2	1.8	2	8
2-phenylethanaminium	[NH3+]CCc1ccccc1	0.429688	0.2	1.8	2	9
histamium	[NH3+]CCc1c[nH]cn1	0.428571	0.2	1.8	2	10
tryptaminium	[NH3+]CCc1c[nH]c2ccccc12	0.428571	0.2	1.8	2	11
1-piperideine-6-carboxylate	[O-]C(=O)C1CCCC=N1	0.419162	0.2	1.8	2	12
1-pyrrolinium	C1CC=[NH+]C1	0.419162	0.2	1.8	2	13
Thiamin	Cc1ncc(C[n+]2csc(CCO)c2C)c(N)n1	0.418919	0.2	1.8	2	14
N-[(E)-4-ammoniobutylidene]propane-1,3-diaminium	[NH3+]CCC/C=[NH+]/CCC[NH3+]	0.416667	0.2	1.8	2	15
N-methylputrescinium(2+)	C[NH2+]CCCC[NH3+]	0.414508	0.2	1.8	2	16
N-Methylserotonin	CNCCc1c[nH]c2ccc(O)cc12	0.40493	0.2	1.8	2	17
w-hydroxydocosanoicacid	C1c2ccccc2-c3c1cc(cc3)C(=O)C[n+]4cccc(c4)C(=O)N	0.40493	0.2	1.8	2	18
cervonyl carnitine	c1c([nH]c(=S)nc1)N	0.395349	0.2	1.8	2	19
5-methyltetrahydrofolate(2-)	CN1[C@@H](CNc2ccc(cc2)C(=O)N[C@@H](CCC([O-])=O)C([O-])=O)CNc3nc(N)[nH]c(=O)c13	0.38961	0.2	1.8	2	20
1-methylpyrrolinium	C[N+]1=CCCC1	0.56701	0.4	1.6	2	1
N(tele)-methylhistaminium	Cn1cnc(CC[NH3+])c1	0.517241	0.4	1.6	2	2
adenine	Nc1ncnc2[nH]cnc12	0.507246	0.4	1.6	2	3
Sulfate derivative of norepinephrine	CSc1c(c2c([nH]1)ncnc2N)C#N	0.427509	0.4	1.6	2	4
Thiamin	Cc1ncc(C[n+]2csc(CCO)c2C)c(N)n1	0.424658	0.4	1.6	2	5
1-piperideine-2-carboxylate	[O-]C(=O)C1=NCCCC1	0.418719	0.4	1.6	2	6
Leucylglycine	CC(C)(CCc1ccccn1)C(=O)CCCc2ccccn2	0.409836	0.4	1.6	2	7
S-Adenosylmethioninamine	C[S+](CCC[NH3+])C[C@H]1O[C@H]([C@H](O)[C@@H]1O)n2cnc3c(N)ncnc23	0.408805	0.4	1.6	2	8
1-methylimidazole-4-acetaldehyde	Cn1cnc(CC=O)c1	0.405405	0.4	1.6	2	9
1-methylnicotinamide	C[n+]1cccc(c1)C(=O)N	0.405405	0.4	1.6	2	10
5-methyltetrahydrofolate(2-)	CN1[C@@H](CNc2ccc(cc2)C(=O)N[C@@H](CCC([O-])=O)C([O-])=O)CNc3nc(N)[nH]c(=O)c13	0.405405	0.4	1.6	2	11
(6R)-5,10-methenyltetrahydrofolate	[H][C@]12CNc3nc(N)[nH]c(=O)c3[N+]1=CN(C2)c4ccc(cc4)C(=O)N[C@@H](CCC([O-])=O)C([O-])=O	0.39823	0.4	1.6	2	12
5,10-Methylenetetrahydrofolate	[H][C@]12CNc3nc(N)[nH]c(=O)c3N1CN(C2)c4ccc(cc4)C(=O)N[C@@H](CCC([O-])=O)C([O-])=O	0.392781	0.4	1.6	2	13
Se-Adenosylselenomethionine	C[Se+](CC[C@H](N)C(O)=O)C[C@H]1O[C@H]([C@H](O)[C@@H]1O)n2cnc3c(N)ncnc23	0.392781	0.4	1.6	2	14
N-Methylserotonin	CNCCc1c[nH]c2ccc(O)cc12	0.392491	0.4	1.6	2	15
w-hydroxydocosanoicacid	C1c2ccccc2-c3c1cc(cc3)C(=O)C[n+]4cccc(c4)C(=O)N	0.392491	0.4	1.6	2	16
5-Methyltetrahydrofolate	CN1[C@@H](CNc2ccc(cc2)C(=O)N[C@@H](CCC(=O)O)C(=O)O)CNc3c1c(=O)nc(N)[nH]3	0.391304	0.4	1.6	2	17
histamium	[NH3+]CCc1c[nH]cn1	0.391304	0.4	1.6	2	18
tryptaminium	[NH3+]CCc1c[nH]c2ccccc12	0.391304	0.4	1.6	2	19
5-Formiminotetrahydrofolate	[H]C(=N)N1[C@@H](CNc2ccc(cc2)C(=O)N[C@@H](CCC([O-])=O)C([O-])=O)CNc3nc(N)[nH]c(=O)c13	0.389755	0.4	1.6	2	20
1-methylpyrrolinium	C[N+]1=CCCC1	0.509259	0.6	1.4	2	1
N(tele)-methylhistaminium	Cn1cnc(CC[NH3+])c1	0.483871	0.6	1.4	2	2
adenine	Nc1ncnc2[nH]cnc12	0.460526	0.6	1.4	2	3
Thiamin	Cc1ncc(C[n+]2csc(CCO)c2C)c(N)n1	0.430556	0.6	1.4	2	4
S-Adenosylmethioninamine	C[S+](CCC[NH3+])C[C@H]1O[C@H]([C@H](O)[C@@H]1O)n2cnc3c(N)ncnc23	0.430464	0.6	1.4	2	5
5-methyltetrahydrofolate(2-)	CN1[C@@H](CNc2ccc(cc2)C(=O)N[C@@H](CCC([O-])=O)C([O-])=O)CNc3nc(N)[nH]c(=O)c13	0.422535	0.6	1.4	2	6
(6R)-5,10-methenyltetrahydrofolate	[H][C@]12CNc3nc(N)[nH]c(=O)c3[N+]1=CN(C2)c4ccc(cc4)C(=O)N[C@@H](CCC([O-])=O)C([O-])=O	0.415704	0.6	1.4	2	7
5,10-Methylenetetrahydrofolate	[H][C@]12CNc3nc(N)[nH]c(=O)c3N1CN(C2)c4ccc(cc4)C(=O)N[C@@H](CCC([O-])=O)C([O-])=O	0.412027	0.6	1.4	2	8
Se-Adenosylselenomethionine	C[Se+](CC[C@H](N)C(O)=O)C[C@H]1O[C@H]([C@H](O)[C@@H]1O)n2cnc3c(N)ncnc23	0.412027	0.6	1.4	2	9
Sulfate derivative of norepinephrine	CSc1c(c2c([nH]1)ncnc2N)C#N	0.409253	0.6	1.4	2	10
5-Methyltetrahydrofolate	CN1[C@@H](CNc2ccc(cc2)C(=O)N[C@@H](CCC(=O)O)C(=O)O)CNc3c1c(=O)nc(N)[nH]3	0.409091	0.6	1.4	2	11
5-Formiminotetrahydrofolate	[H]C(=N)N1[C@@H](CNc2ccc(cc2)C(=O)N[C@@H](CCC([O-])=O)C([O-])=O)CNc3nc(N)[nH]c(=O)c13	0.406033	0.6	1.4	2	12
S-Adenosyl-L-methionine	C[S+](CC[C@H](N)C(=O)O)C[C@H]1O[C@H]([C@H](O)[C@@H]1O)n2cnc3c(N)ncnc23	0.405702	0.6	1.4	2	13
5-formyltetrahydrofolate(2-)	[H]C(=O)N1[C@@H](CNc2ccc(cc2)C(=O)N[C@@H](CCC([O-])=O)C([O-])=O)CNc3nc(N)[nH]c(=O)c13	0.392857	0.6	1.4	2	14
5-Methylthioadenosine	CSC[C@H]1O[C@H]([C@H](O)[C@@H]1O)n2cnc3c(N)ncnc23	0.385572	0.6	1.4	2	15
Leucylglycine	CC(C)(CCc1ccccn1)C(=O)CCCc2ccccn2	0.383142	0.6	1.4	2	16
N-Methylserotonin	CNCCc1c[nH]c2ccc(O)cc12	0.380795	0.6	1.4	2	17
w-hydroxydocosanoicacid	C1c2ccccc2-c3c1cc(cc3)C(=O)C[n+]4cccc(c4)C(=O)N	0.380795	0.6	1.4	2	18
S-Adenosyl-L-homocysteine	N[C@@H](CCSC[C@H]1O[C@H]([C@H](O)[C@@H]1O)n2cnc3c(N)ncnc23)C(=O)O	0.380184	0.6	1.4	2	19
Se-Adenosylselenohomocysteine	c1nc2c(c(n1)N)ncn2C3C(C(C(O3)C[Se]CCC(C(=O)O)N)O)O	0.380184	0.6	1.4	2	20
1-methylpyrrolinium	C[N+]1=CCCC1	0.462185	0.8	1.2	2	1
N(tele)-methylhistaminium	Cn1cnc(CC[NH3+])c1	0.454545	0.8	1.2	2	2
S-Adenosylmethioninamine	C[S+](CCC[NH3+])C[C@H]1O[C@H]([C@H](O)[C@@H]1O)n2cnc3c(N)ncnc23	0.454545	0.8	1.2	2	3
5-methyltetrahydrofolate(2-)	CN1[C@@H](CNc2ccc(cc2)C(=O)N[C@@H](CCC([O-])=O)C([O-])=O)CNc3nc(N)[nH]c(=O)c13	0.441176	0.8	1.2	2	4
Thiamin	Cc1ncc(C[n+]2csc(CCO)c2C)c(N)n1	0.43662	0.8	1.2	2	5
(6R)-5,10-methenyltetrahydrofolate	[H][C@]12CNc3nc(N)[nH]c(=O)c3[N+]1=CN(C2)c4ccc(cc4)C(=O)N[C@@H](CCC([O-])=O)C([O-])=O	0.434783	0.8	1.2	2	6
5,10-Methylenetetrahydrofolate	[H][C@]12CNc3nc(N)[nH]c(=O)c3N1CN(C2)c4ccc(cc4)C(=O)N[C@@H](CCC([O-])=O)C([O-])=O	0.433255	0.8	1.2	2	7
Se-Adenosylselenomethionine	C[Se+](CC[C@H](N)C(O)=O)C[C@H]1O[C@H]([C@H](O)[C@@H]1O)n2cnc3c(N)ncnc23	0.433255	0.8	1.2	2	8
5-Methyltetrahydrofolate	CN1[C@@H](CNc2ccc(cc2)C(=O)N[C@@H](CCC(=O)O)C(=O)O)CNc3c1c(=O)nc(N)[nH]3	0.428571	0.8	1.2	2	9
S-Adenosyl-L-methionine	C[S+](CC[C@H](N)C(=O)O)C[C@H]1O[C@H]([C@H](O)[C@@H]1O)n2cnc3c(N)ncnc23	0.427252	0.8	1.2	2	10
5-Formiminotetrahydrofolate	[H]C(=N)N1[C@@H](CNc2ccc(cc2)C(=O)N[C@@H](CCC([O-])=O)C([O-])=O)CNc3nc(N)[nH]c(=O)c13	0.423729	0.8	1.2	2	11
adenine	Nc1ncnc2[nH]cnc12	0.421687	0.8	1.2	2	12
5-formyltetrahydrofolate(2-)	[H]C(=O)N1[C@@H](CNc2ccc(cc2)C(=O)N[C@@H](CCC([O-])=O)C([O-])=O)CNc3nc(N)[nH]c(=O)c13	0.407407	0.8	1.2	2	13
5-Methylthioadenosine	CSC[C@H]1O[C@H]([C@H](O)[C@@H]1O)n2cnc3c(N)ncnc23	0.396419	0.8	1.2	2	14
S-Adenosyl-L-homocysteine	N[C@@H](CCSC[C@H]1O[C@H]([C@H](O)[C@@H]1O)n2cnc3c(N)ncnc23)C(=O)O	0.395683	0.8	1.2	2	15
Se-Adenosylselenohomocysteine	c1nc2c(c(n1)N)ncn2C3C(C(C(O3)C[Se]CCC(C(=O)O)N)O)O	0.395683	0.8	1.2	2	16
Sulfate derivative of norepinephrine	CSc1c(c2c([nH]1)ncnc2N)C#N	0.392491	0.8	1.2	2	17
7,8-Dihydrofolate	Nc1nc2NCC(CNc3ccc(cc3)C(=O)N[C@@H](CCC([O-])=O)C([O-])=O)=Nc2c(=O)[nH]1	0.390428	0.8	1.2	2	18
Thiamin monophosphate	Cc1ncc(C[n+]2csc(CCOP([O-])([O-])=O)c2C)c(N)n1	0.390428	0.8	1.2	2	19
10-Formyltetrahydrofolate	[H]C(=O)N(C[C@H]1CNc2nc(N)[nH]c(=O)c2N1)c3ccc(cc3)C(=O)N[C@@H](CCC([O-])=O)C([O-])=O	0.390244	0.8	1.2	2	20
S-Adenosylmethioninamine	C[S+](CCC[NH3+])C[C@H]1O[C@H]([C@H](O)[C@@H]1O)n2cnc3c(N)ncnc23	0.481481	1	1	2	1
5-methyltetrahydrofolate(2-)	CN1[C@@H](CNc2ccc(cc2)C(=O)N[C@@H](CCC([O-])=O)C([O-])=O)CNc3nc(N)[nH]c(=O)c13	0.461538	1	1	2	2
5,10-Methylenetetrahydrofolate	[H][C@]12CNc3nc(N)[nH]c(=O)c3N1CN(C2)c4ccc(cc4)C(=O)N[C@@H](CCC([O-])=O)C([O-])=O	0.45679	1	1	2	3
Se-Adenosylselenomethionine	C[Se+](CC[C@H](N)C(O)=O)C[C@H]1O[C@H]([C@H](O)[C@@H]1O)n2cnc3c(N)ncnc23	0.45679	1	1	2	4
(6R)-5,10-methenyltetrahydrofolate	[H][C@]12CNc3nc(N)[nH]c(=O)c3[N+]1=CN(C2)c4ccc(cc4)C(=O)N[C@@H](CCC([O-])=O)C([O-])=O	0.455696	1	1	2	5
S-Adenosyl-L-methionine	C[S+](CC[C@H](N)C(=O)O)C[C@H]1O[C@H]([C@H](O)[C@@H]1O)n2cnc3c(N)ncnc23	0.451219	1	1	2	6
5-Methyltetrahydrofolate	CN1[C@@H](CNc2ccc(cc2)C(=O)N[C@@H](CCC(=O)O)C(=O)O)CNc3c1c(=O)nc(N)[nH]3	0.45	1	1	2	7
5-Formiminotetrahydrofolate	[H]C(=N)N1[C@@H](CNc2ccc(cc2)C(=O)N[C@@H](CCC([O-])=O)C([O-])=O)CNc3nc(N)[nH]c(=O)c13	0.443038	1	1	2	8
Thiamin	Cc1ncc(C[n+]2csc(CCO)c2C)c(N)n1	0.442857	1	1	2	9
N(tele)-methylhistaminium	Cn1cnc(CC[NH3+])c1	0.428571	1	1	2	10
1-methylpyrrolinium	C[N+]1=CCCC1	0.423077	1	1	2	11
5-formyltetrahydrofolate(2-)	[H]C(=O)N1[C@@H](CNc2ccc(cc2)C(=O)N[C@@H](CCC([O-])=O)C([O-])=O)CNc3nc(N)[nH]c(=O)c13	0.423077	1	1	2	12
S-Adenosyl-L-homocysteine	N[C@@H](CCSC[C@H]1O[C@H]([C@H](O)[C@@H]1O)n2cnc3c(N)ncnc23)C(=O)O	0.4125	1	1	2	13
Se-Adenosylselenohomocysteine	c1nc2c(c(n1)N)ncn2C3C(C(C(O3)C[Se]CCC(C(=O)O)N)O)O	0.4125	1	1	2	14
5-Methylthioadenosine	CSC[C@H]1O[C@H]([C@H](O)[C@@H]1O)n2cnc3c(N)ncnc23	0.407895	1	1	2	15
adenosylcobalamin	[H][C@]12[C@H](CC(N)=O)[C@@]3(C)CCC(=O)NC[C@@H](C)OP([O-])(=O)O[C@@H]4[C@@H](CO)O[C@@H]([C@@H]4O)n5c[n+](c6cc(C)c(C)cc56)[Co-3]789(C[C@H]%10O[C@H]([C@H](O)[C@@H]%10O)n%11cnc%12c(N)ncnc%11%12)N1C3=C(C)C%13=[N+]7C(=CC%14=[N+]8C(=C(C)C%15=[N+]9[C@]2(C)[C@@](C)(CC(N)=O)[C@@H]%15CCC(N)=O)[C@@](C)(CC(N)=O)[C@@H]%14CCC(N)=O)C(C)(C)[C@@H]%13CCC(N)=O	0.405941	1	1	2	16
10-Formyltetrahydrofolate	[H]C(=O)N(C[C@H]1CNc2nc(N)[nH]c(=O)c2N1)c3ccc(cc3)C(=O)N[C@@H](CCC([O-])=O)C([O-])=O	0.405063	1	1	2	17
7,8-Dihydrofolate	Nc1nc2NCC(CNc3ccc(cc3)C(=O)N[C@@H](CCC([O-])=O)C([O-])=O)=Nc2c(=O)[nH]1	0.402597	1	1	2	18
Thiamin monophosphate	Cc1ncc(C[n+]2csc(CCOP([O-])([O-])=O)c2C)c(N)n1	0.402597	1	1	2	19
thiamine(1+) triphosphate(4-)	Cc1ncc(C[n+]2csc(CCOP([O-])(=O)OP([O-])(=O)OP([O-])([O-])=O)c2C)c(N)n1	0.392405	1	1	2	20
S-Adenosylmethioninamine	C[S+](CCC[NH3+])C[C@H]1O[C@H]([C@H](O)[C@@H]1O)n2cnc3c(N)ncnc23	0.511811	1.2	0.8	2	1
5-methyltetrahydrofolate(2-)	CN1[C@@H](CNc2ccc(cc2)C(=O)N[C@@H](CCC([O-])=O)C([O-])=O)CNc3nc(N)[nH]c(=O)c13	0.483871	1.2	0.8	2	2
5,10-Methylenetetrahydrofolate	[H][C@]12CNc3nc(N)[nH]c(=O)c3N1CN(C2)c4ccc(cc4)C(=O)N[C@@H](CCC([O-])=O)C([O-])=O	0.483029	1.2	0.8	2	3
Se-Adenosylselenomethionine	C[Se+](CC[C@H](N)C(O)=O)C[C@H]1O[C@H]([C@H](O)[C@@H]1O)n2cnc3c(N)ncnc23	0.483029	1.2	0.8	2	4
(6R)-5,10-methenyltetrahydrofolate	[H][C@]12CNc3nc(N)[nH]c(=O)c3[N+]1=CN(C2)c4ccc(cc4)C(=O)N[C@@H](CCC([O-])=O)C([O-])=O	0.478723	1.2	0.8	2	5
S-Adenosyl-L-methionine	C[S+](CC[C@H](N)C(=O)O)C[C@H]1O[C@H]([C@H](O)[C@@H]1O)n2cnc3c(N)ncnc23	0.478036	1.2	0.8	2	6
5-Methyltetrahydrofolate	CN1[C@@H](CNc2ccc(cc2)C(=O)N[C@@H](CCC(=O)O)C(=O)O)CNc3c1c(=O)nc(N)[nH]3	0.473684	1.2	0.8	2	7
5-Formiminotetrahydrofolate	[H]C(=N)N1[C@@H](CNc2ccc(cc2)C(=O)N[C@@H](CCC([O-])=O)C([O-])=O)CNc3nc(N)[nH]c(=O)c13	0.464191	1.2	0.8	2	8
Thiamin	Cc1ncc(C[n+]2csc(CCO)c2C)c(N)n1	0.449275	1.2	0.8	2	9
adenosylcobalamin	[H][C@]12[C@H](CC(N)=O)[C@@]3(C)CCC(=O)NC[C@@H](C)OP([O-])(=O)O[C@@H]4[C@@H](CO)O[C@@H]([C@@H]4O)n5c[n+](c6cc(C)c(C)cc56)[Co-3]789(C[C@H]%10O[C@H]([C@H](O)[C@@H]%10O)n%11cnc%12c(N)ncnc%11%12)N1C3=C(C)C%13=[N+]7C(=CC%14=[N+]8C(=C(C)C%15=[N+]9[C@]2(C)[C@@](C)(CC(N)=O)[C@@H]%15CCC(N)=O)[C@@](C)(CC(N)=O)[C@@H]%14CCC(N)=O)C(C)(C)[C@@H]%13CCC(N)=O	0.446623	1.2	0.8	2	10
5-formyltetrahydrofolate(2-)	[H]C(=O)N1[C@@H](CNc2ccc(cc2)C(=O)N[C@@H](CCC([O-])=O)C([O-])=O)CNc3nc(N)[nH]c(=O)c13	0.44	1.2	0.8	2	11
S-Adenosyl-L-homocysteine	N[C@@H](CCSC[C@H]1O[C@H]([C@H](O)[C@@H]1O)n2cnc3c(N)ncnc23)C(=O)O	0.430809	1.2	0.8	2	12
Se-Adenosylselenohomocysteine	c1nc2c(c(n1)N)ncn2C3C(C(C(O3)C[Se]CCC(C(=O)O)N)O)O	0.430809	1.2	0.8	2	13
(25R)-3alpha,7alpha,12alpha-trihydroxy-5beta-cholestan-26-oyl-CoA(4-)	[H][C@@](C)(CCC[C@@H](C)C(=O)SCCNC(=O)CCNC(=O)[C@H](O)C(C)(C)COP([O-])(=O)OP([O-])(=O)OC[C@H]1O[C@H]([C@H](O)[C@@H]1OP([O-])([O-])=O)n2cnc3c(N)ncnc23)[C@@]4([H])CC[C@@]5([H])[C@]6([H])[C@H](O)C[C@]7([H])C[C@H](O)CC[C@]7(C)[C@@]6([H])C[C@H](O)[C@]45C	0.422222	1.2	0.8	2	14
3alpha,7alpha,12alpha-trihydroxy-24-oxo-5beta-cholestan-26-oyl-CoA(4-)	[H][C@@](C)(CCC(=O)C(C)C(=O)SCCNC(=O)CCNC(=O)[C@H](O)C(C)(C)COP([O-])(=O)OP([O-])(=O)OC[C@H]1O[C@H]([C@H](O)[C@@H]1OP([O-])([O-])=O)n2cnc3c(N)ncnc23)[C@@]4([H])CC[C@@]5([H])[C@]6([H])[C@H](O)C[C@]7([H])C[C@H](O)CC[C@]7(C)[C@@]6([H])C[C@H](O)[C@]45C	0.422222	1.2	0.8	2	15
choloyl-CoA(4-)	[H][C@@](C)(CCC(=O)SCCNC(=O)CCNC(=O)[C@H](O)C(C)(C)COP([O-])(=O)OP([O-])(=O)OC[C@H]1O[C@H]([C@H](O)[C@@H]1OP([O-])([O-])=O)n2cnc3c(N)ncnc23)[C@@]4([H])CC[C@@]5([H])[C@]6([H])[C@H](O)C[C@]7([H])C[C@H](O)CC[C@]7(C)[C@@]6([H])C[C@H](O)[C@]45C	0.422222	1.2	0.8	2	16
deoxycholoyl-CoA	[H][C@@](C)(CCC(=O)SCCNC(=O)CCNC(=O)[C@H](O)C(C)(C)COP([O-])(=O)OP([O-])(=O)OC[C@H]1O[C@H]([C@H](O)[C@@H]1OP([O-])([O-])=O)n2cnc3c(N)ncnc23)[C@@]4([H])CC[C@@]5([H])[C@]6([H])CC[C@]7([H])C[C@H](O)CC[C@]7(C)[C@@]6([H])C[C@H](O)[C@]45C	0.422222	1.2	0.8	2	17
10-Formyltetrahydrofolate	[H]C(=O)N(C[C@H]1CNc2nc(N)[nH]c(=O)c2N1)c3ccc(cc3)C(=O)N[C@@H](CCC([O-])=O)C([O-])=O	0.421053	1.2	0.8	2	18
5-Methylthioadenosine	CSC[C@H]1O[C@H]([C@H](O)[C@@H]1O)n2cnc3c(N)ncnc23	0.420054	1.2	0.8	2	19
3alpha,7alpha,12alpha,24-Tetrahydroxy-5beta-cholestanoyl-CoA	[H][C@@](C)(CCC(O)C(C)C(=O)SCCNC(=O)CCNC(=O)[C@H](O)C(C)(C)COP(O)(=O)OP(O)(=O)OC[C@H]1O[C@H]([C@H](O)[C@@H]1OP(O)(O)=O)n2cnc3c(N)ncnc23)[C@@]4([H])CC[C@@]5([H])[C@]6([H])[C@H](O)C[C@]7([H])C[C@H](O)CC[C@]7(C)[C@@]6([H])C[C@H](O)[C@]45C	0.418502	1.2	0.8	2	20
S-Adenosylmethioninamine	C[S+](CCC[NH3+])C[C@H]1O[C@H]([C@H](O)[C@@H]1O)n2cnc3c(N)ncnc23	0.546218	1.4	0.6	2	1
5,10-Methylenetetrahydrofolate	[H][C@]12CNc3nc(N)[nH]c(=O)c3N1CN(C2)c4ccc(cc4)C(=O)N[C@@H](CCC([O-])=O)C([O-])=O	0.512465	1.4	0.6	2	2
Se-Adenosylselenomethionine	C[Se+](CC[C@H](N)C(O)=O)C[C@H]1O[C@H]([C@H](O)[C@@H]1O)n2cnc3c(N)ncnc23	0.512465	1.4	0.6	2	3
5-methyltetrahydrofolate(2-)	CN1[C@@H](CNc2ccc(cc2)C(=O)N[C@@H](CCC([O-])=O)C([O-])=O)CNc3nc(N)[nH]c(=O)c13	0.508475	1.4	0.6	2	4
S-Adenosyl-L-methionine	C[S+](CC[C@H](N)C(=O)O)C[C@H]1O[C@H]([C@H](O)[C@@H]1O)n2cnc3c(N)ncnc23	0.508242	1.4	0.6	2	5
(6R)-5,10-methenyltetrahydrofolate	[H][C@]12CNc3nc(N)[nH]c(=O)c3[N+]1=CN(C2)c4ccc(cc4)C(=O)N[C@@H](CCC([O-])=O)C([O-])=O	0.504202	1.4	0.6	2	6
5-Methyltetrahydrofolate	CN1[C@@H](CNc2ccc(cc2)C(=O)N[C@@H](CCC(=O)O)C(=O)O)CNc3c1c(=O)nc(N)[nH]3	0.5	1.4	0.6	2	7
adenosylcobalamin	[H][C@]12[C@H](CC(N)=O)[C@@]3(C)CCC(=O)NC[C@@H](C)OP([O-])(=O)O[C@@H]4[C@@H](CO)O[C@@H]([C@@H]4O)n5c[n+](c6cc(C)c(C)cc56)[Co-3]789(C[C@H]%10O[C@H]([C@H](O)[C@@H]%10O)n%11cnc%12c(N)ncnc%11%12)N1C3=C(C)C%13=[N+]7C(=CC%14=[N+]8C(=C(C)C%15=[N+]9[C@]2(C)[C@@](C)(CC(N)=O)[C@@H]%15CCC(N)=O)[C@@](C)(CC(N)=O)[C@@H]%14CCC(N)=O)C(C)(C)[C@@H]%13CCC(N)=O	0.496368	1.4	0.6	2	8
5-Formiminotetrahydrofolate	[H]C(=N)N1[C@@H](CNc2ccc(cc2)C(=O)N[C@@H](CCC([O-])=O)C([O-])=O)CNc3nc(N)[nH]c(=O)c13	0.487465	1.4	0.6	2	9
(25R)-3alpha,7alpha,12alpha-trihydroxy-5beta-cholestan-26-oyl-CoA(4-)	[H][C@@](C)(CCC[C@@H](C)C(=O)SCCNC(=O)CCNC(=O)[C@H](O)C(C)(C)COP([O-])(=O)OP([O-])(=O)OC[C@H]1O[C@H]([C@H](O)[C@@H]1OP([O-])([O-])=O)n2cnc3c(N)ncnc23)[C@@]4([H])CC[C@@]5([H])[C@]6([H])[C@H](O)C[C@]7([H])C[C@H](O)CC[C@]7(C)[C@@]6([H])C[C@H](O)[C@]45C	0.463415	1.4	0.6	2	10
3alpha,7alpha,12alpha-trihydroxy-24-oxo-5beta-cholestan-26-oyl-CoA(4-)	[H][C@@](C)(CCC(=O)C(C)C(=O)SCCNC(=O)CCNC(=O)[C@H](O)C(C)(C)COP([O-])(=O)OP([O-])(=O)OC[C@H]1O[C@H]([C@H](O)[C@@H]1OP([O-])([O-])=O)n2cnc3c(N)ncnc23)[C@@]4([H])CC[C@@]5([H])[C@]6([H])[C@H](O)C[C@]7([H])C[C@H](O)CC[C@]7(C)[C@@]6([H])C[C@H](O)[C@]45C	0.463415	1.4	0.6	2	11
choloyl-CoA(4-)	[H][C@@](C)(CCC(=O)SCCNC(=O)CCNC(=O)[C@H](O)C(C)(C)COP([O-])(=O)OP([O-])(=O)OC[C@H]1O[C@H]([C@H](O)[C@@H]1OP([O-])([O-])=O)n2cnc3c(N)ncnc23)[C@@]4([H])CC[C@@]5([H])[C@]6([H])[C@H](O)C[C@]7([H])C[C@H](O)CC[C@]7(C)[C@@]6([H])C[C@H](O)[C@]45C	0.463415	1.4	0.6	2	12
deoxycholoyl-CoA	[H][C@@](C)(CCC(=O)SCCNC(=O)CCNC(=O)[C@H](O)C(C)(C)COP([O-])(=O)OP([O-])(=O)OC[C@H]1O[C@H]([C@H](O)[C@@H]1OP([O-])([O-])=O)n2cnc3c(N)ncnc23)[C@@]4([H])CC[C@@]5([H])[C@]6([H])CC[C@]7([H])C[C@H](O)CC[C@]7(C)[C@@]6([H])C[C@H](O)[C@]45C	0.463415	1.4	0.6	2	13
3alpha,7alpha,12alpha,24-Tetrahydroxy-5beta-cholestanoyl-CoA	[H][C@@](C)(CCC(O)C(C)C(=O)SCCNC(=O)CCNC(=O)[C@H](O)C(C)(C)COP(O)(=O)OP(O)(=O)OC[C@H]1O[C@H]([C@H](O)[C@@H]1OP(O)(O)=O)n2cnc3c(N)ncnc23)[C@@]4([H])CC[C@@]5([H])[C@]6([H])[C@H](O)C[C@]7([H])C[C@H](O)CC[C@]7(C)[C@@]6([H])C[C@H](O)[C@]45C	0.460048	1.4	0.6	2	14
3alpha,7alpha,12alpha-Trihydroxy-5beta-cholestanoyl-CoA(S)	[H][C@@](C)(CCC[C@H](C)C(=O)SCCNC(=O)CCNC(=O)[C@H](O)C(C)(C)COP(O)(=O)OP(O)(=O)OC[C@H]1O[C@H]([C@H](O)[C@@H]1OP(O)(O)=O)n2cnc3c(N)ncnc23)[C@@]4([H])CC[C@@]5([H])[C@]6([H])[C@H](O)C[C@]7([H])C[C@H](O)CC[C@]7(C)[C@@]6([H])C[C@H](O)[C@]45C	0.460048	1.4	0.6	2	15
3alpha,7alpha,24-Trihydroxy-5beta-cholestanoyl-CoA	[H][C@@](C)(CCC(O)C(C)C(=O)SCCNC(=O)CCNC(=O)[C@H](O)C(C)(C)COP(O)(=O)OP(O)(=O)OC[C@H]1O[C@H]([C@H](O)[C@@H]1OP(O)(O)=O)n2cnc3c(N)ncnc23)[C@@]4([H])CC[C@@]5([H])[C@]6([H])[C@H](O)C[C@]7([H])C[C@H](O)CC[C@]7(C)[C@@]6([H])CC[C@]45C	0.460048	1.4	0.6	2	16
3alpha,7alpha-Dihydroxy-5beta-cholestanoyl-CoA	[H][C@@](C)(CCCC(C)C(=O)SCCNC(=O)CCNC(=O)[C@H](O)C(C)(C)COP(O)(=O)OP(O)(=O)OC[C@H]1O[C@H]([C@H](O)[C@@H]1OP(O)(O)=O)n2cnc3c(N)ncnc23)[C@@]4([H])CC[C@@]5([H])[C@]6([H])[C@H](O)C[C@]7([H])C[C@H](O)CC[C@]7(C)[C@@]6([H])CC[C@]45C	0.460048	1.4	0.6	2	17
chenodeoxycholoyl coenzyme a	[H][C@@](C)(CCC(=O)SCCNC(=O)CCNC(=O)[C@H](O)C(C)(C)COP(O)(=O)OP(O)(=O)OC[C@H]1O[C@H]([C@H](O)[C@@H]1OP(O)(O)=O)n2cnc3c(N)ncnc23)[C@@]4([H])CC[C@@]5([H])[C@]6([H])[C@H](O)C[C@]7([H])C[C@H](O)CC[C@]7(C)[C@@]6([H])CC[C@]45C	0.460048	1.4	0.6	2	18
5-formyltetrahydrofolate(2-)	[H]C(=O)N1[C@@H](CNc2ccc(cc2)C(=O)N[C@@H](CCC([O-])=O)C([O-])=O)CNc3nc(N)[nH]c(=O)c13	0.458333	1.4	0.6	2	19
Thiamin	Cc1ncc(C[n+]2csc(CCO)c2C)c(N)n1	0.455882	1.4	0.6	2	20
S-Adenosylmethioninamine	C[S+](CCC[NH3+])C[C@H]1O[C@H]([C@H](O)[C@@H]1O)n2cnc3c(N)ncnc23	0.585586	1.6	0.4	2	1
adenosylcobalamin	[H][C@]12[C@H](CC(N)=O)[C@@]3(C)CCC(=O)NC[C@@H](C)OP([O-])(=O)O[C@@H]4[C@@H](CO)O[C@@H]([C@@H]4O)n5c[n+](c6cc(C)c(C)cc56)[Co-3]789(C[C@H]%10O[C@H]([C@H](O)[C@@H]%10O)n%11cnc%12c(N)ncnc%11%12)N1C3=C(C)C%13=[N+]7C(=CC%14=[N+]8C(=C(C)C%15=[N+]9[C@]2(C)[C@@](C)(CC(N)=O)[C@@H]%15CCC(N)=O)[C@@](C)(CC(N)=O)[C@@H]%14CCC(N)=O)C(C)(C)[C@@H]%13CCC(N)=O	0.558583	1.6	0.4	2	2
5,10-Methylenetetrahydrofolate	[H][C@]12CNc3nc(N)[nH]c(=O)c3N1CN(C2)c4ccc(cc4)C(=O)N[C@@H](CCC([O-])=O)C([O-])=O	0.545723	1.6	0.4	2	3
Se-Adenosylselenomethionine	C[Se+](CC[C@H](N)C(O)=O)C[C@H]1O[C@H]([C@H](O)[C@@H]1O)n2cnc3c(N)ncnc23	0.545723	1.6	0.4	2	4
S-Adenosyl-L-methionine	C[S+](CC[C@H](N)C(=O)O)C[C@H]1O[C@H]([C@H](O)[C@@H]1O)n2cnc3c(N)ncnc23	0.542522	1.6	0.4	2	5
5-methyltetrahydrofolate(2-)	CN1[C@@H](CNc2ccc(cc2)C(=O)N[C@@H](CCC([O-])=O)C([O-])=O)CNc3nc(N)[nH]c(=O)c13	0.535714	1.6	0.4	2	6
(6R)-5,10-methenyltetrahydrofolate	[H][C@]12CNc3nc(N)[nH]c(=O)c3[N+]1=CN(C2)c4ccc(cc4)C(=O)N[C@@H](CCC([O-])=O)C([O-])=O	0.532544	1.6	0.4	2	7
5-Methyltetrahydrofolate	CN1[C@@H](CNc2ccc(cc2)C(=O)N[C@@H](CCC(=O)O)C(=O)O)CNc3c1c(=O)nc(N)[nH]3	0.529412	1.6	0.4	2	8
(25R)-3alpha,7alpha,12alpha-trihydroxy-5beta-cholestan-26-oyl-CoA(4-)	[H][C@@](C)(CCC[C@@H](C)C(=O)SCCNC(=O)CCNC(=O)[C@H](O)C(C)(C)COP([O-])(=O)OP([O-])(=O)OC[C@H]1O[C@H]([C@H](O)[C@@H]1OP([O-])([O-])=O)n2cnc3c(N)ncnc23)[C@@]4([H])CC[C@@]5([H])[C@]6([H])[C@H](O)C[C@]7([H])C[C@H](O)CC[C@]7(C)[C@@]6([H])C[C@H](O)[C@]45C	0.513514	1.6	0.4	2	9
3alpha,7alpha,12alpha-trihydroxy-24-oxo-5beta-cholestan-26-oyl-CoA(4-)	[H][C@@](C)(CCC(=O)C(C)C(=O)SCCNC(=O)CCNC(=O)[C@H](O)C(C)(C)COP([O-])(=O)OP([O-])(=O)OC[C@H]1O[C@H]([C@H](O)[C@@H]1OP([O-])([O-])=O)n2cnc3c(N)ncnc23)[C@@]4([H])CC[C@@]5([H])[C@]6([H])[C@H](O)C[C@]7([H])C[C@H](O)CC[C@]7(C)[C@@]6([H])C[C@H](O)[C@]45C	0.513514	1.6	0.4	2	10
choloyl-CoA(4-)	[H][C@@](C)(CCC(=O)SCCNC(=O)CCNC(=O)[C@H](O)C(C)(C)COP([O-])(=O)OP([O-])(=O)OC[C@H]1O[C@H]([C@H](O)[C@@H]1OP([O-])([O-])=O)n2cnc3c(N)ncnc23)[C@@]4([H])CC[C@@]5([H])[C@]6([H])[C@H](O)C[C@]7([H])C[C@H](O)CC[C@]7(C)[C@@]6([H])C[C@H](O)[C@]45C	0.513514	1.6	0.4	2	11
deoxycholoyl-CoA	[H][C@@](C)(CCC(=O)SCCNC(=O)CCNC(=O)[C@H](O)C(C)(C)COP([O-])(=O)OP([O-])(=O)OC[C@H]1O[C@H]([C@H](O)[C@@H]1OP([O-])([O-])=O)n2cnc3c(N)ncnc23)[C@@]4([H])CC[C@@]5([H])[C@]6([H])CC[C@]7([H])C[C@H](O)CC[C@]7(C)[C@@]6([H])C[C@H](O)[C@]45C	0.513514	1.6	0.4	2	12
5-Formiminotetrahydrofolate	[H]C(=N)N1[C@@H](CNc2ccc(cc2)C(=O)N[C@@H](CCC([O-])=O)C([O-])=O)CNc3nc(N)[nH]c(=O)c13	0.513197	1.6	0.4	2	13
3alpha,7alpha,12alpha,24-Tetrahydroxy-5beta-cholestanoyl-CoA	[H][C@@](C)(CCC(O)C(C)C(=O)SCCNC(=O)CCNC(=O)[C@H](O)C(C)(C)COP(O)(=O)OP(O)(=O)OC[C@H]1O[C@H]([C@H](O)[C@@H]1OP(O)(O)=O)n2cnc3c(N)ncnc23)[C@@]4([H])CC[C@@]5([H])[C@]6([H])[C@H](O)C[C@]7([H])C[C@H](O)CC[C@]7(C)[C@@]6([H])C[C@H](O)[C@]45C	0.510753	1.6	0.4	2	14
3alpha,7alpha,12alpha-Trihydroxy-5beta-cholestanoyl-CoA(S)	[H][C@@](C)(CCC[C@H](C)C(=O)SCCNC(=O)CCNC(=O)[C@H](O)C(C)(C)COP(O)(=O)OP(O)(=O)OC[C@H]1O[C@H]([C@H](O)[C@@H]1OP(O)(O)=O)n2cnc3c(N)ncnc23)[C@@]4([H])CC[C@@]5([H])[C@]6([H])[C@H](O)C[C@]7([H])C[C@H](O)CC[C@]7(C)[C@@]6([H])C[C@H](O)[C@]45C	0.510753	1.6	0.4	2	15
3alpha,7alpha,24-Trihydroxy-5beta-cholestanoyl-CoA	[H][C@@](C)(CCC(O)C(C)C(=O)SCCNC(=O)CCNC(=O)[C@H](O)C(C)(C)COP(O)(=O)OP(O)(=O)OC[C@H]1O[C@H]([C@H](O)[C@@H]1OP(O)(O)=O)n2cnc3c(N)ncnc23)[C@@]4([H])CC[C@@]5([H])[C@]6([H])[C@H](O)C[C@]7([H])C[C@H](O)CC[C@]7(C)[C@@]6([H])CC[C@]45C	0.510753	1.6	0.4	2	16
3alpha,7alpha-Dihydroxy-5beta-cholestanoyl-CoA	[H][C@@](C)(CCCC(C)C(=O)SCCNC(=O)CCNC(=O)[C@H](O)C(C)(C)COP(O)(=O)OP(O)(=O)OC[C@H]1O[C@H]([C@H](O)[C@@H]1OP(O)(O)=O)n2cnc3c(N)ncnc23)[C@@]4([H])CC[C@@]5([H])[C@]6([H])[C@H](O)C[C@]7([H])C[C@H](O)CC[C@]7(C)[C@@]6([H])CC[C@]45C	0.510753	1.6	0.4	2	17
chenodeoxycholoyl coenzyme a	[H][C@@](C)(CCC(=O)SCCNC(=O)CCNC(=O)[C@H](O)C(C)(C)COP(O)(=O)OP(O)(=O)OC[C@H]1O[C@H]([C@H](O)[C@@H]1OP(O)(O)=O)n2cnc3c(N)ncnc23)[C@@]4([H])CC[C@@]5([H])[C@]6([H])[C@H](O)C[C@]7([H])C[C@H](O)CC[C@]7(C)[C@@]6([H])CC[C@]45C	0.510753	1.6	0.4	2	18
3alpha,7alpha,12alpha-Trihydroxy-5beta-cholest-24-enoyl-CoA	[H][C@@](C)(CCC=C(C)C(=O)SCCNC(=O)CCNC(=O)[C@H](O)C(C)(C)COP(O)(=O)OP(O)(=O)OC[C@H]1O[C@H]([C@H](O)[C@@H]1OP(O)(O)=O)n2cnc3c(N)ncnc23)[C@@]4([H])CC[C@@]5([H])[C@]6([H])[C@H](O)C[C@]7([H])C[C@H](O)CC[C@]7(C)[C@@]6([H])C[C@H](O)[C@]45C	0.502645	1.6	0.4	2	19
3alpha,7alpha-Dihydroxy-5beta-cholest-24-enoyl-CoA	[H][C@@](C)(CCC=C(C)C(=O)SCCNC(=O)CCNC(=O)[C@H](O)C(C)(C)COP(O)(=O)OP(O)(=O)OC[C@H]1O[C@H]([C@H](O)[C@@H]1OP(O)(O)=O)n2cnc3c(N)ncnc23)[C@@]4([H])CC[C@@]5([H])[C@]6([H])[C@H](O)C[C@]7([H])C[C@H](O)CC[C@]7(C)[C@@]6([H])CC[C@]45C	0.502645	1.6	0.4	2	20
adenosylcobalamin	[H][C@]12[C@H](CC(N)=O)[C@@]3(C)CCC(=O)NC[C@@H](C)OP([O-])(=O)O[C@@H]4[C@@H](CO)O[C@@H]([C@@H]4O)n5c[n+](c6cc(C)c(C)cc56)[Co-3]789(C[C@H]%10O[C@H]([C@H](O)[C@@H]%10O)n%11cnc%12c(N)ncnc%11%12)N1C3=C(C)C%13=[N+]7C(=CC%14=[N+]8C(=C(C)C%15=[N+]9[C@]2(C)[C@@](C)(CC(N)=O)[C@@H]%15CCC(N)=O)[C@@](C)(CC(N)=O)[C@@H]%14CCC(N)=O)C(C)(C)[C@@H]%13CCC(N)=O	0.638629	1.8	0.2	2	1
S-Adenosylmethioninamine	C[S+](CCC[NH3+])C[C@H]1O[C@H]([C@H](O)[C@@H]1O)n2cnc3c(N)ncnc23	0.631068	1.8	0.2	2	2
5,10-Methylenetetrahydrofolate	[H][C@]12CNc3nc(N)[nH]c(=O)c3N1CN(C2)c4ccc(cc4)C(=O)N[C@@H](CCC([O-])=O)C([O-])=O	0.583596	1.8	0.2	2	3
Se-Adenosylselenomethionine	C[Se+](CC[C@H](N)C(O)=O)C[C@H]1O[C@H]([C@H](O)[C@@H]1O)n2cnc3c(N)ncnc23	0.583596	1.8	0.2	2	4
S-Adenosyl-L-methionine	C[S+](CC[C@H](N)C(=O)O)C[C@H]1O[C@H]([C@H](O)[C@@H]1O)n2cnc3c(N)ncnc23	0.581761	1.8	0.2	2	5
(25R)-3alpha,7alpha,12alpha-trihydroxy-5beta-cholestan-26-oyl-CoA(4-)	[H][C@@](C)(CCC[C@@H](C)C(=O)SCCNC(=O)CCNC(=O)[C@H](O)C(C)(C)COP([O-])(=O)OP([O-])(=O)OC[C@H]1O[C@H]([C@H](O)[C@@H]1OP([O-])([O-])=O)n2cnc3c(N)ncnc23)[C@@]4([H])CC[C@@]5([H])[C@]6([H])[C@H](O)C[C@]7([H])C[C@H](O)CC[C@]7(C)[C@@]6([H])C[C@H](O)[C@]45C	0.575758	1.8	0.2	2	6
3alpha,7alpha,12alpha-trihydroxy-24-oxo-5beta-cholestan-26-oyl-CoA(4-)	[H][C@@](C)(CCC(=O)C(C)C(=O)SCCNC(=O)CCNC(=O)[C@H](O)C(C)(C)COP([O-])(=O)OP([O-])(=O)OC[C@H]1O[C@H]([C@H](O)[C@@H]1OP([O-])([O-])=O)n2cnc3c(N)ncnc23)[C@@]4([H])CC[C@@]5([H])[C@]6([H])[C@H](O)C[C@]7([H])C[C@H](O)CC[C@]7(C)[C@@]6([H])C[C@H](O)[C@]45C	0.575758	1.8	0.2	2	7
choloyl-CoA(4-)	[H][C@@](C)(CCC(=O)SCCNC(=O)CCNC(=O)[C@H](O)C(C)(C)COP([O-])(=O)OP([O-])(=O)OC[C@H]1O[C@H]([C@H](O)[C@@H]1OP([O-])([O-])=O)n2cnc3c(N)ncnc23)[C@@]4([H])CC[C@@]5([H])[C@]6([H])[C@H](O)C[C@]7([H])C[C@H](O)CC[C@]7(C)[C@@]6([H])C[C@H](O)[C@]45C	0.575758	1.8	0.2	2	8
deoxycholoyl-CoA	[H][C@@](C)(CCC(=O)SCCNC(=O)CCNC(=O)[C@H](O)C(C)(C)COP([O-])(=O)OP([O-])(=O)OC[C@H]1O[C@H]([C@H](O)[C@@H]1OP([O-])([O-])=O)n2cnc3c(N)ncnc23)[C@@]4([H])CC[C@@]5([H])[C@]6([H])CC[C@]7([H])C[C@H](O)CC[C@]7(C)[C@@]6([H])C[C@H](O)[C@]45C	0.575758	1.8	0.2	2	9
3alpha,7alpha,12alpha,24-Tetrahydroxy-5beta-cholestanoyl-CoA	[H][C@@](C)(CCC(O)C(C)C(=O)SCCNC(=O)CCNC(=O)[C@H](O)C(C)(C)COP(O)(=O)OP(O)(=O)OC[C@H]1O[C@H]([C@H](O)[C@@H]1OP(O)(O)=O)n2cnc3c(N)ncnc23)[C@@]4([H])CC[C@@]5([H])[C@]6([H])[C@H](O)C[C@]7([H])C[C@H](O)CC[C@]7(C)[C@@]6([H])C[C@H](O)[C@]45C	0.574018	1.8	0.2	2	10
3alpha,7alpha,12alpha-Trihydroxy-5beta-cholestanoyl-CoA(S)	[H][C@@](C)(CCC[C@H](C)C(=O)SCCNC(=O)CCNC(=O)[C@H](O)C(C)(C)COP(O)(=O)OP(O)(=O)OC[C@H]1O[C@H]([C@H](O)[C@@H]1OP(O)(O)=O)n2cnc3c(N)ncnc23)[C@@]4([H])CC[C@@]5([H])[C@]6([H])[C@H](O)C[C@]7([H])C[C@H](O)CC[C@]7(C)[C@@]6([H])C[C@H](O)[C@]45C	0.574018	1.8	0.2	2	11
3alpha,7alpha,24-Trihydroxy-5beta-cholestanoyl-CoA	[H][C@@](C)(CCC(O)C(C)C(=O)SCCNC(=O)CCNC(=O)[C@H](O)C(C)(C)COP(O)(=O)OP(O)(=O)OC[C@H]1O[C@H]([C@H](O)[C@@H]1OP(O)(O)=O)n2cnc3c(N)ncnc23)[C@@]4([H])CC[C@@]5([H])[C@]6([H])[C@H](O)C[C@]7([H])C[C@H](O)CC[C@]7(C)[C@@]6([H])CC[C@]45C	0.574018	1.8	0.2	2	12
3alpha,7alpha-Dihydroxy-5beta-cholestanoyl-CoA	[H][C@@](C)(CCCC(C)C(=O)SCCNC(=O)CCNC(=O)[C@H](O)C(C)(C)COP(O)(=O)OP(O)(=O)OC[C@H]1O[C@H]([C@H](O)[C@@H]1OP(O)(O)=O)n2cnc3c(N)ncnc23)[C@@]4([H])CC[C@@]5([H])[C@]6([H])[C@H](O)C[C@]7([H])C[C@H](O)CC[C@]7(C)[C@@]6([H])CC[C@]45C	0.574018	1.8	0.2	2	13
chenodeoxycholoyl coenzyme a	[H][C@@](C)(CCC(=O)SCCNC(=O)CCNC(=O)[C@H](O)C(C)(C)COP(O)(=O)OP(O)(=O)OC[C@H]1O[C@H]([C@H](O)[C@@H]1OP(O)(O)=O)n2cnc3c(N)ncnc23)[C@@]4([H])CC[C@@]5([H])[C@]6([H])[C@H](O)C[C@]7([H])C[C@H](O)CC[C@]7(C)[C@@]6([H])CC[C@]45C	0.574018	1.8	0.2	2	14
3alpha,7alpha,12alpha-Trihydroxy-5beta-cholest-24-enoyl-CoA	[H][C@@](C)(CCC=C(C)C(=O)SCCNC(=O)CCNC(=O)[C@H](O)C(C)(C)COP(O)(=O)OP(O)(=O)OC[C@H]1O[C@H]([C@H](O)[C@@H]1OP(O)(O)=O)n2cnc3c(N)ncnc23)[C@@]4([H])CC[C@@]5([H])[C@]6([H])[C@H](O)C[C@]7([H])C[C@H](O)CC[C@]7(C)[C@@]6([H])C[C@H](O)[C@]45C	0.568862	1.8	0.2	2	15
3alpha,7alpha-Dihydroxy-5beta-cholest-24-enoyl-CoA	[H][C@@](C)(CCC=C(C)C(=O)SCCNC(=O)CCNC(=O)[C@H](O)C(C)(C)COP(O)(=O)OP(O)(=O)OC[C@H]1O[C@H]([C@H](O)[C@@H]1OP(O)(O)=O)n2cnc3c(N)ncnc23)[C@@]4([H])CC[C@@]5([H])[C@]6([H])[C@H](O)C[C@]7([H])C[C@H](O)CC[C@]7(C)[C@@]6([H])CC[C@]45C	0.568862	1.8	0.2	2	16
5-methyltetrahydrofolate(2-)	CN1[C@@H](CNc2ccc(cc2)C(=O)N[C@@H](CCC([O-])=O)C([O-])=O)CNc3nc(N)[nH]c(=O)c13	0.566038	1.8	0.2	2	17
(6R)-5,10-methenyltetrahydrofolate	[H][C@]12CNc3nc(N)[nH]c(=O)c3[N+]1=CN(C2)c4ccc(cc4)C(=O)N[C@@H](CCC([O-])=O)C([O-])=O	0.564263	1.8	0.2	2	18
5-Methyltetrahydrofolate	CN1[C@@H](CNc2ccc(cc2)C(=O)N[C@@H](CCC(=O)O)C(=O)O)CNc3c1c(=O)nc(N)[nH]3	0.5625	1.8	0.2	2	19
phenylacetyl-CoA(4-)	CC(C)(COP([O-])(=O)OP([O-])(=O)OC[C@H]1O[C@H]([C@H](O)[C@@H]1OP([O-])([O-])=O)n2cnc3c(N)ncnc23)[C@@H](O)C(=O)NCCC(=O)NCCSC(=O)Cc4ccccc4	0.557229	1.8	0.2	2	20
adenosylcobalamin	[H][C@]12[C@H](CC(N)=O)[C@@]3(C)CCC(=O)NC[C@@H](C)OP([O-])(=O)O[C@@H]4[C@@H](CO)O[C@@H]([C@@H]4O)n5c[n+](c6cc(C)c(C)cc56)[Co-3]789(C[C@H]%10O[C@H]([C@H](O)[C@@H]%10O)n%11cnc%12c(N)ncnc%11%12)N1C3=C(C)C%13=[N+]7C(=CC%14=[N+]8C(=C(C)C%15=[N+]9[C@]2(C)[C@@](C)(CC(N)=O)[C@@H]%15CCC(N)=O)[C@@](C)(CC(N)=O)[C@@H]%14CCC(N)=O)C(C)(C)[C@@H]%13CCC(N)=O	0.745455	2	0	2	1
S-Adenosylmethioninamine	C[S+](CCC[NH3+])C[C@H]1O[C@H]([C@H](O)[C@@H]1O)n2cnc3c(N)ncnc23	0.684211	2	0	2	2
(25R)-3alpha,7alpha,12alpha-trihydroxy-5beta-cholestan-26-oyl-CoA(4-)	[H][C@@](C)(CCC[C@@H](C)C(=O)SCCNC(=O)CCNC(=O)[C@H](O)C(C)(C)COP([O-])(=O)OP([O-])(=O)OC[C@H]1O[C@H]([C@H](O)[C@@H]1OP([O-])([O-])=O)n2cnc3c(N)ncnc23)[C@@]4([H])CC[C@@]5([H])[C@]6([H])[C@H](O)C[C@]7([H])C[C@H](O)CC[C@]7(C)[C@@]6([H])C[C@H](O)[C@]45C	0.655172	2	0	2	3
3alpha,7alpha,12alpha,24-Tetrahydroxy-5beta-cholestanoyl-CoA	[H][C@@](C)(CCC(O)C(C)C(=O)SCCNC(=O)CCNC(=O)[C@H](O)C(C)(C)COP(O)(=O)OP(O)(=O)OC[C@H]1O[C@H]([C@H](O)[C@@H]1OP(O)(O)=O)n2cnc3c(N)ncnc23)[C@@]4([H])CC[C@@]5([H])[C@]6([H])[C@H](O)C[C@]7([H])C[C@H](O)CC[C@]7(C)[C@@]6([H])C[C@H](O)[C@]45C	0.655172	2	0	2	4
3alpha,7alpha,12alpha-trihydroxy-24-oxo-5beta-cholestan-26-oyl-CoA(4-)	[H][C@@](C)(CCC(=O)C(C)C(=O)SCCNC(=O)CCNC(=O)[C@H](O)C(C)(C)COP([O-])(=O)OP([O-])(=O)OC[C@H]1O[C@H]([C@H](O)[C@@H]1OP([O-])([O-])=O)n2cnc3c(N)ncnc23)[C@@]4([H])CC[C@@]5([H])[C@]6([H])[C@H](O)C[C@]7([H])C[C@H](O)CC[C@]7(C)[C@@]6([H])C[C@H](O)[C@]45C	0.655172	2	0	2	5
3alpha,7alpha,12alpha-Trihydroxy-5beta-cholest-24-enoyl-CoA	[H][C@@](C)(CCC=C(C)C(=O)SCCNC(=O)CCNC(=O)[C@H](O)C(C)(C)COP(O)(=O)OP(O)(=O)OC[C@H]1O[C@H]([C@H](O)[C@@H]1OP(O)(O)=O)n2cnc3c(N)ncnc23)[C@@]4([H])CC[C@@]5([H])[C@]6([H])[C@H](O)C[C@]7([H])C[C@H](O)CC[C@]7(C)[C@@]6([H])C[C@H](O)[C@]45C	0.655172	2	0	2	6
3alpha,7alpha,12alpha-Trihydroxy-5beta-cholestanoyl-CoA(S)	[H][C@@](C)(CCC[C@H](C)C(=O)SCCNC(=O)CCNC(=O)[C@H](O)C(C)(C)COP(O)(=O)OP(O)(=O)OC[C@H]1O[C@H]([C@H](O)[C@@H]1OP(O)(O)=O)n2cnc3c(N)ncnc23)[C@@]4([H])CC[C@@]5([H])[C@]6([H])[C@H](O)C[C@]7([H])C[C@H](O)CC[C@]7(C)[C@@]6([H])C[C@H](O)[C@]45C	0.655172	2	0	2	7
3alpha,7alpha,24-Trihydroxy-5beta-cholestanoyl-CoA	[H][C@@](C)(CCC(O)C(C)C(=O)SCCNC(=O)CCNC(=O)[C@H](O)C(C)(C)COP(O)(=O)OP(O)(=O)OC[C@H]1O[C@H]([C@H](O)[C@@H]1OP(O)(O)=O)n2cnc3c(N)ncnc23)[C@@]4([H])CC[C@@]5([H])[C@]6([H])[C@H](O)C[C@]7([H])C[C@H](O)CC[C@]7(C)[C@@]6([H])CC[C@]45C	0.655172	2	0	2	8
3alpha,7alpha-Dihydroxy-5beta-cholest-24-enoyl-CoA	[H][C@@](C)(CCC=C(C)C(=O)SCCNC(=O)CCNC(=O)[C@H](O)C(C)(C)COP(O)(=O)OP(O)(=O)OC[C@H]1O[C@H]([C@H](O)[C@@H]1OP(O)(O)=O)n2cnc3c(N)ncnc23)[C@@]4([H])CC[C@@]5([H])[C@]6([H])[C@H](O)C[C@]7([H])C[C@H](O)CC[C@]7(C)[C@@]6([H])CC[C@]45C	0.655172	2	0	2	9
3alpha,7alpha-Dihydroxy-5beta-cholestanoyl-CoA	[H][C@@](C)(CCCC(C)C(=O)SCCNC(=O)CCNC(=O)[C@H](O)C(C)(C)COP(O)(=O)OP(O)(=O)OC[C@H]1O[C@H]([C@H](O)[C@@H]1OP(O)(O)=O)n2cnc3c(N)ncnc23)[C@@]4([H])CC[C@@]5([H])[C@]6([H])[C@H](O)C[C@]7([H])C[C@H](O)CC[C@]7(C)[C@@]6([H])CC[C@]45C	0.655172	2	0	2	10
chenodeoxycholoyl coenzyme a	[H][C@@](C)(CCC(=O)SCCNC(=O)CCNC(=O)[C@H](O)C(C)(C)COP(O)(=O)OP(O)(=O)OC[C@H]1O[C@H]([C@H](O)[C@@H]1OP(O)(O)=O)n2cnc3c(N)ncnc23)[C@@]4([H])CC[C@@]5([H])[C@]6([H])[C@H](O)C[C@]7([H])C[C@H](O)CC[C@]7(C)[C@@]6([H])CC[C@]45C	0.655172	2	0	2	11
choloyl-CoA(4-)	[H][C@@](C)(CCC(=O)SCCNC(=O)CCNC(=O)[C@H](O)C(C)(C)COP([O-])(=O)OP([O-])(=O)OC[C@H]1O[C@H]([C@H](O)[C@@H]1OP([O-])([O-])=O)n2cnc3c(N)ncnc23)[C@@]4([H])CC[C@@]5([H])[C@]6([H])[C@H](O)C[C@]7([H])C[C@H](O)CC[C@]7(C)[C@@]6([H])C[C@H](O)[C@]45C	0.655172	2	0	2	12
deoxycholoyl-CoA	[H][C@@](C)(CCC(=O)SCCNC(=O)CCNC(=O)[C@H](O)C(C)(C)COP([O-])(=O)OP([O-])(=O)OC[C@H]1O[C@H]([C@H](O)[C@@H]1OP([O-])([O-])=O)n2cnc3c(N)ncnc23)[C@@]4([H])CC[C@@]5([H])[C@]6([H])CC[C@]7([H])C[C@H](O)CC[C@]7(C)[C@@]6([H])C[C@H](O)[C@]45C	0.655172	2	0	2	13
(2E)-Octenoyl-CoA	CCCCC/C=C/C(=O)SCCNC(=O)CCNC(=O)[C@H](O)C(C)(C)COP(O)(=O)OP(O)(=O)OC[C@H]1O[C@H]([C@H](O)[C@@H]1OP(O)(O)=O)n2cnc3c(N)ncnc23	0.627119	2	0	2	14
(E)-hexadec-2-enoyl-CoA(4-)	CCCCCCCCCCCCC/C=C/C(=O)SCCNC(=O)CCNC(=O)[C@H](O)C(C)(C)COP([O-])(=O)OP([O-])(=O)OC[C@H]1O[C@H]([C@H](O)[C@@H]1OP([O-])([O-])=O)n2cnc3c(N)ncnc23	0.627119	2	0	2	15
(S)-3-Hydroxydodecanoyl-CoA	CCCCCCCCC[C@H](O)CC(=O)SCCNC(=O)CCNC(=O)[C@H](O)C(C)(C)COP(O)(=O)OP(O)(=O)OC[C@H]1O[C@H]([C@H](O)[C@@H]1OP(O)(O)=O)n2cnc3c(N)ncnc23	0.627119	2	0	2	16
(S)-3-Hydroxyhexadecanoyl-CoA	CCCCCCCCCCCCC[C@H](O)CC(=O)SCCNC(=O)CCNC(=O)[C@H](O)C(C)(C)COP(O)(=O)OP(O)(=O)OC[C@H]1O[C@H]([C@H](O)[C@@H]1OP(O)(O)=O)n2cnc3c(N)ncnc23	0.627119	2	0	2	17
(S)-3-Hydroxytetradecanoyl-CoA	CCCCCCCCCCC[C@H](O)CC(=O)SCCNC(=O)CCNC(=O)[C@H](O)C(C)(C)COP(O)(=O)OP(O)(=O)OC[C@H]1O[C@H]([C@H](O)[C@@H]1OP(O)(O)=O)n2cnc3c(N)ncnc23	0.627119	2	0	2	18
(S)-Hydroxydecanoyl-CoA	CCCCCCC[C@H](O)CC(=O)SCCNC(=O)CCNC(=O)[C@H](O)C(C)(C)COP(O)(=O)OP(O)(=O)OC[C@H]1O[C@H]([C@H](O)[C@@H]1OP(O)(O)=O)n2cnc3c(N)ncnc23	0.627119	2	0	2	19
(S)-Hydroxyoctanoyl-CoA	CCCCC[C@H](O)CC(=O)SCCNC(=O)CCNC(=O)[C@H](O)C(C)(C)COP(O)(=O)OP(O)(=O)OC[C@H]1O[C@H]([C@H](O)[C@@H]1OP(O)(O)=O)n2cnc3c(N)ncnc23	0.627119	2	0	2	20

## Sheet: HitNames
rank	Alpha=0.0|Beta=1.0	Alpha=0.1|Beta=0.9	Alpha=0.2|Beta=0.8	Alpha=0.3|Beta=0.7	Alpha=0.4|Beta=0.6	Alpha=0.5|Beta=0.5	Alpha=0.6|Beta=0.4	Alpha=0.7|Beta=0.3	Alpha=0.8|Beta=0.2	Alpha=0.9|Beta=0.1	Alpha=1.0|Beta=0.0	Alpha=0.0|Beta=2.0	Alpha=0.2|Beta=1.8	Alpha=0.4|Beta=1.6	Alpha=0.6|Beta=1.4	Alpha=0.8|Beta=1.2	Alpha=1.0|Beta=1.0	Alpha=1.2|Beta=0.8	Alpha=1.4|Beta=0.6	Alpha=1.6|Beta=0.4	Alpha=1.8|Beta=0.2	Alpha=2.0|Beta=0.0
1	1-methylpyrrolinium	1-methylpyrrolinium	1-methylpyrrolinium	1-methylpyrrolinium	1-methylpyrrolinium	S-Adenosylmethioninamine	S-Adenosylmethioninamine	S-Adenosylmethioninamine	S-Adenosylmethioninamine	adenosylcobalamin	adenosylcobalamin	1-methylpyrrolinium	1-methylpyrrolinium	1-methylpyrrolinium	1-methylpyrrolinium	1-methylpyrrolinium	S-Adenosylmethioninamine	S-Adenosylmethioninamine	S-Adenosylmethioninamine	S-Adenosylmethioninamine	adenosylcobalamin	adenosylcobalamin
2	methylammonium	adenine	N(tele)-methylhistaminium	N(tele)-methylhistaminium	N(tele)-methylhistaminium	5-methyltetrahydrofolate(2-)	5-methyltetrahydrofolate(2-)	5,10-Methylenetetrahydrofolate	adenosylcobalamin	S-Adenosylmethioninamine	S-Adenosylmethioninamine	methylammonium	adenine	N(tele)-methylhistaminium	N(tele)-methylhistaminium	N(tele)-methylhistaminium	5-methyltetrahydrofolate(2-)	5-methyltetrahydrofolate(2-)	5,10-Methylenetetrahydrofolate	adenosylcobalamin	S-Adenosylmethioninamine	S-Adenosylmethioninamine
3	adenine	N(tele)-methylhistaminium	adenine	adenine	S-Adenosylmethioninamine	5,10-Methylenetetrahydrofolate	5,10-Methylenetetrahydrofolate	Se-Adenosylselenomethionine	5,10-Methylenetetrahydrofolate	5,10-Methylenetetrahydrofolate	(25R)-3alpha,7alpha,12alpha-trihydroxy-5beta-cholestan-26-oyl-CoA(4-)	adenine	N(tele)-methylhistaminium	adenine	adenine	S-Adenosylmethioninamine	5,10-Methylenetetrahydrofolate	5,10-Methylenetetrahydrofolate	Se-Adenosylselenomethionine	5,10-Methylenetetrahydrofolate	5,10-Methylenetetrahydrofolate	(25R)-3alpha,7alpha,12alpha-trihydroxy-5beta-cholestan-26-oyl-CoA(4-)
4	N(tele)-methylhistaminium	1-piperideine-2-carboxylate	Sulfate derivative of norepinephrine	Thiamin	5-methyltetrahydrofolate(2-)	Se-Adenosylselenomethionine	Se-Adenosylselenomethionine	5-methyltetrahydrofolate(2-)	Se-Adenosylselenomethionine	Se-Adenosylselenomethionine	3alpha,7alpha,12alpha,24-Tetrahydroxy-5beta-cholestanoyl-CoA	N(tele)-methylhistaminium	1-piperideine-2-carboxylate	Sulfate derivative of norepinephrine	Thiamin	5-methyltetrahydrofolate(2-)	Se-Adenosylselenomethionine	Se-Adenosylselenomethionine	5-methyltetrahydrofolate(2-)	Se-Adenosylselenomethionine	Se-Adenosylselenomethionine	3alpha,7alpha,12alpha,24-Tetrahydroxy-5beta-cholestanoyl-CoA
5	2-phenylethanaminium	1-methylimidazole-4-acetaldehyde	Thiamin	S-Adenosylmethioninamine	Thiamin	(6R)-5,10-methenyltetrahydrofolate	(6R)-5,10-methenyltetrahydrofolate	S-Adenosyl-L-methionine	S-Adenosyl-L-methionine	S-Adenosyl-L-methionine	3alpha,7alpha,12alpha-trihydroxy-24-oxo-5beta-cholestan-26-oyl-CoA(4-)	2-phenylethanaminium	1-methylimidazole-4-acetaldehyde	Thiamin	S-Adenosylmethioninamine	Thiamin	(6R)-5,10-methenyltetrahydrofolate	(6R)-5,10-methenyltetrahydrofolate	S-Adenosyl-L-methionine	S-Adenosyl-L-methionine	S-Adenosyl-L-methionine	3alpha,7alpha,12alpha-trihydroxy-24-oxo-5beta-cholestan-26-oyl-CoA(4-)
6	1-piperideine-2-carboxylate	1-methylnicotinamide	1-piperideine-2-carboxylate	5-methyltetrahydrofolate(2-)	(6R)-5,10-methenyltetrahydrofolate	S-Adenosyl-L-methionine	S-Adenosyl-L-methionine	(6R)-5,10-methenyltetrahydrofolate	5-methyltetrahydrofolate(2-)	(25R)-3alpha,7alpha,12alpha-trihydroxy-5beta-cholestan-26-oyl-CoA(4-)	3alpha,7alpha,12alpha-Trihydroxy-5beta-cholest-24-enoyl-CoA	1-piperideine-2-carboxylate	1-methylnicotinamide	1-piperideine-2-carboxylate	5-methyltetrahydrofolate(2-)	(6R)-5,10-methenyltetrahydrofolate	S-Adenosyl-L-methionine	S-Adenosyl-L-methionine	(6R)-5,10-methenyltetrahydrofolate	5-methyltetrahydrofolate(2-)	(25R)-3alpha,7alpha,12alpha-trihydroxy-5beta-cholestan-26-oyl-CoA(4-)	3alpha,7alpha,12alpha-Trihydroxy-5beta-cholest-24-enoyl-CoA
7	1-methylimidazole-4-acetaldehyde	Sulfate derivative of norepinephrine	Leucylglycine	(6R)-5,10-methenyltetrahydrofolate	5,10-Methylenetetrahydrofolate	5-Methyltetrahydrofolate	5-Methyltetrahydrofolate	5-Methyltetrahydrofolate	(6R)-5,10-methenyltetrahydrofolate	3alpha,7alpha,12alpha-trihydroxy-24-oxo-5beta-cholestan-26-oyl-CoA(4-)	3alpha,7alpha,12alpha-Trihydroxy-5beta-cholestanoyl-CoA(S)	1-methylimidazole-4-acetaldehyde	Sulfate derivative of norepinephrine	Leucylglycine	(6R)-5,10-methenyltetrahydrofolate	5,10-Methylenetetrahydrofolate	5-Methyltetrahydrofolate	5-Methyltetrahydrofolate	5-Methyltetrahydrofolate	(6R)-5,10-methenyltetrahydrofolate	3alpha,7alpha,12alpha-trihydroxy-24-oxo-5beta-cholestan-26-oyl-CoA(4-)	3alpha,7alpha,12alpha-Trihydroxy-5beta-cholestanoyl-CoA(S)
8	1-methylnicotinamide	Leucylglycine	S-Adenosylmethioninamine	5,10-Methylenetetrahydrofolate	Se-Adenosylselenomethionine	5-Formiminotetrahydrofolate	5-Formiminotetrahydrofolate	adenosylcobalamin	5-Methyltetrahydrofolate	choloyl-CoA(4-)	3alpha,7alpha,24-Trihydroxy-5beta-cholestanoyl-CoA	1-methylnicotinamide	Leucylglycine	S-Adenosylmethioninamine	5,10-Methylenetetrahydrofolate	Se-Adenosylselenomethionine	5-Formiminotetrahydrofolate	5-Formiminotetrahydrofolate	adenosylcobalamin	5-Methyltetrahydrofolate	choloyl-CoA(4-)	3alpha,7alpha,24-Trihydroxy-5beta-cholestanoyl-CoA
9	1-piperideine-6-carboxylate	2-phenylethanaminium	1-methylimidazole-4-acetaldehyde	Se-Adenosylselenomethionine	5-Methyltetrahydrofolate	Thiamin	Thiamin	5-Formiminotetrahydrofolate	(25R)-3alpha,7alpha,12alpha-trihydroxy-5beta-cholestan-26-oyl-CoA(4-)	deoxycholoyl-CoA	3alpha,7alpha-Dihydroxy-5beta-cholest-24-enoyl-CoA	1-piperideine-6-carboxylate	2-phenylethanaminium	1-methylimidazole-4-acetaldehyde	Se-Adenosylselenomethionine	5-Methyltetrahydrofolate	Thiamin	Thiamin	5-Formiminotetrahydrofolate	(25R)-3alpha,7alpha,12alpha-trihydroxy-5beta-cholestan-26-oyl-CoA(4-)	deoxycholoyl-CoA	3alpha,7alpha-Dihydroxy-5beta-cholest-24-enoyl-CoA
10	1-pyrrolinium	histamium	1-methylnicotinamide	Sulfate derivative of norepinephrine	S-Adenosyl-L-methionine	N(tele)-methylhistaminium	adenosylcobalamin	(25R)-3alpha,7alpha,12alpha-trihydroxy-5beta-cholestan-26-oyl-CoA(4-)	3alpha,7alpha,12alpha-trihydroxy-24-oxo-5beta-cholestan-26-oyl-CoA(4-)	3alpha,7alpha,12alpha,24-Tetrahydroxy-5beta-cholestanoyl-CoA	3alpha,7alpha-Dihydroxy-5beta-cholestanoyl-CoA	1-pyrrolinium	histamium	1-methylnicotinamide	Sulfate derivative of norepinephrine	S-Adenosyl-L-methionine	N(tele)-methylhistaminium	adenosylcobalamin	(25R)-3alpha,7alpha,12alpha-trihydroxy-5beta-cholestan-26-oyl-CoA(4-)	3alpha,7alpha,12alpha-trihydroxy-24-oxo-5beta-cholestan-26-oyl-CoA(4-)	3alpha,7alpha,12alpha,24-Tetrahydroxy-5beta-cholestanoyl-CoA	3alpha,7alpha-Dihydroxy-5beta-cholestanoyl-CoA
11	Ammonium	tryptaminium	5-methyltetrahydrofolate(2-)	5-Methyltetrahydrofolate	5-Formiminotetrahydrofolate	1-methylpyrrolinium	5-formyltetrahydrofolate(2-)	3alpha,7alpha,12alpha-trihydroxy-24-oxo-5beta-cholestan-26-oyl-CoA(4-)	choloyl-CoA(4-)	3alpha,7alpha,12alpha-Trihydroxy-5beta-cholestanoyl-CoA(S)	chenodeoxycholoyl coenzyme a	Ammonium	tryptaminium	5-methyltetrahydrofolate(2-)	5-Methyltetrahydrofolate	5-Formiminotetrahydrofolate	1-methylpyrrolinium	5-formyltetrahydrofolate(2-)	3alpha,7alpha,12alpha-trihydroxy-24-oxo-5beta-cholestan-26-oyl-CoA(4-)	choloyl-CoA(4-)	3alpha,7alpha,12alpha-Trihydroxy-5beta-cholestanoyl-CoA(S)	chenodeoxycholoyl coenzyme a
12	Methanethiol	1-piperideine-6-carboxylate	(6R)-5,10-methenyltetrahydrofolate	5-Formiminotetrahydrofolate	adenine	5-formyltetrahydrofolate(2-)	S-Adenosyl-L-homocysteine	choloyl-CoA(4-)	deoxycholoyl-CoA	3alpha,7alpha,24-Trihydroxy-5beta-cholestanoyl-CoA	choloyl-CoA(4-)	Methanethiol	1-piperideine-6-carboxylate	(6R)-5,10-methenyltetrahydrofolate	5-Formiminotetrahydrofolate	adenine	5-formyltetrahydrofolate(2-)	S-Adenosyl-L-homocysteine	choloyl-CoA(4-)	deoxycholoyl-CoA	3alpha,7alpha,24-Trihydroxy-5beta-cholestanoyl-CoA	choloyl-CoA(4-)
13	N-[(E)-4-ammoniobutylidene]propane-1,3-diaminium	1-pyrrolinium	5,10-Methylenetetrahydrofolate	S-Adenosyl-L-methionine	5-formyltetrahydrofolate(2-)	S-Adenosyl-L-homocysteine	Se-Adenosylselenohomocysteine	deoxycholoyl-CoA	5-Formiminotetrahydrofolate	3alpha,7alpha-Dihydroxy-5beta-cholestanoyl-CoA	deoxycholoyl-CoA	N-[(E)-4-ammoniobutylidene]propane-1,3-diaminium	1-pyrrolinium	5,10-Methylenetetrahydrofolate	S-Adenosyl-L-methionine	5-formyltetrahydrofolate(2-)	S-Adenosyl-L-homocysteine	Se-Adenosylselenohomocysteine	deoxycholoyl-CoA	5-Formiminotetrahydrofolate	3alpha,7alpha-Dihydroxy-5beta-cholestanoyl-CoA	deoxycholoyl-CoA
14	Leucylglycine	Thiamin	Se-Adenosylselenomethionine	5-formyltetrahydrofolate(2-)	5-Methylthioadenosine	Se-Adenosylselenohomocysteine	(25R)-3alpha,7alpha,12alpha-trihydroxy-5beta-cholestan-26-oyl-CoA(4-)	3alpha,7alpha,12alpha,24-Tetrahydroxy-5beta-cholestanoyl-CoA	3alpha,7alpha,12alpha,24-Tetrahydroxy-5beta-cholestanoyl-CoA	chenodeoxycholoyl coenzyme a	(2E)-Octenoyl-CoA	Leucylglycine	Thiamin	Se-Adenosylselenomethionine	5-formyltetrahydrofolate(2-)	5-Methylthioadenosine	Se-Adenosylselenohomocysteine	(25R)-3alpha,7alpha,12alpha-trihydroxy-5beta-cholestan-26-oyl-CoA(4-)	3alpha,7alpha,12alpha,24-Tetrahydroxy-5beta-cholestanoyl-CoA	3alpha,7alpha,12alpha,24-Tetrahydroxy-5beta-cholestanoyl-CoA	chenodeoxycholoyl coenzyme a	(2E)-Octenoyl-CoA
15	histamium	N-[(E)-4-ammoniobutylidene]propane-1,3-diaminium	N-Methylserotonin	5-Methylthioadenosine	S-Adenosyl-L-homocysteine	5-Methylthioadenosine	3alpha,7alpha,12alpha-trihydroxy-24-oxo-5beta-cholestan-26-oyl-CoA(4-)	3alpha,7alpha,12alpha-Trihydroxy-5beta-cholestanoyl-CoA(S)	3alpha,7alpha,12alpha-Trihydroxy-5beta-cholestanoyl-CoA(S)	3alpha,7alpha,12alpha-Trihydroxy-5beta-cholest-24-enoyl-CoA	(E)-hexadec-2-enoyl-CoA(4-)	histamium	N-[(E)-4-ammoniobutylidene]propane-1,3-diaminium	N-Methylserotonin	5-Methylthioadenosine	S-Adenosyl-L-homocysteine	5-Methylthioadenosine	3alpha,7alpha,12alpha-trihydroxy-24-oxo-5beta-cholestan-26-oyl-CoA(4-)	3alpha,7alpha,12alpha-Trihydroxy-5beta-cholestanoyl-CoA(S)	3alpha,7alpha,12alpha-Trihydroxy-5beta-cholestanoyl-CoA(S)	3alpha,7alpha,12alpha-Trihydroxy-5beta-cholest-24-enoyl-CoA	(E)-hexadec-2-enoyl-CoA(4-)
16	tryptaminium	N-methylputrescinium(2+)	w-hydroxydocosanoicacid	Leucylglycine	Se-Adenosylselenohomocysteine	adenosylcobalamin	choloyl-CoA(4-)	3alpha,7alpha,24-Trihydroxy-5beta-cholestanoyl-CoA	3alpha,7alpha,24-Trihydroxy-5beta-cholestanoyl-CoA	3alpha,7alpha-Dihydroxy-5beta-cholest-24-enoyl-CoA	(S)-3-Hydroxydodecanoyl-CoA	tryptaminium	N-methylputrescinium(2+)	w-hydroxydocosanoicacid	Leucylglycine	Se-Adenosylselenohomocysteine	adenosylcobalamin	choloyl-CoA(4-)	3alpha,7alpha,24-Trihydroxy-5beta-cholestanoyl-CoA	3alpha,7alpha,24-Trihydroxy-5beta-cholestanoyl-CoA	3alpha,7alpha-Dihydroxy-5beta-cholest-24-enoyl-CoA	(S)-3-Hydroxydodecanoyl-CoA
17	N-methylputrescinium(2+)	N-Methylserotonin	5-Methyltetrahydrofolate	N-Methylserotonin	Sulfate derivative of norepinephrine	10-Formyltetrahydrofolate	deoxycholoyl-CoA	3alpha,7alpha-Dihydroxy-5beta-cholestanoyl-CoA	3alpha,7alpha-Dihydroxy-5beta-cholestanoyl-CoA	5-methyltetrahydrofolate(2-)	(S)-3-Hydroxyhexadecanoyl-CoA	N-methylputrescinium(2+)	N-Methylserotonin	5-Methyltetrahydrofolate	N-Methylserotonin	Sulfate derivative of norepinephrine	10-Formyltetrahydrofolate	deoxycholoyl-CoA	3alpha,7alpha-Dihydroxy-5beta-cholestanoyl-CoA	3alpha,7alpha-Dihydroxy-5beta-cholestanoyl-CoA	5-methyltetrahydrofolate(2-)	(S)-3-Hydroxyhexadecanoyl-CoA
18	Sulfate derivative of norepinephrine	w-hydroxydocosanoicacid	histamium	w-hydroxydocosanoicacid	7,8-Dihydrofolate	7,8-Dihydrofolate	10-Formyltetrahydrofolate	chenodeoxycholoyl coenzyme a	chenodeoxycholoyl coenzyme a	(6R)-5,10-methenyltetrahydrofolate	(S)-3-Hydroxytetradecanoyl-CoA	Sulfate derivative of norepinephrine	w-hydroxydocosanoicacid	histamium	w-hydroxydocosanoicacid	7,8-Dihydrofolate	7,8-Dihydrofolate	10-Formyltetrahydrofolate	chenodeoxycholoyl coenzyme a	chenodeoxycholoyl coenzyme a	(6R)-5,10-methenyltetrahydrofolate	(S)-3-Hydroxytetradecanoyl-CoA
19	1,4-butanediammonium	cervonyl carnitine	tryptaminium	S-Adenosyl-L-homocysteine	Thiamin monophosphate	Thiamin monophosphate	5-Methylthioadenosine	5-formyltetrahydrofolate(2-)	3alpha,7alpha,12alpha-Trihydroxy-5beta-cholest-24-enoyl-CoA	5-Methyltetrahydrofolate	(S)-Hydroxydecanoyl-CoA	1,4-butanediammonium	cervonyl carnitine	tryptaminium	S-Adenosyl-L-homocysteine	Thiamin monophosphate	Thiamin monophosphate	5-Methylthioadenosine	5-formyltetrahydrofolate(2-)	3alpha,7alpha,12alpha-Trihydroxy-5beta-cholest-24-enoyl-CoA	5-Methyltetrahydrofolate	(S)-Hydroxydecanoyl-CoA
20	trimethylenediaminium	5-methyltetrahydrofolate(2-)	5-Formiminotetrahydrofolate	Se-Adenosylselenohomocysteine	10-Formyltetrahydrofolate	thiamine(1+) triphosphate(4-)	3alpha,7alpha,12alpha,24-Tetrahydroxy-5beta-cholestanoyl-CoA	Thiamin	3alpha,7alpha-Dihydroxy-5beta-cholest-24-enoyl-CoA	phenylacetyl-CoA(4-)	(S)-Hydroxyoctanoyl-CoA	trimethylenediaminium	5-methyltetrahydrofolate(2-)	5-Formiminotetrahydrofolate	Se-Adenosylselenohomocysteine	10-Formyltetrahydrofolate	thiamine(1+) triphosphate(4-)	3alpha,7alpha,12alpha,24-Tetrahydroxy-5beta-cholestanoyl-CoA	Thiamin	3alpha,7alpha-Dihydroxy-5beta-cholest-24-enoyl-CoA	phenylacetyl-CoA(4-)	(S)-Hydroxyoctanoyl-CoA
