# Supplementary material for: MetMaxStruct: A Tversky-Similarity-Based Strategy for Analysing the (Sub)Structural Similarities of Drugs and Endogenous Metabolites
Source: Front Pharmacol. 2016 Aug 22;7:266. doi: 10.3389/fphar.2016.00266 (PMC4992690; doi:10.3389/fphar.2016.00266)
Supplement: Supplementary file 3 [file DataSheet1.ZIP]

Archive with 165 entries (90 files):
- DrugsVsRecon2TverskyCumPlot/
- DrugsVsRecon2TverskyCumPlot/.project
- DrugsVsRecon2TverskyCumPlot/.savedWithData
- DrugsVsRecon2TverskyCumPlot/ChemSpiderSearchWSDL_no_soapencArray.WSDL
- DrugsVsRecon2TverskyCumPlot/Column Filter (#45)/
- DrugsVsRecon2TverskyCumPlot/Column Filter (#45)/settings.xml
- DrugsVsRecon2TverskyCumPlot/Column Filter (#79)/
- DrugsVsRecon2TverskyCumPlot/Column Filter (#79)/settings.xml
- DrugsVsRecon2TverskyCumPlot/Column Rename (#16)/
- DrugsVsRecon2TverskyCumPlot/Column Rename (#16)/settings.xml
- DrugsVsRecon2TverskyCumPlot/Column Rename (#464)/
- DrugsVsRecon2TverskyCumPlot/Column Rename (#464)/settings.xml
- DrugsVsRecon2TverskyCumPlot/Constant Value Column (#460)/
- DrugsVsRecon2TverskyCumPlot/Constant Value Column (#460)/settings.xml
- DrugsVsRecon2TverskyCumPlot/Constant Value Column (#92)/
- DrugsVsRecon2TverskyCumPlot/Constant Value Column (#92)/settings.xml
- DrugsVsRecon2TverskyCumPlot/DrugsCleanedNoMetalsWithGenericNames.xls
- DrugsVsRecon2TverskyCumPlot/Java Edit Variable (#87)/
- DrugsVsRecon2TverskyCumPlot/Java Edit Variable (#87)/settings.xml
- DrugsVsRecon2TverskyCumPlot/Loop End (#93)/
- DrugsVsRecon2TverskyCumPlot/Loop End (#93)/settings.xml
- DrugsVsRecon2TverskyCumPlot/MainLoop (#85)/
- DrugsVsRecon2TverskyCumPlot/MainLoop (#85)/.savedWithData
- DrugsVsRecon2TverskyCumPlot/MainLoop (#85)/Chunk Loop Start (#25)/
- DrugsVsRecon2TverskyCumPlot/MainLoop (#85)/Chunk Loop Start (#25)/settings.xml
- DrugsVsRecon2TverskyCumPlot/MainLoop (#85)/Column Appender (#30)/
- DrugsVsRecon2TverskyCumPlot/MainLoop (#85)/Column Appender (#30)/settings.xml
- DrugsVsRecon2TverskyCumPlot/MainLoop (#85)/Column Filter (#34)/
- DrugsVsRecon2TverskyCumPlot/MainLoop (#85)/Column Filter (#34)/settings.xml
- DrugsVsRecon2TverskyCumPlot/MainLoop (#85)/Column Filter (#49)/
- DrugsVsRecon2TverskyCumPlot/MainLoop (#85)/Column Filter (#49)/settings.xml
- DrugsVsRecon2TverskyCumPlot/MainLoop (#85)/Column Filter (#82)/
- DrugsVsRecon2TverskyCumPlot/MainLoop (#85)/Column Filter (#82)/settings.xml
- DrugsVsRecon2TverskyCumPlot/MainLoop (#85)/Fingerprint Similarity (#78)/
- DrugsVsRecon2TverskyCumPlot/MainLoop (#85)/Fingerprint Similarity (#78)/settings.xml
- DrugsVsRecon2TverskyCumPlot/MainLoop (#85)/Insert Column Header (#35)/
- DrugsVsRecon2TverskyCumPlot/MainLoop (#85)/Insert Column Header (#35)/settings.xml
- DrugsVsRecon2TverskyCumPlot/MainLoop (#85)/Loop End (#84)/
- DrugsVsRecon2TverskyCumPlot/MainLoop (#85)/Loop End (#84)/settings.xml
- DrugsVsRecon2TverskyCumPlot/MainLoop (#85)/RowID (#52)/
- DrugsVsRecon2TverskyCumPlot/MainLoop (#85)/RowID (#52)/settings.xml
- DrugsVsRecon2TverskyCumPlot/MainLoop (#85)/RowID (#53)/
- DrugsVsRecon2TverskyCumPlot/MainLoop (#85)/RowID (#53)/settings.xml
- DrugsVsRecon2TverskyCumPlot/MainLoop (#85)/Transpose (#83)/
- DrugsVsRecon2TverskyCumPlot/MainLoop (#85)/Transpose (#83)/settings.xml
- DrugsVsRecon2TverskyCumPlot/MainLoop (#85)/workflow.knime
- DrugsVsRecon2TverskyCumPlot/Math Formula (#455)/
- DrugsVsRecon2TverskyCumPlot/Math Formula (#455)/settings.xml
- DrugsVsRecon2TverskyCumPlot/Math Formula (#461)/
- DrugsVsRecon2TverskyCumPlot/Math Formula (#461)/settings.xml
- DrugsVsRecon2TverskyCumPlot/Math Formula (#97)/
- DrugsVsRecon2TverskyCumPlot/Math Formula (#97)/internal/
- DrugsVsRecon2TverskyCumPlot/Math Formula (#97)/port_1/
- DrugsVsRecon2TverskyCumPlot/Math Formula (#97)/port_1/data.xml
- DrugsVsRecon2TverskyCumPlot/Math Formula (#97)/port_1/data.zip
- DrugsVsRecon2TverskyCumPlot/Math Formula (#97)/port_1/spec.xml
- DrugsVsRecon2TverskyCumPlot/Math Formula (#97)/settings.xml
- DrugsVsRecon2TverskyCumPlot/Molecule Type Cast (#43)/
- DrugsVsRecon2TverskyCumPlot/Molecule Type Cast (#43)/settings.xml
- DrugsVsRecon2TverskyCumPlot/Molecule Type Cast (#80)/
- DrugsVsRecon2TverskyCumPlot/Molecule Type Cast (#80)/settings.xml
- DrugsVsRecon2TverskyCumPlot/R Snippet (#14)/
- DrugsVsRecon2TverskyCumPlot/R Snippet (#14)/settings.xml
- DrugsVsRecon2TverskyCumPlot/RDKit Fingerprint (#44)/
- DrugsVsRecon2TverskyCumPlot/RDKit Fingerprint (#44)/settings.xml
- DrugsVsRecon2TverskyCumPlot/RDKit Fingerprint (#81)/
- DrugsVsRecon2TverskyCumPlot/RDKit Fingerprint (#81)/settings.xml
- DrugsVsRecon2TverskyCumPlot/Recon2CleanedNoMetals.xls
- DrugsVsRecon2TverskyCumPlot/Recon2vsDrugs.xlsx
- DrugsVsRecon2TverskyCumPlot/Recon2vsDrugsBalanced.xls
- DrugsVsRecon2TverskyCumPlot/Recon2vsDrugsBalanced.xlsx
- DrugsVsRecon2TverskyCumPlot/Row Filter (#465)/
- DrugsVsRecon2TverskyCumPlot/Row Filter (#465)/settings.xml
- DrugsVsRecon2TverskyCumPlot/Row Filter (#470)/
- DrugsVsRecon2TverskyCumPlot/Row Filter (#470)/settings.xml
- DrugsVsRecon2TverskyCumPlot/RowID (#463)/
- DrugsVsRecon2TverskyCumPlot/RowID (#463)/settings.xml
- DrugsVsRecon2TverskyCumPlot/Sorter (#15)/
- DrugsVsRecon2TverskyCumPlot/Sorter (#15)/settings.xml
- DrugsVsRecon2TverskyCumPlot/String To Number (#60)/
- DrugsVsRecon2TverskyCumPlot/String To Number (#60)/settings.xml
- DrugsVsRecon2TverskyCumPlot/Table Creator (#459)/
- DrugsVsRecon2TverskyCumPlot/Table Creator (#459)/internal/
- DrugsVsRecon2TverskyCumPlot/Table Creator (#459)/port_1/
- DrugsVsRecon2TverskyCumPlot/Table Creator (#459)/port_1/data.xml
- DrugsVsRecon2TverskyCumPlot/Table Creator (#459)/port_1/data.zip
- DrugsVsRecon2TverskyCumPlot/Table Creator (#459)/port_1/spec.xml
- DrugsVsRecon2TverskyCumPlot/Table Creator (#459)/settings.xml
- DrugsVsRecon2TverskyCumPlot/Table Row To Variable Loop Start (#90)/
- DrugsVsRecon2TverskyCumPlot/Table Row To Variable Loop Start (#90)/settings.xml
- DrugsVsRecon2TverskyCumPlot/workflow.knime
- DrugsVsRecon2TverskyCumPlot/workflow.svg
- DrugsVsRecon2TverskyCumPlot/XLS Reader (#10)/
- DrugsVsRecon2TverskyCumPlot/XLS Reader (#10)/settings.xml
- DrugsVsRecon2TverskyCumPlot/XLS Reader (#77)/
- DrugsVsRecon2TverskyCumPlot/XLS Reader (#77)/settings.xml
- DrugsVsRecon2TverskyCumPlot/XYPlot (#453)/
- DrugsVsRecon2TverskyCumPlot/XYPlot (#453)/.savedWithData
- DrugsVsRecon2TverskyCumPlot/XYPlot (#453)/Boolean Input (#443)/
- DrugsVsRecon2TverskyCumPlot/XYPlot (#453)/Boolean Input (#443)/settings.xml
- DrugsVsRecon2TverskyCumPlot/XYPlot (#453)/Boolean Input (#445)/
- DrugsVsRecon2TverskyCumPlot/XYPlot (#453)/Boolean Input (#445)/settings.xml
- DrugsVsRecon2TverskyCumPlot/XYPlot (#453)/Column Selection QuickForm (#441)/
- DrugsVsRecon2TverskyCumPlot/XYPlot (#453)/Column Selection QuickForm (#441)/settings.xml
- DrugsVsRecon2TverskyCumPlot/XYPlot (#453)/Column Selection QuickForm (#442)/
- DrugsVsRecon2TverskyCumPlot/XYPlot (#453)/Column Selection QuickForm (#442)/settings.xml
- DrugsVsRecon2TverskyCumPlot/XYPlot (#453)/Column Selection QuickForm (#444)/
- DrugsVsRecon2TverskyCumPlot/XYPlot (#453)/Column Selection QuickForm (#444)/settings.xml
- DrugsVsRecon2TverskyCumPlot/XYPlot (#453)/Column Selection QuickForm (#446)/
- DrugsVsRecon2TverskyCumPlot/XYPlot (#453)/Column Selection QuickForm (#446)/settings.xml
- DrugsVsRecon2TverskyCumPlot/XYPlot (#453)/R View _Table_ (#424)/
- DrugsVsRecon2TverskyCumPlot/XYPlot (#453)/R View _Table_ (#424)/settings.xml
- DrugsVsRecon2TverskyCumPlot/XYPlot (#453)/String Input (#438)/
- DrugsVsRecon2TverskyCumPlot/XYPlot (#453)/String Input (#438)/settings.xml
- DrugsVsRecon2TverskyCumPlot/XYPlot (#453)/String Input (#439)/
- DrugsVsRecon2TverskyCumPlot/XYPlot (#453)/String Input (#439)/settings.xml
- DrugsVsRecon2TverskyCumPlot/XYPlot (#453)/String Input (#440)/
- DrugsVsRecon2TverskyCumPlot/XYPlot (#453)/String Input (#440)/settings.xml
- DrugsVsRecon2TverskyCumPlot/XYPlot (#453)/workflow.knime
- DrugsVsRecon2TverskyCumPlot/XYPlot (#466)/
- DrugsVsRecon2TverskyCumPlot/XYPlot (#466)/.savedWithData
- DrugsVsRecon2TverskyCumPlot/XYPlot (#466)/Boolean Input (#443)/
- DrugsVsRecon2TverskyCumPlot/XYPlot (#466)/Boolean Input (#443)/settings.xml
- DrugsVsRecon2TverskyCumPlot/XYPlot (#466)/Boolean Input (#445)/
- DrugsVsRecon2TverskyCumPlot/XYPlot (#466)/Boolean Input (#445)/settings.xml
- DrugsVsRecon2TverskyCumPlot/XYPlot (#466)/Column Selection QuickForm (#441)/
- DrugsVsRecon2TverskyCumPlot/XYPlot (#466)/Column Selection QuickForm (#441)/settings.xml
- DrugsVsRecon2TverskyCumPlot/XYPlot (#466)/Column Selection QuickForm (#442)/
- DrugsVsRecon2TverskyCumPlot/XYPlot (#466)/Column Selection QuickForm (#442)/settings.xml
- DrugsVsRecon2TverskyCumPlot/XYPlot (#466)/Column Selection QuickForm (#444)/
- DrugsVsRecon2TverskyCumPlot/XYPlot (#466)/Column Selection QuickForm (#444)/settings.xml
- DrugsVsRecon2TverskyCumPlot/XYPlot (#466)/Column Selection QuickForm (#446)/
- DrugsVsRecon2TverskyCumPlot/XYPlot (#466)/Column Selection QuickForm (#446)/settings.xml
- DrugsVsRecon2TverskyCumPlot/XYPlot (#466)/R View _Table_ (#424)/
- DrugsVsRecon2TverskyCumPlot/XYPlot (#466)/R View _Table_ (#424)/settings.xml
- DrugsVsRecon2TverskyCumPlot/XYPlot (#466)/String Input (#438)/
- DrugsVsRecon2TverskyCumPlot/XYPlot (#466)/String Input (#438)/settings.xml
- DrugsVsRecon2TverskyCumPlot/XYPlot (#466)/String Input (#439)/
- DrugsVsRecon2TverskyCumPlot/XYPlot (#466)/String Input (#439)/settings.xml
- DrugsVsRecon2TverskyCumPlot/XYPlot (#466)/String Input (#440)/
- DrugsVsRecon2TverskyCumPlot/XYPlot (#466)/String Input (#440)/settings.xml
- DrugsVsRecon2TverskyCumPlot/XYPlot (#466)/workflow.knime
- DrugsVsRecon2TverskyCumPlot/XYPlot (#471)/
- DrugsVsRecon2TverskyCumPlot/XYPlot (#471)/.savedWithData
- DrugsVsRecon2TverskyCumPlot/XYPlot (#471)/Boolean Input (#443)/
- DrugsVsRecon2TverskyCumPlot/XYPlot (#471)/Boolean Input (#443)/settings.xml
- DrugsVsRecon2TverskyCumPlot/XYPlot (#471)/Boolean Input (#445)/
- DrugsVsRecon2TverskyCumPlot/XYPlot (#471)/Boolean Input (#445)/settings.xml
- DrugsVsRecon2TverskyCumPlot/XYPlot (#471)/Column Selection QuickForm (#441)/
- DrugsVsRecon2TverskyCumPlot/XYPlot (#471)/Column Selection QuickForm (#441)/settings.xml
- DrugsVsRecon2TverskyCumPlot/XYPlot (#471)/Column Selection QuickForm (#442)/
- DrugsVsRecon2TverskyCumPlot/XYPlot (#471)/Column Selection QuickForm (#442)/settings.xml
- DrugsVsRecon2TverskyCumPlot/XYPlot (#471)/Column Selection QuickForm (#444)/
- DrugsVsRecon2TverskyCumPlot/XYPlot (#471)/Column Selection QuickForm (#444)/settings.xml
- DrugsVsRecon2TverskyCumPlot/XYPlot (#471)/Column Selection QuickForm (#446)/
- DrugsVsRecon2TverskyCumPlot/XYPlot (#471)/Column Selection QuickForm (#446)/settings.xml
- DrugsVsRecon2TverskyCumPlot/XYPlot (#471)/R View _Table_ (#424)/
- DrugsVsRecon2TverskyCumPlot/XYPlot (#471)/R View _Table_ (#424)/settings.xml
- DrugsVsRecon2TverskyCumPlot/XYPlot (#471)/String Input (#438)/
- DrugsVsRecon2TverskyCumPlot/XYPlot (#471)/String Input (#438)/settings.xml
- DrugsVsRecon2TverskyCumPlot/XYPlot (#471)/String Input (#439)/
- DrugsVsRecon2TverskyCumPlot/XYPlot (#471)/String Input (#439)/settings.xml
- DrugsVsRecon2TverskyCumPlot/XYPlot (#471)/String Input (#440)/
- DrugsVsRecon2TverskyCumPlot/XYPlot (#471)/String Input (#440)/settings.xml
- DrugsVsRecon2TverskyCumPlot/XYPlot (#471)/workflow.knime
