# Supplementary material for: MetMaxStruct: A Tversky-Similarity-Based Strategy for Analysing the (Sub)Structural Similarities of Drugs and Endogenous Metabolites
Source: Front Pharmacol. 2016 Aug 22;7:266. doi: 10.3389/fphar.2016.00266 (PMC4992690; doi:10.3389/fphar.2016.00266)
Supplement: Supplementary file 3 [file DataSheet1.ZIP › DrugsVsRecon2TverskyCumPlot/DrugsCleanedNoMetalsWithGenericNames.xls]

## Sheet: default
SMILES	Name	InChI	InChIKey	MACCS Fingerprint	GENERIC_NAME
N=C(N)N	guanidine	InChI=1S/CH5N3/c2-1(3)4/h(H5,2,3,4)	InChIKey=ZRALSGWEFCBTJO-UHFFFAOYSA-N	00000100101000010000000010000000000100000000000100000000000010000000000000000000001000001100000000000000000000000000000000010000000000000000010000000000000000000000000	Guanidine
NCCS	2-aminoethane-1-thiol	InChI=1S/C2H7NS/c3-1-2-4/h4H,1-3H2	InChIKey=UFULAYFCSOUIOV-UHFFFAOYSA-N	00000100100101010001000000001000000100000000000010000001000000100010000000000010001010000000000000000000000000001000000000000000000000000000000000000000000000000000000	Cysteamine
CS(C)=O	methanesulfinylmethane	InChI=1S/C2H6OS/c1-4(2)3/h1-2H3	InChIKey=IAZDPXIOMUYVGZ-UHFFFAOYSA-N	00100010000000000110000000000000000000000010000000000000000000001000000001000010100000000000110000010000011000000001000000000000000000000000000000000000000000000000000	Dimethyl sulfoxide
N[Pt](N)(Cl)Cl	dichloroplatinumdiamine	InChI=1S/2ClH.2H2N.Pt/h2*1H;2*1H2;/q;;2*-1;+4/p-2	InChIKey=DQLATGHUWYMOKM-UHFFFAOYSA-L	00000100001000010010000010000000100110000010000000000010000110010000000010000000001000000100000001000000000000000000000000010000000000010000000000000000000001000000000	Cisplatin
NC(=O)NO	hydroxyurea	InChI=1S/CH4N2O2/c2-1(4)3-5/h5H,(H3,2,3,4)	InChIKey=VSNHCAURESNICA-UHFFFAOYSA-N	00100101101010010000000010010000000100000010000001000000100010001000000110000000001000000100001101100000000000001000000000010000010000000000001000000000000000000000000	Hydroxyurea
CC(=O)NO	N-hydroxyacetamide	InChI=1S/C2H5NO2/c1-2(4)3-5/h5H,1H3,(H,3,4)	InChIKey=RRUDCFGSUDOHDG-UHFFFAOYSA-N	00100111101010010000000000010000000100000010000001000000100000001000000010100000000000000000001101100000000000000000000000000000000000000000001000000000000000000000000	Acetohydroxamic Acid
O1[As]2O[As]1O2	bicyclo[1.1.1]diarsoxane	InChI=1S/As2O3/c3-1-4-2(3)5-1	InChIKey=GOLCXWYRSKYTSP-UHFFFAOYSA-N	01100001000000000010100000000100000010000010001000000000000011001000000000000100000000000000000000000000000001000000001000000000000000000000000000000000000100100001000	Arsenic trioxide
C1CNCCN1	piperazine	InChI=1S/C4H10N2/c1-2-6-4-3-5-1/h5-6H,1-4H2	InChIKey=GLUUGHFHXGJENI-UHFFFAOYSA-N	01010100100001010001000010001100000101100000011010000001000000100010100000010000100010010000000000000000000000001000000000000000000000000000000000000000000000000000000	Piperazine
OCC(S)CS	2,3-disulfanylpropan-1-ol	InChI=1S/C3H8OS2/c4-1-3(6)2-5/h3-6H,1-2H2	InChIKey=WQABCVAJNWAXTE-UHFFFAOYSA-N	00100000010101000000000000011000000100000000000000000000010000100000000000001010000011000000000000000000000000001100000000000000000000000000000000000000000000000000000	Dimercaprol
Cc1cn[nH]c1	4-methyl-1H-pyrazole	InChI=1S/C4H6N2/c1-4-2-5-6-3-4/h2-3H,1H3,(H,5,6)	InChIKey=RIKMMFOAQPJVMX-UHFFFAOYSA-N	01001110000000010000000010000100000000000010011000000000000000000000001010000000000100100000000001000100000000000010000000000000000000000000000000000000000000000000000	Fomepizole
Oc1ccccc1	phenol	InChI=1S/C6H6O/c7-6-4-2-1-3-5-6/h1-5,7H	InChIKey=ISWSIDIOOBJBQZ-UHFFFAOYSA-N	01111000010000100000000100010000000000010000000000000100000000000000000000000000000000000000000000000000000000000000000000000000000000000000000000000000000000000000000	Phenol
O=C([O-])CCCO	4-hydroxybutanoate	InChI=1S/C4H8O3/c5-3-1-2-4(6)7/h5H,1-3H2,(H,6,7)/p-1	InChIKey=SJZRECIVHVDYJC-UHFFFAOYSA-M	00100001010111000001100000010000001000000001000010000000010000100000000000001000000010000000000000000000000000000000010000000000000000000000000000000000000000000000000	Gamma Hydroxybutyric Acid
Cn1cc[nH]c1=S	1-methyl-2,3-dihydro-1H-imidazole-2-thione	InChI=1S/C4H6N2S/c1-6-3-2-5-4(6)7/h2-3H,1H3,(H,5,7)	InChIKey=PMRYVIKBURPHAH-UHFFFAOYSA-N	01001110101000011010001010000100000000000000111000000000000010000000001001000010010101010101010000000110000100000000000100000000000000000000000000000000000000000000000	Methimazole
[NH4+].CC(O)C(=O)[O-]	ammonium 2-hydroxypropanoate	InChI=1S/C3H6O3.H3N/c1-2(4)3(5)6;/h2,4H,1H3,(H,5,6);1H3	InChIKey=RZOBLYBZQXQGFY-UHFFFAOYSA-N	10100111010010110000100000010000000100000001000000000000000000000000000000000000000000000000001000000000000000000000010000000000000000000000000000000000000000000000000	Ammonium lactate
N[C@@H]1CONC1=O	(4R)-4-amino-1,2-oxazolidin-3-one	InChI=1S/C3H6N2O2/c4-2-1-7-5-3(2)6/h2H,1,4H2,(H,5,6)/t2-/m1/s1	InChIKey=DYDCUQKUCUHJBH-UWTATZPHSA-N	01100101111011011000000110000100010100010010011001000001110000101000011110101100001100110000001101000000000001001100000000000000000000000000001000000000000000000000000	Cycloserine
FC(F)(F)C(Cl)Br	2-bromo-2-chloro-1,1,1-trifluoroethane	InChI=1S/C2HBrClF3/c3-1(4)2(5,6)7/h1H	InChIKey=BCQZXOMGPXTTIC-UHFFFAOYSA-N	00000000000000000000000000000000100000000000000000000010000110010000000000000000000000000000000000000000000000000000000010001000000000000000000000000000000000000000000	Halothane
O=C(O)P(=O)(O)O	phosphonoformic acid	InChI=1S/CH3O5P/c2-1(3)7(4,5)6/h(H,2,3)(H2,4,5,6)	InChIKey=ZJAOAACCNHFJAH-UHFFFAOYSA-N	00100001010010000010100000110010000110000011000000000010000010001000000000000000000000000000001001000000000000001000001000010000000000000100000000000000000000000000000	Foscarnet
Nc1ccncc1	pyridin-4-amine	InChI=1S/C5H6N2/c6-5-1-3-7-4-2-5/h1-4H,(H2,6,7)	InChIKey=NUKYPUAOHBNCPY-UHFFFAOYSA-N	01011100101000010000000010000101010000000000010000000000000000000000100000000000001000100000000000000100000000000000000000000000000000000000000000000000000000000000000	Dalfampridine
CCCCCON=O	pentyl nitrite	InChI=1S/C5H11NO2/c1-2-3-4-5-8-6-7/h2-5H2,1H3	InChIKey=CSDTZUBPSYWZDX-UHFFFAOYSA-N	00100111010101000001000000000000001011001010000110111001011000001000000010000000000000000000000110000001000000000000000000000000000000000000001000000000000000000000000	Amyl Nitrite
OCc1ccccc1	phenylmethanol	InChI=1S/C7H8O/c8-6-7-4-2-1-3-5-7/h1-5,8H,6H2	InChIKey=WVDDGKGOMKODPV-UHFFFAOYSA-N	01111000010101000000000000010000000000000000000000000000010000000000000000000000000010000000000000000000000000000000000000000000000000000000000000000000000000000000000	Benzyl alcohol
CN(CCCl)CCCl	bis(2-chloroethyl)(methyl)amine	InChI=1S/C5H11Cl2N/c1-8(4-2-6)5-3-7/h2-5H2,1H3	InChIKey=HAWPXGHAZFHHAD-UHFFFAOYSA-N	00000110100101000011000000001000100001100000100010110001000000010010000001000000110000000000000000000000000000000000000000000000000000000000000000000000000000000000000	Mechlorethamine
COC(F)(F)C(Cl)Cl	2,2-dichloro-1,1-difluoro-1-methoxyethane	InChI=1S/C3H4Cl2F2O/c1-8-3(6,7)2(4)5/h2H,1H3	InChIKey=RFKMCNOHBTXSMU-UHFFFAOYSA-N	00100010010000000000000000000000100000001000000000000010000110010000000001000000000000000000000000000000000000000000000000001000000000000000000000000000000000000000000	Methoxyflurane
C[C@@H]1O[C@@H]1P(=O)(O)O	[(2R,3S)-3-methyloxiran-2-yl]phosphonic acid	InChI=1S/C3H7O4P/c1-2-3(7-2)8(4,5)6/h2-3H,1H3,(H2,4,5,6)/t2-,3+/m0/s1	InChIKey=YMDXZJFXQJVXBF-STHAYSLISA-N	01100011010000101010100000110100000110000010000000000010000010001000000000000100000000000000001001000000000001000000001000010000000000000100000010000010000000000000000	Fosfomycin
NCCc1ccn[nH]1	2-(1H-pyrazol-5-yl)ethan-1-amine	InChI=1S/C5H9N3/c6-3-1-5-2-4-7-8-5/h2,4H,1,3,6H2,(H,7,8)	InChIKey=JXDFEQONERDKSS-UHFFFAOYSA-N	01001100101101010001000010000100000100000010011010000001000000100010001010001000001110100000000001000100000000000110000000000000000000000000000000000000000000000000000	Betazole
O.O.NCC(=O)O[Al]	$l^{1}-alumanyl 2-aminoacetate dihydrate	InChI=1S/C2H5NO2.Al.2H2O/c3-1-2(4)5;;;/h1,3H2,(H,4,5);;2*1H2/q;+1;;/p-1	InChIKey=RBNPZEHAODHBPZ-UHFFFAOYSA-M	10100101110111010000100000110000001100001011000000000000000000001010000100000000001010000000000000000000000000000000000000000000000000000000000000001000000000000000000	Dihydroxyaluminium
CC(C)(S)C(N)C(=O)O	2-amino-3-methyl-3-sulfanylbutanoic acid	InChI=1S/C5H11NO2S/c1-5(2,9)3(6)4(7)8/h3,9H,6H2,1-2H3,(H,7,8)	InChIKey=VVNCNSJFMMFHPL-UHFFFAOYSA-N	00100111111010010100000000010000000100000001000000000010000000000000000100000010001001000000100000001000000000001100000000000000000000000000000000000000000000000000000	Penicillamine
NCCCCCC(=O)O	6-aminohexanoic acid	InChI=1S/C6H13NO2/c7-5-3-1-2-4-6(8)9/h1-5,7H2,(H,8,9)	InChIKey=SLXKOJJOQWFEFD-UHFFFAOYSA-N	00100101110111010001000000010000001101100001000010000001000000100010000000011000001010000000000000000000000000000000000000000000000000000000000000000000000000000000000	Aminocaproic Acid
NC(=O)c1cnccn1	pyrazine-2-carboxamide	InChI=1S/C5H5N3O/c6-5(9)4-3-7-1-2-8-4/h1-3H,(H2,6,9)	InChIKey=IPEHBUMCGVEMRF-UHFFFAOYSA-N	01111100101010010000000010000100000000000000011001000000100000000000110100100000001000110000000000000100000000000000000000000000000000000000000000000000000000000000000	Pyrazinamide
C=CCN.ClCC1CO1	2-(chloromethyl)oxirane; prop-2-en-1-amine	InChI=1S/C3H5ClO.C3H7N/c4-1-3-2-5-3;1-2-3-4/h3H,1-2H2;2H,1,3-4H2	InChIKey=ZNSIZMQNQCNRBW-UHFFFAOYSA-N	11100100110101110000000000001100101001000000000000000000010000010011000000000000001010000000000000000000000001000000000000000000000010000000000010000010000000000000000	Sevelamer
Nc1[nH]c(=O)ncc1F	6-amino-5-fluoro-1,2-dihydropyrimidin-2-one	InChI=1S/C4H4FN3O/c5-2-1-7-4(9)8-3(2)6/h1H,(H3,6,7,8,9)	InChIKey=XRECTZIEBJDKEO-UHFFFAOYSA-N	01111100101010011000001110000101110100010000011001000100100110000000110000000001001000100100000000000100000000000000000000011000110000000000000000000000000000000000000	Flucytosine
O.O=[AlH3]O[AlH3]=O.O=[Si]=O	oxo[(oxoalumanyl)oxy]alumane silanedione hydrate	InChI=1S/2Al.O2Si.H2O.3O/c;;1-3-2;;;;/h;;;1H2;;;	InChIKey=SVPXDRXYRYOSEX-UHFFFAOYSA-N	10100001000000000000100000110010000110001010000000000000000000001000000000000100000000000000000001000000000000000000000000010000000000000000000000101000000000000000000	Bentoquatam
O=c1[nH]cc(F)c(=O)[nH]1	5-fluoro-1,2,3,4-tetrahydropyrimidine-2,4-dione	InChI=1S/C4H3FN2O2/c5-2-1-6-4(9)7-3(2)8/h1H,(H2,6,7,8,9)	InChIKey=GHASVSINZRGABV-UHFFFAOYSA-N	01111101001010011000001110000110100100010000011001000100100110000000110000100101000000100100000000000100000000000100000000011000010000000000000000000000000000000000000	Fluorouracil
CN(C)C(=N)NC(=N)N	1-carbamimidamido-N,N-dimethylmethanimidamide	InChI=1S/C4H11N5/c1-9(2)4(7)8-3(5)6/h1-2H3,(H5,5,6,7,8)	InChIKey=XZWYZXLIPXDOLR-UHFFFAOYSA-N	00000110101000010110000010000000000100000000100100000000000010000000000001000000111000101100100000000000000000000100000000010000000000000000010000000000000000000000000	Metformin
[Ca+2].CC(=O)[O-].CC(=O)[O-]	calcium diacetate	InChI=1S/2C2H4O2.Ca/c2*1-2(3)4;/h2*1H3,(H,3,4);/q;;+2/p-2	InChIKey=VSGNNIFQASZAOI-UHFFFAOYSA-L	10100011010010000100100000100010000000000001000000000000000000000000000000000000000000000000000000000000000000000000010000000000000000000000000000000000000010000000000	Calcium Acetate
C#CC(O)(/C=C/Cl)CC	1-chloro-3-ethylpent-1-en-4-yn-3-ol	InChI=1S/C7H9ClO/c1-3-7(9,4-2)5-6-8/h1,5-6,9H,4H2,2H3/b6-5+	InChIKey=ZEHYJZXQEQOSON-AATRIKPKSA-N	00100010010100100000000000010000101000000000000000001010000000110001000000000000000000000000000000001000000000000000000000000000000000000000000000000100000000000000000	Ethchlorvynol
C=CC(N)CCC(=O)O	4-aminohex-5-enoic acid	InChI=1S/C6H11NO2/c1-2-5(7)3-4-6(8)9/h2,5H,1,3-4,7H2,(H,8,9)	InChIKey=PJDFLNIOAUIZSL-UHFFFAOYSA-N	00100101111110010001000000010000001100000001000010000001000000100001000000001000001000000000000000000000000000000000000000000000000010000000000000000000000000000000000	Vigabatrin
FC(F)OC(F)C(F)(F)F	2-(difluoromethoxy)-1,1,1,2-tetrafluoroethane	InChI=1S/C3H2F6O/c4-1(3(7,8)9)10-2(5)6/h1-2H	InChIKey=DPYMFVXJLLWWEU-UHFFFAOYSA-N	00100000010000000000000000000000100000001000000000000010000110000000000000000000000000000000000000000000000000000000000000001000000000000000000000000000000000000000000	Desflurane
CCCC(CCC)C(=O)O	2-propylpentanoic acid	InChI=1S/C8H16O2/c1-3-5-7(6-4-2)8(9)10/h7H,3-6H2,1-2H3,(H,9,10)	InChIKey=NIJJYAXOARWZEE-UHFFFAOYSA-N	00100011010110000101000000010000000001100001000010011000001000000000000000011000000000000000000000000000000000000000000000000000000000000000000000000000000000000000000	Valproic Acid
O=C(O)C(S)C(S)C(=O)O	2,3-disulfanylbutanedioic acid	InChI=1S/C4H6O4S2/c5-3(6)1(9)2(10)4(7)8/h1-2,9-10H,(H,5,6)(H,7,8)	InChIKey=ACTRVOBWPAIOHC-UHFFFAOYSA-N	00100001010010000000100000110010000100000001000000000000000000000000000000000010000001000000000000000000000000001100000000000000000000000000000000000000000000000000000	Succimer
C[C@H](N)Cc1ccccc1	(2S)-1-phenylpropan-2-amine	InChI=1S/C9H13N/c1-8(10)7-9-5-3-2-4-6-9/h2-6,8H,7,10H2,1H3/t8-/m0/s1	InChIKey=KWTSXDURSIMDCE-QMMMGPOBSA-N	01011110101100010000000000000000000000000000000000010001000000100000000000000000001000000000000000000000000000000000000000000000000000000000000000000000000000000000000	Dextroamphetamine
S=c1nc[nH]c2nc[nH]c21	6,7-dihydro-3H-purine-6-thione	InChI=1S/C5H4N4S/c10-5-3-4(7-1-6-3)8-2-9-5/h1-2H,(H2,6,7,8,9,10)	InChIKey=GLVAUDGFNGKCSF-UHFFFAOYSA-N	01011100001000010000000010000100000100000100011000000000000001000100101000000010000101110100010000000110000100001100000100000000100000000000000000000000000000000000000	Mercaptopurine
NNC(=O)c1ccncc1	pyridine-4-carbohydrazide	InChI=1S/C6H7N3O/c7-9-6(10)5-1-3-8-4-2-5/h1-4H,7H2,(H,9,10)	InChIKey=QRXWMOHMRWLFEY-UHFFFAOYSA-N	01111100101010010000000010000100000100000010010001000000100000000000100110100000001000000000000001100100000000000010000000000000000000000000000000000000000000000000000	Isoniazid
NNCCc1ccccc1	(2-phenylethyl)hydrazine	InChI=1S/C8H12N2/c9-10-7-6-8-4-2-1-3-5-8/h1-5,10H,6-7,9H2	InChIKey=RMUCZJUITONUFY-UHFFFAOYSA-N	01011100100101010001000010000000000100000010000010000001000000100010000010001000001010000000000001100000000000000010000000000000000000000000000000000000000000000000000	Phenelzine
CC(N)Cc1ccccc1	1-phenylpropan-2-amine	InChI=1S/C9H13N/c1-8(10)7-9-5-3-2-4-6-9/h2-6,8H,7,10H2,1H3	InChIKey=KWTSXDURSIMDCE-UHFFFAOYSA-N	01011110101100010000000000000000000000000000000000010001000000100000000000000000001000000000000000000000000000000000000000000000000000000000000000000000000000000000000	Amphetamine
C[n+]1ccccc1/C=N/O	2-[(1E)-(hydroxyimino)methyl]-1-methylpyridin-1-ium	InChI=1S/C7H8N2O/c1-9-5-3-2-4-7(9)6-8-10/h2-6H,1H3/p+1	InChIKey=JBKPUQTUERUYQE-UHFFFAOYSA-O	01111110101000001010001010010100000000000010110100000000000000001000110011000000010000011001000101000100000000000000010000000000000000000000001000000000000000000000000	Pralidoxime
CN1C(=O)OC(C)(C)C1=O	trimethyl-1,3-oxazolidine-2,4-dione	InChI=1S/C6H9NO3/c1-6(2)4(8)7(3)5(9)10-6/h1-3H3	InChIKey=IRYJRGCIQBGHIV-UHFFFAOYSA-N	01100111111010101110100101000110000000010001111001000010100010000000001101100100010100000001101000001000000001000000000000000000000000000000000100000000000000000000000	Trimethadione
Cc1c(O)c(=O)ccn1C	3-hydroxy-1,2-dimethyl-1,4-dihydropyridin-4-one	InChI=1S/C7H9NO2/c1-5-7(10)6(9)3-4-8(5)2/h3-4,10H,1-2H3	InChIKey=TZXKOCQBRNJULO-UHFFFAOYSA-N	01111111111010101110001100010100000000010000110000000100000000000000110101000000010000000001001000000100000000000000000000000000000000000000000000000000000000000000000	Deferiprone
CNC(C)CCC=C(C)C	methyl(6-methylhept-5-en-2-yl)amine	InChI=1S/C9H19N/c1-8(2)6-5-7-9(3)10-4/h6,9-10H,5,7H2,1-4H3	InChIKey=XVQUOJBERHHONY-UHFFFAOYSA-N	00000110101100010101000001000000000000000000000010110001001000100001000001001000000000000010100000000000000000000000100000000000000000000000000000000000000000000000000	Isometheptene
FC(F)OC(F)(F)C(F)Cl	2-chloro-1-(difluoromethoxy)-1,1,2-trifluoroethane	InChI=1S/C3H2ClF5O/c4-1(5)3(8,9)10-2(6)7/h1-2H	InChIKey=JPGQOUSTVILISH-UHFFFAOYSA-N	00100000010000000000000000000000100000001000000000000010000110010000000000000000000000000000000000000000000000000000000000001000000000000000000000000000000000000000000	Enflurane
CCC1(C)CC(=O)NC1=O	3-ethyl-3-methylpyrrolidine-2,5-dione	InChI=1S/C7H11NO2/c1-3-7(2)4-5(9)8-6(7)10/h3-4H2,1-2H3,(H,8,9,10)	InChIKey=HAPOVYFOVVWLRS-UHFFFAOYSA-N	01100111101110011100000100000110001000010000010001111011100000100000001000111100000100000000000000001000000000000000000000000000000000000000000000000000000000000000000	Ethosuximide
COC(=O)CCC(=O)CN	methyl 5-amino-4-oxopentanoate	InChI=1S/C6H11NO3/c1-10-6(9)3-2-5(8)4-7/h2-4,7H2,1H3	InChIKey=YUUAYBAIHCDHHD-UHFFFAOYSA-N	00100111110111110001100000000010001001001001000010100000001000000010000101011000001010000000000000000000000000000000000000000000000000000000000000000000000000000000000	Methyl aminolevulinate
CC(=O)N[C@@H](CS)C(=O)O	(2R)-2-acetamido-3-sulfanylpropanoic acid	InChI=1S/C5H9NO3S/c1-3(7)6-4(2-10)5(8)9/h4,10H,2H2,1H3,(H,6,7)(H,8,9)/t4-/m0/s1	InChIKey=PWKSKIMOESPYIA-BYPYZUCNSA-N	00100111111111010000100000010010000100000001000001000001101000100000000100101010000010000000000000000000000000001100000000000000000000000000000000000000000000000000000	Acetylcysteine
O=C(O)c1ccccc1O	2-hydroxybenzoic acid	InChI=1S/C7H6O3/c8-6-4-2-1-3-5(6)7(9)10/h1-4,8H,(H,9,10)	InChIKey=YGSDEFSMJLZEOE-UHFFFAOYSA-N	01111001010010101000101100010000000100010001000000000100000000000000000000000100000000000000000000000000000000000100000000000000000000000000000000000000000000000000000	Salicyclic acid
FC(F)OC(Cl)C(F)(F)F	2-chloro-2-(difluoromethoxy)-1,1,1-trifluoroethane	InChI=1S/C3H2ClF5O/c4-1(3(7,8)9)10-2(5)6/h1-2H	InChIKey=PIWKPBJCKXDKJR-UHFFFAOYSA-N	00100000010000000000000000000000100000001000000000000010000110010000000000000000000000000000000000000000000000000000000000001000000000000000000000000000000000000000000	Isoflurane
NC(=O)c1ccccc1O	2-hydroxybenzamide	InChI=1S/C7H7NO2/c8-7(10)5-3-1-2-4-6(5)9/h1-4,9H,(H2,8,10)	InChIKey=SKZKKFZAGNVIMN-UHFFFAOYSA-N	01111101111010111000001100010000000100010000000001000100100000000000010000100100001000000000000000000000000000000100000000000000000000000000000000000000000000000000000	Salicylamide
N[C@@H]1CC1c1ccccc1	(1R)-2-phenylcyclopropan-1-amine	InChI=1S/C9H11N/c10-9-6-8(9)7-4-2-1-3-5-7/h1-5,8-9H,6,10H2/t8?,9-/m1/s1	InChIKey=AELCINSCMGFISI-YGPZHTELSA-N	01011100101000011000000000000000010000000000000000000001000000100000000000001000001000000000000000000000100000000000000000000000000000000000000010000000000000000000000	Tranylcypromine
CNCCc1ccccn1	methyl[2-(pyridin-2-yl)ethyl]amine	InChI=1S/C8H12N2/c1-9-7-5-8-4-2-3-6-10-8/h2-4,6,9H,5,7H2,1H3	InChIKey=UUQMNUMQCIQDMZ-UHFFFAOYSA-N	01011110101101010001000010000100000000000000010010110001000000100010100001000000100010100000000000000100000000000000000000000000000000000000000000000000000000000000000	Betahistine
O=c1ncnc2[nH][nH]cc1-2	1H,2H,4H-pyrazolo[3,4-d]pyrimidin-4-one	InChI=1S/C5H4N4O/c10-5-3-1-8-9-4(3)6-2-7-5/h1-2H,(H2,6,7,8,9,10)	InChIKey=OFCNXPDARWKPPY-UHFFFAOYSA-N	01111100001010010000001110000100000100010010011001000100100001000100111010100000000100110100000001100100000000000110000000000000100000000000000000000000000000000000000	Allopurinol
CN[C@@H](C)Cc1ccccc1	methyl[(2S)-1-phenylpropan-2-yl]amine	InChI=1S/C10H15N/c1-9(11-2)8-10-6-4-3-5-7-10/h3-7,9,11H,8H2,1-2H3/t9-/m0/s1	InChIKey=MYWUZJCMWCOHBA-VIFPVBQESA-N	01011110101100010100000000000000000000000000000000110001000000100000000001000000000000000000000000000000000000000000000000000000000000000000000000000000000000000000000	Methamphetamine
O=c1[nH]c2cc(Cl)ccc2o1	5-chloro-2,3-dihydro-1,3-benzoxazol-2-one	InChI=1S/C7H4ClNO2/c8-4-1-2-6-5(3-4)9-7(10)11-6/h1-3H,(H,9,10)	InChIKey=TZFWDZFKRBELIQ-UHFFFAOYSA-N	01111101001010110000000100000100100000010101011001000100100111010100001100000001000100000000000000000100000001000000000000000000000000000000000100000000000000000000000	Chlorzoxazone
CC(=O)NCCCS(=O)(=O)O	3-acetamidopropane-1-sulfonic acid	InChI=1S/C5H11NO4S/c1-5(7)6-3-2-4-11(8,9)10/h2-4H2,1H3,(H,6,7)(H,8,9,10)	InChIKey=AFCGFAGUEYAMAO-UHFFFAOYSA-N	00100111101111010011100000111010001110000010000011100011101010101010000000111010000010000000010001010000011010010001001000000011000000000000000000000000000000000000000	Acamprosate
CCc1cc(C(N)=S)ccn1	2-ethylpyridine-4-carbothioamide	InChI=1S/C8H10N2S/c1-2-7-5-6(8(9)11)3-4-10-7/h3-5H,2H2,1H3,(H2,9,11)	InChIKey=AEOCXXJPGCBFJA-UHFFFAOYSA-N	01011110101100010000000010000100000000000000010000001001000000000000100000000010001001000000010000000100000000000000000100000000000000000000000000000000000000000000000	Ethionamide
CC(C)OP(=O)(F)OC(C)C	bis(propan-2-yl) fluorophosphonate	InChI=1S/C6H14FO3P/c1-5(2)9-11(7,8)10-6(3)4/h5-6H,1-4H3	InChIKey=MUCZHBLJLSDCSD-UHFFFAOYSA-N	00100011010000100110100001000000100010001010000000000010000110001000000000000000000000000000100000000000000000000000001000001000000000010100000000000000000000000000000	Isoflurophate
FC(F)(F)C(F)(F)C(F)(F)F	octafluoropropane	InChI=1S/C3F8/c4-1(5,2(6,7)8)3(9,10)11	InChIKey=QYSGYZVSCZSLHT-UHFFFAOYSA-N	00000000000000000000000000000000100000000000000000000010000110000000000000000000000000000000000000000000000000000000000000001000000000000000000000000000000000000000000	Perflutren
CCCc1cc(=O)[nH]c(=S)[nH]1	6-propyl-2-sulfanylidene-1,2,3,4-tetrahydropyrimidin-4-one	InChI=1S/C7H10N2OS/c1-2-3-5-4-6(10)9-7(11)8-5/h4H,2-3H2,1H3,(H2,8,9,10,11)	InChIKey=KNAHARQHSZJURB-UHFFFAOYSA-N	01111110001110010001000110000100000100010000011011011101100010100000110000111010000001100100010000000110000100000100000100010000000000000000000000000000000000000000000	Propylthiouracil
Nc1ccc(C(=O)O)c(O)c1	4-amino-2-hydroxybenzoic acid	InChI=1S/C7H7NO3/c8-4-1-2-5(7(10)11)6(9)3-4/h1-3,9H,8H2,(H,10,11)	InChIKey=WUBBRNOQWQTFEX-UHFFFAOYSA-N	01111101111010111000101100010001010100010001000000000100000000000000010000000100001000000000000000000000000000000100000000000000000000000000000000000000000000000000000	Aminosalicylic Acid
CC(=O)Nc1ccc(O)cc1	N-(4-hydroxyphenyl)acetamide	InChI=1S/C8H9NO2/c1-6(10)9-7-2-4-8(11)5-3-7/h2-5,11H,1H3,(H,9,10)	InChIKey=RZVAJINKPMORJF-UHFFFAOYSA-N	01111111111010110000000100010001010100010000000001000100100000000000000000100000000000000000000000000000000000000000000000000000000000000000000000000000000000000000000	Acetaminophen
CC(C)(N)Cc1ccccc1	2-methyl-1-phenylpropan-2-amine	InChI=1S/C10H15N/c1-10(2,11)8-9-6-4-3-5-7-9/h3-7H,8,11H2,1-2H3	InChIKey=DHHVAGZRUROJKS-UHFFFAOYSA-N	01011110101100010100000000000000000000000000000000010011000000100000000000000000001000000000100000001000000000000000000000000000000000000000000000000000000000000000000	Phentermine
CC(C)C[C@H](CN)CC(=O)O	(3S)-3-(aminomethyl)-5-methylhexanoic acid	InChI=1S/C8H17NO2/c1-6(2)3-7(5-9)4-8(10)11/h6-7H,3-5,9H2,1-2H3,(H,10,11)/t7-/m0/s1	InChIKey=AYXYPKUFHZROOJ-ZETCQYMHSA-N	00100111110111010100000000010000001100000001000000010000001000100010000000011000001010000000100000000000000000000000000000000000000000000000000000000000000000000000000	Pregabalin
NC12CC3CC(CC(C3)C1)C2	adamantan-1-amine	InChI=1S/C10H17N/c11-10-4-7-1-8(5-10)3-9(2-7)6-10/h7-9H,1-6,11H2	InChIKey=DKNWSYNQZKUICI-UHFFFAOYSA-N	01010100101000010000010000000000010000100000000000000011000001100100000000010000001000000000000000001000000000000000000000000000000000000000000000000000000000000000000	Amantadine
Nc1nc(=S)c2[nH]cnc2[nH]1	2-amino-6,7-dihydro-3H-purine-6-thione	InChI=1S/C5H5N5S/c6-5-9-3-2(4(11)10-5)7-1-8-3/h1H,(H4,6,7,8,9,10,11)	InChIKey=WYWHKKSPHMUBEB-UHFFFAOYSA-N	01011100101000010000000010000101010100000100011000000000000011000100101000000010001101110100010000000110000100001100000100010000100000000000010000000000000000000000000	Thioguanine
Nc1ccc(S(N)(=O)=O)cc1	4-aminobenzene-1-sulfonamide	InChI=1S/C6H8N2O2S/c7-5-1-3-6(4-2-5)11(8,9)10/h1-4H,7H2,(H2,8,9,10)	InChIKey=FDDDEECHVMSUSB-UHFFFAOYSA-N	01111101101000010010000010000011010110000010000001000010000010001000000010000010001001000000010001010010011110010001000000000000000001100000000000000000000000000000000	Sulfanilamide
CCC1(C)OC(=O)N(C)C1=O	5-ethyl-3,5-dimethyl-1,3-oxazolidine-2,4-dione	InChI=1S/C7H11NO3/c1-4-7(2)5(9)8(3)6(10)11-7/h4H2,1-3H3	InChIKey=VQASKUSHBVDKGU-UHFFFAOYSA-N	01100111111110101110100101000110001000010001111001011010101010000000001101100100010100000001001000001000000001000000000000000000000000000000000100000000000000000000000	Paramethadione
CC(C[N+](C)(C)C)OC(N)=O	1-(trimethylazaniumyl)propan-2-yl carbamate	InChI=1S/C7H16N2O2/c1-6(11-7(8)10)5-9(2,3)4/h6H,5H2,1-4H3,(H-,8,10)/p+1	InChIKey=NZUPCNDJBJXXRF-UHFFFAOYSA-O	00100111111111110110000011000000001000001001100001010010100010000010000101010000111000000000100000000000000000000000010000000000000000001000000100000000000000000000000	Bethanechol
N[C@@H](Cc1cnc[nH]1)C(=O)O	(2S)-2-amino-3-(1H-imidazol-5-yl)propanoic acid	InChI=1S/C6H9N3O2/c7-5(6(10)11)1-4-2-8-3-9-4/h2-3,5H,1,7H2,(H,8,9)(H,10,11)/t5-/m0/s1	InChIKey=HNDVDQJCIGZPNO-YFKPBYRVSA-N	01101101111110010000000010010100000100000001011000000001000000100000001100001000001100110100000000000100000000001100000000000000000000000000000000000000000000000000000	L-Histidine
NC[C@H]1CC[C@H](C(=O)O)CC1	(1r,4r)-4-(aminomethyl)cyclohexane-1-carboxylic acid	InChI=1S/C8H15NO2/c9-5-6-1-3-7(4-2-6)8(10)11/h6-7H,1-5,9H2,(H,10,11)/t6-,7-	InChIKey=GYDJEQRTZSCIOI-LJGSYFOKSA-N	01110101110111010001000000010000000101100001000010000000000000000010000000011000001010000000000000000000000000000000000000000000000000000000000000000000000000000000000	Tranexamic Acid
S=P(N1CC1)(N1CC1)N1CC1	tris(aziridin-1-yl)-$l^{5}-phosphanethione	InChI=1S/C6H12N3PS/c11-10(7-1-2-7,8-3-4-8)9-5-6-9/h1-6H2	InChIKey=FOCVUCIESVLUNU-UHFFFAOYSA-N	01000100101001000011000010001100000010100010111010000010000010000010000010000010100001000101010000010000000000000000000100000000000000000100000010000010000000000000000	Thiotepa
CNC(C)CC1CCCCC1	(1-cyclohexylpropan-2-yl)(methyl)amine	InChI=1S/C10H21N/c1-9(11-2)8-10-6-4-3-5-7-10/h9-11H,3-8H2,1-2H3	InChIKey=JCRIVQIOJSSCQD-UHFFFAOYSA-N	01010110101100010101000000000000000001100000000010110001001000100000000001010000000000000000000000000000000000000000000000000000000000000000000000000000000000000000000	Propylhexedrine
[Cl-].C[N+](C)(C)CCOC(N)=O	2-(trimethylazaniumyl)ethyl carbamate chloride	InChI=1S/C6H14N2O2.ClH/c1-8(2,3)4-5-10-6(7)9;/h4-5H2,1-3H3,(H-,7,9);1H	InChIKey=AIXAANGOTKPUOY-UHFFFAOYSA-N	10100111111111010111000011001000101000001001100011110011110010010010000101011000111000000000100000000000000000000000010000000000000000001000000100000000000000000000000	Carbachol
[Na+].O=C([O-])c1ccccc1O	sodium 2-hydroxybenzoate	InChI=1S/C7H6O3.Na/c8-6-4-2-1-3-5(6)7(9)10;/h1-4,8H,(H,9,10);/q;+1/p-1	InChIKey=ABBQHOQBGMUPJH-UHFFFAOYSA-M	11111001010010101000101100010000000000010001000000000100000000000000000000000100000000000000000000000000000000000000010000000000000100000000000000000000000000000000000	Salicylate-sodium
O=P(O)(O)C(Cl)(Cl)P(=O)(O)O	[dichloro(phosphono)methyl]phosphonic acid	InChI=1S/CH4Cl2O6P2/c2-1(3,10(4,5)6)11(7,8)9/h(H2,4,5,6)(H2,7,8,9)	InChIKey=ACSIXWWBWUQEHA-UHFFFAOYSA-N	00100001000000000010100000110010100110000010000000000010000110011000000000000100000000000000000001000000000000000100001000010000000000000100000000000000000000000000000	Clodronate
CC(=O)OC(C)C[N+](C)(C)C	[2-(acetyloxy)propyl]trimethylazanium	InChI=1S/C8H18NO2/c1-7(11-8(2)10)6-9(3,4)5/h7H,6H2,1-5H3/q+1	InChIKey=NZWOPGCLSHLLPA-UHFFFAOYSA-N	00100111110111100110000001000000001000001001100000010010001000000010000101000000110000000000100000000000000000000000010000000000000000001000000000000000000000000000000	Methacholine
Nc1ccc(O)c(C(=O)O)c1	5-amino-2-hydroxybenzoic acid	InChI=1S/C7H7NO3/c8-4-1-2-6(9)5(3-4)7(10)11/h1-3,9H,8H2,(H,10,11)	InChIKey=KBOPZPXVLCULAV-UHFFFAOYSA-N	01111101111010111000101100010001010100010001000000000100000000000000000000000100001000000000000000000000000000000100000000000000000000000000000000000000000000000000000	Mesalazine
COC(CNC(N)=O)C[Hg]Cl	[3-(chloromercurio)-2-methoxypropyl]urea	InChI=1S/C5H11N2O2.ClH.Hg/c1-4(9-2)3-7-5(6)8;;/h4H,1,3H2,2H3,(H3,6,7,8);1H;/q;;+1/p-1	InChIKey=BJFGVYCULWBXKF-UHFFFAOYSA-M	00100111111111110000000010001000101100001010000001100000100010010010000101001000001010000100000000000000000000000000000000010000010000010000000000000000001000000000000	Chlormerodrin
C[C@@H](N)[C@@H](O)c1ccccc1	(1S,2R)-2-amino-1-phenylpropan-1-ol	InChI=1S/C9H13NO/c1-7(10)9(11)8-5-3-2-4-6-8/h2-7,9,11H,10H2,1H3/t7-,9-/m1/s1	InChIKey=DLNKOYKMWOXYQA-VXNVDRBHSA-N	01111110111000110000000000010000000100000000000000000000000000000000000100000000001000000000000000000000000000001000000000000000000000000000000000000000000000000000000	Phenylpropanolamine
CC(O)(P(=O)(O)O)P(=O)(O)O	(1-hydroxy-1-phosphonoethyl)phosphonic acid	InChI=1S/C2H8O7P2/c1-2(3,10(4,5)6)11(7,8)9/h3H,1H3,(H2,4,5,6)(H2,7,8,9)	InChIKey=DBVJJBKOTRCVKF-UHFFFAOYSA-N	00100011010000000010100000110010000110000010000000000010000010001000000000000100000000000000001001000000000000001100001000010000000000000100000000000000000000000000000	Etidronic acid
CC(C)[C@@H]1CC[C@@H](C)C[C@H]1O	(1R,2S,5R)-5-methyl-2-(propan-2-yl)cyclohexan-1-ol	InChI=1S/C10H20O/c1-7(2)9-5-4-8(3)6-10(9)11/h7-11H,4-6H2,1-3H3/t8-,9+,10-/m1/s1	InChIKey=NOOLISFMXDJSKH-KXUCPTDWSA-N	01110010010000101101000101010000001001110000000010110000001000100000000000011000000000000000100000000000000000000000000000000000000000000000000000000000000000000000000	Menthol
C#CCN(C)Cc1ccccc1	benzyl(methyl)(prop-2-yn-1-yl)amine	InChI=1S/C11H13N/c1-3-9-12(2)10-11-7-5-4-6-8-11/h1,4-8H,9-10H2,2H3	InChIKey=DPWPWRLQFGFJFI-UHFFFAOYSA-N	01011110100101000010000000001000000000000000100000010000000000000010000001000000110000000000000000000000000000000000000000000000000000000000000000000100000000000000000	Pargyline
FCOC(C(F)(F)F)C(F)(F)F	1,1,1,3,3,3-hexafluoro-2-(fluoromethoxy)propane	InChI=1S/C4H3F7O/c5-1-12-2(3(6,7)8)4(9,10)11/h2H,1H2	InChIKey=DFEYYRMXOJXZRJ-UHFFFAOYSA-N	00100000010101100000000000000000100000001000000000000010010110000000000000000000000000000000000000000000000000000000000000001000000000000010000000000000000000000000000	Sevoflurane
C#CC1(OC(N)=O)CCCCC1	1-ethynylcyclohexyl carbamate	InChI=1S/C9H13NO2/c1-2-9(12-8(10)11)6-4-3-5-7-9/h1H,3-7H2,(H2,10,11)	InChIKey=GXRZIMHKGDIBEW-UHFFFAOYSA-N	01110101111010110001000100000000001001111001000011000010100010000000000000010000001000000000000000001000000000000000000000000000000000000000000100000100000000000000000	Ethinamate
O=C1O[Bi](O)Oc2ccccc21	2-hydroxy-2H,4H-benzo[d]1,3-dioxa-2-bismacyclohexan-4-one	InChI=1S/C7H6O3.Bi.H2O/c8-6-4-2-1-3-5(6)7(9)10;;/h1-4,8H,(H,9,10);;1H2/q;+3;/p-3	InChIKey=ZREIPSZUJIFJNP-UHFFFAOYSA-K	01111001010010100010111100110100000010010011001000000100000011001100100000000100000000000000000001000000000001000000001000000000000000000000000000000000000000000001000	Bismuth Subsalicylate
OC[C@@H](O)[C@@H](O)[C@H](O)[C@H](O)CO	(2R,3R,4R,5R)-hexane-1,2,3,4,5,6-hexol	InChI=1S/C6H14O6/c7-1-3(9)5(11)6(12)4(10)2-8/h3-12H,1-2H2/t3-,4-,5-,6-/m1/s1	InChIKey=FBPFZTCFMRRESA-KVTDHHQDSA-N	00100001010101100000100000111000001100000000000000000000010000100000000000011100000010000000001000000000000000001100000000000000000000000000000000000000000000000000000	Mannitol
CN[C@@H](C)[C@@H](O)c1ccccc1	(1S,2S)-2-(methylamino)-1-phenylpropan-1-ol	InChI=1S/C10H15NO/c1-8(11-2)10(12)9-6-4-3-5-7-9/h3-8,10-12H,1-2H3/t8-,10+/m0/s1	InChIKey=KWGRBVOPPLSCSI-WCBMZHEXSA-N	01111110111000110100000000010000000100000000000000000000000000000000000101000000000000000000000000000000000000001000000000000000000000000000000000000000000000000000000	Pseudoephedrine
CC[N+](C)(C)c1cccc(O)c1	N-ethyl-3-hydroxy-N,N-dimethylanilinium	InChI=1S/C10H15NO/c1-4-11(2,3)9-6-5-7-10(12)8-9/h5-8H,4H2,1-3H3/p+1	InChIKey=VWLHWLSRQJQWRG-UHFFFAOYSA-O	01111110111101100110000101010001010000010000100000011110000000000010010001000000110000000000100000000000000000000000010000000000000000001000000000000000000000000000000	Edrophonium
Cl[C@H]1[C@H](Cl)[C@H](Cl)[C@@H](Cl)[C@H](Cl)[C@@H]1Cl	(1R,2S,3r,4R,5S,6r)-1,2,3,4,5,6-hexachlorocyclohexane	InChI=1S/C6H6Cl6/c7-1-2(8)4(10)6(12)5(11)3(1)9/h1-6H/t1-,2-,3-,4+,5+,6+	InChIKey=JLYXXMFPNIAWKQ-GNIYUCBRSA-N	01010000000000001000000000000000100000000000000000000000000100010000000000000001000000000000000000000000000000000000000000000000000000000000000000000000000000000000000	Lindane
CN[C@@H](C)[C@H](O)c1ccccc1	(1R,2S)-2-(methylamino)-1-phenylpropan-1-ol	InChI=1S/C10H15NO/c1-8(11-2)10(12)9-6-4-3-5-7-9/h3-8,10-12H,1-2H3/t8-,10-/m0/s1	InChIKey=KWGRBVOPPLSCSI-WPRPVWTQSA-N	01111110111000110100000000010000000100000000000000000000000000000000000101000000000000000000000000000000000000001000000000000000000000000000000000000000000000000000000	Ephedrine
NC[C@H](O)c1ccc(O)c(O)c1	4-[(1R)-2-amino-1-hydroxyethyl]benzene-1,2-diol	InChI=1S/C8H11NO3/c9-4-8(12)5-1-2-6(10)7(11)3-5/h1-3,8,10-12H,4,9H2/t8-/m0/s1	InChIKey=SFLSHLFXELFNJZ-QMMMGPOBSA-N	01111101110101111000101100010000001100010000000000000100000000100010000100000000001010000000001000000000000000001000000000000000000000000000000000000000000000000000000	Norepinephrine
C[C@H](N)[C@H](O)c1cccc(O)c1	3-[(1R,2S)-2-amino-1-hydroxypropyl]phenol	InChI=1S/C9H13NO2/c1-6(10)9(12)7-3-2-4-8(11)5-7/h2-6,9,11-12H,10H2,1H3/t6-,9-/m0/s1	InChIKey=WXFIGDLSSYIKKV-RCOVLWMOSA-N	01111111111000110000000100010000000100010000000000000100000000000000000100000000001000000000000000000000000000001000000000000000000000000000000000000000000000000000000	Metaraminol
Cc1ncc([N+](=O)[O-])n1CCO	2-(2-methyl-5-nitro-1H-imidazol-1-yl)ethan-1-ol	InChI=1S/C6H9N3O3/c1-5-7-4-6(9(11)12)8(5)2-3-10/h4,10H,2-3H2,1H3	InChIKey=VAOCPAMSLUNLGC-UHFFFAOYSA-N	01101111111101001011101010011101011010000010111110100001011000101010011110000000010110110101000110000101000000100000010000000000100000000000001000000000000000000000000	Metronidazole
O=NN(CCCl)C(=O)NCCCl	1,3-bis(2-chloroethyl)-1-nitrosourea	InChI=1S/C5H9Cl2N3O2/c6-1-3-8-5(11)10(9-12)4-2-7/h1-4H2,(H,8,11)	InChIKey=DLGOEMSEDOSKAD-UHFFFAOYSA-N	00100101101111010011000010001010100010100010100111000001100010111010010110011100000010010100000110000001000000000010000000000000010000000000000000000000000000000000000	Carmustine
NC(N)=NCc1cccc(I)c1	2-[(3-iodophenyl)methyl]guanidine	InChI=1S/C8H10IN3/c9-7-3-1-2-6(4-7)5-12-8(10)11/h1-4H,5H2,(H4,10,11,12)	InChIKey=PDWUPXJEEYOOTR-UHFFFAOYSA-N	01011100101101010000000010000000100100000000000100000000000110000010000000001001001000001100000000000000000000000000000000010000000000000001010000000000000000000000000	Iobenguane
CCOC(=O)c1ccc(N)cc1	ethyl 4-aminobenzoate	InChI=1S/C9H11NO2/c1-2-12-9(11)7-3-5-8(10)6-4-7/h3-6H,2,10H2,1H3	InChIKey=BLFLLBZGZJTVJG-UHFFFAOYSA-N	01111111111111010000000000000001010000001001000000001000010000000000000000000000001000000000000000000000000000000000000000000000000000000000000000000000000000000000000	Benzocaine
CCOC(=O)n1ccn(C)c1=S	ethyl 3-methyl-2-sulfanylidene-2,3-dihydro-1H-imidazole-1-carboxylate	InChI=1S/C7H10N2O2S/c1-3-11-7(10)9-5-4-8(2)6(9)12/h4-5H,3H2,1-2H3	InChIKey=CFOYWRHIYXMDOT-UHFFFAOYSA-N	01101111111111001110001010000100000000001001111001001000110010000000011001000010010101010101010000000110000100000000000100000000000000000000000100000000000000000000000	Carbimazole
CC[C@H](C(N)=O)N1CCCC1=O	(2R)-2-(2-oxopyrrolidin-1-yl)butanamide	InChI=1S/C8H14N2O2/c1-2-6(8(9)12)10-5-3-4-7(10)11/h6H,2-5H2,1H3,(H2,9,12)/t6-/m1/s1	InChIKey=HPHUVLMMVZITSG-ZCFIWIBFSA-N	01100111101111011011000110000110001001110000110011001001101000000010001100111000011100010001000000000000000000000000000000000000000000000000000000000000000000000000000	Levetiracetam
NNc1nncc2ccccc21	1-hydrazinylphthalazine	InChI=1S/C8H8N4/c9-11-8-7-4-2-1-3-6(7)5-10-12-8/h1-5H,9H2,(H,11,12)	InChIKey=RPTUSVTUFVMDQK-UHFFFAOYSA-N	01011100101000010000010010000101010110000110011000000000000001000100100010000000001000110100000001100100000000000010000000000000100000000000000000000000000000000000000	Hydralazine
NCC1(CC(=O)O)CCCCC1	2-[1-(aminomethyl)cyclohexyl]acetic acid	InChI=1S/C9H17NO2/c10-7-9(6-8(11)12)4-2-1-3-5-9/h1-7,10H2,(H,11,12)	InChIKey=UGJMXCAKCUNAIE-UHFFFAOYSA-N	01110101110111010001000000010000001101100001000010000010000000100010000000011000001010000000000000001000000000000000000000000000000000000000000000000000000000000000000	Gabapentin
c1ccc(CC2=NCCN2)cc1	2-benzyl-4,5-dihydro-1H-imidazole	InChI=1S/C10H12N2/c1-2-4-9(5-3-1)8-10-11-6-7-12-10/h1-5H,6-8H2,(H,11,12)	InChIKey=JIVZKJJQOZQXQB-UHFFFAOYSA-N	01011100101101010001000010001100000001100000011110000001000000100010001000011000000110011100000000000000000000000000000000000000100000000000000000000000000000000000000	Tolazoline
CN1CCCC1c1cccnc1	3-(1-methylpyrrolidin-2-yl)pyridine	InChI=1S/C10H14N2/c1-12-7-3-5-10(12)9-4-2-6-11-8-9/h2,4,6,8,10H,3,5,7H2,1H3	InChIKey=SNICXCGAKADSCV-UHFFFAOYSA-N	01011110101001001011000010000100000001000000111010110001001000000010101001000000110100100001000000000100100000000000000000000000000000000000000000000000000000000000000	Nicotine
CNC(C)(C)Cc1ccccc1	methyl(2-methyl-1-phenylpropan-2-yl)amine	InChI=1S/C11H17N/c1-11(2,12-3)9-10-7-5-4-6-8-10/h4-8,12H,9H2,1-3H3	InChIKey=RXQCGGRTAILOIN-UHFFFAOYSA-N	01011110101100010100000001000000000000000000000000110011000000100000000001000000000000000000100000001000000000000000000000000000000000000000000000000000000000000000000	Mephentermine
N[C@H]1C(O)O[C@H](CO)[C@@H](O)[C@@H]1O	(3R,4R,5S,6R)-3-amino-6-(hydroxymethyl)oxane-2,4,5-triol	InChI=1S/C6H13NO5/c7-3-5(10)4(9)2(1-8)12-6(3)11/h2-6,8-11H,1,7H2/t2-,3-,4-,5-,6?/m1/s1	InChIKey=MSWZFWKMSRAUBD-IVMDWMLBSA-N	01110101111101111000100100110100011100010001000000000000010000000000110100011100001010000000001000000000000001001100000000000000000000000000000000000000000000000000000	Glucosamine
CNC1(C)C2CCC(C2)C1(C)C	N,2,3,3-tetramethylbicyclo[2.2.1]heptan-2-amine	InChI=1S/C11H21N/c1-10(2)8-5-6-9(7-8)11(10,3)12-4/h8-9,12H,5-7H2,1-4H3	InChIKey=IMYZQPCYWPFTAG-UHFFFAOYSA-N	01010110101000011101000001000000010001000000000010100010001001000000001001011000000000000000100000001000000000000000000000000000000000000000000000000000000000000000000	Mecamylamine
NCCCNCCSP(=O)(O)O	({2-[(3-aminopropyl)amino]ethyl}sulfanyl)phosphonic acid	InChI=1S/C5H15N2O3PS/c6-2-1-3-7-4-5-12-11(8,9)10/h7H,1-6H2,(H2,8,9,10)	InChIKey=JKOQGQFVAUAYPM-UHFFFAOYSA-N	00100101100101010011100010011000000111100010000010000011000010101010000000011010101011100000000001010000000000000100001000010000000000000100000000000000000000000000000	Amifostine
CNC[C@H](O)c1cccc(O)c1	3-[(1R)-1-hydroxy-2-(methylamino)ethyl]phenol	InChI=1S/C9H13NO2/c1-10-6-9(12)7-3-2-4-8(11)5-7/h2-5,9-12H,6H2,1H3/t9-/m0/s1	InChIKey=SONNWYBIRXJNDC-VIFPVBQESA-N	01111111110101110000000100010000001100010000000000010100000000100010000101000000100010000000000000000000000000001000000000000000000000000000000000000000000000000000000	Phenylephrine
CC[N+](C)(C)Cc1ccccc1Br	[(2-bromophenyl)methyl](ethyl)dimethylazanium	InChI=1S/C11H17BrN/c1-4-13(2,3)9-10-7-5-6-8-11(10)12/h5-8H,4,9H2,1-3H3/q+1	InChIKey=AAQOQKQBGPPFNS-UHFFFAOYSA-N	01011110100101001110001001001000100000000000100000111010000100000010000001000001110000000000100000000000000000000000010010000000000000001000000000000000000000000000000	Bretylium
[Ga+3].O=[N+]([O-])[O-].O=[N+]([O-])[O-].O=[N+]([O-])[O-]	gallium(3+) ion tris(nitrooxidane)	InChI=1S/Ga.3NO3/c;3*2-1(3)4/q+3;3*-1	InChIKey=CHPZKNULDCNCBW-UHFFFAOYSA-N	10100101000000000010100010100010000010000010100100000000000010001000000010000000000000000000000110000001000000000000011000000000000000000000001000001000000000000000000	Gallium nitrate
NC(=O)NC(=O)Cc1ccccc1	(2-phenylacetyl)urea	InChI=1S/C9H10N2O2/c10-9(13)11-8(12)6-7-4-2-1-3-5-7/h1-5H,6H2,(H3,10,11,12,13)	InChIKey=XPFRXWCVYUEORT-UHFFFAOYSA-N	01111101101110010000000010000010001100000000000001000001100010100000010000110100001000000100000000000000000000000000000000010000010000000000000000000000000000000000000	Phenacemide
NCCC(O)(P(=O)(O)O)P(=O)(O)O	(3-amino-1-hydroxy-1-phosphonopropyl)phosphonic acid	InChI=1S/C3H11NO7P2/c4-2-1-3(5,12(6,7)8)13(9,10)11/h5H,1-2,4H2,(H2,6,7,8)(H2,9,10,11)	InChIKey=WRUUGTRCQOWXEG-UHFFFAOYSA-N	00100101110101010011100000110010001110000010000010000011000010101010010000011100001010000000001001000000000000001100001000010000000000000100000000000000000000000000000	Pamidronate
C/N=C(\NC)NCc1ccccc1	(E)-3-benzyl-1,2-dimethylguanidine	InChI=1S/C10H15N3/c1-11-10(12-2)13-8-9-6-4-3-5-7-9/h3-7H,8H2,1-2H3,(H2,11,12,13)	InChIKey=NIVZHWNOUVJHKV-UHFFFAOYSA-N	01011110101101010100000010000000000100000000000100000000001010000010000001001000000010001100000000000000000000000000000000010000000000000000010000000000000000000000000	Bethanidine
CC(=O)Oc1ccccc1C(=O)O	2-(acetyloxy)benzoic acid	InChI=1S/C9H8O4/c1-6(10)13-8-5-3-2-4-7(8)9(11)12/h2-5H,1H3,(H,11,12)	InChIKey=BSYNRYMUTXBXSQ-UHFFFAOYSA-N	01111011010010101000101100110010000000011001000000000100000000000000000000000100000000000000000000000000000000000000000000000000000000000000000000000000000000000000000	Acetylsalicylic acid
CC12CC3CC(C)(C1)CC(N)(C3)C2	3,5-dimethyladamantan-1-amine	InChI=1S/C12H21N/c1-10-3-9-4-11(2,6-10)8-12(13,5-9)7-10/h9H,3-8,13H2,1-2H3	InChIKey=BUGYDGFZZOZRHP-UHFFFAOYSA-N	01010110101000010100010000000000010000100000000000010011001001100100000000010000001000000000000000001000000000000000000000000000000000000000000000000000000000000000000	Memantine
CC1NCCOC1c1ccccc1	3-methyl-2-phenylmorpholine	InChI=1S/C11H15NO/c1-9-11(13-8-7-12-9)10-5-3-2-4-6-10/h2-6,9,11-12H,7-8H2,1H3	InChIKey=OOBHFESNSZDWIU-UHFFFAOYSA-N	01111110111001111001010000001100001000000000011010100001011000100010100100010000000010000000000000000000100001000000000000000000000000000000000000000000000000000000000	Phenmetrazine
C[C@H](N)[C@H](O)c1ccc(O)c(O)c1	4-[(1R,2S)-2-amino-1-hydroxypropyl]benzene-1,2-diol	InChI=1S/C9H13NO3/c1-5(10)9(13)6-2-3-7(11)8(12)4-6/h2-5,9,11-13H,10H2,1H3/t5-,9-/m0/s1	InChIKey=GEFQWZLICWMTKF-CDUCUWFYSA-N	01111111111000111000101100010000000100010000000000000100000000000000000100000000001000000000001000000000000000001000000000000000000000000000000000000000000000000000000	Levonordefrin
CC(=O)Nc1nnc(S(N)(=O)=O)s1	N-(5-sulfamoyl-1,3,4-thiadiazol-2-yl)acetamide	InChI=1S/C4H6N4O3S2/c1-2(9)6-3-7-8-4(12-3)13(5,10)11/h1H3,(H2,5,10,11)(H,6,7,9)	InChIKey=BZKPWHYZMXOIDC-UHFFFAOYSA-N	01101111101010010010100010000111010110000010011001000010100010001000011110100010001101110100010001010110011110010011000100000000001001100000000000000000000000000000000	Acetazolamide
CC(C)c1cccc(C(C)C)c1O	2,6-bis(propan-2-yl)phenol	InChI=1S/C12H18O/c1-8(2)10-6-5-7-11(9(3)4)12(10)13/h5-9,13H,1-4H3	InChIKey=OLBCVFGFOZPWHH-UHFFFAOYSA-N	01111010010000101100001101010000000000010000000000000100000000000000000000000000000000000000100000000000000000000000000000000000000000000000000000000000000000000000000	Propofol
N#C[Fe-2](C#N)(C#N)(C#N)(C#N)N=O	pentacyano(nitroso)irondiuide	InChI=1S/5CN.Fe.NO/c5*1-2;;1-2/q;;;;;2*-1	InChIKey=ASPOIVQEUUCDQT-UHFFFAOYSA-N	00100100001000000010000010000000000010000010000100000010000000001000010010000000000000110000000110000001000000000000010000000100000000001000000000000000000001000000000	Nitroprusside
Cc1cccc(C)c1OCC(C)N	2-(2-aminopropoxy)-1,3-dimethylbenzene	InChI=1S/C11H17NO/c1-8-5-4-6-9(2)11(8)13-7-10(3)12/h4-6,10H,7,12H2,1-3H3	InChIKey=VLPIATFUUWWMKC-UHFFFAOYSA-N	01111110111101111100001101000000000000011000000000010101011000100000000100000000001000000000000000000000000000000000000000000000000000000000000000000000000000000000000	Mexiletine
N.N.O=C1O[Pt]OC(=O)C12CCC2	6,8-dioxa-7-platinaspiro[3.5]nonane-5,9-dione diamine	InChI=1S/C6H8O4.2H3N.Pt/c7-4(8)6(5(9)10)2-1-3-6;;;/h1-3H2,(H,7,8)(H,9,10);2*1H3;/q;;;+2/p-2	InChIKey=OLESAACUTLOWQZ-UHFFFAOYSA-L	11110101010010010001100110100110000110010011001010000010000001001000100000000100000000000000000000001000000001000000000000000000000000000000000000000000000101000000000	Carboplatin
CNC[C@H](O)c1ccc(O)c(O)c1	4-[(1R)-1-hydroxy-2-(methylamino)ethyl]benzene-1,2-diol	InChI=1S/C9H13NO3/c1-10-5-9(13)6-2-3-7(11)8(12)4-6/h2-4,9-13H,5H2,1H3/t9-/m0/s1	InChIKey=UCTWMZQNUQWSLP-VIFPVBQESA-N	01111111110101111000101100010000001100010000000000010100000000100010000101000000100010000000001000000000000000001000000000000000000000000000000000000000000000000000000	Epinephrine
Oc1c(Cl)cc(Cl)c2cccnc12	5,7-dichloroquinolin-8-ol	InChI=1S/C9H5Cl2NO/c10-6-4-7(11)9(13)8-5(6)2-1-3-12-8/h1-4,13H	InChIKey=WDFKMLRRRCGAKS-UHFFFAOYSA-N	01111100011000101000011100010100100000010100010000000100000101010100100100000001000000000000000000000100000000000000000000000000000000000000000000000000000000000000000	Chloroxine
CN(C)N=Nc1[nH]cnc1C(N)=O	5-(dimethyltriaz-1-en-1-yl)-1H-imidazole-4-carboxamide	InChI=1S/C6H10N6O/c1-12(2)11-10-6-4(5(7)13)8-3-9-6/h3H,1-2H3,(H2,7,13)(H,8,9)	InChIKey=FDKXTQMXEQVLRF-UHFFFAOYSA-N	01101110101010011110001010000101010110000010111101000000100000000000011111100000101100110100100010000100000000000110000000000000100000000000000000000000000000000000000	Dacarbazine
O=[N+]([O-])O[C@@H]1CO[C@@H]2[C@@H](O)CO[C@H]12	(3R,3aS,6S,6aR)-6-hydroxy-hexahydrofuro[3,2-b]furan-3-yl nitrate	InChI=1S/C6H9NO6/c8-3-1-11-6-4(13-7(9)10)2-12-5(3)6/h3-6,8H,1-2H2/t3-,4+,5+,6+/m0/s1	InChIKey=YWXYYJSYQOXTPL-SLPGGIOYSA-N	01100101010001100010100100111100001010111010101100000000010011101100011010010100000100000000001110000001000001000000011000000000000000000000001000000000000000000000000	Isosorbide Mononitrate
CN(C)C(=O)Oc1ccc[n+](C)c1	3-[(dimethylcarbamoyl)oxy]-1-methylpyridin-1-ium	InChI=1S/C9H13N2O2/c1-10(2)9(12)13-8-5-4-6-11(3)7-8/h4-7H,1-3H3/q+1	InChIKey=RVOLLAQWKVFTGE-UHFFFAOYSA-N	01111111111010100110000111000100000000011001110001000100100010000000100101000000110000000001100000000100000000000000010000000000000000000000000100000000000000000000000	Pyridostigmine
NC(=O)N[C@@H](CCC(=O)O)C(=O)O	(2S)-2-(carbamoylamino)pentanedioic acid	InChI=1S/C6H10N2O5/c7-6(13)8-3(5(11)12)1-2-4(9)10/h3H,1-2H2,(H,9,10)(H,11,12)(H3,7,8,13)/t3-/m0/s1	InChIKey=LCQLHJZYVOQKHU-VKHMYHEASA-N	00100101111110010001100010110010001100000001000011000001100010100000000100011000001000000100000000000000000000001000000000010000010000000000000000000000000000000000000	Carglumic Acid
CCC1(CC)C(=O)NCC(C)C1=O	3,3-diethyl-5-methylpiperidine-2,4-dione	InChI=1S/C10H17NO2/c1-4-10(5-2)8(12)7(3)6-11-9(10)13/h7H,4-6H2,1-3H3,(H,11,13)	InChIKey=SIDLZWOQUZRBRU-UHFFFAOYSA-N	01110111101111111100000101000110000000110000010001111010101000000010110000101100000010000000000000001000000000000000000000000000000000000000000000000000000000000000000	Methyprylon
Cn1cnc2c1c(=O)[nH]c(=O)n2C	3,7-dimethyl-2,3,6,7-tetrahydro-1H-purine-2,6-dione	InChI=1S/C7H8N4O2/c1-10-3-8-5-4(10)6(12)9-7(13)11(5)2/h3H,1-2H3,(H,9,12,13)	InChIKey=YAPQBXQYLJRXSA-UHFFFAOYSA-N	01111111101010011110001110000110000000010100111001000100100011000100111101100100010100110101000000000100000000000000000000000000110000000000000000000000000000000000000	Theobromine
N=C(N)N1CCc2ccccc2C1	1,2,3,4-tetrahydroisoquinoline-2-carboximidamide	InChI=1S/C10H13N3/c11-10(12)13-6-5-8-3-1-2-4-9(8)7-13/h1-4H,5-7H2,(H3,11,12)	InChIKey=JWPGJSVJDAJRLW-UHFFFAOYSA-N	01011100101001010011011010001100000101100000110110000001000011000110100000011000111000001101000000000000000000000000000000010000000000000000010000000000000000000000000	Debrisoquin
C#CCN[C@@H]1CCc2ccccc21	(1R)-N-(prop-2-yn-1-yl)-2,3-dihydro-1H-inden-1-amine	InChI=1S/C12H13N/c1-2-9-13-12-8-7-10-5-3-4-6-11(10)12/h1,3-6,12-13H,7-9H2/t12-/m1/s1	InChIKey=RUOKEQAAGRXIBM-GFCCVEGCSA-N	01011100101101010001001000000000010001100000000010000001000001100110001000011000000010000000000000000000000000000000000000000000000000000000000000000100000000000000000	Rasagiline
O=C(O)CCCCCCCC(=O)O	nonanedioic acid	InChI=1S/C9H16O4/c10-8(11)6-4-2-1-3-5-7-9(12)13/h1-7H2,(H,10,11)(H,12,13)	InChIKey=BDJRBEYXGGNYIS-UHFFFAOYSA-N	00100001010110000001100000110010001101100001000010000000000000100000000000011000000000000000000000000000000000000000000000000000000000000000000000000000000000000000000	Azelaic Acid
CC(N)C12CC3CC(CC(C3)C1)C2	1-(adamantan-1-yl)ethan-1-amine	InChI=1S/C12H21N/c1-8(13)12-5-9-2-10(6-12)4-11(3-9)7-12/h8-11H,2-7,13H2,1H3	InChIKey=UBCHPRBFMUDMNC-UHFFFAOYSA-N	01010110101000010000010000000000000000100000000000100010000001000100000000001000001000000000000000001000000000000000000000000000000000000000000000000000000000000000000	Rimantadine
Cn1c2nc[nH]c2c(=O)n(C)c1=O	1,3-dimethyl-2,3,6,7-tetrahydro-1H-purine-2,6-dione	InChI=1S/C7H8N4O2/c1-10-5-4(8-3-9-5)6(12)11(2)7(10)13/h3H,1-2H3,(H,8,9)	InChIKey=ZFXYFBGIUFBOJW-UHFFFAOYSA-N	01111111101010011110001110000110000000010100111001000100100011000100111101100100010100110101000000000100000000000000000000000000110000000000000000000000000000000000000	Theophylline
CC1O[C@@]2(CS1)CN1CCC2CC1	(2R)-5'-methyl-4-azaspiro[bicyclo[2.2.2]octane-2,2'-[1,4]oxathiolane]	InChI=1S/C10H17NOS/c1-8-12-10(7-13-8)6-11-4-2-9(10)3-5-11/h8-9H,2-7H2,1H3/t8?,10-/m1/s1	InChIKey=WUTYZMFRCNBCHQ-LHIURRSHSA-N	01110110110001100011010000001100001001100000111010100011001001000010101100000010110101000000000000001000000001000000000000000000001000000000000000000000000000000000000	Cevimeline
OCC(O)COc1ccc(Cl)cc1	3-(4-chlorophenoxy)propane-1,2-diol	InChI=1S/C9H11ClO3/c10-7-1-3-9(4-2-7)13-6-8(12)5-11/h1-4,8,11-12H,5-6H2	InChIKey=MXOAEAUPQDYUQM-UHFFFAOYSA-N	01111001010101100000100100011000101100011000000000000100010100110000000000001101000010000000001000000000000000001000000000000000000000000000000000000000000000000000000	Chlorphenesin
O=C(O)[C@H]1/C(=C/CO)O[C@@H]2CC(=O)N21	(2R,3Z,5R)-3-(2-hydroxyethylidene)-7-oxo-4-oxa-1-azabicyclo[3.2.0]heptane-2-carboxylic acid	InChI=1S/C8H9NO5/c10-2-1-4-7(8(12)13)9-5(11)3-6(9)14-4/h1,6-7,10H,2-3H2,(H,12,13)/b4-1-/t6-,7-/m1/s1	InChIKey=HZZVJAQRINQKSD-PBFISZAISA-N	01100101111111101010100100110110001100010001111001000001110001000001011100100100010110000010000000000000000001000000000000000000000000000000000000010000000100100000000	Clavulanate
Nc1ccc(C(=O)NCC(=O)O)cc1	2-[(4-aminophenyl)formamido]acetic acid	InChI=1S/C9H10N2O3/c10-7-3-1-6(2-4-7)9(14)11-5-8(12)13/h1-4H,5,10H2,(H,11,14)(H,12,13)	InChIKey=HSMNQINEKMPTIC-UHFFFAOYSA-N	01111101111111010000100010010011011100000001000001000000100000100010000100100000001010000000000000000000000000001000000000000000000000000000000000000000000000000000000	Aminohippurate
Cn1cnc2c1c(=O)n(C)c(=O)n2C	1,3,7-trimethyl-2,3,6,7-tetrahydro-1H-purine-2,6-dione	InChI=1S/C8H10N4O2/c1-10-4-9-6-5(10)7(13)12(3)8(14)11(6)2/h4H,1-3H3	InChIKey=RYYVLZVUVIJVGH-UHFFFAOYSA-N	01111111101010001110001111000110000000010100111001000100100011000100111101100100010100110101000000000100000000000000000000000000110000000000000000000000000000000000000	Caffeine
Nc1cc(-c2ccncc2)c[nH]c1=O	3-amino-5-(pyridin-4-yl)-1,2-dihydropyridin-2-one	InChI=1S/C10H9N3O/c11-9-5-8(6-13-10(9)14)7-1-3-12-4-2-7/h1-6H,11H2,(H,13,14)	InChIKey=RNLQIBCLLYYYFJ-UHFFFAOYSA-N	01111100101010011000011110000101010100010100011001000100100000000000100100100000001000010000000000000100100000001000000000000000000000000000000000000000000000000000000	Amrinone
CC1C(c2ccccc2)OCCN1C	3,4-dimethyl-2-phenylmorpholine	InChI=1S/C12H17NO/c1-10-12(14-9-8-13(10)2)11-6-4-3-5-7-11/h3-7,10,12H,8-9H2,1-2H3	InChIKey=MFOCDFTXLCYLKU-UHFFFAOYSA-N	01111110111001101111010000001100001000000000111010110001011000000010100101000000110000000001000000000000100001000000000000000000000000000000000000000000000000000000000	Phendimetrazine
CC[C@@H](CO)NCCN[C@@H](CC)CO	(2S)-2-[(2-{[(2S)-1-hydroxybutan-2-yl]amino}ethyl)amino]butan-1-ol	InChI=1S/C10H24N2O2/c1-3-9(7-13)11-5-6-12-10(4-2)8-14/h9-14H,3-8H2,1-2H3/t9-,10-/m0/s1	InChIKey=AEUTYOVWOVBAKS-UWVGGRQHSA-N	00100111111101010101000010011000000101100000000010101001011000100010000100011000000010010000000000000000000000001000000000000000000000000000000000000000000000000000000	Ethambutol
Cn1nnc2c(C(N)=O)ncn2c1=O	3-methyl-4-oxo-3H,4H-imidazo[4,3-d][1,2,3,5]tetrazine-8-carboxamide	InChI=1S/C6H6N6O2/c1-11-6(14)12-2-8-3(4(7)13)5(12)9-10-11/h2H,1H3,(H2,7,13)	InChIKey=BPEGJWRSRHCHSN-UHFFFAOYSA-N	01111111101010011010001110000110000010010110111001000100100011000100111111100000011100110101000010000100000000000010000000000000110000000000000000000000000000000000000	Temozolomide
CCC1(CC)C(=O)NC(=O)N(C)C1=O	5,5-diethyl-1-methyl-1,3-diazinane-2,4,6-trione	InChI=1S/C9H14N2O3/c1-4-9(5-2)6(12)10-8(14)11(3)7(9)13/h4-5H2,1-3H3,(H,10,12,14)	InChIKey=FWJKNZONDWOGMI-UHFFFAOYSA-N	01110111101110011110100111000110000000010000111001101010101010000000110001101100010000100101000000001000000000000000000000000000010000000000000000000000000000000000000	Metharbital
NC(N)=NN=Cc1c(Cl)cccc1Cl	2-{[(2,6-dichlorophenyl)methylidene]amino}guanidine	InChI=1S/C8H8Cl2N4/c9-6-2-1-3-7(10)5(6)4-13-14-8(11)12/h1-4H,(H4,11,12,14)/b13-4+	InChIKey=WDZVGELJXXEGPV-YIXHJXPBSA-N	01011100101000011000001010000000100100000010000100000000000110010000000010000001001000011100000000000000000000000010000000010000000000000000010000000000000000000000000	Guanabenz
Cc1cccc(C)c1NC(=O)C(C)N	2-amino-N-(2,6-dimethylphenyl)propanamide	InChI=1S/C11H16N2O/c1-7-5-4-6-8(2)10(7)13-11(14)9(3)12/h4-6,9H,12H2,1-3H3,(H,13,14)	InChIKey=BUJAGSGYPOAWEI-UHFFFAOYSA-N	01111110101010011100001011000001010100000000000001000000100000000000000100100000001000010000000000000000000000001000000000000000000000000000000000000000000000000000000	Tocainide
C[C@H](CS)C(=O)N1CCC[C@H]1C(=O)O	(2S)-1-[(2S)-2-methyl-3-sulfanylpropanoyl]pyrrolidine-2-carboxylic acid	InChI=1S/C9H15NO3S/c1-6(5-14)8(11)10-4-2-3-7(10)9(12)13/h6-7,14H,2-5H2,1H3,(H,12,13)/t6-,7+/m1/s1	InChIKey=FAKRSMQSSFJEIM-RQJHMYQMSA-N	01100111111111001011100000011110000101100001110011010001101000000010001100111010010110000001000000000000000000000000000000000000000000000000000000000000000000000000000	Captopril
c1ccc([C@H]2CN3CCSC3=N2)cc1	(6S)-6-phenyl-2H,3H,5H,6H-imidazo[2,1-b][1,3]thiazole	InChI=1S/C11H12N2S/c1-2-4-9(5-3-1)10-8-13-6-7-14-11(13)12-10/h1-5,10H,6-8H2/t10-/m1/s1	InChIKey=HLFSDGLLUJUHTE-SNVBAGLBSA-N	01011100101001000011000010001100000001100000111110000001000011000110001000000010110101011100000000000000100000000000000100000000001000000000000000000000000000000000000	Levamisole
CCCn1c2nc[nH]c2c(=O)[nH]c1=O	3-propyl-2,3,6,7-tetrahydro-1H-purine-2,6-dione	InChI=1S/C8H10N4O2/c1-2-3-12-6-5(9-4-10-6)7(13)11-8(12)14/h4H,2-3H2,1H3,(H,9,10)(H,11,13,14)	InChIKey=SIQPXVQCUCHWDI-UHFFFAOYSA-N	01111111101111011011001110000110000100010100111011011101100011000110111100111100010100110101000000000100000000001000000000000000110000000000000000000000000000000000000	Enprofylline
CN1C(=O)CC(c2ccccc2)C1=O	1-methyl-3-phenylpyrrolidine-2,5-dione	InChI=1S/C11H11NO2/c1-12-10(13)7-9(11(12)14)8-5-3-2-4-6-8/h2-6,9H,7H2,1H3	InChIKey=WLWFNJKHKGIJNW-UHFFFAOYSA-N	01111111101010001010000100000110001000010000110001100001101000000000001001100100010100000001000000000000100000000000000000000000000000000000000000000000000000000000000	Phensuximide
COc1ccccc1OCC(O)CO	3-(2-methoxyphenoxy)propane-1,2-diol	InChI=1S/C10H14O4/c1-13-9-4-2-3-5-10(9)14-7-8(12)6-11/h2-5,8,11-12H,6-7H2,1H3	InChIKey=HSRJKNPTNIJEKV-UHFFFAOYSA-N	01111011010101101000101100111000001100011000000000000100010000100000000001001100000010000000001000000000000000001000000000000000000000000000000000000000000000000000000	Guaifenesin
CC(=O)NS(=O)(=O)c1ccc(N)cc1	N-[(4-aminobenzene)sulfonyl]acetamide	InChI=1S/C8H10N2O3S/c1-6(11)10-14(12,13)8-4-2-7(9)3-5-8/h2-5H,9H2,1H3,(H,10,11)	InChIKey=SKIVFJLNDNKQPD-UHFFFAOYSA-N	01111111101010010010100010000011010110000010000001000010100010001000000010100110001001000000010001010010011110010001000000000000000001100000000000000000000000000000000	Sulfacetamide
Cc1cc(=O)n(-c2ccccc2)n1C	1,5-dimethyl-2-phenyl-2,3-dihydro-1H-pyrazol-3-one	InChI=1S/C11H12N2O/c1-9-8-11(14)13(12(9)2)10-6-4-3-5-7-10/h3-8H,1-2H3	InChIKey=VEQOALNAAJBPNY-UHFFFAOYSA-N	01111110101010001110001110000101010000010110111001000100100000000000011111100000000100100001000000000100100000000010000000000000000000000000000000000000000000000000000	Antipyrine
O=P1(NCCCl)OCCCN1CCCl	3-(2-chloroethyl)-2-[(2-chloroethyl)amino]-1,3,2$l^{5}-oxazaphosphinan-2-one	InChI=1S/C7H15Cl2N2O2P/c8-2-4-10-14(12)11(6-3-9)5-1-7-13-14/h1-7H2,(H,10,12)	InChIKey=HOMGKSMUEGBAAB-UHFFFAOYSA-N	01110101111101011011000110001100111011110010111011000011010010111010110010011000100010000101000001000000000001000000000000000000000000000100000000000000000000000000000	Ifosfamide
CCCN[C@H]1CCc2nc(N)sc2C1	(6S)-6-N-propyl-4,5,6,7-tetrahydro-1,3-benzothiazole-2,6-diamine	InChI=1S/C10H17N3S/c1-2-5-12-7-3-4-8-9(6-7)14-10(11)13-8/h7,12H,2-6H2,1H3,(H2,11,13)/t7-/m0/s1	InChIKey=FASDKYOPVNHBLU-ZETCQYMHSA-N	01011110101101010001001010000101010101100000011010011001000011100110001000011010001111000100000000000100000000000000000100000000001000000000000000000000000000000000000	Pramipexole
NC(N)=NCCN1CCCCCCC1	2-[2-(azocan-1-yl)ethyl]guanidine	InChI=1S/C10H22N4/c11-10(12)13-6-9-14-7-4-2-1-3-5-8-14/h1-9H2,(H4,11,12,13)	InChIKey=ACGDKVXYNVEAGU-UHFFFAOYSA-N	01000100101101010011000010001100000101100000110110000001000010000110000000011000111000011101000000000000000000000000000000010000000000000000010000000000000000000000000	Guanethidine
C#CCN(C)C(C)Cc1ccccc1	methyl(1-phenylpropan-2-yl)(prop-2-yn-1-yl)amine	InChI=1S/C13H17N/c1-4-10-14(3)12(2)11-13-8-6-5-7-9-13/h1,5-9,12H,10-11H2,2-3H3	InChIKey=MEZLKOACVSPNER-UHFFFAOYSA-N	01011110101101000110000000000000000001000000100000110001000000000010000001000000110000000000000000000000000000000000000000000000000000000000000000000100000000000000000	Selegiline
O=[N+]([O-])c1ccc(O)c2ncccc12	5-nitroquinolin-8-ol	InChI=1S/C9H6N2O3/c12-8-4-3-7(11(13)14)6-2-1-5-10-9(6)8/h1-5,12H	InChIKey=RJIWZDNTCBHXAL-UHFFFAOYSA-N	01111101111000100010110110010101010010010110110100000100000001001100100110000000000000100000000110000101000000100000010000000000000000000000001000000000000000000000000	Nitroxoline
c1nc(-c2nc3ccccc3[nH]2)cs1	2-(1,3-thiazol-4-yl)-1H-1,3-benzodiazole	InChI=1S/C10H7N3S/c1-2-4-8-7(3-1)12-10(13-8)9-5-14-6-11-9/h1-6H,(H,12,13)	InChIKey=WJCNZQLZVWNLKY-UHFFFAOYSA-N	01011100001000010000000010000100000000000100011000000000000001000100001000000010000100010100000000000100100000000000000100000000101000000000000000000000000000000000000	Thiabendazole
N[C@@H](Cn1ccc(=O)c(O)c1)C(=O)O	(2S)-2-amino-3-(3-hydroxy-4-oxo-1,4-dihydropyridin-1-yl)propanoic acid	InChI=1S/C8H10N2O4/c9-5(8(13)14)3-10-2-1-6(11)7(12)4-10/h1-2,4-5,12H,3,9H2,(H,13,14)/t5-/m0/s1	InChIKey=WZNJWVWKTVETCG-YFKPBYRVSA-N	01111101111111111010101110110110000100010001110000000101000000100010110100011000011000010001001000000100000000001000000000000000000000000000000000000000000000000000000	Mimosine
CCN(CC)C(=O)N1CCN(C)CC1	N,N-diethyl-4-methylpiperazine-1-carboxamide	InChI=1S/C10H21N3O/c1-4-12(5-2)10(14)13-8-6-11(3)7-9-13/h4-9H2,1-3H3	InChIKey=RCKMWOKWVGPNJF-UHFFFAOYSA-N	01110110101111000111000011001100000001100000111011111001100010000010100001000000110000010101000000000000000000000000000000000000010000000000000000000000000000000000000	Diethylcarbamazine
O=P1(N(CCCl)CCCl)NCCCO1	2-[bis(2-chloroethyl)amino]-1,3,2$l^{5}-oxazaphosphinan-2-one	InChI=1S/C7H15Cl2N2O2P/c8-2-5-11(6-3-9)14(12)10-4-1-7-13-14/h1-7H2,(H,10,12)	InChIKey=CMSMOCZEIVJLDB-UHFFFAOYSA-N	01110101111101010011000110001100111011110010111011000011010010111010110010011000100010000100000001000000000001000000000000000000000000000100000000000000000000000000000	Cyclophosphamide
CC1=NS(=O)(=O)c2cc(Cl)ccc2N1	7-chloro-3-methyl-4H-1$l^{6},2,4-benzothiadiazine-1,1-dione	InChI=1S/C8H7ClN2O2S/c1-5-10-7-3-2-6(9)4-8(7)14(12,13)11-5/h2-4H,1H3,(H,10,11)	InChIKey=GDLBFKVLRPITMI-UHFFFAOYSA-N	01111111101000010010011110000111100010010010011101000010000111011100110010000011000001101100010000010000011110010001000000000000101001100000000000000000000000000000000	Diazoxide
CS(=O)(=O)OCCCCOS(C)(=O)=O	4-(methanesulfonyloxy)butyl methanesulfonate	InChI=1S/C6H14O6S2/c1-13(7,8)11-5-3-4-6-12-14(2,9)10/h3-6H2,1-2H3	InChIKey=COVZYZSDYWQREU-UHFFFAOYSA-N	00100011010101000111100000101010001011001010000010100010011010001000000001000010000000000000010000010000011010010001001000000011000000000000000000000000000000000000000	Busulfan
NCC(CC(=O)O)c1ccc(Cl)cc1	4-amino-3-(4-chlorophenyl)butanoic acid	InChI=1S/C10H12ClNO2/c11-9-3-1-7(2-4-9)8(6-12)5-10(13)14/h1-4,8H,5-6,12H2,(H,13,14)	InChIKey=KPYSYYIEGFHWSV-UHFFFAOYSA-N	01111101110111010000000000010000101100000001000000000000000100110010000000011001001010000000000000000000000000000000000000000000000000000000000000000000000000000000000	Baclofen
NS(=O)(=O)Cc1noc2ccccc21	1,2-benzoxazol-3-ylmethanesulfonamide	InChI=1S/C8H8N2O3S/c9-14(11,12)5-7-6-3-1-2-4-8(6)13-10-7/h1-4H,5H2,(H2,9,11,12)	InChIKey=UBQNRHZMVUUOMG-UHFFFAOYSA-N	01111101001101110010100010000110001010000110011001000011000011101100011010000010001100100000010101010100011011010001000000000000000001100000000000000000000000000000000	Zonisamide
NC(=O)N/N=C/c1ccc([N+](=O)[O-])o1	[(E)-[(5-nitrofuran-2-yl)methylidene]amino]urea	InChI=1S/C6H6N4O4/c7-6(11)9-8-3-4-1-2-5(14-4)10(12)13/h1-3H,(H3,7,9,11)/b8-3+	InChIKey=IAIWVQXQOWNYOU-FPYGCLRLSA-N	01101101101010110010100010100111010110000010100101000000100010001000011110100000001100011100001111000001000001100010010000010000010000000000001000000000000000000000000	Nitrofurazone
NCCCC(O)(P(=O)(O)O)P(=O)(O)O	(4-amino-1-hydroxy-1-phosphonobutyl)phosphonic acid	InChI=1S/C4H13NO7P2/c5-3-1-2-4(6,13(7,8)9)14(10,11)12/h6H,1-3,5H2,(H2,7,8,9)(H2,10,11,12)	InChIKey=OGSPWJRAVKPPFI-UHFFFAOYSA-N	00100101110101010011100000110010001110000010000010000011000010101010000000011100001010000000001001000000000000001100001000010000000000000100000000000000000000000000000	Alendronate
Clc1cccc(Cl)c1NC1=NCCN1	N-(2,6-dichlorophenyl)-4,5-dihydro-1H-imidazol-2-amine	InChI=1S/C9H9Cl2N3/c10-6-2-1-3-7(11)8(6)14-9-12-4-5-13-9/h1-3H,4-5H2,(H2,12,13,14)	InChIKey=GJSURZIOUXUGAL-UHFFFAOYSA-N	01011100101001011001001010001101110100000000011110000001000110110010001000011001000110011100000000000000000000000000000000010000000000000000010000000000000000000000000	Clonidine
CC(=O)/N=c1\sc(S(N)(=O)=O)nn1C	N-[(2Z)-3-methyl-5-sulfamoyl-2,3-dihydro-1,3,4-thiadiazol-2-ylidene]acetamide	InChI=1S/C5H8N4O3S2/c1-3(10)7-4-9(2)8-5(13-4)14(6,11)12/h1-2H3,(H2,6,11,12)/b7-4-	InChIKey=FLOSMHQXBMRNHR-DAXSKMNVSA-N	01101111101010011110101010000111010010000010111101000010100010001000011111100010001101111101010001010110011110010011000100000000001001100000000000000000000000000000000	Methazolamide
C[C@](N)(Cc1ccc(O)cc1)C(=O)O	(2S)-2-amino-3-(4-hydroxyphenyl)-2-methylpropanoic acid	InChI=1S/C10H13NO3/c1-10(11,9(13)14)6-7-2-4-8(12)5-3-7/h2-5,12H,6,11H2,1H3,(H,13,14)/t10-/m0/s1	InChIKey=NHTGHBARYWONDQ-JTQLQIEISA-N	01111111111110110000100100010000000100010001000000010111000000100000000100001000001000000000000000001000000000001000000000000000000000000000000000000000000000000000000	Metyrosine
Clc1cc(Cl)c(OCC#CI)cc1Cl	1,2,4-trichloro-5-[(3-iodoprop-2-yn-1-yl)oxy]benzene	InChI=1S/C9H4Cl3IO/c10-6-4-8(12)9(5-7(6)11)14-3-1-2-13/h4-5H,3H2	InChIKey=CTETYYAZBPJBHE-UHFFFAOYSA-N	01111000010101101000001100000000100000011000000000000100010100010000000000000001000000000000000000000000000000000000000000000000000000000001000000000100000000000000000	Haloprogin
OCCN1C[C@H](O)[C@@H](O)[C@H](O)[C@H]1CO	(2R,3R,4R,5S)-1-(2-hydroxyethyl)-2-(hydroxymethyl)piperidine-3,4,5-triol	InChI=1S/C8H17NO5/c10-2-1-9-3-6(12)8(14)7(13)5(9)4-11/h5-8,10-14H,1-4H2/t5-,6+,7-,8-/m1/s1	InChIKey=IBAQFPQHRJAVAV-ULAWRXDQSA-N	01110101111101101011100100111100001101110000110010000001010000100010110100011100110010000001001000000000000000001100000000000000000000000000000000000000000000000000000	Miglitol
C=CCC1(C(C)C)C(=O)NC(=O)NC1=O	5-(prop-2-en-1-yl)-5-(propan-2-yl)-1,3-diazinane-2,4,6-trione	InChI=1S/C10H14N2O3/c1-4-5-10(6(2)3)7(13)11-9(15)12-8(10)14/h4,6H,1,5H2,2-3H3,(H2,11,12,13,14,15)	InChIKey=UORJNBVJVRLXMQ-UHFFFAOYSA-N	01110111101110011100100110000110000100010000011001100010100010000001110000101100000000100100100000001000000000000100000000010000010010000000000000000000000000000000000	Aprobarbital
Nc1c2ccccc2nc2c1CCCC2	1,2,3,4-tetrahydroacridin-9-amine	InChI=1S/C13H14N2/c14-13-9-5-1-3-7-11(9)15-12-8-4-2-6-10(12)13/h1,3,5,7H,2,4,6,8H2,(H2,14,15)	InChIKey=YLJREFDVOIBQDA-UHFFFAOYSA-N	01011100101000010001011010000101010001100100010010000001000001000100100000011000001000100000000000000100000000000000000000000000000000000000000000000000000000000000000	Tacrine
O=C1O[Pt]2(N[C@@H]3CCCC[C@H]3N2)OC1=O	(3aR,7aR)-octahydro-2',5'-dioxaspiro[cyclohexa[d]1,3-diaza-2-platinacyclopentane-2,1'-cyclopentane]-3',4'-dione	InChI=1S/C6H12N2.C2H2O4.Pt/c7-5-3-1-2-4-6(5)8;3-1(4)2(5)6;/h5-8H,1-4H2;(H,3,4)(H,5,6);/q-2;;+4/p-2/t5-,6-;;/m1../s1	InChIKey=DWAFYCQODLXJNR-BNTLRKBRSA-L	01110101111010011011100110100110000111110011011011000011000011101100011010011100000100010100001001000000000001001000000000010000000000000000000000000000000001000000000	Oxaliplatin
NC(N)=NC(=O)c1nc(Cl)c(N)nc1N	3,5-diamino-6-chloro-N-(diaminomethylidene)pyrazine-2-carboxamide	InChI=1S/C6H8ClN7O/c7-2-4(9)13-3(8)1(12-2)5(15)14-6(10)11/h(H4,8,9,13)(H4,10,11,14,15)	InChIKey=XSDQTOBWRPYKKA-UHFFFAOYSA-N	01111100101010011000001010000101110100000000011101000000100110010000110100100001001000111100000000000100000000000100000000010000100000000000010000000000000000000000000	Amiloride
CC(C)NCC(O)c1ccc(O)c(O)c1	4-{1-hydroxy-2-[(propan-2-yl)amino]ethyl}benzene-1,2-diol	InChI=1S/C11H17NO3/c1-7(2)12-6-11(15)8-3-4-9(13)10(14)5-8/h3-5,7,11-15H,6H2,1-2H3	InChIKey=JWZZKOKVBUJMES-UHFFFAOYSA-N	01111111111101111100101100010000001100010000000000100100000000100010000100000000000010000000101000000000000000001000000000000000000000000000000000000000000000000000000	Isoproterenol
CN(C)c1nc(N(C)C)nc(N(C)C)n1	2-N,2-N,4-N,4-N,6-N,6-N-hexamethyl-1,3,5-triazine-2,4,6-triamine	InChI=1S/C9H18N6/c1-13(2)7-10-8(14(3)4)12-9(11-7)15(5)6/h1-6H3	InChIKey=UUVWYPNAQBNQJQ-UHFFFAOYSA-N	01011110101000000110000011000101010000000000111000000000000010000000100001000000110000100100100000000100000000000000000000000000000000000000010000000000000000000000000	Altretamine
NC(N)=NCC1COC2(CCCCC2)O1	2-{1,4-dioxaspiro[4.5]decan-2-ylmethyl}guanidine	InChI=1S/C10H19N3O2/c11-9(12)13-6-8-7-14-10(15-8)4-2-1-3-5-10/h8H,1-7H2,(H4,11,12,13)	InChIKey=HPBNRIOWIXYZFK-UHFFFAOYSA-N	01110101111101110001000010001100001101100001001110000010010011000010011100001000001100001100001000000000000001000000000000010000000000000000010000000000000000000000000	Guanadrel Sulfate
CCN1C(=O)NC(c2ccccc2)C1=O	3-ethyl-5-phenylimidazolidine-2,4-dione	InChI=1S/C11H12N2O2/c1-2-13-10(14)9(12-11(13)15)8-6-4-3-5-7-8/h3-7,9H,2H2,1H3,(H,12,15)	InChIKey=SZQIFWWUIBRPBZ-UHFFFAOYSA-N	01111111101111011010000110000110000000010000111001001000100010000010011100111100010100010101000000000000100000000000000000000000010000000000000000000000000000000000000	Ethotoin
CCCCN1C[C@H](O)[C@@H](O)[C@H](O)[C@H]1CO	(2R,3R,4R,5S)-1-butyl-2-(hydroxymethyl)piperidine-3,4,5-triol	InChI=1S/C10H21NO4/c1-2-3-4-11-5-8(13)10(15)9(14)7(11)6-12/h7-10,12-15H,2-6H2,1H3/t7-,8+,9-,10-/m1/s1	InChIKey=UQRORFVVSGFNRO-UTINFBMNSA-N	01110111111101101011100100111100001101110000110010111001010000100010110100011100110010000001001000000000000000001100000000000000000000000000000000000000000000000000000	Miglustat
Oc1ccc(OCc2ccccc2)cc1	4-(benzyloxy)phenol	InChI=1S/C13H12O2/c14-12-6-8-13(9-7-12)15-10-11-4-2-1-3-5-11/h1-9,14H,10H2	InChIKey=VYQNWZOUAUKGHI-UHFFFAOYSA-N	01111001010101100000010100010000000000011100000000000100010000000000000000000000000000000000000000000000000000000000000000000000000000000000000000000000000000000000000	Monobenzone
CN1C(=O)CC(C)(c2ccccc2)C1=O	1,3-dimethyl-3-phenylpyrrolidine-2,5-dione	InChI=1S/C12H13NO2/c1-12(9-6-4-3-5-7-9)8-10(14)13(2)11(12)15/h3-7H,8H2,1-2H3	InChIKey=AJXPJJZHWIXJCJ-UHFFFAOYSA-N	01111111101010001110000100000110001000010000110001110011101000000000001001100100010100000001000000001000100000000000000000000000000000000000000000000000000000000000000	Methsuximide
CCCCC1(CC)C(=O)NC(=O)NC1=O	5-butyl-5-ethyl-1,3-diazinane-2,4,6-trione	InChI=1S/C10H16N2O3/c1-3-5-6-10(4-2)7(13)11-9(15)12-8(10)14/h3-6H2,1-2H3,(H2,11,12,13,14,15)	InChIKey=STDBAQMTJLUMFW-UHFFFAOYSA-N	01110111101110011101100110000110000101110000011011111010101010000000110000111100000000100100000000001000000000000100000000010000010000000000000000000000000000000000000	Butethal
CC=CC(=O)N(CC)c1ccccc1C	N-ethyl-N-(2-methylphenyl)but-2-enamide	InChI=1S/C13H17NO/c1-4-8-13(15)14(5-2)12-10-7-6-9-11(12)3/h4,6-10H,5H2,1-3H3/b8-4+	InChIKey=DNTGGZPQPQTDQF-XBXARRHUSA-N	01111110101111001110001001000001010000000000100001001000101000000011000000100000010000000000000000000000000000000000000000000000000000000000000000000000000000000000000	Crotamiton
N[C@@H](C(=O)O)[C@@H](O)c1ccc(O)c(O)c1	(2R,3S)-2-amino-3-(3,4-dihydroxyphenyl)-3-hydroxypropanoic acid	InChI=1S/C9H11NO5/c10-7(9(14)15)8(13)4-1-2-5(11)6(12)3-4/h1-3,7-8,11-13H,10H2,(H,14,15)/t7-,8+/m1/s1	InChIKey=QXWYKJLNLSIPIN-SFYZADRCSA-N	01111101111010111000101100110000000100010001000000000100000000000000000100000100001000000000001000000000000000001100000000000000000000000000000000000000000000000000000	Droxidopa
CCN(CC)C(C)C(=O)c1ccccc1	2-(diethylamino)-1-phenylpropan-1-one	InChI=1S/C13H19NO/c1-4-14(5-2)11(3)13(15)12-9-7-6-8-10-12/h6-11H,4-5H2,1-3H3	InChIKey=XXEPPPIWZFICOJ-UHFFFAOYSA-N	01111110101111100110000001001000000000000000100000101000000000000010000100000000110000000000000000000000000000000000000000000000000000000000000000000000000000000000000	Diethylpropion
COc1ccc(OC)c(C(O)C(C)N)c1	2-amino-1-(2,5-dimethoxyphenyl)propan-1-ol	InChI=1S/C11H17NO3/c1-7(12)11(13)9-6-8(14-2)4-5-10(9)15-3/h4-7,11,13H,12H2,1-3H3	InChIKey=WJAJPNHVVFWKKL-UHFFFAOYSA-N	01111111111000111100101101010000000100011000000000000100000000000000000101000100001000000000000000000000000000001000000000000000000000000000000000000000000000000000000	Methoxamine
O=NN(CCCl)C(=O)NC1CCCCC1	3-(2-chloroethyl)-1-cyclohexyl-3-nitrosourea	InChI=1S/C9H16ClN3O2/c10-6-7-13(12-15)9(14)11-8-4-2-1-3-5-8/h8H,1-7H2,(H,11,14)	InChIKey=GQYIWUVLTXOXAJ-UHFFFAOYSA-N	01110101101111010011000010001010110011100010100111000001100010111010010110011100000000010100000110000001000000000010000000000000010000000000000000000000000000000000000	Lomustine
CCCC(C)(COC(N)=O)COC(N)=O	2-[(carbamoyloxy)methyl]-2-methylpentyl carbamate	InChI=1S/C9H18N2O4/c1-3-4-9(2,5-14-7(10)12)6-15-8(11)13/h3-6H2,1-2H3,(H2,10,12)(H2,11,13)	InChIKey=NPPQSCRMBWNHMW-UHFFFAOYSA-N	00100111111111010101100010101010000101001001000011111010111010000000000000001100001000000000000000001000000000000000000000000000000000000000000100000000000000000000000	Meprobamate
N=C(N)NC(=O)Cc1c(Cl)cccc1Cl	N-carbamimidoyl-2-(2,6-dichlorophenyl)acetamide	InChI=1S/C9H9Cl2N3O/c10-6-2-1-3-7(11)5(6)4-8(15)14-9(12)13/h1-3H,4H2,(H4,12,13,14,15)	InChIKey=INJOMKTZOLKMBF-UHFFFAOYSA-N	01111100101110011000001010000000101100000000000101000001100110110000010000110001001000001100000000000000000000000000000000010000000000000000010000000000000000000000000	Guanfacine
CC(C)NCC(O)c1cc(O)cc(O)c1	5-{1-hydroxy-2-[(propan-2-yl)amino]ethyl}benzene-1,3-diol	InChI=1S/C11H17NO3/c1-7(2)12-6-11(15)8-3-9(13)5-10(14)4-8/h3-5,7,11-15H,6H2,1-2H3	InChIKey=LMOINURANNBYCM-UHFFFAOYSA-N	01111111111101110100100100010000001100010000000000100100000000100010000100000100000010000000100000000000000000001100000000000000000000000000000000000000000000000000000	Orciprenaline
O=[N+]([O-])OCC(CO[N+](=O)[O-])O[N+](=O)[O-]	2,3-bis(nitrooxy)propyl nitrate	InChI=1S/C3H5N3O9/c7-4(8)13-1-3(15-6(11)12)2-14-5(9)10/h3H,1-2H2	InChIKey=SNIOPGDIGTZGOP-UHFFFAOYSA-N	00100101010101100010100010101010001010001010100100000001010010001000010010000100000000000000001110000001000000000000011000000000000000000000001000000000000000000000000	Nitroglycerin
O=c1[nH]cc(N(CCCl)CCCl)c(=O)[nH]1	5-[bis(2-chloroethyl)amino]-1,2,3,4-tetrahydropyrimidine-2,4-dione	InChI=1S/C8H11Cl2N3O2/c9-1-3-13(4-2-10)6-5-11-8(15)12-7(6)14/h5H,1-4H2,(H2,11,12,14,15)	InChIKey=IDPUKCWIGUEADI-UHFFFAOYSA-N	01111101101111011011001110001111110101110000111011000101100010010010110100110100110000110100000000000100000000000100000000010000010000000000000000000000000000000000000	Uracil mustard
Nc1ccn([C@H]2CC[C@@H](CO)O2)c(=O)n1	4-amino-1-[(2R,5S)-5-(hydroxymethyl)oxolan-2-yl]-1,2-dihydropyrimidin-2-one	InChI=1S/C9H13N3O3/c10-7-3-4-12(9(14)11-7)8-2-1-6(5-13)15-8/h3-4,6,8,13H,1-2,5H2,(H2,10,11,14)/t6-,8+/m0/s1	InChIKey=WREGKURFCTUGRC-POYBYMJQSA-N	01111101111111111011101110010101011101110000111011000101110010000000111000111100011110100101001000000100100001000000000000000000110000000000000000000000000000000000000	Zalcitabine
CCOP(=O)(OCC)SCC[N+](C)(C)C	diethyl {[2-(trimethylazaniumyl)ethyl]sulfanyl}phosphonate	InChI=1S/C9H23NO3PS/c1-6-12-14(11,13-7-2)15-9-8-10(3,4)5/h6-9H2,1-5H3/q+1	InChIKey=BJOLKYGKSZKIGU-UHFFFAOYSA-N	00100111110101000111100001001000000010101010100010111011010010001010000001000010110001000000100000010000000000000000011000000000000000001100000000000000000000000000000	Echothiophate
Cc1cccc([C@H](C)c2c[nH]cn2)c1C	4-[(1S)-1-(2,3-dimethylphenyl)ethyl]-1H-imidazole	InChI=1S/C13H16N2/c1-9-5-4-6-12(10(9)2)11(3)13-7-14-8-15-13/h4-8,11H,1-3H3,(H,14,15)/t11-/m0/s1	InChIKey=CUHVIMMYOGQXCV-NSHDSACASA-N	01011110001000011100001011000100000000000100011000000000000000000000001000000000000100010100000000000100000000000000000000000000000000000000000000000000000000000000000	Dexmedetomidine
CC(C)Cc1ccc(C(C)C(=O)O)cc1	2-[4-(2-methylpropyl)phenyl]propanoic acid	InChI=1S/C13H18O2/c1-9(2)8-11-4-6-12(7-5-11)10(3)13(14)15/h4-7,9-10H,8H2,1-3H3,(H,14,15)	InChIKey=HEFNNWSXXWATRW-UHFFFAOYSA-N	01111011010110000100000001010000000000000001000000010000000000000000000000000000000000000000100000000000000000000000000000000000000000000000000000000000000000000000000	Ibuprofen
Nc1ccn([C@@H]2CS[C@H](CO)O2)c(=O)n1	4-amino-1-[(2R,5S)-2-(hydroxymethyl)-1,3-oxathiolan-5-yl]-1,2-dihydropyrimidin-2-one	InChI=1S/C8H11N3O3S/c9-5-1-2-11(8(13)10-5)6-4-15-7(3-12)14-6/h1-2,6-7,12H,3-4H2,(H2,9,10,13)/t6-,7+/m0/s1	InChIKey=JTEGQNOMFQHVDC-NKWVEPMBSA-N	01111101111111011010101110011101011101110000111001000101110010000000111000110110011111100101001000000100100001000000000000000000111000000000000000000000000000000000000	Lamivudine
Cc1cc(=O)n(O)c(C2CCCCC2)c1	6-cyclohexyl-1-hydroxy-4-methyl-1,2-dihydropyridin-2-one	InChI=1S/C12H17NO2/c1-9-7-11(13(15)12(14)8-9)10-5-3-2-4-6-10/h7-8,10,15H,2-6H2,1H3	InChIKey=SCKYRAXSEDYPSA-UHFFFAOYSA-N	01111111001010001011011100010100000001110010110011000100100000001000100010110000000000000001001101000100100000000000000000000000000000000000001000000000010000000000000	Ciclopirox
C[C@](N)(Cc1ccc(O)c(O)c1)C(=O)O	(2S)-2-amino-3-(3,4-dihydroxyphenyl)-2-methylpropanoic acid	InChI=1S/C10H13NO4/c1-10(11,9(14)15)5-6-2-3-7(12)8(13)4-6/h2-4,12-13H,5,11H2,1H3,(H,14,15)/t10-/m0/s1	InChIKey=CJCSPKMFHVPWAR-JTQLQIEISA-N	01111111111110111000101100110000000100010001000000010111000000100000000100011000001000000000001000001000000000001000000000000000000000000000000000000000000000000000000	Methyldopa
N=C(N)NC(=N)NCCc1ccccc1	1-carbamimidamido-N-(2-phenylethyl)methanimidamide	InChI=1S/C10H15N5/c11-9(12)15-10(13)14-7-6-8-4-2-1-3-5-8/h1-5H,6-7H2,(H6,11,12,13,14,15)	InChIKey=ICFJFFQQTFMIBG-UHFFFAOYSA-N	01011100101101010001000010000000000100000000000110000001000010100010000000011000001010101100000000000000000000000100000000010000000000000000010000000000000000000000000	Phenformin
Nc1nc2ccc(OC(F)(F)F)cc2s1	6-(trifluoromethoxy)-1,3-benzothiazol-2-amine	InChI=1S/C8H5F3N2OS/c9-8(10,11)14-4-1-2-5-6(3-4)15-7(12)13-5/h1-3H,(H2,12,13)	InChIKey=FTALBRSUTCGOEG-UHFFFAOYSA-N	01111100111000110000000110000101110000011100011000000110000111000100001000000010001101000100000000000100000000000000000100001000001000000000000000000000000000000000000	Riluzole
CC[C@@H]1C(=O)OC[C@@H]1Cc1cncn1C	(3S,4R)-3-ethyl-4-[(1-methyl-1H-imidazol-5-yl)methyl]oxolan-2-one	InChI=1S/C11H16N2O2/c1-3-10-8(6-15-11(10)14)4-9-5-12-7-13(9)2/h5,7-8,10H,3-4,6H2,1-2H3/t8-,10-/m0/s1	InChIKey=QCHFTSOMWOSFHM-WPRPVWTQSA-N	01101111111111001110001110000100000001110001111000101001011000000000001001000000010100010101000000000100000001000000000000000000000000000000000000000000000000000000000	Pilocarpine
Nc1cc(N2CCCCC2)nc(N)[n+]1[O-]	2,6-diamino-4-(piperidin-1-yl)pyrimidin-1-ium-1-olate	InChI=1S/C9H15N5O/c10-7-6-8(12-9(11)14(7)15)13-4-2-1-3-5-13/h6H,1-5,10H2,(H2,11,12)	InChIKey=ZFMITUMMTDLWHR-UHFFFAOYSA-N	01111100101001011011011110001101010101110010111010000101000010001010100110000000111000100101000100000100100000000100010000000000100000000000011000000000010000000000000	Minoxidil
CCC(C)C1(CC)C(=O)NC(=O)NC1=O	5-(butan-2-yl)-5-ethyl-1,3-diazinane-2,4,6-trione	InChI=1S/C10H16N2O3/c1-4-6(3)10(5-2)7(13)11-9(15)12-8(10)14/h6H,4-5H2,1-3H3,(H2,11,12,13,14,15)	InChIKey=ZRIHAIZYIMGOAB-UHFFFAOYSA-N	01110111101110011100100111000110000101010000011001111010101010000000110000111100000000100100000000001000000000000100000000010000010000000000000000000000000000000000000	Butabarbital
Nc1cc(Cl)c(NC2=NCCN2)c(Cl)c1	2,6-dichloro-1-N-(4,5-dihydro-1H-imidazol-2-yl)benzene-1,4-diamine	InChI=1S/C9H10Cl2N4/c10-6-3-5(12)4-7(11)8(6)15-9-13-1-2-14-9/h3-4H,1-2,12H2,(H2,13,14,15)	InChIKey=IEJXVRYNEISIKR-UHFFFAOYSA-N	01011100101001011001001010001101110100000000011110000001000110110010001000011001001110011100000000000000000000000000000000010000000000000000010000000000000000000000000	Apraclonidine
Nc1ncn([C@H]2C[C@H](O)[C@@H](CO)O2)c(=O)n1	4-amino-1-[(2R,4S,5R)-4-hydroxy-5-(hydroxymethyl)oxolan-2-yl]-1,2-dihydro-1,3,5-triazin-2-one	InChI=1S/C8H12N4O4/c9-7-10-3-12(8(15)11-7)6-1-4(14)5(2-13)16-6/h3-6,13-14H,1-2H2,(H2,9,11,15)/t4-,5+,6+/m0/s1	InChIKey=XAUDJQYHKZQPEU-KVQBGUIXSA-N	01111101111111111010101110110101011101110000111001000101110010100000111000111100011110100101001000000100100001000100000000000000010000000000010000000000000000000000000	Decitabine
CCNC1C2CCC(C2)C1c1ccccc1	N-ethyl-3-phenylbicyclo[2.2.1]heptan-2-amine	InChI=1S/C15H21N/c1-2-16-15-13-9-8-12(10-13)14(15)11-6-4-3-5-7-11/h3-7,12-16H,2,8-10H2,1H3	InChIKey=IKFBPFGUINLYQI-UHFFFAOYSA-N	01011110101101011001010000000000010001100000000010001000000001000010001000011000000010000000000000000000100000000000000000000000000000000000000000000000000000000000000	Fencamfamine
CCC1(CCC(C)C)C(=O)NC(=O)NC1=O	5-ethyl-5-(3-methylbutyl)-1,3-diazinane-2,4,6-trione	InChI=1S/C11H18N2O3/c1-4-11(6-5-7(2)3)8(14)12-10(16)13-9(11)15/h7H,4-6H2,1-3H3,(H2,12,13,14,15,16)	InChIKey=VIROVYVQCGLCII-UHFFFAOYSA-N	01110111101110011101100111000110000101010000011011111010101010000000110000111100000000100100100000001000000000000100000000010000010000000000000000000000000000000000000	Amobarbital
Cc1[nH]c(=O)c(C#N)cc1-c1ccncc1	6-methyl-2-oxo-5-(pyridin-4-yl)-1,2-dihydropyridine-3-carbonitrile	InChI=1S/C12H9N3O/c1-8-11(9-2-4-14-5-3-9)6-10(7-13)12(16)15-8/h2-6H,1H3,(H,15,16)	InChIKey=PZRHRDRVRGEVNW-UHFFFAOYSA-N	01111110001010011000011110000100000000010100011001000100100000000000110000100000000000100000000000000100100000000000000000000100000000000000000000000000000000000000000	Milrinone
Nc1ccc2cc3ccc(N)cc3nc2c1	acridine-3,6-diamine	InChI=1S/C13H11N3/c14-10-3-1-8-5-9-2-4-11(15)7-13(9)16-12(8)6-10/h1-7H,14-15H2	InChIKey=WDVSHHCDHLJJJR-UHFFFAOYSA-N	01011100101000010000010010000101010100000100010000000000000001000100100000000000001000100000000000000100000000000000000000000000000000000000000000000000000000000000000	Proflavine
CCN(CC)C(=S)SSC(=S)N(CC)CC	N,N-diethyl[(diethylcarbamothioyl)disulfanyl]carbothioamide	InChI=1S/C10H20N2S4/c1-5-11(6-2)9(13)15-16-10(14)12(7-3)8-4/h5-8H2,1-4H3	InChIKey=AUZONCFQVSMFAP-UHFFFAOYSA-N	00000110101101000110000011001000000000000010100000101000000010000010000000000010110001000000010000010000000000000000000100000000000000000000000000000000100000000000000	Disulfiram
Nc1nnc(-c2cccc(Cl)c2Cl)c(N)n1	6-(2,3-dichlorophenyl)-1,2,4-triazine-3,5-diamine	InChI=1S/C9H7Cl2N5/c10-5-3-1-2-4(6(5)11)7-8(12)14-9(13)16-15-7/h1-3H,(H4,12,13,14,16)	InChIKey=PYZRQGJRPPTADH-UHFFFAOYSA-N	01011100101000011000011010000101110100000110011000000000000110010000100010000001001000110100000000000100100000000110000000000000100000000000010000000000000000000000000	Lamotrigine
CCC1(c2ccccc2)NC(=O)N(C)C1=O	5-ethyl-3-methyl-5-phenylimidazolidine-2,4-dione	InChI=1S/C12H14N2O2/c1-3-12(9-7-5-4-6-8-9)10(15)14(2)11(16)13-12/h4-8H,3H2,1-2H3,(H,13,16)	InChIKey=GMHKMTDVRCWUDX-UHFFFAOYSA-N	01111111101110011110000110000110000000010000111001001011101010100000011101100100010100010101000000001000100000000000000000000000010000000000000000000000000000000000000	Mephenytoin
CC[C@@H](c1cccc(O)c1)[C@@H](C)CN(C)C	3-[(2R,3R)-1-(dimethylamino)-2-methylpentan-3-yl]phenol	InChI=1S/C14H23NO/c1-5-14(11(2)10-15(3)4)12-7-6-8-13(16)9-12/h6-9,11,14,16H,5,10H2,1-4H3/t11-,14+/m0/s1	InChIKey=KWTWDQCKEHXFFR-SMDDNHRTSA-N	01111110110101100110000101010000000001010000100000111100001000000010000001000000110000000000100000000000000000000000000000000000000000000000000000000000000000000000000	Tapentadol
O=P(O)(O)C(O)(Cn1ccnc1)P(=O)(O)O	[1-hydroxy-2-(1H-imidazol-1-yl)-1-phosphonoethyl]phosphonic acid	InChI=1S/C5H10N2O7P2/c8-5(15(9,10)11,16(12,13)14)3-7-2-1-6-4-7/h1-2,4,8H,3H2,(H2,9,10,11)(H2,12,13,14)	InChIKey=XRASPMIURGNCCH-UHFFFAOYSA-N	01101101110101000010100010110110001110000010111000000010000010101010011100001100010100010101001001000100000000001100001000010000000000000100000000000000000000000000000	Zoledronate
Cc1cc(C)cc(OCC2CNC(=O)O2)c1	5-(3,5-dimethylphenoxymethyl)-1,3-oxazolidin-2-one	InChI=1S/C12H15NO3/c1-8-3-9(2)5-10(4-8)15-7-11-6-13-12(14)16-11/h3-5,11H,6-7H2,1-2H3,(H,13,14)	InChIKey=IMWZZHHPURKASS-UHFFFAOYSA-N	01111111111111110100100100001100001000011001011001000100110010000010011100011000000110000000001000000000000001000000000000000000000000000000000100000000000000000000000	Metaxalone
CN(C)C(=O)Oc1cccc([N+](C)(C)C)c1	3-[(dimethylcarbamoyl)oxy]-N,N,N-trimethylanilinium	InChI=1S/C12H19N2O2/c1-13(2)12(15)16-11-8-6-7-10(9-11)14(3,4)5/h6-9H,1-5H3/q+1	InChIKey=ALWKGYPQUAPLQC-UHFFFAOYSA-N	01111111111010100110000111000001010000011001100001000110100010000000010001000000110000000000100000000000000000000000010000000000000000001000000100000000000000000000000	Neostigmine
CCC1(c2ccccc2)C(=O)NCNC1=O	5-ethyl-5-phenyl-1,3-diazinane-4,6-dione	InChI=1S/C12H14N2O2/c1-2-12(9-6-4-3-5-7-9)10(15)13-8-14-11(12)16/h3-7H,2,8H2,1H3,(H,13,15)(H,14,16)	InChIKey=DQMZLTXERSFNPB-UHFFFAOYSA-N	01111111101111011000010110000110000100110000011001001010100000000010110000101100000010100100000000001000100000000100000000010000000000000010000000000000000000000000000	Primidone
CC(NC(C)(C)C)C(=O)c1cccc(Cl)c1	2-(tert-butylamino)-1-(3-chlorophenyl)propan-1-one	InChI=1S/C13H18ClNO/c1-9(15-13(2,3)4)12(16)10-6-5-7-11(14)8-10/h5-9,15H,1-4H3	InChIKey=SNPPWIUOZRMYNY-UHFFFAOYSA-N	01111110101010110100000001000000100000000000000000000010000100010000000100000001000000000000100000001000000000000000000000000000000000000000000000000000000000000000000	Bupropion
CCS(=O)(=O)CCn1c(C)ncc1[N+](=O)[O-]	1-[2-(ethanesulfonyl)ethyl]-2-methyl-5-nitro-1H-imidazole	InChI=1S/C8H13N3O4S/c1-3-16(14,15)5-4-10-7(2)9-6-8(10)11(12)13/h6H,3-5H2,1-2H3	InChIKey=HJLSLZFTEKNLFI-UHFFFAOYSA-N	01101111101101001111101010101111011011000010111110101011001000001010011110000010110100110101010110010101011010110001010000000000100000000000001000000000000000000000000	Tinidazole
Nc1nc(=O)n([C@@H]2CS[C@H](CO)O2)cc1F	4-amino-5-fluoro-1-[(2R,5S)-2-(hydroxymethyl)-1,3-oxathiolan-5-yl]-1,2-dihydropyrimidin-2-one	InChI=1S/C8H10FN3O3S/c9-4-1-12(8(14)11-7(4)10)5-3-16-6(2-13)15-5/h1,5-6,13H,2-3H2,(H2,10,11,14)/t5-,6+/m0/s1	InChIKey=XQSPYNMVSIKCOC-NTSWFWBYSA-N	01111101111111011010101110011101111101110000111001000101110110000000111000110111011111100101001000000100100001000000000000001000111000000000000000000000000000000000000	Emtricitabine
CNNCc1ccc(C(=O)NC(C)C)cc1	4-[(2-methylhydrazin-1-yl)methyl]-N-(propan-2-yl)benzamide	InChI=1S/C12H19N3O/c1-9(2)15-12(16)11-6-4-10(5-7-11)8-14-13-3/h4-7,9,13-14H,8H2,1-3H3,(H,15,16)	InChIKey=CPTBDICYNRMXFX-UHFFFAOYSA-N	01111110101111010100000011000000000100000010000001100001100000100010000011100000000010000000100001100000000000000010000000000000000000000000000000000000000000000000000	Procarbazine
CCCC(C)C1(CC)C(=O)NC(=O)NC1=O	5-ethyl-5-(pentan-2-yl)-1,3-diazinane-2,4,6-trione	InChI=1S/C11H18N2O3/c1-4-6-7(3)11(5-2)8(14)12-10(16)13-9(11)15/h7H,4-6H2,1-3H3,(H2,12,13,14,15,16)	InChIKey=WEXRUCMBJFQVBZ-UHFFFAOYSA-N	01110111101110011101100111000110000101110000011011111010101010000000110000111100000000100100000000001000000000000100000000010000010000000000000000000000000000000000000	Pentobarbital
O=C1CN2Cc3c(ccc(Cl)c3Cl)N=C2N1	6,7-dichloro-1H,2H,3H,5H-imidazolidino[2,1-b]quinazolin-2-one	InChI=1S/C10H7Cl2N3O/c11-6-1-2-7-5(9(6)12)3-15-4-8(16)14-10(15)13-7/h1-2H,3-4H2,(H,13,14,16)	InChIKey=OTBXOEAOVRKTNQ-UHFFFAOYSA-N	01111100101011011010011110001101101000010000111101000001100111110110111100111001110100111100000000000000000000000000000000000000000000000000010000000000000000000000000	Anagrelide
CCC1(c2ccccc2)CCC(=O)NC1=O	3-ethyl-3-phenylpiperidine-2,6-dione	InChI=1S/C13H15NO2/c1-2-13(10-6-4-3-5-7-10)9-8-11(15)14-12(13)16/h3-7H,2,8-9H2,1H3,(H,14,15,16)	InChIKey=JMBQKKAJIKAWKF-UHFFFAOYSA-N	01111111101110011001010100000110001001010000010011101011101000100000100000111100000000000000000000001000100000000000000000000000000000000000000000000000000000000000000	Glutethimide
CCOc1ccc2nc(S(N)(=O)=O)sc2c1	6-ethoxy-1,3-benzothiazole-2-sulfonamide	InChI=1S/C9H10N2O3S2/c1-2-14-6-3-4-7-8(5-6)15-9(11-7)16(10,12)13/h3-5H,2H2,1H3,(H2,10,12,13)	InChIKey=OUZWUKMCLIBBOG-UHFFFAOYSA-N	01111111011101110010100110000110000010011110011001001110010011001100001110000010001101010000010001010110011110010001000100000000001001100000000000000000000000000000000	Ethoxzolamide
CCCCCCCCCCCCOCCO	2-(dodecyloxy)ethan-1-ol	InChI=1S/C14H30O2/c1-2-3-4-5-6-7-8-9-10-11-13-16-14-12-15/h15H,2-14H2,1H3	InChIKey=SFNALCNOMXIBKG-UHFFFAOYSA-N	00100011010101000001000000011000001001101000000010111000011000100000000000010000100010000000001000000000000000000000000000000000000000000000000000000000000000000000000	Polidocanol
O=C(OCc1ccccc1)c1ccccc1	benzyl benzoate	InChI=1S/C14H12O2/c15-14(13-9-5-2-6-10-13)16-11-12-7-3-1-4-8-12/h1-10H,11H2	InChIKey=SESFRYSPDFLNCH-UHFFFAOYSA-N	01111001010111000000010000000000000000001101000000000000010000000000000000000000000000000000000000000000000000000000000000000000000000000000000000000000000000000000000	Benzyl Benzoate
NS(=O)(=O)c1cc(Cl)c(Cl)c(S(N)(=O)=O)c1	4,5-dichlorobenzene-1,3-disulfonamide	InChI=1S/C6H6Cl2N2O4S2/c7-4-1-3(15(9,11)12)2-5(6(4)8)16(10,13)14/h1-2H,(H2,9,11,12)(H2,10,13,14)	InChIKey=GJQPMPFPNINLKP-UHFFFAOYSA-N	01111101001000011010101010100010100110000010000001000010000110011000000010000011001001000000010001010010011110010001000000000000000001100000000000000000000000000000000	Dichlorphenamide
Nc1nc(=O)c2ncn(COCCO)c2[nH]1	2-amino-9-[(2-hydroxyethoxy)methyl]-6,9-dihydro-3H-purin-6-one	InChI=1S/C8H11N5O3/c9-8-11-6-5(7(15)12-8)10-3-13(6)4-16-2-1-14/h3,14H,1-2,4H2,(H3,9,11,12,15)	InChIKey=MKUXAQIIEYXACX-UHFFFAOYSA-N	01111101111111010011100110011101011101011100111011000100110011100110111100111000111110110101001000000100000000000000000000010000100000000010010000000000000000000000000	Acyclovir
O=[N+]([O-])O[C@@H]1CO[C@@H]2[C@@H](O[N+](=O)[O-])CO[C@H]12	(3R,3aS,6S,6aS)-6-(nitrooxy)-hexahydrofuro[3,2-b]furan-3-yl nitrate	InChI=1S/C6H8N2O8/c9-7(10)15-3-1-13-6-4(16-8(11)12)2-14-5(3)6/h3-6H,1-2H2/t3-,4+,5-,6-/m1/s1	InChIKey=MOYKHGMNXAOIAT-JGWLITMVSA-N	01100101010001100010100110101110001010111010101100000000010011001100011010000100000100000000001110000001000001000000011000000000000000000000001000000000000000000000000	Isosorbide Dinitrate
Clc1ccc2nsnc2c1NC1=NCCN1	5-chloro-N-(4,5-dihydro-1H-imidazol-2-yl)-2,1,3-benzothiadiazol-4-amine	InChI=1S/C9H8ClN5S/c10-5-1-2-6-8(15-16-14-6)7(5)13-9-11-3-4-12-9/h1-2H,3-4H2,(H2,11,12,13)	InChIKey=XFYDIVBRZNQMJC-UHFFFAOYSA-N	01011100101001011001001010001101110110000110011110000001000111110110001010011011000110111100000000010100000010000000000000010000001001000000010000000000000000000000000	Tizanidine
c1cnc2cc3c(cc2n1)[C@H]1C[C@@H]3CNC1	(1R,12S)-5,8,14-triazatetracyclo[10.3.1.0^{2,11}.0^{4,9}]hexadeca-2(11),3,5,7,9-pentaene	InChI=1S/C13H13N3/c1-2-16-13-5-11-9-3-8(6-14-7-9)10(11)4-12(13)15-1/h1-2,4-5,8-9,14H,3,6-7H2/t8-,9+	InChIKey=JQSHBVHOMNKWFT-DTORHVGOSA-N	01011100101001010000011010001100000000100100011000000000000001000110101000001000100010010000000000000100000000000000000000000000000000000000000000010000000000000000000	Varenicline
COc1c2occc2cc2ccc(=O)oc21	9-methoxy-2H-furo[3,2-g]chromen-2-one	InChI=1S/C12H8O4/c1-14-12-10-8(4-5-15-10)6-7-2-3-9(13)16-11(7)12/h2-6H,1H3	InChIKey=QXKHYNVANLEOEG-UHFFFAOYSA-N	01111011010010100000110100100100000000011101001000000100000001000100101001000100000100000000001000000000000001000000000000000000000000000000000000000000000000000000000	Methoxsalen
O=C(CCBr)N1CCN(C(=O)CCBr)CC1	3-bromo-1-[4-(3-bromopropanoyl)piperazin-1-yl]propan-1-one	InChI=1S/C10H16Br2N2O2/c11-3-1-9(15)13-5-7-14(8-6-13)10(16)2-4-12/h1-8H2	InChIKey=NJBFOOCLYDNZJN-UHFFFAOYSA-N	01110101101111000011000010001110101001100000111011000001100000000010100000100000110000010001000000000000000000000000000010000000000000000000000000000000000000000000000	Pipobroman
O=C1OCCN1N=Cc1ccc([N+](=O)[O-])o1	3-{[(5-nitrofuran-2-yl)methylidene]amino}-1,3-oxazolidin-2-one	InChI=1S/C8H7N3O5/c12-8-10(3-4-15-8)9-5-6-1-2-7(16-6)11(13)14/h1-2,5H,3-4H2/b9-5+	InChIKey=PLHJDBGFXBMTGZ-WEVVVXLNSA-N	01101101111011101011100110101111011010010011111111000001110010001010011110100000000100001001001110000001000001100010010000000000000000000000001100000000000000000000000	Furazolidone
CCCC(C)C1(CC)C(=O)NC(=S)NC1=O	5-ethyl-5-(pentan-2-yl)-2-sulfanylidene-1,3-diazinane-4,6-dione	InChI=1S/C11H18N2O2S/c1-4-6-7(3)11(5-2)8(14)12-10(16)13-9(11)15/h7H,4-6H2,1-3H3,(H2,12,13,14,15,16)	InChIKey=IUJDSEJGGMCXSG-UHFFFAOYSA-N	01110111101110011101000111000110000101110000011011111010101010000000110000111110000001100100010000001010000000000100000100010000000000000000000000000000000000000000000	Thiopental
CC(C)(C)NCC(O)c1cc(O)cc(O)c1	5-[2-(tert-butylamino)-1-hydroxyethyl]benzene-1,3-diol	InChI=1S/C12H19NO3/c1-12(2,3)13-7-11(16)8-4-9(14)6-10(15)5-8/h4-6,11,13-16H,7H2,1-3H3	InChIKey=XWTYSIMOBUGWOL-UHFFFAOYSA-N	01111111111101110100100101010000001100010000000000100110000000100010000100000100000010000000100000001000000000001100000000000000000000000000000000000000000000000000000	Terbutaline
CCN[C@@H](C)Cc1cccc(C(F)(F)F)c1	ethyl[(2S)-1-[3-(trifluoromethyl)phenyl]propan-2-yl]amine	InChI=1S/C12H16F3N/c1-3-16-9(2)7-10-5-4-6-11(8-10)12(13,14)15/h4-6,8-9,16H,3,7H2,1-2H3/t9-/m0/s1	InChIKey=DBGIVFWFUFKIQN-VIFPVBQESA-N	01011110101101010100000000000000100001000000000000111011001110100010000000000000000010000000000000000000000000000000000000001000000000000000000000000000000000000000000	Dexfenfluramine
CCOC(=O)C(C)(C)Oc1ccc(Cl)cc1	ethyl 2-(4-chlorophenoxy)-2-methylpropanoate	InChI=1S/C12H15ClO3/c1-4-15-11(14)12(2,3)16-10-7-5-9(13)6-8-10/h5-8H,4H2,1-3H3	InChIKey=KNHUKKLJHYUCFP-UHFFFAOYSA-N	01111011010111100100100101000000100000011001000000001110011100010000000000000001000000000000101000001000000000000000000000000000000000000000000000000000000000000000000	Clofibrate
C=CCC1(CC(C)C)C(=O)NC(=O)NC1=O	5-(2-methylpropyl)-5-(prop-2-en-1-yl)-1,3-diazinane-2,4,6-trione	InChI=1S/C11H16N2O3/c1-4-5-11(6-7(2)3)8(14)12-10(16)13-9(11)15/h4,7H,1,5-6H2,2-3H3,(H2,12,13,14,15,16)	InChIKey=UZVHFVZFNXBMQJ-UHFFFAOYSA-N	01110111101110011100100110000110000100010000011001010010101010000001110000101100000000100100100000001000000000000100000000010000010010000000000000000000000000000000000	Butalbital
CC(Oc1c(Cl)cccc1Cl)C1=NCCN1	2-[1-(2,6-dichlorophenoxy)ethyl]-4,5-dihydro-1H-imidazole	InChI=1S/C11H12Cl2N2O/c1-7(11-14-5-6-15-11)16-10-8(12)3-2-4-9(10)13/h2-4,7H,5-6H2,1H3,(H,14,15)	InChIKey=KSMAGQUYOIHWFS-UHFFFAOYSA-N	01111110111001111001001110001100100000011000011110000101001100110010001100011001000110011100000000000000000000000000000000000000100000000000000000000000000000000000000	Lofexidine
Nc1ccc(/N=N/c2ccccc2)c(N)n1	3-[(E)-2-phenyldiazen-1-yl]pyridine-2,6-diamine	InChI=1S/C11H11N5/c12-10-7-6-9(11(13)14-10)16-15-8-4-2-1-3-5-8/h1-7H,(H4,12,13,14)/b16-15+	InChIKey=QPFYXYFORQJZEC-FOCLMDBBSA-N	01011100101000011000011010000101010100000110010100000000000000000000100010000000001000110100000000000100000000000110000000000000100000000000000000000000000000000000000	Phenazopyridine
CCCNC(C)C(=O)Nc1ccccc1C	N-(2-methylphenyl)-2-(propylamino)propanamide	InChI=1S/C13H20N2O/c1-4-9-14-11(3)13(16)15-12-8-6-5-7-10(12)2/h5-8,11,14H,4,9H2,1-3H3,(H,15,16)	InChIKey=MVFGUOIZUNYYSO-UHFFFAOYSA-N	01111110101111011101001011000001010100000000000011111001101000100010000100110000000010010000000000000000000000001000000000000000000000000000000000000000000000000000000	Prilocaine
Nc1ccc(S(=O)(=O)Nc2nccs2)cc1	4-amino-N-(1,3-thiazol-2-yl)benzene-1-sulfonamide	InChI=1S/C9H9N3O2S2/c10-7-1-3-8(4-2-7)16(13,14)12-9-11-5-6-15-9/h1-6H,10H2,(H,11,12)	InChIKey=JNMRHUJNCSQMMB-UHFFFAOYSA-N	01111101101000010010000010000111010110000110011001000010000010001000011010000010001101000100010001010110011110010001000100000000001001100000000000000000000000000000000	Sulfathiazole
CC(c1cc2ccccc2s1)N(O)C(N)=O	1-[1-(1-benzothiophen-2-yl)ethyl]-1-hydroxyurea	InChI=1S/C11H12N2O2S/c1-7(13(15)11(12)14)10-6-8-4-2-3-5-9(8)16-10/h2-7,15H,1H3,(H2,12,14)	InChIKey=MWLSOWXNZPKENC-UHFFFAOYSA-N	01111111101010010010000010010100000100000110100001000000100011001100001110000010001101000100001101000000000000001000000000000000011000000000001000000000010000000000000	Zileuton
c1ccc2c(c1)cccc2CC1=NCCN1	2-(naphthalen-1-ylmethyl)-4,5-dihydro-1H-imidazole	InChI=1S/C14H14N2/c1-2-7-13-11(4-1)5-3-6-12(13)10-14-15-8-9-16-14/h1-7H,8-10H2,(H,15,16)	InChIKey=CNIIGCLFLJGOGP-UHFFFAOYSA-N	01011100101101010001010010001100000001100100011110000001000001100110001000011000000110011100000000000000000000000000000000000000100000000000000000000000000000000000000	Naphazoline
Cc1cn([C@H]2C=C[C@@H](CO)O2)c(=O)[nH]c1=O	1-[(2R,5S)-5-(hydroxymethyl)-2,5-dihydrofuran-2-yl]-5-methyl-1,2,3,4-tetrahydropyrimidine-2,4-dione	InChI=1S/C10H12N2O4/c1-6-4-12(10(15)11-9(6)14)8-3-2-7(5-13)16-8/h2-4,7-8,13H,5H2,1H3,(H,11,14,15)/t7-,8+/m0/s1	InChIKey=XNKLLVCARDGLGL-JGVFFNPUSA-N	01111111111111111010101110110110011100010000111001000100110010000001111000100100010110100101001000000100100001000000000000000000010000000000000000000000000000000000000	Stavudine
CNC1(c2ccccc2Cl)CCCCC1=O	2-(2-chlorophenyl)-2-(methylamino)cyclohexan-1-one	InChI=1S/C13H16ClNO/c1-15-13(9-5-4-8-12(13)16)10-6-2-3-7-11(10)14/h2-3,6-7,15H,4-5,8-9H2,1H3	InChIKey=YQEZLKZALYSWHR-UHFFFAOYSA-N	01111110101010111001011100000000111001110000000010100011001100110000000101011001000000000000000000001000100000000000000000000000000000000000000000000000000000000000000	Ketamine
CC=CCC=CCCC(=O)[C@H]1O[C@H]1C(N)=O	(2R,3S)-3-(nona-4,7-dienoyl)oxirane-2-carboxamide	InChI=1S/C12H17NO3/c1-2-3-4-5-6-7-8-9(14)10-11(16-10)12(13)15/h2-3,5-6,10-11H,4,7-8H2,1H3,(H2,13,15)/b3-2+,6-5+/t10-,11-/m1/s1	InChIKey=GVEZIHKRYBHEFX-NQQPLRFYSA-N	01100111111110111001100000000110001001100000000011100000100000000001010100100100001000000000001000000000000001000000000000000000000000000000000010000010000000000000000	Cerulenin
Cc1cc2cc3c(C)cc(=O)oc3c(C)c2o1	4,7,9-trimethyl-2H-furo[3,2-g]chromen-2-one	InChI=1S/C14H12O3/c1-7-4-12(15)17-14-9(3)13-10(6-11(7)14)5-8(2)16-13/h4-6H,1-3H3	InChIKey=FMHHVULEAZTJMA-UHFFFAOYSA-N	01111011000010100100110101000100000000010101001000000100000001000100101000000100000100000000000000000000000001000000000000000000000000000000000000000000000000000000000	Trioxsalen
CCC(NC(C)C)C(O)c1ccc(O)c(O)c1	4-{1-hydroxy-2-[(propan-2-yl)amino]butyl}benzene-1,2-diol	InChI=1S/C13H21NO3/c1-4-10(14-8(2)3)13(17)9-5-6-11(15)12(16)7-9/h5-8,10,13-17H,4H2,1-3H3	InChIKey=HUYWAWARQUIQLE-UHFFFAOYSA-N	01111111111100111100101101010000000100010000000000001101001000100000000100001000000000000000101000000000000000001000000000000000000000000000000000000000000000000000000	Isoetharine
Nc1ccc(S(=O)(=O)Nc2ncccn2)cc1	4-amino-N-(pyrimidin-2-yl)benzene-1-sulfonamide	InChI=1S/C10H10N4O2S/c11-8-2-4-9(5-3-8)17(15,16)14-10-12-6-1-7-13-10/h1-7H,11H2,(H,12,13,14)	InChIKey=SEEPANYCNGTZFQ-UHFFFAOYSA-N	01111101101000010010010010000111010110000110011001000010000010001000110010000010001001100100010001010110011110010001000000000000000001100000010000000000000000000000000	Sulfadiazine
C/N=C(\NC#N)NCCSCc1nc[nH]c1C	(Z)-1-cyano-2-methyl-3-(2-{[(5-methyl-1H-imidazol-4-yl)methyl]sulfanyl}ethyl)guanidine	InChI=1S/C10H16N6S/c1-8-9(16-7-15-8)5-17-4-3-13-10(12-2)14-6-11/h7H,3-5H2,1-2H3,(H,15,16)(H2,12,13,14)	InChIKey=AQIXAKUUQRKLND-UHFFFAOYSA-N	01001110101101011101001010001100000101000000011110100001001010100010001001011010100110111100000000000100000000000000000000010100000000000000010000000000000000000000000	Cimetidine
COc1ccc2cc([C@H](C)C(=O)O)ccc2c1	(2S)-2-(6-methoxynaphthalen-2-yl)propanoic acid	InChI=1S/C14H14O3/c1-9(14(15)16)10-3-4-12-8-13(17-2)6-5-11(12)7-10/h3-9H,1-2H3,(H,15,16)/t9-/m0/s1	InChIKey=CMWTZPSULFXXJA-VIFPVBQESA-N	01111011010010100100110100010000000000011101000000000100000001000100000001000000000000000000000000000000000000000000000000000000000000000000000000000000000000000000000	Naproxen
COc1ccccc1OCC(O)COC(N)=O	2-hydroxy-3-(2-methoxyphenoxy)propyl carbamate	InChI=1S/C11H15NO5/c1-15-9-4-2-3-5-10(9)16-6-8(13)7-17-11(12)14/h2-5,8,13H,6-7H2,1H3,(H2,12,14)	InChIKey=GNXFOGHNGIVQEH-UHFFFAOYSA-N	01111111111111111000101100111000001100011001000001000100110010100000000001001100001000000000001000000000000000000000000000000000000000000000000100000000000000000000000	Methocarbamol
Cc1ccc(C(C)C)c(OCC2=NCCN2)c1	2-[5-methyl-2-(propan-2-yl)phenoxymethyl]-4,5-dihydro-1H-imidazole	InChI=1S/C14H20N2O/c1-10(2)12-5-4-11(3)8-13(12)17-9-14-15-6-7-16-14/h4-5,8,10H,6-7,9H2,1-3H3,(H,15,16)	InChIKey=QRORCRWSRPKEHR-UHFFFAOYSA-N	01111110111101111101001111001100000001111000011110000101010000100010001100011000000110011100100000000000000000000000000000000000100000000000000000000000000000000000000	Tymazoline
COC(=O)C(c1ccccc1)C1CCCCN1	methyl 2-phenyl-2-(piperidin-2-yl)acetate	InChI=1S/C14H19NO2/c1-17-14(16)13(11-7-3-2-4-8-11)12-9-5-6-10-15-12/h2-4,7-8,12-13,15H,5-6,9-10H2,1H3	InChIKey=DUGOZIWVEXMGBE-UHFFFAOYSA-N	01111111111011010001010000000100000001101001010010000001000000100010110001011000000010000000000000000000000000000000000000000000000000000000000000000000000000000000000	Methylphenidate
CCCNC(=O)NS(=O)(=O)c1ccc(Cl)cc1	1-[(4-chlorobenzene)sulfonyl]-3-propylurea	InChI=1S/C10H13ClN2O3S/c1-2-7-12-10(14)13-17(15,16)9-5-3-8(11)4-6-9/h3-6H,2,7H2,1H3,(H2,12,13,14)	InChIKey=RKWGIWYCVPQPMF-UHFFFAOYSA-N	01111111101111010011100010000010100110000010000011011011100110111010010010011111000011000100010001010010011110010001000000010000010001100000000000000000000000000000000	Chlorpropamide
Cc1cccn2c(=O)c(-c3nn[nH]n3)cnc12	9-methyl-3-(2H-1,2,3,4-tetrazol-5-yl)-4H-pyrido[1,2-a]pyrimidin-4-one	InChI=1S/C10H8N6O/c1-6-3-2-4-16-9(6)11-5-7(10(16)17)8-12-14-15-13-8/h2-5H,1H3,(H,12,13,14,15)	InChIKey=HIANJWSAHKJQTH-UHFFFAOYSA-N	01111110001010011010011110000100000010010110111001000100100001000100111010100000010100110100000011000100100000000010000000000000100000000000000000000000000000000000000	Pemirolast
CN1C(=O)CCS(=O)(=O)C1c1ccc(Cl)cc1	2-(4-chlorophenyl)-3-methyl-1$l^{6},3-thiazinane-1,1,4-trione	InChI=1S/C11H12ClNO3S/c1-13-10(14)6-7-17(15,16)11(13)8-2-4-9(12)5-3-8/h2-5,11H,6-7H2,1H3	InChIKey=WEQAYVWKMWHEJO-UHFFFAOYSA-N	01111111101011001011110100000110101010010010111011100011101100011000100101100011010001000001010000010000111010010001000100000000001000000000000000000000000000000000000	Chlormezanone
C=CCC1(C(C)CCC)C(=O)NC(=S)NC1=O	5-(pentan-2-yl)-5-(prop-2-en-1-yl)-2-sulfanylidene-1,3-diazinane-4,6-dione	InChI=1S/C12H18N2O2S/c1-4-6-8(3)12(7-5-2)9(15)13-11(17)14-10(12)16/h5,8H,2,4,6-7H2,1,3H3,(H2,13,14,15,16,17)	InChIKey=XLOMZPUITCYLMJ-UHFFFAOYSA-N	01110111101110011101000110000110000101110000011011111010100010000001110000111110000001100100010000001010000000000100000100010000000010000000000000000000000000000000000	Thiamylal
CC(C)C(=O)c1c2ccccn2nc1C(C)C	2-methyl-1-[2-(propan-2-yl)pyrazolo[1,5-a]pyridin-3-yl]propan-1-one	InChI=1S/C14H18N2O/c1-9(2)13-12(14(17)10(3)4)11-7-5-6-8-16(11)15-13/h5-10H,1-4H3	InChIKey=ZJVFLBOZORBYFE-UHFFFAOYSA-N	01111110001010101110001011000100000000000110111000000000000001000100111010000000000100100000100000000100000000000010000000000000000000000000000000000000000000000000000	Ibudilast
Nc1ccc(S(=O)(=O)Nc2ccccn2)cc1	4-amino-N-(pyridin-2-yl)benzene-1-sulfonamide	InChI=1S/C11H11N3O2S/c12-9-4-6-10(7-5-9)17(15,16)14-11-3-1-2-8-13-11/h1-8H,12H2,(H,13,14)	InChIKey=GECHUMIMRBOMGK-UHFFFAOYSA-N	01111101101000010010010010000111010110000110010001000010000010001000110010000010001001000100010001010110011110010001000000000000100001100000000000000000000000000000000	Sulfapyridine
CSc1ccc(C(=O)c2[nH]c(=O)[nH]c2C)cc1	4-methyl-5-{[4-(methylsulfanyl)phenyl]carbonyl}-2,3-dihydro-1H-imidazol-2-one	InChI=1S/C12H12N2O2S/c1-7-10(14-12(16)13-7)11(15)8-3-5-9(17-2)6-4-8/h3-6H,1-2H3,(H2,13,14,16)	InChIKey=ZJKNESGOIKRXQY-UHFFFAOYSA-N	01111111001010111100001110000110000100010100011001000100100010000000011101000010000101010100000000000110000100001000000000010000010000000000000000000000000000000000000	Enoximone
CC(SC(=O)c1cccs1)C(=O)NCC(=O)O	2-{2-[(thiophen-2-yl)carbonylsulfanyl]propanamido}acetic acid	InChI=1S/C10H11NO4S2/c1-6(9(14)11-5-8(12)13)17-10(15)7-3-2-4-16-7/h2-4,6H,5H2,1H3,(H,11,14)(H,12,13)	InChIKey=JNYSEDHQJCOWQU-UHFFFAOYSA-N	01101111111111010000100000110110001100000001000001000000101000100010001100100010000111000000000000000000000000001000000000000000001000000000000000000000000000000000000	Stepronin
COc1ccc2cc(CCC(C)=O)ccc2c1	4-(6-methoxynaphthalen-2-yl)butan-2-one	InChI=1S/C15H16O2/c1-11(16)3-4-12-5-6-14-10-15(17-2)8-7-13(14)9-12/h5-10H,3-4H2,1-2H3	InChIKey=BLXXJMDCKKHMKV-UHFFFAOYSA-N	01111011010110100101010100000000001000011100000010110100000001000100000001000000000000000000000000000000000000000000000000000000000000000000000000000000000000000000000	Nabumetone
CCN(CC)CC(=O)Nc1c(C)cccc1C	2-(diethylamino)-N-(2,6-dimethylphenyl)acetamide	InChI=1S/C14H22N2O/c1-5-16(6-2)10-13(17)15-14-11(3)8-7-9-12(14)4/h7-9H,5-6,10H2,1-4H3,(H,15,17)	InChIKey=NNJVILVZKWQKPM-UHFFFAOYSA-N	01111110101111011110001011001001011000000000100001101001100000100010000100110000110000010000000000000000000000000000000000000000000000000000000000000000000000000000000	Lidocaine
C=CCC1(C(C)CCC)C(=O)NC(=O)NC1=O	5-(pentan-2-yl)-5-(prop-2-en-1-yl)-1,3-diazinane-2,4,6-trione	InChI=1S/C12H18N2O3/c1-4-6-8(3)12(7-5-2)9(15)13-11(17)14-10(12)16/h5,8H,2,4,6-7H2,1,3H3,(H2,13,14,15,16,17)	InChIKey=KQPKPCNLIDLUMF-UHFFFAOYSA-N	01110111101110011101100110000110000101110000011011111010100010000001110000111100000000100100000000001000000000000100000000010000010010000000000000000000000000000000000	Secobarbital
O=P(O)(O)C(O)(Cc1cccnc1)P(=O)(O)O	[1-hydroxy-1-phosphono-2-(pyridin-3-yl)ethyl]phosphonic acid	InChI=1S/C7H11NO7P2/c9-7(16(10,11)12,17(13,14)15)4-6-2-1-3-8-5-6/h1-3,5,9H,4H2,(H2,10,11,12)(H2,13,14,15)	InChIKey=IIDJRNMFWXDHID-UHFFFAOYSA-N	01111101010100000010100000110110001110000010010000000010000010101000100000001100000000000000001001000100000000001100001000010000000000000100000000000000000000000000000	Risedronate
CN1C(=O)NC(=O)C(C)(C2=CCCCC2)C1=O	5-(cyclohex-1-en-1-yl)-1,5-dimethyl-1,3-diazinane-2,4,6-trione	InChI=1S/C12H16N2O3/c1-12(8-6-4-3-5-7-8)9(15)13-11(17)14(2)10(12)16/h6H,3-5,7H2,1-2H3,(H,13,15,17)	InChIKey=UYXAWHWODHRRMR-UHFFFAOYSA-N	01110111101010011111110110000110000001110000111011100010101010000001110001110100010000100111000000001000100000000000100000000000010000000000000000000000000000000000000	Hexobarbital
Nc1ccc(S(=O)(=O)c2ccc(N)cc2)cc1	4-[(4-aminobenzene)sulfonyl]aniline	InChI=1S/C12H12N2O2S/c13-9-1-5-11(6-2-9)17(15,16)12-7-3-10(14)4-8-12/h1-8H,13-14H2	InChIKey=MQJKPEGWNLWLTK-UHFFFAOYSA-N	01111101101000010010010010000011010110000110000000000010000000001000000000000010001001000000010000010010011110010001000000000000000000000000000000000000000000000000000	Dapsone
O.C[C@@](Cc1ccc(O)c(O)c1)(NN)C(=O)O	(2S)-3-(3,4-dihydroxyphenyl)-2-hydrazinyl-2-methylpropanoic acid hydrate	InChI=1S/C10H14N2O4.H2O/c1-10(12-11,9(15)16)5-6-2-3-7(13)8(14)4-6;/h2-4,12-14H,5,11H2,1H3,(H,15,16);1H2/t10-;/m0./s1	InChIKey=QTAOMKOIBXZKND-PPHPATTJSA-N	11111111111110111000101110110000000100010011000000010111000000100000010110011000001000000000001001101000000000001110000000000000000000000000000000000000000000000000000	Carbidopa
CCN(CC)CCNC(=O)c1ccc(N)cc1	4-amino-N-[2-(diethylamino)ethyl]benzamide	InChI=1S/C13H21N3O/c1-3-16(4-2)10-9-15-13(17)11-5-7-12(14)8-6-11/h5-8H,3-4,9-10,14H2,1-2H3,(H,15,17)	InChIKey=REQCZEXYDRLIBE-UHFFFAOYSA-N	01111110101111010111000010001001010101000000100011101001101000100010000000110000111010010000000000000000000000000000000000000000000000000000000000000000000000000000000	Procainamide
CC(C)(C)NCC(O)c1ccc(O)c(CO)c1	4-[2-(tert-butylamino)-1-hydroxyethyl]-2-(hydroxymethyl)phenol	InChI=1S/C13H21NO3/c1-13(2,3)14-7-12(17)9-4-5-11(16)10(6-9)8-15/h4-6,12,14-17H,7-8H2,1-3H3	InChIKey=NDAUXUAQIAJITI-UHFFFAOYSA-N	01111111111101111100101101011000001100010000000000100110010000100010000100001100000010000000100000001000000000001100000000000000000000000000000000000000000000000000000	Salbutamol
Nc1ccn([C@@H]2O[C@H](CO)[C@@H](O)[C@@H]2O)c(=O)n1	4-amino-1-[(2R,3S,4S,5R)-3,4-dihydroxy-5-(hydroxymethyl)oxolan-2-yl]-1,2-dihydropyrimidin-2-one	InChI=1S/C9H13N3O5/c10-5-1-2-12(9(16)11-5)8-7(15)6(14)4(3-13)17-8/h1-2,4,6-8,13-15H,3H2,(H2,10,11,16)/t4-,6-,7+,8-/m1/s1	InChIKey=UHDGCWIWMRVCDJ-CCXZUQQUSA-N	01111101111111111010101110110101011100010000111001000100110010000000111100111100011110100101001000000100100001001100000000000000110000000000000000000000000000000000000	Cytarabine
NS(=O)(=O)c1cc2c(cc1Cl)NCNS2(=O)=O	6-chloro-1,1-dioxo-3,4-dihydro-2H-1$l^{6},2,4-benzothiadiazine-7-sulfonamide	InChI=1S/C7H8ClN3O4S2/c8-4-1-5-7(2-6(4)16(9,12)13)17(14,15)11-3-10-5/h1-2,10-11H,3H2,(H2,9,12,13)	InChIKey=JZUFKLXOESDKRF-UHFFFAOYSA-N	01111101101001011010111110100111100110010010011001000010000111011110110010000011001011100100010001010010011110010101000000010000001001100010000000000000000000000000000	Hydrochlorothiazide
CCC1(c2ccccc2)C(=O)NC(=O)NC1=O	5-ethyl-5-phenyl-1,3-diazinane-2,4,6-trione	InChI=1S/C12H12N2O3/c1-2-12(8-6-4-3-5-7-8)9(15)13-11(17)14-10(12)16/h3-7H,2H2,1H3,(H2,13,14,15,16,17)	InChIKey=DDBREPKUVSBGFI-UHFFFAOYSA-N	01111111101110011000110110000110000100010000011001001010100010000000110000101100000000100100000000001000100000000100000000010000010000000000000000000000000000000000000	Phenobarbital
O=c1[nH]c(=O)n([C@H]2C[C@H](O)[C@@H](CO)O2)cc1I	1-[(2R,4S,5R)-4-hydroxy-5-(hydroxymethyl)oxolan-2-yl]-5-iodo-1,2,3,4-tetrahydropyrimidine-2,4-dione	InChI=1S/C9H11IN2O5/c10-4-2-12(9(16)11-8(4)15)7-1-5(14)6(3-13)17-7/h2,5-7,13-14H,1,3H2,(H,11,15,16)/t5-,6+,7+/m0/s1	InChIKey=XQFRJNBWHJMXHO-RRKCRQDMSA-N	01111101111111111010101110110110111101110000111001000101110110100000111000111101010110100101001000000100100001000100000000000000010000000001000000000000000000000000000	Idoxuridine
O=c1[nH]c(=O)n([C@H]2C[C@H](O)[C@@H](CO)O2)cc1F	5-fluoro-1-[(2R,4S,5R)-4-hydroxy-5-(hydroxymethyl)oxolan-2-yl]-1,2,3,4-tetrahydropyrimidine-2,4-dione	InChI=1S/C9H11FN2O5/c10-4-2-12(9(16)11-8(4)15)7-1-5(14)6(3-13)17-7/h2,5-7,13-14H,1,3H2,(H,11,15,16)/t5-,6+,7+/m0/s1	InChIKey=ODKNJVUHOIMIIZ-RRKCRQDMSA-N	01111101111111111010101110110110111101110000111001000101110110100000111000111101010110100101001000000100100001000100000000001000010000000000000000000000000000000000000	Floxuridine
Nc1ncn([C@@H]2O[C@H](CO)[C@@H](O)[C@H]2O)c(=O)n1	4-amino-1-[(2R,3R,4S,5R)-3,4-dihydroxy-5-(hydroxymethyl)oxolan-2-yl]-1,2-dihydro-1,3,5-triazin-2-one	InChI=1S/C8H12N4O5/c9-7-10-2-12(8(16)11-7)6-5(15)4(14)3(1-13)17-6/h2-6,13-15H,1H2,(H2,9,11,16)/t3-,4-,5-,6-/m1/s1	InChIKey=NMUSYJAQQFHJEW-KVTDHHQDSA-N	01111101111111111010101110110101011100010000111001000100110010000000111100111100011110100101001000000100100001001100000000000000010000000000010000000000000000000000000	Azacitidine
COc1ccc(C(=O)c2ccccc2)c(O)c1	2-benzoyl-5-methoxyphenol	InChI=1S/C14H12O3/c1-17-11-7-8-12(13(15)9-11)14(16)10-5-3-2-4-6-10/h2-9,15H,1H3	InChIKey=DXGLGDHPHMLXJC-UHFFFAOYSA-N	01111011010010101000111100010000000000011100000000000100000000000000000001000100000000000000000000000000000000000000000000000000000000000000000000000000000000000000000	Oxybenzone
Cc1nnc(NS(=O)(=O)c2ccc(N)cc2)s1	4-amino-N-(5-methyl-1,3,4-thiadiazol-2-yl)benzene-1-sulfonamide	InChI=1S/C9H10N4O2S2/c1-6-11-12-9(16-6)13-17(14,15)8-4-2-7(10)3-5-8/h2-5H,10H2,1H3,(H,12,13)	InChIKey=VACCAVUAMIDAGB-UHFFFAOYSA-N	01111111101000010010000010000111010110000110011001000010000010001000011010000010001101110100010001010110011110010011000100000000001001100000000000000000000000000000000	Sulfamethizole
C[N+]1(CCCCC[N+]2(C)CCCC2)CCCC1	1-methyl-1-[5-(1-methylpyrrolidin-1-ium-1-yl)pentyl]pyrrolidin-1-ium	InChI=1S/C15H32N2/c1-16(12-6-7-13-16)10-4-3-5-11-17(2)14-8-9-15-17/h3-15H2,1-2H3/q+2	InChIKey=XSBSKEQEUFOSDD-UHFFFAOYSA-N	01000110100101000111000010001100000001100000111010110011001000000010001001000000110100000001000000000000000000000000010000000000000000001000000000000000000000000000000	Pentolinium
CC(C)(C)NCC(O)c1cc(Cl)c(N)c(Cl)c1	1-(4-amino-3,5-dichlorophenyl)-2-(tert-butylamino)ethan-1-ol	InChI=1S/C12H18Cl2N2O/c1-12(2,3)16-6-10(17)7-4-8(13)11(15)9(14)5-7/h4-5,10,16-17H,6,15H2,1-3H3	InChIKey=STJMRWALKKWQGH-UHFFFAOYSA-N	01111110111101111100001011010001111100000000000000100010000100110010000100000001001010000000100000001000000000001000000000000000000000000000000000000000000000000000000	Clenbuterol
Cc1cc(NS(=O)(=O)c2ccc(N)cc2)no1	4-amino-N-(5-methyl-1,2-oxazol-3-yl)benzene-1-sulfonamide	InChI=1S/C10H11N3O3S/c1-7-6-10(12-16-7)13-17(14,15)9-4-2-8(11)3-5-9/h2-6H,11H2,1H3,(H,12,13)	InChIKey=JLKIGFTWXXRPMT-UHFFFAOYSA-N	01111111101000110010100010000111010110000110011001000010000010001000011110000010001101000100010101010110011111010001000000000000100001100000000000000000000000000000000	Sulfamethoxazole
Cc1cc(C(=O)NNCc2ccccc2)no1	N'-benzyl-5-methyl-1,2-oxazole-3-carbohydrazide	InChI=1S/C12H13N3O2/c1-9-7-11(15-17-9)12(16)14-13-8-10-5-3-2-4-6-10/h2-7,13H,8H2,1H3,(H,14,16)	InChIKey=XKFPYPQQHFEXRZ-UHFFFAOYSA-N	01111111101111110000000010000100000110000110011001000001100000101010011110100100000110110000000101100100000001000010000000000000000000000000000000000000000000000000000	Isocarboxazid
NS(=O)(=O)c1cc2c(cc1Cl)NC=NS2(=O)=O	6-chloro-1,1-dioxo-4H-1$l^{6},2,4-benzothiadiazine-7-sulfonamide	InChI=1S/C7H6ClN3O4S2/c8-4-1-5-7(2-6(4)16(9,12)13)17(14,15)11-3-10-5/h1-3H,(H,10,11)(H2,9,12,13)	InChIKey=JBMKAUGHUNFTOL-UHFFFAOYSA-N	01111101101000011010111110100111100110010010011101000010000111011100110010000011001001101100010001010010011110010001000000000000001001100000000000000000000000000000000	Chlorothiazide
COC(=O)[C@H](c1ccccc1)[C@H]1CCCCN1	methyl (2R)-2-phenyl-2-[(2R)-piperidin-2-yl]acetate	InChI=1S/C14H19NO2/c1-17-14(16)13(11-7-3-2-4-8-11)12-9-5-6-10-15-12/h2-4,7-8,12-13,15H,5-6,9-10H2,1H3/t12-,13-/m1/s1	InChIKey=DUGOZIWVEXMGBE-CHWSQXEVSA-N	01111111111011010001010000000100000001101001010010000001000000100010110001011000000010000000000000000000000000000000000000000000000000000000000000000000000000000000000	Dexmethylphenidate
CCN(CC)CCOC(=O)c1ccc(N)cc1	2-(diethylamino)ethyl 4-aminobenzoate	InChI=1S/C13H20N2O2/c1-3-15(4-2)9-10-17-13(16)11-5-7-12(14)8-6-11/h5-8H,3-4,9-10,14H2,1-2H3	InChIKey=MFDFERRIHVXMIY-UHFFFAOYSA-N	01111111111111010111000010001001011001001001100010101001011000000010000100000000111000000000000000000000000000000000000000000000000000000000000000000000000000000000000	Procaine
CCn1cc(C(=O)O)c(=O)c2ccc(C)nc21	1-ethyl-7-methyl-4-oxo-1,4-dihydro-1,8-naphthyridine-3-carboxylic acid	InChI=1S/C12H12N2O3/c1-3-14-6-9(12(16)17)10(15)8-5-4-7(2)13-11(8)14/h4-6H,3H2,1-2H3,(H,16,17)	InChIKey=MHWLWQUZZRMNGJ-UHFFFAOYSA-N	01111111111111101110111110010110000000010101111000001100000001000110110000000100010000000101000000000100000000000000000000000000100000000000000000000000000000000000000	Nalidixic Acid
CC(O)C(O)C1CNc2[nH]c(N)nc(=O)c2N1	2-amino-6-(1,2-dihydroxypropyl)-1,4,5,6,7,8-hexahydropteridin-4-one	InChI=1S/C9H15N5O3/c1-3(15)6(16)4-2-11-7-5(12-4)8(17)14-9(10)13-7/h3-4,6,12,15-16H,2H2,1H3,(H4,10,11,13,14,17)	InChIKey=FNKQXYHWGSIFBK-UHFFFAOYSA-N	01111111111011110000111110010101010100010000011001000101101011100110110100111000001010110100001000000100000000001100000000010000100000000000010000000000000000000000000	Tetrahydrobiopterin
O=C1c2ccccc2C(=O)C1c1ccccc1	2-phenyl-2,3-dihydro-1H-indene-1,3-dione	InChI=1S/C15H10O2/c16-14-11-8-4-5-9-12(11)15(17)13(14)10-6-2-1-3-7-10/h1-9,13H	InChIKey=NFBAXHOPROOJAW-UHFFFAOYSA-N	01111001000010101000011100000010000000010100000000000000000001000100001000000100000000000000000000000000100000000000000000000000000000000000000000000000000000000000000	Phenindione
NC(=O)OCC(COC(N)=O)c1ccccc1	3-(carbamoyloxy)-2-phenylpropyl carbamate	InChI=1S/C11H14N2O4/c12-10(14)16-6-9(7-17-11(13)15)8-4-2-1-3-5-8/h1-5,9H,6-7H2,(H2,12,14)(H2,13,15)	InChIKey=WKGXYQFOCVYPAC-UHFFFAOYSA-N	01111101111111010000100010101010000100001001000001000000110010000000000000001100001000000000000000000000000000000000000000000000000000000000000100000000000000000000000	Felbamate
Cc1c(N(C)C)c(=O)n(-c2ccccc2)n1C	4-(dimethylamino)-1,5-dimethyl-2-phenyl-2,3-dihydro-1H-pyrazol-3-one	InChI=1S/C13H17N3O/c1-10-12(14(2)3)13(17)16(15(10)4)11-8-6-5-7-9-11/h5-9H,1-4H3	InChIKey=RMMXTBMQSGEXHJ-UHFFFAOYSA-N	01111110101010001110001111000101010000010110111001000100100000000000011111100000110100110001100000000100100000000010000000000000000000000000000000000000000000000000000	Aminophenazone
CCC1(c2ccc(N)cc2)CCC(=O)NC1=O	3-(4-aminophenyl)-3-ethylpiperidine-2,6-dione	InChI=1S/C13H16N2O2/c1-2-13(8-7-11(16)15-12(13)17)9-3-5-10(14)6-4-9/h3-6H,2,7-8,14H2,1H3,(H,15,16,17)	InChIKey=ROBVIMPUHSLWNV-UHFFFAOYSA-N	01111111101110011001010110000111011101010000010011101011101000100000100000111100001000000000000000001000100000000000000000000000000000000000000000000000000000000000000	Aminoglutethimide
Clc1ccccc1CN1CCc2sccc2C1	5-[(2-chlorophenyl)methyl]-4H,5H,6H,7H-thieno[3,2-c]pyridine	InChI=1S/C14H14ClNS/c15-13-4-2-1-3-11(13)9-16-7-5-14-12(10-16)6-8-17-14/h1-4,6,8H,5,7,9-10H2	InChIKey=PHWBOXQYWZNQIN-UHFFFAOYSA-N	01011100100101001011011000001100100001100100111010000001000101010110101000000011110101000001000000000000000000000000000000000000001000000000000000000000000000000000000	Ticlopidine
CC(C)/N=C(\N)N=C(N)Nc1ccc(Cl)cc1	(E)-1-({amino[(4-chlorophenyl)amino]methylidene}amino)-N'-(propan-2-yl)methenimidamide	InChI=1S/C11H16ClN5/c1-7(2)15-10(13)17-11(14)16-9-5-3-8(12)4-6-9/h3-7H,1-2H3,(H5,13,14,15,16,17)	InChIKey=SSOLNOMRVKKSON-UHFFFAOYSA-N	01011110101000010100000010000001110100000000000100000000000110010000000000000001001000101100100000000000000000000100000000010000000000000000010000000000000000000000000	Proguanil
O=P(O)(O)C(Sc1ccc(Cl)cc1)P(=O)(O)O	{[(4-chlorophenyl)sulfanyl](phosphono)methyl}phosphonic acid	InChI=1S/C7H9ClO6P2S/c8-5-1-3-6(4-2-5)17-7(15(9,10)11)16(12,13)14/h1-4,7H,(H2,9,10,11)(H2,12,13,14)	InChIKey=DKJJVAGXPKPDRL-UHFFFAOYSA-N	01111001000000000010100000110010100110000010000000000010000110011000000000000111000001000000000001000010000100000100001000010000000000000100000000000000000000000000000	Tiludronate
Cc1cn([C@@H]2C[C@@H](O)[C@H](CO)O2)c(=O)[nH]c1=O	1-[(2S,4R,5S)-4-hydroxy-5-(hydroxymethyl)oxolan-2-yl]-5-methyl-1,2,3,4-tetrahydropyrimidine-2,4-dione	InChI=1S/C10H14N2O5/c1-5-3-12(10(16)11-9(5)15)8-2-6(14)7(4-13)17-8/h3,6-8,13-14H,2,4H2,1H3,(H,11,15,16)/t6-,7+,8+/m1/s1	InChIKey=IQFYYKKMVGJFEH-CSMHCCOUSA-N	01111111111111111010101110110110011101110000111001000101110010100000111000111100010110100101001000000100100001000100000000000000010000000000000000000000000000000000000	Telbivudine
CCc1nc(N)nc(N)c1-c1ccc(Cl)cc1	5-(4-chlorophenyl)-6-ethylpyrimidine-2,4-diamine	InChI=1S/C12H13ClN4/c1-2-9-10(11(14)17-12(15)16-9)7-3-5-8(13)6-4-7/h3-6H,2H2,1H3,(H4,14,15,16,17)	InChIKey=WKSAUQYGYAYLPV-UHFFFAOYSA-N	01011110101100011000011010000101110100000100011000001001000110010000100000010001001000100100000000000100100000000100000000000000100000000000010000000000000000000000000	Pyrimethamine
Brc1c(NC2=NCCN2)ccc2nccnc21	5-bromo-N-(4,5-dihydro-1H-imidazol-2-yl)quinoxalin-6-amine	InChI=1S/C11H10BrN5/c12-9-7(17-11-15-5-6-16-11)1-2-8-10(9)14-4-3-13-8/h1-4H,5-6H2,(H2,15,16,17)	InChIKey=XYLJNLCSTIOKRM-UHFFFAOYSA-N	01011100101001011001011010001101110100000100011110000001000111100110101000011001000110111100000000000100000000000000000010010000000000000000010000000000000000000000000	Brimonidine
O=C1CN(/N=C\c2ccc([N+](=O)[O-])o2)C(=O)N1	1-[(Z)-[(5-nitrofuran-2-yl)methylidene]amino]imidazolidine-2,4-dione	InChI=1S/C8H6N4O5/c13-6-4-11(8(14)10-6)9-3-5-1-2-7(17-5)12(15)16/h1-3H,4H2,(H,10,13,14)/b9-3-	InChIKey=NXFQHRVNIOXGAQ-OQFOIZHKSA-N	01101101101011111010100110100111011010010010111101000001100010101010011110101100000100111101001110000001000001100010010000000000010000000000001000000000000000000000000	Nitrofurantoin
O=c1nc[nH]c2c1ncn2[C@H]1CC[C@@H](CO)O1	9-[(2R,5S)-5-(hydroxymethyl)oxolan-2-yl]-6,9-dihydro-3H-purin-6-one	InChI=1S/C10H12N4O3/c15-3-6-1-2-7(17-6)14-5-13-8-9(14)11-4-12-10(8)16/h4-7,15H,1-3H2,(H,11,12,16)/t6-,7+/m0/s1	InChIKey=BXZVVICBKDXVGW-NKWVEPMBSA-N	01111101111111110011100110010100011101110100111011000101110001000100111100111000010110110101001000000100100001000000000000000000100000000000000000000000000000000000000	Didanosine
CC(C)(C(=O)c1cccnc1)c1cccnc1	2-methyl-1,2-bis(pyridin-3-yl)propan-1-one	InChI=1S/C14H14N2O/c1-14(2,12-6-4-8-16-10-12)13(17)11-5-3-7-15-9-11/h3-10H,1-2H3	InChIKey=FJLBFSROUSIWMA-UHFFFAOYSA-N	01111110000010100100010010000100000000000100011000000010000000000000110000000000000000000000100000001100000000000000000000000000000000000000000000000000000000000000000	Metyrapone
NC(=O)c1ncn([C@@H]2O[C@H](CO)[C@@H](O)[C@H]2O)n1	1-[(2R,3R,4S,5R)-3,4-dihydroxy-5-(hydroxymethyl)oxolan-2-yl]-1H-1,2,4-triazole-3-carboxamide	InChI=1S/C8H12N4O5/c9-6(16)7-10-2-12(11-7)8-5(15)4(14)3(1-13)17-8/h2-5,8,13-15H,1H2,(H2,9,16)/t3-,4-,5-,8-/m1/s1	InChIKey=IWUCXVSUMQZMFG-AFCXAGJDSA-N	01101101111111111010100110110100011100010010111001000000110000000000011110111100001110110101001000000100100001001110000000000000100000000000000000000000000000000000000	Ribavirin
NC(=O)c1cn(Cc2c(F)cccc2F)nn1	1-[(2,6-difluorophenyl)methyl]-1H-1,2,3-triazole-4-carboxamide	InChI=1S/C10H8F2N4O/c11-7-2-1-3-8(12)6(7)4-16-5-9(10(13)17)14-15-16/h1-3,5H,4H2,(H2,13,17)	InChIKey=POGQSBRIGCQNEG-UHFFFAOYSA-N	01111100101111011010001010000100100010000110111001000001100100000010011110100001001100110101000010000100000000000010000000001000000000000000000000000000000000000000000	Rufinamide
CC(C)(C)NCC(O)c1ccc(O)c(CO)n1	6-[2-(tert-butylamino)-1-hydroxyethyl]-2-(hydroxymethyl)pyridin-3-ol	InChI=1S/C12H20N2O3/c1-12(2,3)13-6-11(17)8-4-5-10(16)9(7-15)14-8/h4-5,11,13,15-17H,6-7H2,1-3H3	InChIKey=VQDBNKDJNJQRDG-UHFFFAOYSA-N	01111111111101111100101111011100001100010000010000100111010000100010100100001100000010100000100000001100000000001100000000000000000000000000000000000000000000000000000	Pirbuterol
C=CCc1ccccc1OCC(O)CNC(C)C	{2-hydroxy-3-[2-(prop-2-en-1-yl)phenoxy]propyl}(propan-2-yl)amine	InChI=1S/C15H23NO2/c1-4-7-13-8-5-6-9-15(13)18-11-14(17)10-16-12(2)3/h4-6,8-9,12,14,16-17H,1,7,10-11H2,2-3H3	InChIKey=PAZJSJFMUHDSTF-UHFFFAOYSA-N	01111111111101111100001100011000001100111000000000100100010000100011010100001000000010000000101000000000000000001000000000000000000010000000000000000000000000000000000	Alprenolol
O=C(NCCN1CCOCC1)c1ccc(Cl)cc1	4-chloro-N-[2-(morpholin-4-yl)ethyl]benzamide	InChI=1S/C13H17ClN2O2/c14-12-3-1-11(2-4-12)13(17)15-5-6-16-7-9-18-10-8-16/h1-4H,5-10H2,(H,15,17)	InChIKey=YHXISWVBGDMDLQ-UHFFFAOYSA-N	01111101111111010011010010001100101001100000111011000001110100110010100100110001110010010001000000000000000001000000000000000000000000000000000000000000000000000000000	Moclobemide
Cn1c2ncn(CC(O)CO)c2c(=O)n(C)c1=O	7-(2,3-dihydroxypropyl)-1,3-dimethyl-2,3,6,7-tetrahydro-1H-purine-2,6-dione	InChI=1S/C10H14N4O4/c1-12-8-7(9(17)13(2)10(12)18)14(5-11-8)3-6(16)4-15/h5-6,15-16H,3-4H2,1-2H3	InChIKey=KSCFJBIXMNOVSH-UHFFFAOYSA-N	01111111111111101110101110111110001100010100111001000100110011100110111101101100010110110101001000000100000000001000000000000000110000000000000000000000000000000000000	Dyphylline
CCOC(=O)C1(c2ccccc2)CCN(C)CC1	ethyl 1-methyl-4-phenylpiperidine-4-carboxylate	InChI=1S/C15H21NO2/c1-3-18-14(17)15(9-11-16(2)12-10-15)13-7-5-4-6-8-13/h4-8H,3,9-12H2,1-2H3	InChIKey=XADCESSVHJOZHK-UHFFFAOYSA-N	01111111110111000111010000001100000001101001110010111011010000000010100001000000110000000001000000001000100000000000000000000000000000000000000000000000000000000000000	Meperidine
Cc1ccc(Cl)c(OCC(O)CNC(C)(C)C)c1	tert-butyl[3-(2-chloro-5-methylphenoxy)-2-hydroxypropyl]amine	InChI=1S/C14H22ClNO2/c1-10-5-6-12(15)13(7-10)18-9-11(17)8-16-14(2,3)4/h5-7,11,16-17H,8-9H2,1-4H3	InChIKey=HQIRNZOQPUAHHV-UHFFFAOYSA-N	01111111111101111100001101011000101100011000000000100110010100110010010100001001000010000000101000001000000000001000000000000000000000000000000000000000000000000000000	Bupranolol
CC(C(=O)O)c1cccc(Oc2ccccc2)c1	2-(3-phenoxyphenyl)propanoic acid	InChI=1S/C15H14O3/c1-11(15(16)17)12-6-5-9-14(10-12)18-13-7-3-2-4-8-13/h2-11H,1H3,(H,16,17)	InChIKey=RDJGLLICXDHJDY-UHFFFAOYSA-N	01111011010010100000110100010000000000011101000000000100000000000000000000000000000000000000000000000000000000000000000000000000000000000000000000000000000000000000000	Fenoprofen
Nc1ccn([C@@H]2O[C@H](CO)[C@@H](O)C2(F)F)c(=O)n1	4-amino-1-[(2R,4R,5R)-3,3-difluoro-4-hydroxy-5-(hydroxymethyl)oxolan-2-yl]-1,2-dihydropyrimidin-2-one	InChI=1S/C9H11F2N3O4/c10-9(11)6(16)4(3-15)18-7(9)14-2-1-5(12)13-8(14)17/h1-2,4,6-7,15-16H,3H2,(H2,12,13,17)/t4-,6-,7-/m1/s1	InChIKey=SDUQYLNIPVEERB-QPPQHZFASA-N	01111101111111111010101110110101111100010000111001000110110110000000111000101101011110100101001000000100100001000100000000001000110000000000000000000000000000000000000	Gemcitabine
C[C@@]12CCCCC[C@@H](Cc3ccc(O)cc31)[C@@H]2N	(1R,9S,15S)-15-amino-1-methyltricyclo[7.5.1.0^{2,7}]pentadeca-2,4,6-trien-4-ol	InChI=1S/C16H23NO/c1-16-8-4-2-3-5-12(15(16)17)9-11-6-7-13(18)10-14(11)16/h6-7,10,12,15,18H,2-5,8-9,17H2,1H3/t12-,15-,16+/m0/s1	InChIKey=VTMVHDZWSFQSQP-VBNZEHGJSA-N	01111110111000111001011100010000010101110000000010110110001001000100000000011000001000000000000000001000000000000000000000000000000000000000000000000000000000000000000	Dezocine
NCCNCCNCCNCCN.ClCC1CO1	(2-aminoethyl)[2-({2-[(2-aminoethyl)amino]ethyl}amino)ethyl]amine; 2-(chloromethyl)oxirane	InChI=1S/C8H23N5.C3H5ClO/c9-1-3-11-5-7-13-8-6-12-4-2-10;4-1-3-2-5-3/h11-13H,1-10H2;3H,1-2H2	InChIKey=GMRWGQCZJGVHKL-UHFFFAOYSA-N	11100100110101110001000010001100101101100000000010000001010000110010000000010000101010010000000000000000000001001000000000000000000000000000000010000010000000000000000	Colestipol
Cc1noc(NS(=O)(=O)c2ccc(N)cc2)c1C	4-amino-N-(dimethyl-1,2-oxazol-5-yl)benzene-1-sulfonamide	InChI=1S/C11H13N3O3S/c1-7-8(2)13-17-11(7)14-18(15,16)10-5-3-9(12)4-6-10/h3-6,14H,12H2,1-2H3	InChIKey=NHUHCSRWZMLRLA-UHFFFAOYSA-N	01111111101000011110101010000111010110000110011001000010100010001000011010100110001101110000010101010110011111010001000000000000000001100000000000000000000000000000000	Sulfisoxazole
COc1ccc(OC)c(C(O)CNC(=O)CN)c1	2-amino-N-[2-(2,5-dimethoxyphenyl)-2-hydroxyethyl]acetamide	InChI=1S/C12H18N2O4/c1-17-8-3-4-11(18-2)9(5-8)10(15)7-14-12(16)6-13/h3-5,10,15H,6-7,13H2,1-2H3,(H,14,16)	InChIKey=PTKSEFOSCHHMPD-UHFFFAOYSA-N	01111111111111111100101110111000001101011000000001000101100000100010000101110100001010010000000000000000000000001000000000000000000000000000000000000000000000000000000	Midodrine
Cc1nc(NS(=O)(=O)c2ccc(N)cc2)oc1C	4-amino-N-(dimethyl-1,3-oxazol-2-yl)benzene-1-sulfonamide	InChI=1S/C11H13N3O3S/c1-7-8(2)17-11(13-7)14-18(15,16)10-5-3-9(12)4-6-10/h3-6H,12H2,1-2H3,(H,13,14)	InChIKey=CYFLXLSBHQBMFT-UHFFFAOYSA-N	01111111101000111110101010000111010110000110011001000010100010001000011110000110001101000100010001010110011111010001000000000000010001100000000000000000000000000000000	Sulfamoxole
CC(C(=O)O)c1ccc(C(=O)c2ccccc2)s1	2-(5-benzoylthiophen-2-yl)propanoic acid	InChI=1S/C14H12O3S/c1-9(14(16)17)11-7-8-12(18-11)13(15)10-5-3-2-4-6-10/h2-9H,1H3,(H,16,17)	InChIKey=GUHPRPJDBZHYCJ-UHFFFAOYSA-N	01111011010010100000100000010110000000000101000000000000000000000000001000000010000101000000000000000000000000000000000000000000001000000000000000000000000000000000000	Tiaprofenic acid
Cc1ccc(C)c(OCCCC(C)(C)C(=O)O)c1	5-(2,5-dimethylphenoxy)-2,2-dimethylpentanoic acid	InChI=1S/C15H22O3/c1-11-6-7-12(2)13(10-11)18-9-5-8-15(3,4)14(16)17/h6-7,10H,5,8-9H2,1-4H3,(H,16,17)	InChIKey=HEMJJKBWTPKOJG-UHFFFAOYSA-N	01111011010111101101101101010000001000011001000010110110011000000000000000011000000000000000100000001000000000000000000000000000000000000000000000000000000000000000000	Gemfibrozil
[Ag+].Nc1ccc(S(=O)(=O)[N-]c2ncccn2)cc1	silver(1+) ion 4-{[(pyrimidin-2-yl)azanidyl]sulfonyl}aniline	InChI=1S/C10H9N4O2S.Ag/c11-8-2-4-9(5-3-8)17(15,16)14-10-12-6-1-7-13-10;/h1-7H,11H2;/q-1;+1	InChIKey=UEJSSZHHYBHCEL-UHFFFAOYSA-N	11111101101000010010010010000111010010000110011001000010000010001000110010000010001001100100010000010110011110010001010000000000000001100000010000000000001000000000000	Silver sulfadiazine
CCC1(C2=CCCCCC2)C(=O)NC(=O)NC1=O	5-(cyclohept-1-en-1-yl)-5-ethyl-1,3-diazinane-2,4,6-trione	InChI=1S/C13H18N2O3/c1-2-13(9-7-5-3-4-6-8-9)10(16)14-12(18)15-11(13)17/h7H,2-6,8H2,1H3,(H2,14,15,16,17,18)	InChIKey=PAZQYDJGLKSCSI-UHFFFAOYSA-N	01110111101110011001100110000110000101110000011011001010101010000001110000111100000000100110000000001000100000000100100000010000010000000000000000010000000000000000000	Heptabarbital
COc1ccc2cccc(CCNC(C)=O)c2c1	N-[2-(7-methoxynaphthalen-1-yl)ethyl]acetamide	InChI=1S/C15H17NO2/c1-11(17)16-9-8-13-5-3-4-12-6-7-14(18-2)10-15(12)13/h3-7,10H,8-9H2,1-2H3,(H,16,17)	InChIKey=YJYPHIXNFHFHND-UHFFFAOYSA-N	01111111111111110101010100000000000000011100000011100101101001100110000001100000000010000000000000000000000000000000000000000000000000000000000000000000000000000000000	Agomelatine
CCN(CC)C(=O)[C@]1(c2ccccc2)C[C@@H]1CN	(1R,2S)-2-(aminomethyl)-N,N-diethyl-1-phenylcyclopropane-1-carboxamide	InChI=1S/C15H22N2O/c1-3-17(4-2)14(18)15(10-13(15)11-16)12-8-6-5-7-9-12/h5-9,13H,3-4,10-11,16H2,1-2H3/t13-,15+/m1/s1	InChIKey=GJJFMKBJSRMPLA-HIFRSBDPSA-N	01111110101111011110000010001000000001100000100001101010100000000010000000111000111010000000000000001000100000000000000000000000000000000000000010000000000000000000000	Milnacipran
CC(C(=O)O)c1ccc(C(=O)c2cccs2)cc1	2-{4-[(thiophen-2-yl)carbonyl]phenyl}propanoic acid	InChI=1S/C14H12O3S/c1-9(14(16)17)10-4-6-11(7-5-10)13(15)12-3-2-8-18-12/h2-9H,1H3,(H,16,17)	InChIKey=MDKGKXOCJGEUJW-UHFFFAOYSA-N	01111011010010100000100000010110000000000101000000000000000000000000001000000010000101000000000000000000000000000000000000000000001000000000000000000000000000000000000	Suprofen
Nc1nc(=O)c2ncn(CCC(CO)CO)c2[nH]1	2-amino-9-[4-hydroxy-3-(hydroxymethyl)butyl]-6,9-dihydro-3H-purin-6-one	InChI=1S/C10H15N5O3/c11-10-13-8-7(9(18)14-10)12-5-15(8)2-1-6(3-16)4-17/h5-6,16-17H,1-4H2,(H3,11,13,14,18)	InChIKey=JNTOCHDNEULJHD-UHFFFAOYSA-N	01111101111111010011100110011101010101010100111011000101110011000110111100111100011110110101000000000100000000000100000000010000100000000000010000000000000000000000000	Penciclovir
Clc1ccc(C(c2ccccc2Cl)C(Cl)Cl)cc1	1-chloro-4-[2,2-dichloro-1-(2-chlorophenyl)ethyl]benzene	InChI=1S/C14H10Cl4/c15-10-7-5-9(6-8-10)13(14(17)18)11-3-1-2-4-12(11)16/h1-8,13-14H	InChIKey=JWBOIMRXGHLCPP-UHFFFAOYSA-N	01011000000000001000011000000000100000000100000000000000000100010000000000000001000000000000000000000000000000000000000000000000000000000000000000000000000000000000000	Mitotane
Cc1ccnc(NS(=O)(=O)c2ccc(N)cc2)n1	4-amino-N-(4-methylpyrimidin-2-yl)benzene-1-sulfonamide	InChI=1S/C11H12N4O2S/c1-8-6-7-13-11(14-8)15-18(16,17)10-4-2-9(12)3-5-10/h2-7H,12H2,1H3,(H,13,14,15)	InChIKey=QPPBRPIAZZHUNT-UHFFFAOYSA-N	01111111101000010010010010000111010110000110011001000010000010001000110010000010001001100100010001010110011110010001000000000000000001100000010000000000000000000000000	Sulfamerazine
CN(C)CCC(c1ccccc1)c1ccccn1	dimethyl[3-phenyl-3-(pyridin-2-yl)propyl]amine	InChI=1S/C16H20N2/c1-18(2)13-11-15(14-8-4-3-5-9-14)16-10-6-7-12-17-16/h3-10,12,15H,11,13H2,1-2H3	InChIKey=IJHNSHDBIRRJRN-UHFFFAOYSA-N	01011110101101000111010010000100000000000100110010110001000000000010100001000000110000000000100000000100000000000000000000000000000000000000000000000000000000000000000	Pheniramine
Nc1ccn(C[C@@H](CO)OCP(=O)(O)O)c(=O)n1	({[(2S)-1-(4-amino-2-oxo-1,2-dihydropyrimidin-1-yl)-3-hydroxypropan-2-yl]oxy}methyl)phosphonic acid	InChI=1S/C8H14N3O6P/c9-7-1-2-11(8(13)10-7)3-6(4-12)17-5-18(14,15)16/h1-2,6,12H,3-5H2,(H2,9,10,13)(H2,14,15,16)/t6-/m0/s1	InChIKey=VWFCHDSQECPREK-LURJTMIESA-N	01111101111111111010101110111111011111011010111001000110110010101010110100011000011010100101001001000100000000000000001000010000110000000110000000000000000000000000000	Cidofovir
CCC1(c2ccccc2)C(=O)NC(=O)N(C)C1=O	5-ethyl-1-methyl-5-phenyl-1,3-diazinane-2,4,6-trione	InChI=1S/C13H14N2O3/c1-3-13(9-7-5-4-6-8-9)10(16)14-12(18)15(2)11(13)17/h4-8H,3H2,1-2H3,(H,14,16,18)	InChIKey=ALARQZQTBTVLJV-UHFFFAOYSA-N	01111111101110011110110110000110000000010000111001001010101010000000110001101100010000100101000000001000100000000000000000000000010000000000000000000000000000000000000	Methylphenobarbital
Cc1cc(C(C)(C)C)cc(C)c1CC1=NCCN1	2-[(4-tert-butyl-2,6-dimethylphenyl)methyl]-4,5-dihydro-1H-imidazole	InChI=1S/C16H24N2/c1-11-8-13(16(3,4)5)9-12(2)14(11)10-15-17-6-7-18-15/h8-9H,6-7,10H2,1-5H3,(H,17,18)	InChIKey=HUCJFAOMUPXHDK-UHFFFAOYSA-N	01011110101101011101001011001100000001100000011110100011000000100010001000011000000110011100100000001000000000000000000000000000100000000000000000000000000000000000000	Xylometazoline
CC(C)NCC(O)c1ccc(NS(C)(=O)=O)cc1	N-(4-{1-hydroxy-2-[(propan-2-yl)amino]ethyl}phenyl)methanesulfonamide	InChI=1S/C12H20N2O3S/c1-9(2)13-8-12(15)10-4-6-11(7-5-10)14-18(3,16)17/h4-7,9,12-15H,8H2,1-3H3	InChIKey=ZBMZVLHSJCTVON-UHFFFAOYSA-N	01111111111101110110100011010011011110000010000001100010000010101010000111000010000010000000110001010000011010011001000000000000000001100000000000000000000000000000000	Sotalol
C[N+](C)(C)CCCCCCCCCC[N+](C)(C)C	trimethyl[10-(trimethylazaniumyl)decyl]azanium	InChI=1S/C16H38N2/c1-17(2,3)15-13-11-9-7-8-10-12-14-16-18(4,5)6/h7-16H2,1-6H3/q+2	InChIKey=MTCUAOILFDZKCO-UHFFFAOYSA-N	00000110100101000111000011001000000001100000100010110011001000000010000001000000110000000000100000000000000000000000010000000000000000001000000000000000000000000000000	Decamethonium
CCC1Nc2cc(Cl)c(S(N)(=O)=O)cc2C(=O)N1	7-chloro-2-ethyl-4-oxo-1,2,3,4-tetrahydroquinazoline-6-sulfonamide	InChI=1S/C10H12ClN3O3S/c1-2-9-13-7-4-6(11)8(18(12,16)17)3-5(7)10(15)14-9/h3-4,9,13H,2H2,1H3,(H,14,15)(H2,12,16,17)	InChIKey=AGMMTXLNIQSRCG-UHFFFAOYSA-N	01111111101110011010111110000111100110010010011001001011100111111100110010100011001001100100010001010010011110010101000000010000100001100000000000000000000000000000000	Quinethazone
CC(C)NCC(O)COc1cccc2[nH]ccc21	[2-hydroxy-3-(1H-indol-4-yloxy)propyl](propan-2-yl)amine	InChI=1S/C14H20N2O2/c1-10(2)16-8-11(17)9-18-14-5-3-4-13-12(14)6-7-15-13/h3-7,10-11,15-17H,8-9H2,1-2H3	InChIKey=JZQKKSLKJUAGIC-UHFFFAOYSA-N	01111111111101110100000110011100001100011100010000100100010001100110011100001000000110000000101000000100000000001000000000000000000000000000000000000000000000000000000	Pindolol
CC(C)Cn1cnc2c1c1ccccc1nc2N	1-(2-methylpropyl)-1H-imidazo[4,5-c]quinolin-4-amine	InChI=1S/C14H16N4/c1-9(2)7-18-8-16-12-13(18)10-5-3-4-6-11(10)17-14(12)15/h3-6,8-9H,7H2,1-2H3,(H2,15,17)	InChIKey=DOUYETYNHWVLEO-UHFFFAOYSA-N	01011110101101010110010010000101010000000100111000010000000001000110101000000000011100110101100000000100000000000000000000000000100000000000000000000000000000000000000	Imiquimod
CN[C@@H]1CCc2[nH]c3ccc(C(N)=O)cc3c2C1	(3R)-3-(methylamino)-2,3,4,9-tetrahydro-1H-carbazole-6-carboxamide	InChI=1S/C14H17N3O/c1-16-9-3-5-13-11(7-9)10-6-8(14(15)18)2-4-12(10)17-13/h2,4,6,9,16-17H,3,5,7H2,1H3,(H2,15,18)/t9-/m1/s1	InChIKey=XPSQPHWEGNHMSK-SECBINFHSA-N	01111110101010010001011010000100010101100100010011100001101001100100001001111000001100000000000000000100000000000000000000000000000000000000000000000000000000000000000	Frovatriptan
CCCC(C)(COC(N)=O)COC(=O)NC(C)C	2-methyl-2-({[(propan-2-yl)carbamoyl]oxy}methyl)pentyl carbamate	InChI=1S/C12H24N2O4/c1-5-6-12(4,7-17-10(13)15)8-18-11(16)14-9(2)3/h9H,5-8H2,1-4H3,(H2,13,15)(H,14,16)	InChIKey=OFZCIYFFPZCNJE-UHFFFAOYSA-N	00100111111111010101100011101010000101001001000011111010111010000000000000001100001000000000100000001000000000000000000000000000000000000000000100000000000000000000000	Carisoprodol
Cc1cccc(Nc2ccccc2C(=O)O)c1C	2-[(2,3-dimethylphenyl)amino]benzoic acid	InChI=1S/C15H15NO2/c1-10-6-5-9-13(11(10)2)16-14-8-4-3-7-12(14)15(17)18/h3-9,16H,1-2H3,(H,17,18)	InChIKey=HYYBABOKPJLUIN-UHFFFAOYSA-N	01111111111010011100011000010001010100000101000000000000000000000000010000000000000000000000000000000000000000000100000000000000000000000000000000000000000000000000000	Mefenamic acid
NC(=O)N1c2ccccc2C=Cc2ccccc21	2-azatricyclo[9.4.0.0^{3,8}]pentadeca-1(11),3(8),4,6,9,12,14-heptaene-2-carboxamide	InChI=1S/C15H12N2O/c16-15(18)17-13-7-3-1-5-11(13)9-10-12-6-2-4-8-14(12)17/h1-10H,(H2,16,18)	InChIKey=FFGPTBGBLSHEPO-UHFFFAOYSA-N	01111100101010010010011010000101000000000100110001000000100011000101000000000000011000000101000000000000000000000000000000000000010000000000000000010000000000000000000	Carbamazepine
CCN(C)C(=O)Oc1cccc([C@H](C)N(C)C)c1	3-[(1S)-1-(dimethylamino)ethyl]phenyl N-ethyl-N-methylcarbamate	InChI=1S/C14H22N2O2/c1-6-16(5)14(17)18-13-9-7-8-12(10-13)11(2)15(3)4/h7-11H,6H2,1-5H3/t11-/m0/s1	InChIKey=XSVMFMHYUFZWBK-NSHDSACASA-N	01111111111111100110000111000000000000011001100001011100100010000010000001000000110000000000100000000000000000000000000000000000000000000000000100000000000000000000000	Rivastigmine
CCCSc1ccc2nc(NC(=O)OC)[nH]c2c1	methyl N-[6-(propylsulfanyl)-1H-1,3-benzodiazol-2-yl]carbamate	InChI=1S/C12H15N3O2S/c1-3-6-18-8-4-5-9-10(7-8)14-11(13-9)15-12(16)17-2/h4-5,7H,3,6H2,1-2H3,(H2,13,14,15,16)	InChIKey=HXHWSAZORRCQMX-UHFFFAOYSA-N	01111111111111010101000010000101010100001101011011011000100011000100011001000010000101010100000000000110000100000000000000010000000000000000010100000000000000000000000	Albendazole
CCN(CC)CCOC(=O)c1ccc(N)cc1Cl	2-(diethylamino)ethyl 4-amino-2-chlorobenzoate	InChI=1S/C13H19ClN2O2/c1-3-16(4-2)7-8-18-13(17)11-6-5-10(15)9-12(11)14/h5-6,9H,3-4,7-8,15H2,1-2H3	InChIKey=VDANGULDQQJODZ-UHFFFAOYSA-N	01111111111111011111001010001001111001001001100010101001011100010010000100000001111000000000000000000000000000000000000000000000000000000000000000000000000000000000000	Chloroprocaine
NCCc1cnc[nH]1.O=P(O)(O)O.O=P(O)(O)O	2-(1H-imidazol-5-yl)ethan-1-amine; bis(phosphoric acid)	InChI=1S/C5H9N3.2H3O4P/c6-2-1-5-3-7-4-8-5;2*1-5(2,3)4/h3-4H,1-2,6H2,(H,7,8);2*(H3,1,2,3,4)	InChIKey=ZHIBQGJKHVBLJJ-UHFFFAOYSA-N	11101101101101010011100010110110000110000010011010000011000010101010001000001000001110110100000001000100000000000100001000010000000000000100000000000000000000000000000	Histamine Phosphate
CCCCNC(=O)NS(=O)(=O)c1ccc(C)cc1	3-butyl-1-[(4-methylbenzene)sulfonyl]urea	InChI=1S/C12H18N2O3S/c1-3-4-9-13-12(15)14-18(16,17)11-7-5-10(2)6-8-11/h5-8H,3-4,9H2,1-2H3,(H2,13,14,15)	InChIKey=JLRGJRBPOGGCBT-UHFFFAOYSA-N	01111111101111010111100010000010000110000010000011111011100010101010010010011110000011000100010001010010011110010001000000010000010001100000000000000000000000000000000	Tolbutamide
Nc1nc(=O)c2ncn(COC(CO)CO)c2[nH]1	2-amino-9-{[(1,3-dihydroxypropan-2-yl)oxy]methyl}-6,9-dihydro-3H-purin-6-one	InChI=1S/C9H13N5O4/c10-9-12-7-6(8(17)13-9)11-3-14(7)4-18-5(1-15)2-16/h3,5,15-16H,1-2,4H2,(H3,10,12,13,17)	InChIKey=IRSCQMHQWWYFCW-UHFFFAOYSA-N	01111101111111110010100110111101011101011100111001000100110011000110111100111100011110110101001000000100000000000100000000010000100000000010010000000000000000000000000	Ganciclovir
COC[C@@H](NC(C)=O)C(=O)NCc1ccccc1	(2R)-N-benzyl-2-acetamido-3-methoxypropanamide	InChI=1S/C13H18N2O3/c1-10(16)15-12(9-18-2)13(17)14-8-11-6-4-3-5-7-11/h3-7,12H,8-9H2,1-2H3,(H,14,17)(H,15,16)/t12-/m1/s1	InChIKey=VPPJLAIAVCUEMN-GFCCVEGCSA-N	01111111111111010100100010001010000100101000000001010001111000100010010101111100100010010000000000000000000000001000000000000000000000000000000000000000000000000000000	Lacosamide
CC(C(=O)O)c1ccc(-c2ccccc2)c(F)c1	2-(3-fluoro-4-phenylphenyl)propanoic acid	InChI=1S/C15H13FO2/c1-10(15(17)18)12-7-8-13(14(16)9-12)11-5-3-2-4-6-11/h2-10H,1H3,(H,17,18)	InChIKey=SYTBZMRGLBWNTM-UHFFFAOYSA-N	01111011010010001000011000010000100000000101000000000000000100000000000000000001000000000000000000000000100000000000000000001000000000000000000000000000000000000000000	Flurbiprofen
CN(N=O)C(=O)N[C@@H]1[C@@H](O)[C@H](O)[C@@H](CO)O[C@@H]1O	3-methyl-3-nitroso-1-[(2S,3R,4R,5S,6R)-2,4,5-trihydroxy-6-(hydroxymethyl)oxan-3-yl]urea	InChI=1S/C8H15N3O7/c1-11(10-17)8(16)9-4-6(14)5(13)3(2-12)18-7(4)15/h3-7,12-15H,2H2,1H3,(H,9,16)/t3-,4-,5-,6-,7+/m1/s1	InChIKey=ZSJLQEPLLKMAKR-GKHCUFPYSA-N	01110111111111111010100110110110011110010011100101000000110010001000110111011100000010010100001110000001000001001110000000000000010000000000000000000000000000000000000	Streptozocin
C=CCC1(C(C)CC)C(=O)N(C)C(=O)N(C)C1=O	5-(butan-2-yl)-1,3-dimethyl-5-(prop-2-en-1-yl)-1,3-diazinane-2,4,6-trione	InChI=1S/C13H20N2O3/c1-6-8-13(9(3)7-2)10(16)14(4)12(18)15(5)11(13)17/h6,9H,1,7-8H2,2-5H3	InChIKey=CDKJETHMMUVSNV-UHFFFAOYSA-N	01110111101110001110100111000110000001010000111001111010101010000001110001100100010000100101000000001000000000000000000000000000010010000000000000000000000000000000000	Talbutal
Cc1cccc(C)c1NC(=O)C1CCCCN1C	N-(2,6-dimethylphenyl)-1-methylpiperidine-2-carboxamide	InChI=1S/C15H22N2O/c1-11-7-6-8-12(2)14(11)16-15(18)13-9-4-5-10-17(13)3/h6-8,13H,4-5,9-10H2,1-3H3,(H,16,18)	InChIKey=INWLQCZOYSRPNW-UHFFFAOYSA-N	01111110101011011111011011000101010001100000110011110001101000000010100101111000110000010001000000000000000000000000000000000000000000000000000000000000000000000000000	Mepivacaine
O=C(O)c1cc(-c2ccc(F)cc2F)ccc1O	5-(2,4-difluorophenyl)-2-hydroxybenzoic acid	InChI=1S/C13H8F2O3/c14-8-2-3-9(11(15)6-8)7-1-4-12(16)10(5-7)13(17)18/h1-6,16H,(H,17,18)	InChIKey=HUPFGZXOMWLGNK-UHFFFAOYSA-N	01111001010010101000111100010000100100010101000000000100000100000000000000000101000000000000000000000000100000000100000000001000000000000000000000000000000000000000000	Diflunisal
CCOC(=O)c1cncn1[C@H](C)c1ccccc1	ethyl 1-[(1R)-1-phenylethyl]-1H-imidazole-5-carboxylate	InChI=1S/C14H16N2O2/c1-3-18-14(17)13-9-15-10-16(13)11(2)12-7-5-4-6-8-12/h4-11H,3H2,1-2H3/t11-/m1/s1	InChIKey=NPUKDXXFDDZOKR-LLVKDONJSA-N	01111111111111001110001010000100000000001101111000001000010000000000011100000000010100010101000000000100000000000000000000000000000000000000000000000000000000000000000	Etomidate
C[C@@H](Cc1ccccc1)N(C)Cc1ccccc1	benzyl(methyl)[(2S)-1-phenylpropan-2-yl]amine	InChI=1S/C17H21N/c1-15(13-16-9-5-3-6-10-16)18(2)14-17-11-7-4-8-12-17/h3-12,15H,13-14H2,1-2H3/t15-/m0/s1	InChIKey=YXKTVDFXDRQTKV-HNNXBMFYSA-N	01011110101101000110010000000000000001000100100000110001000000000010000001000000110000000000000000000000000000000000000000000000000000000000000000000000000000000000000	Benzphetamine
[Na+].CCCCCCCCCCCCOS(=O)(=O)[O-]	sodium dodecyl sulfate	InChI=1S/C12H26O4S.Na/c1-2-3-4-5-6-7-8-9-10-11-12-16-17(13,14)15;/h2-12H2,1H3,(H,13,14,15);/q;+1/p-1	InChIKey=DBMJMQXJHONAFJ-UHFFFAOYSA-M	10100011010101000011100000100010001011101010000010111010011010001000000000000010000000000000010000010000011010010000011000000011000100000000000000000000000000000000000	Sodium lauryl sulfate
OCC(CO)N[C@H]1C[C@](O)(CO)[C@@H](O)[C@H](O)[C@H]1O	(1S,2S,3R,4S,5S)-5-[(1,3-dihydroxypropan-2-yl)amino]-1-(hydroxymethyl)cyclohexane-1,2,3,4-tetrol	InChI=1S/C10H21NO7/c12-2-5(3-13)11-6-1-10(18,4-14)9(17)8(16)7(6)15/h5-9,11-18H,1-4H2/t6-,7-,8+,9-,10-/m0/s1	InChIKey=FZNCGRZWXLXZSZ-CIQUZCHMSA-N	01110101111101111000100100111000011100110000000000000011010000100000010100011100000010000000001000001000000000001100000000000000000000000000000000000000000000000000000	Voglibose
NC(=O)N1c2ccccc2CC(=O)c2ccccc21	9-oxo-2-azatricyclo[9.4.0.0^{3,8}]pentadeca-1(11),3(8),4,6,12,14-hexaene-2-carboxamide	InChI=1S/C15H12N2O2/c16-15(19)17-12-7-3-1-5-10(12)9-14(18)11-6-2-4-8-13(11)17/h1-8H,9H2,(H2,16,19)	InChIKey=CTRLABGOLIVAIY-UHFFFAOYSA-N	01111101101010110010011110000111001000010100110001000000100011000100010000000000011000000101000000000000000000000000000000000000010000000000000000010000000000000000000	Oxcarbazepine
O=C1CN=C(c2ccccn2)c2cc(Br)ccc2N1	7-bromo-5-(pyridin-2-yl)-2,3-dihydro-1H-1,4-benzodiazepin-2-one	InChI=1S/C14H10BrN3O/c15-9-4-5-11-10(7-9)14(17-8-13(19)18-11)12-3-1-2-6-16-12/h1-7H,8H2,(H,18,19)	InChIKey=VMIYHDSEFNYJSL-UHFFFAOYSA-N	01111100101011010000011110000101101000010100011101000001100101100110100100100001000000111000000000000100100000000000000010000000000000000000000000010000000000000000000	Bromazepam
CC(CNC1CCCCC1)OC(=O)c1ccccc1	1-(cyclohexylamino)propan-2-yl benzoate	InChI=1S/C16H23NO2/c1-13(12-17-15-10-6-3-7-11-15)19-16(18)14-8-4-2-5-9-14/h2,4-5,8-9,13,15,17H,3,6-7,10-12H2,1H3	InChIKey=DKLKMKYDWHYZTD-UHFFFAOYSA-N	01111111111111110001010000000000011001101001000010010001000000100010000100011000000010000000000000000000000000000000000000000000000000000000000000000000000000000000000	Hexylcaine
CCCCCCCCCCCCCCOS(=O)(=O)O	(tetradecyloxy)sulfonic acid	InChI=1S/C14H30O4S/c1-2-3-4-5-6-7-8-9-10-11-12-13-14-18-19(15,16)17/h2-14H2,1H3,(H,15,16,17)	InChIKey=URLJMZWTXZTZRR-UHFFFAOYSA-N	00100011010101000011100000110010001011101010000010111010011010001000000000011010000000000000010001010000011010010000001000000011000000000000000000000000000000000000000	Sodium Tetradecyl Sulfate
Cn1cnc([N+](=O)[O-])c1Sc1ncnc2nc[nH]c21	6-[(1-methyl-4-nitro-1H-imidazol-5-yl)sulfanyl]-7H-purine	InChI=1S/C9H7N7O2S/c1-15-4-14-7(16(17)18)9(15)19-8-5-6(11-2-10-5)12-3-13-8/h2-4H,1H3,(H,10,11,12,13)	InChIKey=LMEKQMALGUDUQG-UHFFFAOYSA-N	01111111101000011010001010000101010010000110111100000000000001001100111111000010010101110101000110000111000100100000010100000000100000000000001000000000000000000000000	Azathioprine
CC(C(=O)O)c1ccc2c(c1)[nH]c1ccc(Cl)cc12	2-(6-chloro-9H-carbazol-2-yl)propanoic acid	InChI=1S/C15H12ClNO2/c1-8(15(18)19)9-2-4-11-12-7-10(16)3-5-13(12)17-14(11)6-9/h2-8,17H,1H3,(H,18,19)	InChIKey=PUXBGTOOZJQSKH-UHFFFAOYSA-N	01111111011010010000010000010100100100000101010000000000000101010100001000000001000100000000000000000100000000000000000000000000000000000000000000000000000000000000000	Carprofen
O=C(O)C1CCn2c(C(=O)c3ccccc3)ccc21	5-benzoyl-2,3-dihydro-1H-pyrrolizine-1-carboxylic acid	InChI=1S/C15H13NO3/c17-14(10-4-2-1-3-5-10)13-7-6-12-11(15(18)19)8-9-16(12)13/h1-7,11H,8-9H2,(H,18,19)	InChIKey=OZWKMVRBQXNZKK-UHFFFAOYSA-N	01111101111011100011101000010110000000000101110010000001000001000110011100011000010100000000000000000100000000000000000000000000000000000000000000000000000000000000000	Ketorolac
CCC(=O)NCC[C@@H]1CCc2ccc3c(c21)CCO3	N-{2-[(8S)-1H,2H,6H,7H,8H-indeno[5,4-b]furan-8-yl]ethyl}propanamide	InChI=1S/C16H21NO2/c1-2-15(18)17-9-7-12-4-3-11-5-6-14-13(16(11)12)8-10-19-14/h5-6,12H,2-4,7-10H2,1H3,(H,17,18)/t12-/m0/s1	InChIKey=YLXDSYKOBKBWJQ-LBPRGKRZSA-N	01111111111111110001001000001100001001100000000011001101111001100110001000110000000110000000000000000000000001000000000000000000000000000000000000000000000000000000000	Ramelteon
C[C@@H](CN1CC(=O)NC(=O)C1)N1CC(=O)NC(=O)C1	4-[(2S)-1-(3,5-dioxopiperazin-1-yl)propan-2-yl]piperazine-2,6-dione	InChI=1S/C11H16N4O4/c1-7(15-5-10(18)13-11(19)6-15)2-14-3-8(16)12-9(17)4-14/h7H,2-6H2,1H3,(H,12,16,17)(H,13,18,19)/t7-/m0/s1	InChIKey=BMKDZUISNHGIBY-ZETCQYMHSA-N	01110111101111010010110110101110001101110000111001110001101000100010100100110100110000010001000000000000000000000000000000000000000000000000000000000000000000000000000	Dexrazoxane
Nc1nc(N)c2nc(-c3ccccc3)c(N)nc2n1	6-phenylpteridine-2,4,7-triamine	InChI=1S/C12H11N7/c13-9-7(6-4-2-1-3-5-6)16-8-10(14)18-12(15)19-11(8)17-9/h1-5H,(H6,13,14,15,17,18,19)	InChIKey=FNYLWPVRPXGIIP-UHFFFAOYSA-N	01011100101000011000011010000101010100000100011000000000000011000100100000000000001000110100000000000100100000000100000000000000100000000000010000000000000000000000000	Triamterene
COCCc1ccc(OCC(O)CNC(C)C)cc1	{2-hydroxy-3-[4-(2-methoxyethyl)phenoxy]propyl}(propan-2-yl)amine	InChI=1S/C15H25NO3/c1-12(2)16-10-14(17)11-19-15-6-4-13(5-7-15)8-9-18-3/h4-7,12,14,16-17H,8-11H2,1-3H3	InChIKey=IUBSYMUCCVWXPE-UHFFFAOYSA-N	01111111111101110101100101011000001100011000000010110100010000100010010101001000100010000000101000000000000000001000000000000000000000000000000000000000000000000000000	Metoprolol
CNCC[C@@H](Oc1ccccc1C)c1ccccc1	methyl[(3R)-3-(2-methylphenoxy)-3-phenylpropyl]amine	InChI=1S/C17H21NO/c1-14-8-6-7-11-16(14)19-17(12-13-18-2)15-9-4-3-5-10-15/h3-11,17-18H,12-13H2,1-2H3/t17-/m1/s1	InChIKey=VHGCDTVCOLNTBX-QGZVFWFLSA-N	01111110110101111101011100000000001000011100000010110101000000100010010001000000100010000000000000000000000000000000000000000000000000000000000000000000000000000000000	Atomoxetine
CN(C)CCOC(c1ccccc1)c1ccccc1	[2-(diphenylmethoxy)ethyl]dimethylamine	InChI=1S/C17H21NO/c1-18(2)13-14-19-17(15-9-5-3-6-10-15)16-11-7-4-8-12-16/h3-12,17H,13-14H2,1-2H3	InChIKey=ZZVUWRFHKOJYTH-UHFFFAOYSA-N	01111110110101100111010000001000001000001100100010110001010000000010000101000000110000000000100000000000000000000000000000000000000000000000000000000000000000000000000	Diphenhydramine
COc1cccc([C@@]2(O)CCCC[C@@H]2CN(C)C)c1	(1R,2R)-2-[(dimethylamino)methyl]-1-(3-methoxyphenyl)cyclohexan-1-ol	InChI=1S/C16H25NO2/c1-17(2)12-14-7-4-5-10-16(14,18)13-8-6-9-15(11-13)19-3/h6,8-9,11,14,18H,4-5,7,10,12H2,1-3H3/t14-,16+/m1/s1	InChIKey=TVYLLZQTGLZFBW-ZBFHGGJFSA-N	01111111110101101111010101010000001001111000100010010110001000100010010001011000110000000000100000001000100000000000000000000000000000000000000000000000000000000000000	Tramadol
CN(C)CC(c1ccc(O)cc1)C1(O)CCCCC1	4-[2-(dimethylamino)-1-(1-hydroxycyclohexyl)ethyl]phenol	InChI=1S/C16H25NO2/c1-17(2)12-15(13-6-8-14(18)9-7-13)16(19)10-4-3-5-11-16/h6-9,15,18-19H,3-5,10-12H2,1-2H3	InChIKey=KYYIDSXMWOZKMP-UHFFFAOYSA-N	01111111110101100111010100010000001101110000100010010110000000100010010001011000110000000000100000001000000000000000000000000000000000000000000000000000000000000000000	Desvenlafaxine
Cc1cc(C)nc(NS(=O)(=O)c2ccc(N)cc2)n1	4-amino-N-(4,6-dimethylpyrimidin-2-yl)benzene-1-sulfonamide	InChI=1S/C12H14N4O2S/c1-8-7-9(2)15-12(14-8)16-19(17,18)11-5-3-10(13)4-6-11/h3-7H,13H2,1-2H3,(H,14,15,16)	InChIKey=ASWVTGNCAZCNNR-UHFFFAOYSA-N	01111111101000010110010010000111010110000110011001000010000010001000110010000010001001100100010001010110011110010001000000000000000001100000010000000000000000000000000	Sulfamethazine
Cc1cc(C(C)(C)C)c(O)c(C)c1CC1=NCCN1	6-tert-butyl-3-(4,5-dihydro-1H-imidazol-2-ylmethyl)-2,4-dimethylphenol	InChI=1S/C16H24N2O/c1-10-8-13(16(3,4)5)15(19)11(2)12(10)9-14-17-6-7-18-14/h8,19H,6-7,9H2,1-5H3,(H,17,18)	InChIKey=WYWIFABBXFUGLM-UHFFFAOYSA-N	01111110111101111101001111011100000101110000011110100111000000100010001000011000000110011100100000001000000000000000000000000000100000000000000000000000000000000000000	Oxymetazoline
NC(=O)Cc1cccc(C(=O)c2ccccc2)c1N	2-(2-amino-3-benzoylphenyl)acetamide	InChI=1S/C15H14N2O2/c16-13(18)9-11-7-4-8-12(14(11)17)15(19)10-5-2-1-3-6-10/h1-8H,9,17H2,(H2,16,18)	InChIKey=QEFAQIPZVLVERP-UHFFFAOYSA-N	01111101101110111000011010000011011100000100000001000001100000100000010000101000001000000000000000000000000000000000000000000000000000000000000000000000000000000000000	Nepafenac
CCCN(CCC)S(=O)(=O)c1ccc(C(=O)O)cc1	4-(dipropylsulfamoyl)benzoic acid	InChI=1S/C13H19NO4S/c1-3-9-14(10-4-2)19(17,18)12-7-5-11(6-8-12)13(15)16/h5-8H,3-4,9-10H2,1-2H3,(H,15,16)	InChIKey=DBABZHXKTCFAPX-UHFFFAOYSA-N	01111111111111000111100000111010000011100011100011011011001010001010000010000010100001000000010000010010011110010001000000000000000001100000000000000000000000000000000	Probenecid
CC(=O)Nc1ccc(OCC(O)CNC(C)C)cc1	N-(4-{2-hydroxy-3-[(propan-2-yl)amino]propoxy}phenyl)acetamide	InChI=1S/C14H22N2O3/c1-10(2)15-8-13(18)9-19-14-6-4-12(5-7-14)16-11(3)17/h4-7,10,13,15,18H,8-9H2,1-3H3,(H,16,17)	InChIKey=DURULFYMVIFBIR-UHFFFAOYSA-N	01111111111111110100100111011001011100011000000001100100110000100010010100101000000010000000101000000000000000001000000000000000000000000000000000000000000000000000000	Practolol
Cc1ccc(Cl)c(Nc2ccccc2C(=O)O)c1Cl	2-[(2,6-dichloro-3-methylphenyl)amino]benzoic acid	InChI=1S/C14H11Cl2NO2/c1-8-6-7-10(15)13(12(8)16)17-11-5-3-2-4-9(11)14(18)19/h2-7,17H,1H3,(H,18,19)	InChIKey=SBDNJUWAMKYJOX-UHFFFAOYSA-N	01111111111010011000011000010001110100000101000000000000000100010000010000000001000000000000000000000000000000000100000000000000000000000000000000000000000000000000000	Meclofenamic acid
N[C@@H](Cc1ccc(N(CCCl)CCCl)cc1)C(=O)O	(2S)-2-amino-3-{4-[bis(2-chloroethyl)amino]phenyl}propanoic acid	InChI=1S/C13H18Cl2N2O2/c14-5-7-17(8-6-15)11-3-1-10(2-4-11)9-12(16)13(18)19/h1-4,12H,5-9,16H2,(H,18,19)/t12-/m0/s1	InChIKey=SGDBTWWWUNNDEQ-LBPRGKRZSA-N	01111101111111010011000010011001110101100001100010000001000000110010000100001000111000000000000000000000000000001000000000000000000000000000000000000000000000000000000	Melphalan
O=C1c2ccccc2C(=O)N1C1CCC(=O)NC1=O	2-(2,6-dioxopiperidin-3-yl)-2,3-dihydro-1H-isoindole-1,3-dione	InChI=1S/C13H10N2O4/c16-10-6-5-9(11(17)14-10)15-12(18)7-3-1-2-4-8(7)13(15)19/h1-4,9H,5-6H2,(H,14,16,17)	InChIKey=UEJJHQNACJXSKW-UHFFFAOYSA-N	01111101101010011011111110100110011000010000111011000001100001100100101100111100010100010001000000000000100000000000000000000000000000000000000000000000000000000000000	Thalidomide
C=C(CC)C(=O)c1ccc(OCC(=O)O)c(Cl)c1Cl	2-[2,3-dichloro-4-(2-methylidenebutanoyl)phenoxy]acetic acid	InChI=1S/C13H12Cl2O4/c1-3-7(2)13(18)8-4-5-9(12(15)11(8)14)19-6-10(16)17/h4-5H,2-3,6H2,1H3,(H,16,17)	InChIKey=AVOLMBLBETYQHX-UHFFFAOYSA-N	01111011010111101000101100110010101000011001000000001100010100110001000000000001000000000010001000000000000000000000100000000000000010000000000000000000000000000000000	Ethacrynic acid
OC[C@H]1O[C@@H](n2cnc3c2N=CNC[C@H]3O)C[C@@H]1O	(8R)-3-[(2R,4S,5R)-4-hydroxy-5-(hydroxymethyl)oxolan-2-yl]-3H,6H,7H,8H-imidazo[4,5-d][1,3]diazepin-8-ol	InChI=1S/C11H16N4O4/c16-3-8-6(17)1-9(19-8)15-5-14-10-7(18)2-12-4-13-11(10)15/h4-9,16-18H,1-3H2,(H,12,13)/t6-,7+,8+,9+/m0/s1	InChIKey=FPVKHBSQESCIEP-JQCXWYLXSA-N	01101101111101111010101110111101011101110000111101000001110001100110011100111100010110111101001000000100100001001100000000000000100000000000000000010000000000000000000	Pentostatin
Cc1ccc(C(=O)c2ccc(CC(=O)O)n2C)cc1	2-{1-methyl-5-[(4-methylphenyl)carbonyl]-1H-pyrrol-2-yl}acetic acid	InChI=1S/C15H15NO3/c1-10-3-5-11(6-4-10)15(19)13-8-7-12(16(13)2)9-14(17)18/h3-8H,9H2,1-2H3,(H,17,18)	InChIKey=UPSPUYADGBWSHF-UHFFFAOYSA-N	01111111111110101110101000010110001000000101110000100001000000100000011101000000010100000001000000000100000000000000000000000000000000000000000000000000000000000000000	Tolmetin
Nc1nc(Cl)nc2c1ncn2[C@H]1C[C@H](O)[C@@H](CO)O1	(2R,3S,5R)-5-(6-amino-2-chloro-9H-purin-9-yl)-2-(hydroxymethyl)oxolan-3-ol	InChI=1S/C10H12ClN5O3/c11-10-14-8(12)7-9(15-10)16(3-13-7)6-1-4(18)5(2-17)19-6/h3-6,17-18H,1-2H2,(H2,12,14,15)/t4-,5+,6+/m0/s1	InChIKey=PTOAARAWEBMLNO-KVQBGUIXSA-N	01111101111101111010100110010101111101110100111001000001110111110100111000111101011110110101001000000100100001000100000000000000100000000000000000000000000000000000000	Cladribine
C=CCOc1ccccc1OCC(O)CNC(C)C	{2-hydroxy-3-[2-(prop-2-en-1-yloxy)phenoxy]propyl}(propan-2-yl)amine	InChI=1S/C15H23NO3/c1-4-9-18-14-7-5-6-8-15(14)19-11-13(17)10-16-12(2)3/h4-8,12-13,16-17H,1,9-11H2,2-3H3	InChIKey=CEMAWMOMDPGJMB-UHFFFAOYSA-N	01111111111101111100101100011000001100011000000000100100010000100011010100001000000010000000101000000000000000001000000000000000000010000000000000000000000000000000000	Oxprenolol
CC(C)CC(N(C)C)C1(c2ccc(Cl)cc2)CCC1	{1-[1-(4-chlorophenyl)cyclobutyl]-3-methylbutyl}dimethylamine	InChI=1S/C17H26ClN/c1-13(2)12-16(19(3)4)17(10-5-11-17)14-6-8-15(18)9-7-14/h6-9,13,16H,5,10-12H2,1-4H3	InChIKey=UNAANXDKBXWMLN-UHFFFAOYSA-N	01011110101100000111000001000000100001100000100010110011001100010000000001000001110000000000100000001000100000000000000000000000000000000000000000000000000100000000000	Sibutramine
CCN[C@H]1C[C@H](C)S(=O)(=O)c2sc(S(N)(=O)=O)cc21	(2S,4S)-4-(ethylamino)-2-methyl-1,1-dioxo-2H,3H,4H-1$l^{6},7-thieno[2,3-b][1$l^{6}]thiopyran-6-sulfonamide	InChI=1S/C10H16N2O4S3/c1-3-12-8-4-6(2)18(13,14)10-7(8)5-9(17-10)19(11,15)16/h5-6,8,12H,3-4H2,1-2H3,(H2,11,15,16)/t6-,8-/m0/s1	InChIKey=IAVUPMFITXYVAF-XPUUQOCRSA-N	01111111101101011110101110100110010111010010001001011011001011101110101010000010001111000000010001010010011110010001000000000000001001100000000000000000000000000000000	Dorzolamide
CCCCCN(C)CCC(O)(P(=O)(O)O)P(=O)(O)O	{1-hydroxy-3-[methyl(pentyl)amino]-1-phosphonopropyl}phosphonic acid	InChI=1S/C9H23NO7P2/c1-3-4-5-7-10(2)8-6-9(11,18(12,13)14)19(15,16)17/h11H,3-8H2,1-2H3,(H2,12,13,14)(H2,15,16,17)	InChIKey=MPBVHIBUJCELCL-UHFFFAOYSA-N	00100111110101000111100000111010001111100010100010111011001010101010010001011100110000000000001001000000000000001100001000010000000000000100000000000000000000000000000	Ibandronate
O=C(O)CCCc1ccc(N(CCCl)CCCl)cc1	4-{4-[bis(2-chloroethyl)amino]phenyl}butanoic acid	InChI=1S/C14H19Cl2NO2/c15-8-10-17(11-9-16)13-6-4-12(5-7-13)2-1-3-14(18)19/h4-7H,1-3,8-11H2,(H,18,19)	InChIKey=JCKYGMPEJWAADB-UHFFFAOYSA-N	01111101111111000011000000011001111001100001100010000001000000110010000000011000110000000000000000000000000000000000000000000000000000000000000000000000000000000000000	Chlorambucil
CN1CC[C@]23CCCC[C@H]2[C@H]1Cc1ccc(O)cc13	(1R,9R,10R)-17-methyl-17-azatetracyclo[7.5.3.0^{1,10}.0^{2,7}]heptadeca-2(7),3,5-trien-4-ol	InChI=1S/C17H23NO/c1-18-9-8-17-7-3-2-4-14(17)16(18)10-12-5-6-13(19)11-15(12)17/h5-6,11,14,16,19H,2-4,7-10H2,1H3/t14-,16+,17+/m0/s1	InChIKey=JAQUASYNZVUNQP-USXIJHARSA-N	01111110111001100011011100010100000001110000110010110111001001000110100001000000110000000001000000001000000000000000000000000000000000000000000000000000000000000000000	Levorphanol
Nc1ncnc2c1ncn2[C@@H]1O[C@H](CO)[C@@H](O)[C@@H]1O	(2R,3S,4S,5R)-2-(6-amino-9H-purin-9-yl)-5-(hydroxymethyl)oxolane-3,4-diol	InChI=1S/C10H13N5O4/c11-8-5-9(13-2-12-8)15(3-14-5)10-7(18)6(17)4(1-16)19-10/h2-4,6-7,10,16-18H,1H2,(H2,11,12,13)/t4-,6-,7+,10-/m1/s1	InChIKey=OIRDTQYFTABQOQ-UHTZMRCNSA-N	01111101111101111010100110110101011100010100111001000000110001000100111100111100011110110101001000000100100001001100000000000000100000000000000000000000000000000000000	Vidarabine
Nc1cccc2c1CN(C1CCC(=O)NC1=O)C2=O	3-(4-amino-1-oxo-2,3-dihydro-1H-isoindol-2-yl)piperidine-2,6-dione	InChI=1S/C13H13N3O3/c14-9-3-1-2-7-8(9)6-16(13(7)19)10-4-5-11(17)15-12(10)18/h1-3,10H,4-6,14H2,(H,15,17,18)	InChIKey=GOTYRUGSSMKFNF-UHFFFAOYSA-N	01111101101011011011111110000111011101110000111011000001100001100110101100111100011100110001000000000000100000000000000000000000000000000000000000000000000000000000000	Lenalidomide
C[C@@H](Cc1ccccc1)NC(=O)[C@@H](N)CCCCN	(2S)-2,6-diamino-N-[(2S)-1-phenylpropan-2-yl]hexanamide	InChI=1S/C15H25N3O/c1-12(11-13-7-3-2-4-8-13)18-15(19)14(17)9-5-6-10-16/h2-4,7-8,12,14H,5-6,9-11,16-17H2,1H3,(H,18,19)/t12-,14-/m0/s1	InChIKey=VOBHXZCDAVEXEY-JSGCOSHPSA-N	01111110101111010001000010000000000101000000000011010001100000100010000100111000001010010000000000000000000000001000000000000000000000000000000000000000000000000000000	Lisdexamfetamine
C[C@H](Cn1cnc2c1ncnc2N)OCP(=O)(O)O	({[(2R)-1-(6-amino-9H-purin-9-yl)propan-2-yl]oxy}methyl)phosphonic acid	InChI=1S/C9H14N5O4P/c1-6(18-5-19(15,16)17)2-14-4-13-7-8(10)11-3-12-9(7)14/h3-4,6H,2,5H2,1H3,(H2,10,11,12)(H2,15,16,17)/t6-/m1/s1	InChIKey=SGOIRFVFHAKUTI-ZCFIWIBFSA-N	01111111111101110010100010111101011111001110111000110010010011101110101100000000011100110101001001000100000000000000001000010000100000000110000000000000000000000000000	Tenofovir
CCCN(CCC)CCc1cccc2c1CC(=O)N2	4-[2-(dipropylamino)ethyl]-2,3-dihydro-1H-indol-2-one	InChI=1S/C16H24N2O/c1-3-9-18(10-4-2)11-8-13-6-5-7-15-14(13)12-16(19)17-15/h5-7H,3-4,8-12H2,1-2H3,(H,17,19)	InChIKey=UHSKFQJFRQCDBE-UHFFFAOYSA-N	01111110101111010111001110001101001001110000110011011001101001100110001000111000110100000000000000000000000000000000000000000000000000000000000000000000000000000000000	Ropinirole
CC(C)NCC(O)COc1ccc(CC(N)=O)cc1	2-(4-{2-hydroxy-3-[(propan-2-yl)amino]propoxy}phenyl)acetamide	InChI=1S/C14H22N2O3/c1-10(2)16-8-12(17)9-19-13-5-3-11(4-6-13)7-14(15)18/h3-6,10,12,16-17H,7-9H2,1-2H3,(H2,15,18)	InChIKey=METKIMKYRPQLGS-UHFFFAOYSA-N	01111111111111110100100110011000001100011000000001100101110000100010010100101000001010000000101000000000000000001000000000000000000000000000000000000000000000000000000	Atenolol
NC1=NCC2c3ccccc3Cc3ccccc3N12	2,4-diazatetracyclo[12.4.0.0^{2,6}.0^{7,12}]octadeca-1(14),3,7(12),8,10,15,17-heptaen-3-amine	InChI=1S/C16H15N3/c17-16-18-10-15-13-7-3-1-5-11(13)9-12-6-2-4-8-14(12)19(15)16/h1-8,15H,9-10H2,(H2,17,18)	InChIKey=WHWZLSFABNNENI-UHFFFAOYSA-N	01011100101001010010011010000101010000100100111100000001000011000110001000011000011100011100000000000000000000000000000000000000000000000000010000010000000000000000000	Epinastine
O=C(O)c1ccccc1OC(=O)c1ccccc1O	2-[(2-hydroxyphenyl)carbonyloxy]benzoic acid	InChI=1S/C14H10O5/c15-11-7-3-1-5-9(11)14(18)19-12-8-4-2-6-10(12)13(16)17/h1-8,15H,(H,16,17)	InChIKey=WVYADZUPLLSGPU-UHFFFAOYSA-N	01111001010010101000111100110010000100011101000000000100000000000000000000000100000000000000000000000000000000000000000000000000000000000000000000000000000000000000000	Salsalate
CN(C)CCN(Cc1ccccc1)c1ccccn1	N-benzyl-N-[2-(dimethylamino)ethyl]pyridin-2-amine	InChI=1S/C16H21N3/c1-18(2)12-13-19(16-10-6-7-11-17-16)14-15-8-4-3-5-9-15/h3-11H,12-14H2,1-2H3	InChIKey=UFLGIAIHIAPJJC-UHFFFAOYSA-N	01011110101101000111010010001101010001000100110010110001000000000010100001000000110000010100100000000100000000000000000000000000100000000000000000000000000000000000000	Tripelennamine
O=C(CCCCCCC(=O)Nc1ccccc1)NO	N-hydroxy-N'-phenyloctanediamide	InChI=1S/C14H20N2O3/c17-13(15-12-8-4-3-5-9-12)10-6-1-2-7-11-14(18)16-19/h3-5,8-9,19H,1-2,6-7,10-11H2,(H,15,17)(H,16,18)	InChIKey=WAEXFXRVDQXREF-UHFFFAOYSA-N	01111101101110010001100010010011011101100010000011000001100000101000000010111000000000000000001101100000000000000000000000000000000000000000001000000000000000000000000	Vorinostat
CCn1nc(C(=O)O)c(=O)c2cc3c(cc21)OCO3	1-ethyl-4-oxo-1H,4H,7H-[1,3]dioxolo[4,5-g]cinnoline-3-carboxylic acid	InChI=1S/C12H10N2O5/c1-2-14-7-4-9-8(18-5-19-9)3-6(7)11(15)10(13-14)12(16)17/h3-4H,2,5H2,1H3,(H,16,17)	InChIKey=VDUWPHTZYNWKRN-UHFFFAOYSA-N	01111111111111101010111110111110000000010111111000001101010001000110111110000100000100000001001000000100000001000010000000000000000000000010000000000000000000000000000	Cinoxacin
CC(C(=O)O)c1cccc(C(=O)c2ccccc2)c1	2-(3-benzoylphenyl)propanoic acid	InChI=1S/C16H14O3/c1-11(16(18)19)13-8-5-9-14(10-13)15(17)12-6-3-2-4-7-12/h2-11H,1H3,(H,18,19)	InChIKey=DKYWVDODHFEZIM-UHFFFAOYSA-N	01111011010010100000110000010010000000000101000000000000000000000000000000000000000000000000000000000000000000000000000000000000000000000000000000000000000000000000000	Ketoprofen
Cc1oncc1C(=O)Nc1ccc(C(F)(F)F)cc1	5-methyl-N-[4-(trifluoromethyl)phenyl]-1,2-oxazole-4-carboxamide	InChI=1S/C12H9F3N2O2/c1-7-10(6-16-19-7)11(18)17-9-4-2-8(3-5-9)12(13,14)15/h2-6H,1H3,(H,17,18)	InChIKey=VHOGYURTWQBHIL-UHFFFAOYSA-N	01111111101010111000001010000101110000000110011001000010100110001000011010100100000100100000000100000100000001000000000000001000000000000000000000000000000000000000000	Leflunomide
C=CCC1(C(C)C#CCC)C(=O)NC(=O)N(C)C1=O	5-(hex-3-yn-2-yl)-1-methyl-5-(prop-2-en-1-yl)-1,3-diazinane-2,4,6-trione	InChI=1S/C14H18N2O3/c1-5-7-8-10(3)14(9-6-2)11(17)15-13(19)16(4)12(14)18/h6,10H,2,5,9H2,1,3-4H3,(H,15,17,19)	InChIKey=NZXKDOXHBHYTKP-UHFFFAOYSA-N	01110111101110011110100111000110000000010000111001101010101010000001110001101100010000100101000000001000000000000000000000000000010010000000000000000100000000000000000	Methohexital
CC(C)c1cccc(C(C)C)c1OCOP(=O)(O)O	[2,6-bis(propan-2-yl)phenoxymethoxy]phosphonic acid	InChI=1/C13H21O5P/c1-9(2)11-6-5-7-12(10(3)4)13(11)17-8-18-19(14,15)16/h5-7,9-10H,8H2,1-4H3,(H2,14,15,16)	InChIKey=QVNNONOFASOXQV-UHFFFAOYNA-N	01111011010101101110101101110000000110011011000000000110010010001000000000001100000000000000100001000000000000000000001000010000000000000110000000000000000000000000000	Fospropofol
COc1nccnc1NS(=O)(=O)c1ccc(N)cc1	4-amino-N-(3-methoxypyrazin-2-yl)benzene-1-sulfonamide	InChI=1S/C11H12N4O3S/c1-18-11-10(13-6-7-14-11)15-19(16,17)9-4-2-8(12)3-5-9/h2-7H,12H2,1H3,(H,13,15)	InChIKey=KXRZBTAEDBELFD-UHFFFAOYSA-N	01111111111000011010111110000111010110011110011001000110100010001000110111100010001001010100010001010110011110010001000000000000100001100000000000000000000000000000000	Sulfametopyrazine
O=C(O)Cc1ccccc1Nc1c(Cl)cccc1Cl	2-{2-[(2,6-dichlorophenyl)amino]phenyl}acetic acid	InChI=1S/C14H11Cl2NO2/c15-10-5-3-6-11(16)14(10)17-12-7-2-1-4-9(12)8-13(18)19/h1-7,17H,8H2,(H,18,19)	InChIKey=DCOPUUMXTXDBNB-UHFFFAOYSA-N	01111101111110011000011000010001111100000101000000000000000100110000000000001001000000000000000000000000000000000000000000000000000000000000000000000000000000000000000	Diclofenac
CN(C)CCC(c1ccc(Cl)cc1)c1ccccn1	[3-(4-chlorophenyl)-3-(pyridin-2-yl)propyl]dimethylamine	InChI=1S/C16H19ClN2/c1-19(2)12-10-15(16-5-3-4-11-18-16)13-6-8-14(17)9-7-13/h3-9,11,15H,10,12H2,1-2H3	InChIKey=SOYKEARSMXGVTM-UHFFFAOYSA-N	01011110101101000111010010000100100000000100110010110001000100010010100001000001110000000000100000000100000000000000000000000000000000000000000000000000000000000000000	Chlorpheniramine
CN(C)CC[C@@H](c1ccc(Br)cc1)c1ccccn1	[(3S)-3-(4-bromophenyl)-3-(pyridin-2-yl)propyl]dimethylamine	InChI=1S/C16H19BrN2/c1-19(2)12-10-15(16-5-3-4-11-18-16)13-6-8-14(17)9-7-13/h3-9,11,15H,10,12H2,1-2H3/t15-/m0/s1	InChIKey=ZDIGNSYAACHWNL-HNNXBMFYSA-N	01011110101101000111010010000100100000000100110010110001000100000010100001000001110000000000100000000100000000000000000010000000000000000000000000000000000000000000000	Dexbrompheniramine
O=C1NC(=O)C(c2ccccc2)(c2ccccc2)N1	5,5-diphenylimidazolidine-2,4-dione	InChI=1S/C15H12N2O2/c18-13-15(17-14(19)16-13,11-7-3-1-4-8-11)12-9-5-2-6-10-12/h1-10H,(H2,16,17,18,19)	InChIKey=CXOFVDLJLONNDW-UHFFFAOYSA-N	01111101101010011000010110000110000100010100011001000010100010000000011100100100000100010100000000001000100000001000000000010000010000000000000000000000000000000000000	Phenytoin
COc1ccc(C2C(=O)c3ccccc3C2=O)cc1	2-(4-methoxyphenyl)-2,3-dihydro-1H-indene-1,3-dione	InChI=1S/C16H12O3/c1-19-11-8-6-10(7-9-11)14-15(17)12-4-2-3-5-13(12)16(14)18/h2-9,14H,1H3	InChIKey=XRCFXMGQEVUZFC-UHFFFAOYSA-N	01111011010010101000111100000010000000011100000000000100000001000100001001000100000000000000000000000000100000000000000000000000000000000000000000000000000000000000000	Anisindione
Cc1cn([C@H]2C[C@H](N=[N+]=[N-])[C@@H](CO)O2)c(=O)[nH]c1=O	1-[(2R,4S,5S)-4-azido-5-(hydroxymethyl)oxolan-2-yl]-5-methyl-1,2,3,4-tetrahydropyrimidine-2,4-dione	InChI=1S/C10H13N5O4/c1-5-3-15(10(18)12-9(5)17)8-2-6(13-14-11)7(4-16)19-8/h3,6-8,16H,2,4H2,1H3,(H,12,17,18)/t6-,7+,8+/m0/s1	InChIKey=HBOMLICNUCNMMY-XLPZGREQSA-N	01111111111111111010101110110110011111110010111101000101110010000000111110110100010110100101001010000100100001000010010000000000010000000000000000000000000000000000000	Zidovudine
CCOC(=O)CC(SP(=S)(OC)OC)C(=O)OCC	1,4-diethyl 2-{[dimethoxy(sulfanylidene)-$l^{5}-phosphanyl]sulfanyl}butanedioate	InChI=1S/C10H19O6PS2/c1-5-15-9(11)7-8(10(12)16-6-2)19-17(18,13-3)14-4/h8H,5-7H2,1-4H3	InChIKey=JXSJBGJIGXNWCI-UHFFFAOYSA-N	00100011010111000110100001101010001011101011000000001010011010001000000001000010000001000000010000010000000000000000000000000000000000000100000000000000000000000000000	Malathion
CC(C)NCC(O)COc1cccc2ccccc21	[2-hydroxy-3-(naphthalen-1-yloxy)propyl](propan-2-yl)amine	InChI=1S/C16H21NO2/c1-12(2)17-10-14(18)11-19-16-9-5-7-13-6-3-4-8-15(13)16/h3-9,12,14,17-18H,10-11H2,1-2H3	InChIKey=AQHHHDLHHXJYJD-UHFFFAOYSA-N	01111111111101110100010100011000001100011100000000100100010001100110010100001000000010000000101000000000000000001000000000000000000000000000000000000000000000000000000	Propranolol
NC(=O)CS(=O)C(c1ccccc1)c1ccccc1	2-(diphenylmethane)sulfinylacetamide	InChI=1S/C15H15NO2S/c16-14(17)11-19(18)15(12-7-3-1-4-8-12)13-9-5-2-6-10-13/h1-10,15H,11H2,(H2,16,17)	InChIKey=YFGHCGITMMYXAQ-UHFFFAOYSA-N	01111101101111010010010000000010001000000110000001000001100000101000010000100110001001000000010000010000011000000001000000000000000000000000000000000000000000000000000	Modafinil
CN(C)CCC(c1ccc(Br)cc1)c1ccccn1	[3-(4-bromophenyl)-3-(pyridin-2-yl)propyl]dimethylamine	InChI=1S/C16H19BrN2/c1-19(2)12-10-15(16-5-3-4-11-18-16)13-6-8-14(17)9-7-13/h3-9,11,15H,10,12H2,1-2H3	InChIKey=ZDIGNSYAACHWNL-UHFFFAOYSA-N	01011110101101000111010010000100100000000100110010110001000100000010100001000001110000000000100000000100000000000000000010000000000000000000000000000000000000000000000	Brompheniramine
COc1cc2cccnc2c(NC(C)CCCN)c1	N-(5-aminopentan-2-yl)-6-methoxyquinolin-8-amine	InChI=1S/C15H21N3O/c1-11(5-3-7-16)18-14-10-13(19-2)9-12-6-4-8-17-15(12)14/h4,6,8-11,18H,3,5,7,16H2,1-2H3	InChIKey=INDBQLZJXZLFIT-UHFFFAOYSA-N	01111110111101110101010110000101010100011100010010110101001001100110110001011000001010010000000000000100000000000000000000000000000000000000000000000000000000000000000	Primaquine
CC(C)C(=O)Nc1ccc([N+](=O)[O-])c(C(F)(F)F)c1	2-methyl-N-[4-nitro-3-(trifluoromethyl)phenyl]propanamide	InChI=1S/C11H11F3N2O3/c1-6(2)10(17)15-7-3-4-9(16(18)19)8(5-7)11(12,13)14/h3-6H,1-2H3,(H,15,17)	InChIKey=MKXKFYHWDHIYRV-UHFFFAOYSA-N	01111111101010011110101010000011110010000010100101000010100110001000000010100000000000000000100110000001000000100000010000001000000000000000001000000000000000000000000	Flutamide
CN1c2ccc(Cl)cc2C(c2ccccc2)=NCC1=O	7-chloro-1-methyl-5-phenyl-2,3-dihydro-1H-1,4-benzodiazepin-2-one	InChI=1S/C16H13ClN2O/c1-19-14-8-7-12(17)9-13(14)16(18-10-15(19)20)11-5-3-2-4-6-11/h2-9H,10H2,1H3	InChIKey=AAOVKJBEBIDNHE-UHFFFAOYSA-N	01111110101011001010011110000101101000010100111101100001100101010110000101100001010000111001000000000000100000000000000000000000000000000000000000010000000000000000000	Diazepam
CN(C)CCN(Cc1ccc(Cl)cc1)c1ccccn1	N-[(4-chlorophenyl)methyl]-N-[2-(dimethylamino)ethyl]pyridin-2-amine	InChI=1S/C16H20ClN3/c1-19(2)11-12-20(16-5-3-4-10-18-16)13-14-6-8-15(17)9-7-14/h3-10H,11-13H2,1-2H3	InChIKey=ICKFFNBDFNZJSX-UHFFFAOYSA-N	01011110101101000111010010001101110001000100110010110001000100010010100001000001110000010100100000000100000000000000000000000000100000000000000000000000000000000000000	Chloropyramine
O=C(N[C@H](CO)[C@H](O)c1ccc([N+](=O)[O-])cc1)C(Cl)Cl	2,2-dichloro-N-[(1R,2R)-1,3-dihydroxy-1-(4-nitrophenyl)propan-2-yl]acetamide	InChI=1S/C11H12Cl2N2O5/c12-10(13)11(18)14-8(5-16)9(17)6-1-3-7(4-2-6)15(19)20/h1-4,8-10,16-17H,5H2,(H,14,18)/t8-,9-/m1/s1	InChIKey=WIIZWVCIJKGZOK-RKDXNWHRSA-N	01111101111111110010100010110011110110000010100101000001110100111000000110101100000010000000000110000001000000101100010000000000000000000000001000000000000000000000000	Chloramphenicol
CC(=O)CCCCn1c(=O)c2c(ncn2C)n(C)c1=O	3,7-dimethyl-1-(5-oxohexyl)-2,3,6,7-tetrahydro-1H-purine-2,6-dione	InChI=1S/C13H18N4O3/c1-9(18)6-4-5-7-17-12(19)10-11(14-8-15(10)2)16(3)13(17)20/h8H,4-7H2,1-3H3	InChIKey=BYPFEZZEUUWMEJ-UHFFFAOYSA-N	01111111101111101111101111000110001001010100111011110101101011000110111101100100010100110101000000000100000000000000000000000000110000000000000000000000000000000000000	Pentoxifylline
CNCCCN1c2ccccc2CCc2ccccc21	(3-{2-azatricyclo[9.4.0.0^{3,8}]pentadeca-1(11),3(8),4,6,12,14-hexaen-2-yl}propyl)(methyl)amine	InChI=1S/C18H22N2/c1-19-13-6-14-20-17-9-4-2-7-15(17)11-12-16-8-3-5-10-18(16)20/h2-5,7-10,19H,6,11-14H2,1H3	InChIKey=HCYAFALTSJYZDH-UHFFFAOYSA-N	01011110101101010011011010001101000000100100110010110001001001100110000001001000110010100001000000000000000000000000000000000000000000000000000000010000000000000000000	Desipramine
CN1CCc2cccc3c2[C@H]1Cc1ccc(O)c(O)c1-3	(9R)-10-methyl-10-azatetracyclo[7.7.1.0^{2,7}.0^{13,17}]heptadeca-1(16),2(7),3,5,13(17),14-hexaene-3,4-diol	InChI=1S/C17H17NO2/c1-18-8-7-10-3-2-4-12-15(10)13(18)9-11-5-6-14(19)17(20)16(11)12/h2-6,13,19-20H,7-9H2,1H3/t13-/m1/s1	InChIKey=VMWNQDUVQKEIOC-CYBMUJFWSA-N	01111111111001101011011100010100000101110100110010110101000001000110100001010000110000000001001000000000000000001000000000000000000000000000000000000000000000000000000	Apomorphine
CN1CCN2c3ncccc3Cc3ccccc3C2C1	5-methyl-2,5,19-triazatetracyclo[13.4.0.0^{2,7}.0^{8,13}]nonadeca-1(19),8(13),9,11,15,17-hexaene	InChI=1S/C17H19N3/c1-19-9-10-20-16(12-19)15-7-3-2-5-13(15)11-14-6-4-8-18-17(14)20/h2-8,16H,9-12H2,1H3	InChIKey=RONZAEMNMFQXRA-UHFFFAOYSA-N	01011110101001000011011010001101000001100100111010110001000001000110100001000000110000010101000000000100000000000000000000000000100000000000000000010000000000000000000	Mirtazapine
Nc1c(CC(=O)O)cccc1C(=O)c1ccc(Br)cc1	2-{2-amino-3-[(4-bromophenyl)carbonyl]phenyl}acetic acid	InChI=1S/C15H12BrNO3/c16-11-6-4-9(5-7-11)15(20)12-3-1-2-10(14(12)17)8-13(18)19/h1-7H,8,17H2,(H,18,19)	InChIKey=ZBPLOVFIXSTCRZ-UHFFFAOYSA-N	01111101111110111000111000010011111100000101000000000000000100100000010000001001001000000000000000000000000000000000000010000000000000000000000000000000000000000000000	Bromfenac
COc1ccc2c(c1)[C@@]13CCCC[C@H]1[C@@H](C2)N(C)CC3	(1R,9R,10R)-4-methoxy-17-methyl-17-azatetracyclo[7.5.3.0^{1,10}.0^{2,7}]heptadeca-2,4,6-triene	InChI=1S/C18H25NO/c1-19-10-9-18-8-4-3-5-15(18)17(19)11-13-6-7-14(20-2)12-16(13)18/h6-7,12,15,17H,3-5,8-11H2,1-2H3/t15-,17+,18+/m0/s1	InChIKey=MKXZASYAUGDDCJ-CGTJXYLNSA-N	01111110111001100111011100000100000001111000110010110111001001000110100001000000110000000001000000001000000000000000000000000000000000000000000000000000000000000000000	Dextromethorphan
O=[N+]([O-])OC[C@@H](O[N+](=O)[O-])[C@H](CO[N+](=O)[O-])O[N+](=O)[O-]	(2S,3R)-2,3,4-tris(nitrooxy)butyl nitrate	InChI=1S/C4H6N4O12/c9-5(10)17-1-3(19-7(13)14)4(20-8(15)16)2-18-6(11)12/h3-4H,1-2H2/t3-,4+	InChIKey=SNFOERUNNSHUGP-ZXZARUISSA-N	00100101010101100010100010101010001011001010100100000001010010001000010010000100000000000000001110000001000000000000011000000000000000000000001000000000000000000000000	Erythrityl Tetranitrate
Cc1ccnc2c1NC(=O)c1cccnc1N2C1CC1	2-cyclopropyl-7-methyl-2,4,9,15-tetraazatricyclo[9.4.0.0^{3,8}]pentadeca-1(15),3,5,7,11,13-hexaen-10-one	InChI=1S/C15H14N4O/c1-9-6-8-17-14-12(9)18-15(20)11-3-2-7-16-13(11)19(14)10-4-5-10/h2-3,6-8,10H,4-5H2,1H3,(H,18,20)	InChIKey=NQDJXKOVJZTUJA-UHFFFAOYSA-N	01111110101010010011011110000101010000010100111001000001100001000100110000100000010000110101000000000100100000000000000000000000100000000000000010010000000000000000000	Nevirapine
Cc1ccccc1C(OCCN(C)C)c1ccccc1	dimethyl({2-[(2-methylphenyl)(phenyl)methoxy]ethyl})amine	InChI=1S/C18H23NO/c1-15-9-7-8-12-17(15)18(20-14-13-19(2)3)16-10-5-4-6-11-16/h4-12,18H,13-14H2,1-3H3	InChIKey=QVYRGXJJSLMXQH-UHFFFAOYSA-N	01111110110101101111011001001000001000001100100010110001010000000010000101000000110000000000100000000000000000000000000000000000000000000000000000000000000000000000000	Orphenadrine
CNC(=O)Oc1ccc2c(c1)[C@]1(C)CCN(C)[C@@H]1N2C	(3aS,8aR)-1,3a,8-trimethyl-1H,2H,3H,3aH,8H,8aH-pyrrolo[2,3-b]indol-5-yl N-methylcarbamate	InChI=1S/C15H21N3O2/c1-15-7-8-17(3)13(15)18(4)12-6-5-10(9-11(12)15)20-14(19)16-2/h5-6,9,13H,7-8H2,1-4H3,(H,16,19)/t13-,15+/m1/s1	InChIKey=PIJVFDBKTWXHHD-HIFRSBDPSA-N	01111111111011110111001111000101000000011001111011110111101011000110001001000000110100000101000000001000000000000000000000000000100000000000000100000000000000000000000	Physostigmine
O=C(O)c1cccnc1Nc1cccc(C(F)(F)F)c1	2-{[3-(trifluoromethyl)phenyl]amino}pyridine-3-carboxylic acid	InChI=1S/C13H9F3N2O2/c14-13(15,16)8-3-1-4-9(7-8)18-11-10(12(19)20)5-2-6-17-11/h1-7H,(H,17,18)(H,19,20)	InChIKey=JZFPYUNJRRFVQU-UHFFFAOYSA-N	01111101111010011000011010010101110100000101010000000010000110000000110000000000000000000100000000000100000000000100000000001000100000000000000000000000000000000000000	Niflumic Acid
CN1CCN2c3ccccc3Cc3ccccc3C2C1	5-methyl-2,5-diazatetracyclo[13.4.0.0^{2,7}.0^{8,13}]nonadeca-1(15),8(13),9,11,16,18-hexaene	InChI=1S/C18H20N2/c1-19-10-11-20-17-9-5-3-7-15(17)12-14-6-2-4-8-16(14)18(20)13-19/h2-9,18H,10-13H2,1H3	InChIKey=UEQUQVLFIPOEMF-UHFFFAOYSA-N	01011110101001000011011010001101000001100100111010110001000001000110100001000000110000010001000000000000000000000000000000000000000000000000000000010000000000000000000	Mianserin
NS(=O)(=O)c1cc2c(cc1C(F)(F)F)NCNS2(=O)=O	1,1-dioxo-6-(trifluoromethyl)-3,4-dihydro-2H-1$l^{6},2,4-benzothiadiazine-7-sulfonamide	InChI=1S/C8H8F3N3O4S2/c9-8(10,11)4-1-5-7(2-6(4)19(12,15)16)20(17,18)14-3-13-5/h1-2,13-14H,3H2,(H2,12,15,16)	InChIKey=DMDGGSIALPNSEE-UHFFFAOYSA-N	01111101101001011010111110100111100110010010011001000010000111001110110010000010001011100100010001010010011110010101000000011000001001100010000000000000000000000000000	Hydroflumethiazide
C=C1[C@H](CO)[C@@H](O)C[C@@H]1n1cnc2c1[nH]c(N)nc2=O	2-amino-9-[(1S,3R,4S)-4-hydroxy-3-(hydroxymethyl)-2-methylidenecyclopentyl]-6,9-dihydro-3H-purin-6-one	InChI=1S/C12H15N5O3/c1-5-6(3-18)8(19)2-7(5)17-4-14-9-10(17)15-12(13)16-11(9)20/h4,6-8,18-19H,1-3H2,(H3,13,15,16,20)/t6-,7-,8-/m0/s1	InChIKey=QDGZDCVAUDNJFG-FXQIFTODSA-N	01111101111111111010100110010101011101110100111001000101110011100101111100111100011110110111000000000100100000000100100000010000100010000000010000000000000000000000000	Entecavir
CCN(CC)CCNC(=O)c1cc(Cl)c(N)cc1OC	4-amino-5-chloro-N-[2-(diethylamino)ethyl]-2-methoxybenzamide	InChI=1S/C14H22ClN3O2/c1-4-18(5-2)7-6-17-14(19)10-8-11(15)12(16)9-13(10)20-3/h8-9H,4-7,16H2,1-3H3,(H,17,19)	InChIKey=TTWJBBZEZQICBI-UHFFFAOYSA-N	01111111111111111111001111001001110101011000100011101101101100110010010001110101111010010000000000000000000000000000000000000000000000000000000000000000000000000000000	Metoclopramide
CCC(=C(CC)c1ccc(O)cc1)c1ccc(O)cc1	4-[4-(4-hydroxyphenyl)hex-3-en-3-yl]phenol	InChI=1S/C18H20O2/c1-3-17(13-5-9-15(19)10-6-13)18(4-2)14-7-11-16(20)12-8-14/h5-12,19-20H,3-4H2,1-2H3/b18-17+	InChIKey=RGLYKWWBQGJZGM-ISLYRVAYSA-N	01111011010100100100010100010000000101010100000000001100001000000001000000000000000000000010000000000000000000000000100000000000000000000000000000000000000000000000000	Diethylstilbestrol
CN(C)CCOC(c1ccc(Cl)cc1)c1ccccn1	{2-[(4-chlorophenyl)(pyridin-2-yl)methoxy]ethyl}dimethylamine	InChI=1S/C16H19ClN2O/c1-19(2)11-12-20-16(15-5-3-4-10-18-15)13-6-8-14(17)9-7-13/h3-10,16H,11-12H2,1-2H3	InChIKey=OJFSXZCBGQGRNV-UHFFFAOYSA-N	01111110111101100111010010001100101000001100110010110001010100010010100101000001110000000000100000000100000000000000000000000000000000000000000000000000000000000000000	Carbinoxamine
Nc1nc(Cl)nc2c1ncn2[C@@H]1O[C@H](CO)[C@@H](O)[C@@H]1F	(2R,3R,4S,5R)-5-(6-amino-2-chloro-9H-purin-9-yl)-4-fluoro-2-(hydroxymethyl)oxolan-3-ol	InChI=1S/C10H11ClFN5O3/c11-10-15-7(13)5-8(16-10)17(2-14-5)9-4(12)6(19)3(1-18)20-9/h2-4,6,9,18-19H,1H2,(H2,13,15,16)/t3-,4+,6-,9-/m1/s1	InChIKey=WDDPHFBMKLOVOX-AYQXTPAHSA-N	01111101111101111010100110010101111100010100111001000000110111010100111000101101011110110101001000000100100001000100000000001000100000000000000000000000000000000000000	Clofarabine
C(C(C1CCCCC1)C1CCCCC1)C1CCCCN1	2-(2,2-dicyclohexylethyl)piperidine	InChI=1S/C19H35N/c1-3-9-16(10-4-1)19(17-11-5-2-6-12-17)15-18-13-7-8-14-20-18/h16-20H,1-15H2	InChIKey=CYXKNKQEMFBLER-UHFFFAOYSA-N	01010100101101010001010000000100000001100000010010000001000000100010100000011000000010000000000000000000000000000000000000000000000000000000000000000000000000000000000	Perhexiline
C[N+](C)(C)CCOC(=O)CCC(=O)OCC[N+](C)(C)C	trimethyl[2-({4-oxo-4-[2-(trimethylazaniumyl)ethoxy]butanoyl}oxy)ethyl]azanium	InChI=1S/C14H30N2O4/c1-15(2,3)9-11-19-13(17)7-8-14(18)20-12-10-16(4,5)6/h7-12H2,1-6H3/q+2	InChIKey=AXOIZCJOOAYSMI-UHFFFAOYSA-N	00100111110111000111100011101010001001101001100010110011010000000010000101000000110000000000100000000000000000000000010000000000000000001000000000000000000000000000000	Succinylcholine
CC(CN1c2ccccc2Sc2cccnc21)N(C)C	dimethyl(1-{9-thia-2,4-diazatricyclo[8.4.0.0^{3,8}]tetradeca-1(10),3,5,7,11,13-hexaen-2-yl}propan-2-yl)amine	InChI=1S/C16H19N3S/c1-12(18(2)3)11-19-13-7-4-5-8-14(13)20-15-9-6-10-17-16(15)19/h4-10,12H,11H2,1-3H3	InChIKey=OQJBSDFFQWMKBQ-UHFFFAOYSA-N	01011110101101000110011011000101000000000100111000110001000001000110100001000010110001010101100000000100000100000000000000000000101000000000000000000000000000000000000	Isothipendyl
O=C1Nc2ccc(Cl)cc2C(c2ccccc2)=NC1O	7-chloro-3-hydroxy-5-phenyl-2,3-dihydro-1H-1,4-benzodiazepin-2-one	InChI=1S/C15H11ClN2O2/c16-10-6-7-12-11(8-10)13(9-4-2-1-3-5-9)18-15(20)14(19)17-12/h1-8,15,20H,(H,17,19)	InChIKey=ADIMAYPTOBDMTL-UHFFFAOYSA-N	01111101111010011000011110010101100100010100011101000000100101010100000100100001000000111000001000000000100000001000000000000000000000000000000000010000000000000000000	Oxazepam
CNCCCC1c2ccccc2C=Cc2ccccc21	methyl(3-{tricyclo[9.4.0.0^{3,8}]pentadeca-1(11),3(8),4,6,9,12,14-heptaen-2-yl}propyl)amine	InChI=1S/C19H21N/c1-20-14-6-11-19-17-9-4-2-7-15(17)12-13-16-8-3-5-10-18(16)19/h2-5,7-10,12-13,19-20H,6,11,14H2,1H3	InChIKey=BWPIARFWQZKAIA-UHFFFAOYSA-N	01011110100101010001011000000000000000000100000010110001001001100111000001001000100010000000000000000000000000000000000000000000000000000000000000010000000000000000000	Protriptyline
CC(CN1c2ccccc2Sc2ccccc21)N(C)C	dimethyl[1-(10H-phenothiazin-10-yl)propan-2-yl]amine	InChI=1S/C17H20N2S/c1-13(18(2)3)12-19-14-8-4-6-10-16(14)20-17-11-7-5-9-15(17)19/h4-11,13H,12H2,1-3H3	InChIKey=PWWVAXIEGOYWEE-UHFFFAOYSA-N	01011110101101000110011011000101000000000100111000110001000001000110100001000010110001010001100000000000000100000000000000000000001000000000000000000000000000000000000	Promethazine
CN(C)CCCN1c2ccccc2Sc2ccccc21	dimethyl[3-(10H-phenothiazin-10-yl)propyl]amine	InChI=1S/C17H20N2S/c1-18(2)12-7-13-19-14-8-3-5-10-16(14)20-17-11-6-4-9-15(17)19/h3-6,8-11H,7,12-13H2,1-2H3	InChIKey=ZGUGWUXLJSTTMA-UHFFFAOYSA-N	01011110101101000111011010001101000000000100111010110001001001000110100001000010110001100001100000000000000100000000000000000000001000000000000000000000000000000000000	Promazine
CC(C)NCC1CCc2cc(CO)c([N+](=O)[O-])cc2N1	(7-nitro-2-{[(propan-2-yl)amino]methyl}-1,2,3,4-tetrahydroquinolin-6-yl)methanol	InChI=1S/C14H21N3O3/c1-9(2)15-7-12-4-3-10-5-11(8-18)14(17(19)20)6-13(10)16-12/h5-6,9,12,15-16,18H,3-4,7-8H2,1-2H3	InChIKey=XCGYUJZMCCFSRP-UHFFFAOYSA-N	01111111111101011111111010011101010111100010110110100001010001101110110010011000000010110000100110000001000000101000010000000000000000000000001000000000000000000000000	Oxamniquine
CCc1c(C)[nH]c2c1C(=O)C(CN1CCOCC1)CC2	3-ethyl-2-methyl-5-(morpholin-4-ylmethyl)-4,5,6,7-tetrahydro-1H-indol-4-one	InChI=1S/C16H24N2O2/c1-3-13-11(2)17-14-5-4-12(16(19)15(13)14)10-18-6-8-20-9-7-18/h12,17H,3-10H2,1-2H3	InChIKey=KLPWJLBORRMFGK-UHFFFAOYSA-N	01111111111111111111011110001100001001110000111010101001011001100110111100011000110100000001000000000100000001000000000000000000000000000000000000000000000000000000000	Molindone
CN1CCN(C(c2ccccc2)c2ccccc2)CC1	1-(diphenylmethyl)-4-methylpiperazine	InChI=1S/C18H22N2/c1-19-12-14-20(15-13-19)18(16-8-4-2-5-9-16)17-10-6-3-7-11-17/h2-11,18H,12-15H2,1H3	InChIKey=UVKZSORBKUEBAZ-UHFFFAOYSA-N	01011110101001000011010010001100000001100100111010110001000000000010100001000000110000010001000000000000000000000000000000000000000000000000000000000000000000000000000	Cyclizine
Cc1ccc(Nc2c(F)cccc2Cl)c(CC(=O)O)c1	2-{2-[(2-chloro-6-fluorophenyl)amino]-5-methylphenyl}acetic acid	InChI=1S/C15H13ClFNO2/c1-9-5-6-13(10(7-9)8-14(19)20)18-15-11(16)3-2-4-12(15)17/h2-7,18H,8H2,1H3,(H,19,20)	InChIKey=KHPKQFYUPIUARC-UHFFFAOYSA-N	01111111111110011000011000010001111100000101000000000000001100110000000000001001000000000000000000000000000000000000000000001000000000000000000000000000000000000000000	Lumiracoxib
CC=C(C(=CC)c1ccc(O)cc1)c1ccc(O)cc1	4-[4-(4-hydroxyphenyl)hexa-2,4-dien-3-yl]phenol	InChI=1S/C18H18O2/c1-3-17(13-5-9-15(19)10-6-13)18(4-2)14-7-11-16(20)12-8-14/h3-12,19-20H,1-2H3/b17-3+,18-4+	InChIKey=NFDFQCUYFHCNBW-SCGPFSFSSA-N	01111011010000100100010100010000000100010100000000000100000000000001000000000000000000000010000000000000000000000000100000000000000000000000000000000000000000000000000	Dienestrol
OC1(c2ccc(Cl)cc2)c2ccccc2C2=NCCN21	5-(4-chlorophenyl)-2H,3H,5H-imidazo[2,1-a]isoindol-5-ol	InChI=1S/C16H13ClN2O/c17-12-7-5-11(6-8-12)16(20)14-4-2-1-3-13(14)15-18-9-10-19(15)16/h1-8,20H,9-10H2	InChIKey=ZPXSCAKFGYXMGA-UHFFFAOYSA-N	01111100111001100011011110011100100000010100111111000011100101010110011000111001010100011100000000000000100000000000000000000000100000000000000000000000000000000000000	Mazindol
Cn1c2nc[n-]c2c(=O)n(C)c1=O.C[N+](C)(C)CCO	(2-hydroxyethyl)trimethylazanium; 1,3-dimethyl-2,6-dioxo-2,3,6,7-tetrahydro-1H-purin-7-ide	InChI=1S/C7H8N4O2.C5H14NO/c1-10-5-4(8-3-9-5)6(12)11(2)7(10)13;1-6(2,3)4-5-7/h3H,1-2H3,(H,8,9,12);7H,4-5H2,1-3H3/q;+1/p-1	InChIKey=RLANKEDHRWMNRO-UHFFFAOYSA-M	11111111111111001111101111011110001000010100111011110111110011100110111101100100110110110101100000000100000000000000010000000000110000001000000000000000000000000000000	Oxtriphylline
CN1C(CCl)Nc2cc(Cl)c(S(N)(=O)=O)cc2S1(=O)=O	6-chloro-3-(chloromethyl)-2-methyl-1,1-dioxo-3,4-dihydro-2H-1$l^{6},2,4-benzothiadiazine-7-sulfonamide	InChI=1S/C9H11Cl2N3O4S2/c1-14-9(4-10)13-6-2-5(11)7(19(12,15)16)3-8(6)20(14,17)18/h2-3,9,13H,4H2,1H3,(H2,12,15,16)	InChIKey=CESYKOGBSMNBPD-UHFFFAOYSA-N	01111111101101011010111110100111100110010010111001100011000111111100110011000011001001100101010001010010011110010001000000000000101001100000000000000000000000000000000	Methyclothiazide
NS(=O)(=O)c1cc2c(cc1Cl)NC(C(Cl)Cl)NS2(=O)=O	6-chloro-3-(dichloromethyl)-1,1-dioxo-3,4-dihydro-2H-1$l^{6},2,4-benzothiadiazine-7-sulfonamide	InChI=1S/C8H8Cl3N3O4S2/c9-3-1-4-6(2-5(3)19(12,15)16)20(17,18)14-8(13-4)7(10)11/h1-2,7-8,13-14H,(H2,12,15,16)	InChIKey=LMJSLTNSBFUCMU-UHFFFAOYSA-N	01111101101000011010111110100111100110010010011001000010000111011100110010000011001001100100010001010010011110010101000000010000101001100000000000000000000000000000000	Trichlormethiazide
Nc1cccc2c1C(=O)N(C1CCC(=O)NC1=O)C2=O	4-amino-2-(2,6-dioxopiperidin-3-yl)-2,3-dihydro-1H-isoindole-1,3-dione	InChI=1/C13H11N3O4/c14-7-3-1-2-6-10(7)13(20)16(12(6)19)8-4-5-9(17)15-11(8)18/h1-3,8H,4-5,14H2,(H,15,17,18)	InChIKey=UVSMNLNDYGZFPF-UHFFFAOYNA-N	01111101101010011011111110100111011100010000111011000001100001100100111100111100011100110001000000000000100000000000000000000000000000000000000000000000000000000000000	Pomalidomide
C[C@]1(Cn2ccnn2)[C@H](C(=O)O)N2C(=O)C[C@H]2S1(=O)=O	(2S,3S,5R)-3-methyl-4,4,7-trioxo-3-(1H-1,2,3-triazol-1-ylmethyl)-4$l^{6}-thia-1-azabicyclo[3.2.0]heptane-2-carboxylic acid	InChI=1S/C10H12N4O5S/c1-10(5-13-3-2-11-12-13)8(9(16)17)14-6(15)4-7(14)20(10,18)19/h2-3,7-8H,4-5H2,1H3,(H,16,17)/t7-,8+,10+/m1/s1	InChIKey=LPQZKKCYTLCDGQ-WEDXCCLWSA-N	01101111111111001010100110110110001010110011111001010011101001001010011110110010010101110101010010011100011010010011000100000000001000000000000000010000000100100000000	Tazobactam
CNS(=O)(=O)Cc1ccc2[nH]cc(CCN(C)C)c2c1	1-{3-[2-(dimethylamino)ethyl]-1H-indol-5-yl}-N-methylmethanesulfonamide	InChI=1S/C14H21N3O2S/c1-15-20(18,19)10-11-4-5-14-13(8-11)12(9-16-14)6-7-17(2)3/h4-5,8-9,15-16H,6-7,10H2,1-3H3	InChIKey=KQKPFRSPSRPDEB-UHFFFAOYSA-N	01111111101101010111000011001110001110000110110011110011000011101110001011011010110100000000110001010100011010010001000000000000000001100000000000000000000000000000000	Sumatriptan
C[C@@H](O)[C@H]1C(=O)N2C(C(=O)O)=C(SCC/N=C/N)C[C@H]12	(5R,6S)-3-({2-[(E)-(aminomethylidene)amino]ethyl}sulfanyl)-6-[(1R)-1-hydroxyethyl]-7-oxo-1-azabicyclo[3.2.0]hept-2-ene-2-carboxylic acid	InChI=1S/C12H17N3O4S/c1-6(16)9-7-4-8(20-3-2-14-5-13)10(12(18)19)15(7)11(9)17/h5-7,9,16H,2-4H2,1H3,(H2,13,14)(H,18,19)/t6-,7-,9-/m1/s1	InChIKey=ZSKVGTPCRGIANV-ZXFLCMHBSA-N	01100111111111111011100110111110000101110001110111000001101001000011011100111110011101001110000000000010000000000000000001000000000000000000000000010000000100100000000	Imipenem
CC1CC(OC(=O)C(O)c2ccccc2)CC(C)(C)C1	3,3,5-trimethylcyclohexyl 2-hydroxy-2-phenylacetate	InChI=1S/C17H24O3/c1-12-9-14(11-17(2,3)10-12)20-16(19)15(18)13-7-5-4-6-8-13/h4-8,12,14-15,18H,9-11H2,1-3H3	InChIKey=WZHCOOQXZCIUNC-UHFFFAOYSA-N	01111011010010100100110101010000001000111001000000010010001000000000000000000000000000000000101000001000000000000000000000000000000000000000000000000000000000000000000	Cyclandelate
CN(C)CCc1c[nH]c2ccc(Cn3cncn3)cc12	dimethyl({2-[5-(1H-1,2,4-triazol-1-ylmethyl)-1H-indol-3-yl]ethyl})amine	InChI=1S/C15H19N5/c1-19(2)6-5-13-8-17-15-4-3-12(7-14(13)15)9-20-11-16-10-18-20/h3-4,7-8,10-11,17H,5-6,9H2,1-2H3	InChIKey=ULFRLSNUDGIQQP-UHFFFAOYSA-N	01011110101101010111000010001100000000000110111010110001000001000110001011011000110100110101100000000100000000000010000000000000000000000000000000000000000000000000000	Rizatriptan
COc1ccc(C(CN(C)C)C2(O)CCCCC2)cc1	1-[2-(dimethylamino)-1-(4-methoxyphenyl)ethyl]cyclohexan-1-ol	InChI=1S/C17H27NO2/c1-18(2)13-16(17(19)11-5-4-6-12-17)14-7-9-15(20-3)10-8-14/h7-10,16,19H,4-6,11-13H2,1-3H3	InChIKey=PNVNVHUZROJLTJ-UHFFFAOYSA-N	01111111110101100111010101010000001001111000100010010110000000100010010001011000110000000000100000001000000000000000000000000000000000000000000000000000000000000000000	Venlafaxine
NC(N)=Nc1nc(CSCCC(N)=NS(N)(=O)=O)cs1	3-[({2-[(diaminomethylidene)amino]-1,3-thiazol-4-yl}methyl)sulfanyl]-N'-sulfamoylpropanimidamide	InChI=1S/C8H15N7O2S3/c9-6(15-20(12,16)17)1-2-18-3-5-4-19-8(13-5)14-7(10)11/h4H,1-3H2,(H2,9,15)(H2,12,16,17)(H4,10,11,13,14)	InChIKey=XUFQPHANEAPEMJ-UHFFFAOYSA-N	01101101101101010011000010001111010111000010011111000011000010101000011010011010101101101100010001010100011010010100000100010000101001000000010000000000000000000000000	Famotidine
CC(=O)Nc1c(I)c(NC(C)=O)c(I)c(C(=O)O)c1I	3,5-diacetamido-2,4,6-triiodobenzoic acid	InChI=1S/C11H9I3N2O4/c1-3(17)15-9-6(12)5(11(19)20)7(13)10(8(9)14)16-4(2)18/h1-2H3,(H,15,17)(H,16,18)(H,19,20)	InChIKey=YVPYQUNUQOZFHG-UHFFFAOYSA-N	01111111111010011100101010110011110100000001000001000000100100000000000000100001000000100000000000000000000000000100000000000000000000000001000000000000000000000000000	Diatrizoate
O=c1[nH]c(=O)n([C@H]2C[C@H](O)[C@@H](CO)O2)cc1C(F)(F)F	1-[(2R,4S,5R)-4-hydroxy-5-(hydroxymethyl)oxolan-2-yl]-5-(trifluoromethyl)-1,2,3,4-tetrahydropyrimidine-2,4-dione	InChI=1S/C10H11F3N2O5/c11-10(12,13)4-2-15(9(19)14-8(4)18)7-1-5(17)6(3-16)20-7/h2,5-7,16-17H,1,3H2,(H,14,18,19)/t5-,6+,7+/m0/s1	InChIKey=VSQQQLOSPVPRAZ-RRKCRQDMSA-N	01111101111111111010101110110110111101110000111001000111110110100000111000111100010110100101001000000100100001000100000000001000010000000000000000000000000000000000000	Trifluridine
CCn1ccc(NS(=O)(=O)c2ccc(N)cc2)nc1=O	4-amino-N-(1-ethyl-2-oxo-1,2-dihydropyrimidin-4-yl)benzene-1-sulfonamide	InChI=1S/C12H14N4O3S/c1-2-16-8-7-11(14-12(16)17)15-20(18,19)10-5-3-9(13)4-6-10/h3-8H,2,13H2,1H3,(H,14,15,17)	InChIKey=SIBQAECNSSQUOD-UHFFFAOYSA-N	01111111101111011010111110000111010110010110111001001110100010001010110010000010011001100101010001010110011110010001000000000000110001100000000000000000000000000000000	Sulfacytine
CN1CCC2=C(C1)C(c1ccccc1)c1ccccc12	2-methyl-9-phenyl-1H,2H,3H,4H,9H-indeno[2,1-c]pyridine	InChI=1S/C19H19N/c1-20-12-11-16-15-9-5-6-10-17(15)19(18(16)13-20)14-7-3-2-4-8-14/h2-10,19H,11-13H2,1H3	InChIKey=ISFHAYSTHMVOJR-UHFFFAOYSA-N	01011110100001000011011000001100000001100100110010110001000001000111101001000000110000000011000000000000100000000000100000000000000000000000100000000000000000000000000	Phenindamine
CN(C)CCOC(c1ccccc1)c1ccc(Br)cc1	{2-[(4-bromophenyl)(phenyl)methoxy]ethyl}dimethylamine	InChI=1S/C17H20BrNO/c1-19(2)12-13-20-17(14-6-4-3-5-7-14)15-8-10-16(18)11-9-15/h3-11,17H,12-13H2,1-2H3	InChIKey=NUNIWXHYABYXKF-UHFFFAOYSA-N	01111110110101100111010000001000101000001100100010110001010100000010000101000001110000000000100000000000000000000000000010000000000000000000000000000000000000000000000	Bromodiphenhydramine
c1ccc(CN(CC2=NCCN2)c2ccccc2)cc1	N-benzyl-N-(4,5-dihydro-1H-imidazol-2-ylmethyl)aniline	InChI=1S/C17H19N3/c1-3-7-15(8-4-1)13-20(14-17-18-11-12-19-17)16-9-5-2-6-10-16/h1-10H,11-14H2,(H,18,19)	InChIKey=REYFJDPCWQRWAA-UHFFFAOYSA-N	01011100101101010011010010001101010001100100111110000001000000100010001000011000110110011100000000000000000000000000000000000000100000000000000000000000000000000000000	Antazoline
CN[C@H]1CC[C@@H](c2ccc(Cl)c(Cl)c2)c2ccccc21	(1S,4S)-4-(3,4-dichlorophenyl)-N-methyl-1,2,3,4-tetrahydronaphthalen-1-amine	InChI=1S/C17H17Cl2N/c1-20-17-9-7-12(13-4-2-3-5-14(13)17)11-6-8-15(18)16(19)10-11/h2-6,8,10,12,17,20H,7,9H2,1H3/t12-,17-/m0/s1	InChIKey=VGKDLMBJGBXTGI-SJCJKPOMSA-N	01011110101000011001011000000000110000000100000010100001001101110100000001001001000000000000000000000000100000000000000000000000000000000000000000000000000000000000000	Sertraline
CNCCC=C1c2ccccc2CCc2ccccc21	methyl({3-[(2E)-tricyclo[9.4.0.0^{3,8}]pentadeca-1(11),3(8),4,6,12,14-hexaen-2-ylidene]propyl})amine	InChI=1S/C19H21N/c1-20-14-6-11-19-17-9-4-2-7-15(17)12-13-16-8-3-5-10-18(16)19/h2-5,7-11,20H,6,12-14H2,1H3	InChIKey=PHVGLTMQBUFIQQ-UHFFFAOYSA-N	01011110100101010001011000000000000000000100000010110001000001100111000001000000100010000010000000000000000000000000100000000000000000000000000000010000000000000000000	Nortriptyline
Cc1ccc(C(=O)c2cc(O)c(O)c([N+](=O)[O-])c2)cc1	5-[(4-methylphenyl)carbonyl]-3-nitrobenzene-1,2-diol	InChI=1S/C14H11NO5/c1-8-2-4-9(5-3-8)13(17)10-6-11(15(19)20)14(18)12(16)7-10/h2-7,16,18H,1H3	InChIKey=MIQPIUSUKVNLNT-UHFFFAOYSA-N	01111111111010101010111100110011010110010110100100000100000000001000010110000100000000000000001110000001000000101000010000000000000000000000001000000000000000000000000	Tolcapone
CCCN1CCCC[C@H]1C(=O)Nc1c(C)cccc1C	(2S)-N-(2,6-dimethylphenyl)-1-propylpiperidine-2-carboxamide	InChI=1S/C17H26N2O/c1-4-11-19-12-6-5-10-15(19)17(20)18-16-13(2)8-7-9-14(16)3/h7-9,15H,4-6,10-12H2,1-3H3,(H,18,20)/t15-/m0/s1	InChIKey=ZKMNUMMKYBVTFN-HNNXBMFYSA-N	01111110101111011111011011001101010001100000110011011001101000000010100100111000110000010001000000000000000000000000000000000000000000000000000000000000000000000000000	Ropivacaine
CN(C)CCC(O)(c1ccccc1)c1ccccc1Cl	1-(2-chlorophenyl)-3-(dimethylamino)-1-phenylpropan-1-ol	InChI=1S/C17H20ClNO/c1-19(2)13-12-17(20,14-8-4-3-5-9-14)15-10-6-7-11-16(15)18/h3-11,20H,12-13H2,1-2H3	InChIKey=WRCHFMBCVFFYEQ-UHFFFAOYSA-N	01111110110101101111011000010000101000000100100010110011000100110010010001001001110000000000100000001000000000000000000000000000000000000000000000000000000000000000000	Chlophedianol
O=C(O)CN(CCN(CC(=O)O)CC(=O)O)CC(=O)O	2-({2-[bis(carboxymethyl)amino]ethyl}(carboxymethyl)amino)acetic acid	InChI=1S/C10H16N2O8/c13-7(14)3-11(4-8(15)16)1-2-12(5-9(17)18)6-10(19)20/h1-6H2,(H,13,14)(H,15,16)(H,17,18)(H,19,20)	InChIKey=KCXVZYZYPLLWCC-UHFFFAOYSA-N	00100101110111000011100010111010001101000001100010000001000000100010000100010000110000010000000000000000000000000000000000000000000000000000000000000000000000000000000	Edetic Acid
CN(C)CCOC(C)(c1ccccc1)c1ccccn1	dimethyl({2-[1-phenyl-1-(pyridin-2-yl)ethoxy]ethyl})amine	InChI=1S/C17H22N2O/c1-17(20-14-13-19(2)3,15-9-5-4-6-10-15)16-11-7-8-12-18-16/h4-12H,13-14H2,1-3H3	InChIKey=HCFDWZZGGLSKEP-UHFFFAOYSA-N	01111110111101100111010011001100001000001100110010110011011000000010100101000000110000000000100000001100000000000000000000000000000000000000000000000000000000000000000	Doxylamine
O=C(Nc1ccc([N+](=O)[O-])cc1Cl)c1cc(Cl)ccc1O	5-chloro-N-(2-chloro-4-nitrophenyl)-2-hydroxybenzamide	InChI=1S/C13H8Cl2N2O4/c14-7-1-4-12(18)9(5-7)13(19)16-11-3-2-8(17(20)21)6-10(11)15/h1-6,18H,(H,16,19)	InChIKey=RJMUSRYZPJIFPJ-UHFFFAOYSA-N	01111101111010111010111110110011110110010110100101000100100100011000010010100101000000000000000110000001000000100100010000000000000000000000001000000000000000000000000	Niclosamide
OC(CCN1CCCC1)(c1ccccc1)C1CCCCC1	1-cyclohexyl-1-phenyl-3-(pyrrolidin-1-yl)propan-1-ol	InChI=1S/C19H29NO/c21-19(17-9-3-1-4-10-17,18-11-5-2-6-12-18)13-16-20-14-7-8-15-20/h1,3-4,9-10,18,21H,2,5-8,11-16H2	InChIKey=WYDUSKDSKCASEF-UHFFFAOYSA-N	01111100110101100011010000011100001001100000110010000011000000100010011000011000110100000001000000001000000000000000000000000000000000000000000000000000000000000000000	Procyclidine
CN(C)CCCN1c2ccccc2Sc2ccc(Cl)cc21	[3-(2-chloro-10H-phenothiazin-10-yl)propyl]dimethylamine	InChI=1S/C17H19ClN2S/c1-19(2)10-5-11-20-14-6-3-4-7-16(14)21-17-9-8-13(18)12-15(17)20/h3-4,6-9,12H,5,10-11H2,1-2H3	InChIKey=ZPEIMTDSQAKGNT-UHFFFAOYSA-N	01011110101101000111011010001101100000000100111010110001001101010110100001000011110001100001100000000000000100000000000000000000001000000000000000000000000000000000000	Chlorpromazine
CN1c2ccc(Cl)cc2N(c2ccccc2)C(=O)CC1=O	7-chloro-1-methyl-5-phenyl-2,3,4,5-tetrahydro-1H-1,5-benzodiazepine-2,4-dione	InChI=1S/C16H13ClN2O2/c1-18-13-8-7-11(17)9-14(13)19(16(21)10-15(18)20)12-5-3-2-4-6-12/h2-9H,10H2,1H3	InChIKey=CXOXHMZGEKVPMT-UHFFFAOYSA-N	01111111101010001010011110000111111000010100111001100001100101010100010001100101010000110001000000000000100000000000000000000000000000000000000000010000000000000000000	Clobazam
CN(C)CCC=C1c2ccccc2C=Cc2ccccc21	dimethyl({3-[(2E)-tricyclo[9.4.0.0^{3,8}]pentadeca-1(11),3(8),4,6,9,12,14-heptaen-2-ylidene]propyl})amine	InChI=1S/C20H21N/c1-21(2)15-7-12-20-18-10-5-3-8-16(18)13-14-17-9-4-6-11-19(17)20/h3-6,8-14H,7,15H2,1-2H3	InChIKey=JURKNVYFZMSNLP-UHFFFAOYSA-N	01011110100101000111011000000000000000000100100010110001000001000111000001000000110000000010100000000000000000000000100000000000000000000000000000010000000000000000000	Cyclobenzaprine
CN/C(=C\[N+](=O)[O-])NCCSCc1ccc(CN(C)C)o1	dimethyl[(5-{[(2-{[(E)-1-(methylamino)-2-nitroethenyl]amino}ethyl)sulfanyl]methyl}furan-2-yl)methyl]amine	InChI=1S/C13H22N4O3S/c1-14-13(9-17(18)19)15-6-7-21-10-12-5-4-11(20-12)8-16(2)3/h4-5,9,14-15H,6-8,10H2,1-3H3/b13-9+	InChIKey=VMXUWOKSQNHOCA-UKTHLTGXSA-N	01101111101101110111100011001100001111100010100110010001001000101011011111011010110110010110100110000001000001100000010001010000100000000000001001000000000000000000000	Ranitidine
CC(=O)Oc1ccccc1C(=O)Nc1ncc([N+](=O)[O-])s1	2-[(5-nitro-1,3-thiazol-2-yl)carbamoyl]phenyl acetate	InChI=1S/C12H9N3O5S/c1-7(16)20-9-5-3-2-4-8(9)11(17)14-12-13-6-10(21-12)15(18)19/h2-6H,1H3,(H,13,14,17)	InChIKey=YQNQNVDNTFHQSW-UHFFFAOYSA-N	01111111111010111010101110100111010010011111111101000100100010001000011010100110000101110100000110000101000000100000010100000000001000000000001000000000000000000000000	Nitazoxanide
COC(=O)[C@H](Cc1ccccc1)NC(=O)[C@@H](N)CC(=O)O	(3S)-3-amino-3-{[(2S)-1-methoxy-1-oxo-3-phenylpropan-2-yl]carbamoyl}propanoic acid	InChI=1S/C14H18N2O5/c1-21-14(20)11(7-9-5-3-2-4-6-9)16-13(19)10(15)8-12(17)18/h2-6,10-11H,7-8,15H2,1H3,(H,16,19)(H,17,18)/t10-,11-/m0/s1	InChIKey=IAOZJIPTCAWIRG-QWRGUYRKSA-N	01111111111110010000100010110010001100001001000001000001101000100000010101101000001000010000000000000000000000001100000000000000000000000000000000000000000000000000000	Aspartame
COCCOc1cnc(NS(=O)(=O)c2ccccc2)nc1	N-[5-(2-methoxyethoxy)pyrimidin-2-yl]benzenesulfonamide	InChI=1S/C13H15N3O4S/c1-19-7-8-20-11-9-14-13(15-10-11)16-21(17,18)12-5-3-2-4-6-12/h2-6,9-10H,7-8H2,1H3,(H,14,15,16)	InChIKey=QFWPJPIVLCBXFJ-UHFFFAOYSA-N	01111111111101110011110110101111011010011110011011110110010010001000110111000010100001100100011001010110011110010001000000000000000001100000010000000000000000000000000	Glycodiazine
COC(=O)CCc1ccc(OCC(O)CNC(C)C)cc1	methyl 3-(4-{2-hydroxy-3-[(propan-2-yl)amino]propoxy}phenyl)propanoate	InChI=1S/C16H25NO4/c1-12(2)17-10-14(18)11-21-15-7-4-13(5-8-15)6-9-16(19)20-3/h4-5,7-8,12,14,17-18H,6,9-11H2,1-3H3	InChIKey=AQNDDEOPVVGCPG-UHFFFAOYSA-N	01111111111111110101100101111000001100011001000010100100011000100010010101001000000010000000101000000000000000001000000000000000000000000000000000000000000000000000000	Esmolol
CN(C)CCOC(=O)C(c1ccccc1)C1(O)CCCC1	2-(dimethylamino)ethyl 2-(1-hydroxycyclopentyl)-2-phenylacetate	InChI=1S/C17H25NO3/c1-18(2)12-13-21-16(19)15(14-8-4-3-5-9-14)17(20)10-6-7-11-17/h3-5,8-9,15,20H,6-7,10-13H2,1-2H3	InChIKey=SKYSRIRYMSLOIN-UHFFFAOYSA-N	01111111110111100111100100011000001001011001100010110011010000100010001101011100110000000000100000001000000000000000000000000000000000000000000000000000000000000000000	Cyclopentolate
CC(COc1ccccc1)N(CCCl)Cc1ccccc1	benzyl(2-chloroethyl)(1-phenoxypropan-2-yl)amine	InChI=1S/C18H22ClNO/c1-16(15-21-18-10-6-3-7-11-18)20(13-12-19)14-17-8-4-2-5-9-17/h2-11,16H,12-15H2,1H3	InChIKey=QZVCTJOXCFMACW-UHFFFAOYSA-N	01111110111101100011010100001000100001111100100010110101011000010010000100000000110000000000000000000000000000000000000000000000000000000000000000000000000000000000000	Phenoxybenzamine
O=C1CN=C(c2ccccc2)c2cc([N+](=O)[O-])ccc2N1	7-nitro-5-phenyl-2,3-dihydro-1H-1,4-benzodiazepin-2-one	InChI=1S/C15H11N3O3/c19-14-9-16-15(10-4-2-1-3-5-10)12-8-11(18(20)21)6-7-13(12)17-14/h1-8H,9H2,(H,17,19)	InChIKey=KJONHKAYOJNZEC-UHFFFAOYSA-N	01111101101011010010111110000111011010010110111101000001100001101110000110100000000000111000000110000001100000100000010000000000000000000000001000010000000000000000000	Nitrazepam
CC[C@H](NC(C)C)[C@H](O)c1ccc(O)c2[nH]c(=O)ccc12	8-hydroxy-5-[(1R,2S)-1-hydroxy-2-[(propan-2-yl)amino]butyl]-1,2-dihydroquinolin-2-one	InChI=1S/C16H22N2O3/c1-4-12(17-9(2)3)16(21)11-5-7-13(19)15-10(11)6-8-14(20)18-15/h5-9,12,16-17,19,21H,4H2,1-3H3,(H,18,20)/t12-,16+/m0/s1	InChIKey=FKNXQNWAXFXVNW-BLLLJJGKSA-N	01111111111110110100110111010100000100010100010001001101101001100100100100101000000000000000100000000100000000001000000000000000000000000000000000000000000000000000000	Procaterol
Clc1ccc2c(c1)C(c1ccccc1)=NCc1nncn1-2	12-chloro-9-phenyl-2,4,5,8-tetraazatricyclo[8.4.0.0^{2,6}]tetradeca-1(10),3,5,8,11,13-hexaene	InChI=1S/C16H11ClN4/c17-12-6-7-14-13(8-12)16(11-4-2-1-3-5-11)18-9-15-20-19-10-21(14)15/h1-8,10H,9H2	InChIKey=CDCHDCWJMGXXRH-UHFFFAOYSA-N	01011100101001000010011010000101100000000110111100000001000101010110001010000001010100111100000000000100100000000010000000000000100000000000000000010000000000000000000	Estazolam
Nc1nc2c(ncn2[C@H]2C=C[C@@H](CO)C2)c(NC2CC2)n1	[(1S,4R)-4-[2-amino-6-(cyclopropylamino)-9H-purin-9-yl]cyclopent-2-en-1-yl]methanol	InChI=1S/C14H18N6O/c15-14-18-12(17-9-2-3-9)11-13(19-14)20(7-16-11)10-4-1-8(5-10)6-21/h1,4,7-10,21H,2-3,5-6H2,(H3,15,17,18,19)/t8-,10+/m1/s1	InChIKey=MCGSCOLBFJQGHM-SCZZXKLOSA-N	01111100111101010011000010010101010100000100111000000001010011100101101000001000011110110101000000000100100000000100000000000000100000000000010010000000000000000000000	Abacavir
CC(C)(C)NC[C@H](O)COc1cccc2c1CCCC2=O	5-[(2S)-3-(tert-butylamino)-2-hydroxypropoxy]-1,2,3,4-tetrahydronaphthalen-1-one	InChI=1S/C17H25NO3/c1-17(2,3)18-10-12(19)11-21-16-9-5-6-13-14(16)7-4-8-15(13)20/h5-6,9,12,18-19H,4,7-8,10-11H2,1-3H3/t12-/m0/s1	InChIKey=IXHBTMCLRNMKHZ-LBPRGKRZSA-N	01111111111111110101111101011000001100111000000010100110010001100110010100001000000010000000101000001000000000001000000000000000000000000000000000000000000000000000000	Levobunolol
CN(C(=O)C(Cl)Cl)c1ccc(OC(=O)c2ccco2)cc1	4-(2,2-dichloro-N-methylacetamido)phenyl furan-2-carboxylate	InChI=1S/C14H11Cl2NO4/c1-17(13(18)12(15)16)9-4-6-10(7-5-9)21-14(19)11-3-2-8-20-11/h2-8,12H,1H3	InChIKey=BDYYDXJSHYEDGB-UHFFFAOYSA-N	01111111111010100010100100100111110000011101100001000100100100010000001001100000010100000000001000000000000001000000000000000000000000000000000000000000000000000000000	Diloxanide
C[C@H](NCCc1ccc(O)cc1)[C@H](O)c1ccc(O)cc1	4-[(1R,2S)-1-hydroxy-2-{[2-(4-hydroxyphenyl)ethyl]amino}propyl]phenol	InChI=1S/C17H21NO3/c1-12(17(21)14-4-8-16(20)9-5-14)18-11-10-13-2-6-15(19)7-3-13/h2-9,12,17-21H,10-11H2,1H3/t12-,17-/m0/s1	InChIKey=IOVGROKTTNBUGK-SJCJKPOMSA-N	01111111111101110001110100010000000100010100000010100101001000100010000100010000000010000000000000000000000000001000000000000000000000000000000000000000000000000000000	Ritodrine
OC(CCN1CCCCC1)(c1ccccc1)C1CCCC1	1-cyclopentyl-1-phenyl-3-(piperidin-1-yl)propan-1-ol	InChI=1S/C19H29NO/c21-19(18-11-5-6-12-18,17-9-3-1-4-10-17)13-16-20-14-7-2-8-15-20/h1,3-4,9-10,18,21H,2,5-8,11-16H2	InChIKey=SWRUZBWLEWHWRI-UHFFFAOYSA-N	01111100110101100011010000011100001001100000110010000011000000100010111000011000110000000001000000001000000000000000000000000000000000000000000000000000000000000000000	Cycrimine
CN1CC[C@@]23c4c5c(O)ccc4C[C@@H]1[C@@H]2CCC(=O)[C@@H]3O5	(1S,5R,13R,17R)-10-hydroxy-4-methyl-12-oxa-4-azapentacyclo[9.6.1.0^{1,13}.0^{5,17}.0^{7,18}]octadeca-7(18),8,10-trien-14-one	InChI=1S/C17H19NO3/c1-18-7-6-17-10-3-5-13(20)16(17)21-15-12(19)4-2-9(14(15)17)8-11(10)18/h2,4,10-11,16,19H,3,5-8H2,1H3/t10-,11+,16-,17-/m0/s1	InChIKey=WVLOADHCBXTIJK-YNHQPCIGSA-N	01111111111011100011111100010100001001110000111010110111001001000110101001000000110100000001001000001000000001000000000000000000000000000000000000000000000000000000000	Hydromorphone
CCN(CCCc1ccccc1)CCCc1ccccc1	ethylbis(3-phenylpropyl)amine	InChI=1S/C20H27N/c1-2-21(17-9-15-19-11-5-3-6-12-19)18-10-16-20-13-7-4-8-14-20/h3-8,11-14H,2,9-10,15-18H2,1H3	InChIKey=ZPFXAOWNKLFJDN-UHFFFAOYSA-N	01011110100101000011010000001000000001100100100010101001001000000010000000000000110000000000000000000000000000000000000000000000000000000000000000000000000000000000000	Alverine
CN1c2ccc(Cl)cc2C(c2ccccc2F)=NCC1=O	7-chloro-5-(2-fluorophenyl)-1-methyl-2,3-dihydro-1H-1,4-benzodiazepin-2-one	InChI=1S/C16H12ClFN2O/c1-20-14-7-6-10(17)8-12(14)16(19-9-15(20)21)11-4-2-3-5-13(11)18/h2-8H,9H2,1H3	InChIKey=ROYOYTLGDLIGBX-UHFFFAOYSA-N	01111110101011001010011110000101101000010100111101100001100101010110000101100001010000111001000000000000100000000000000000001000000000000000000000010000000000000000000	Fludiazepam
CC(C)(C)NCC(O)COc1cccc2c1CCC(=O)N2	5-[3-(tert-butylamino)-2-hydroxypropoxy]-1,2,3,4-tetrahydroquinolin-2-one	InChI=1S/C16H24N2O3/c1-16(2,3)17-9-11(19)10-21-14-6-4-5-13-12(14)7-8-15(20)18-13/h4-6,11,17,19H,7-10H2,1-3H3,(H,18,20)	InChIKey=LWAFSWPYPHEXKX-UHFFFAOYSA-N	01111111111111110101111111011101001100111000010011100111110001100110110100111000000010000000101000001000000000001000000000000000000000000000000000000000000000000000000	Carteolol
Oc1ccc(C2CNCCc3c(Cl)c(O)c(O)cc32)cc1	6-chloro-1-(4-hydroxyphenyl)-2,3,4,5-tetrahydro-1H-3-benzazepine-7,8-diol	InChI=1S/C16H16ClNO3/c17-15-11-5-6-18-8-13(9-1-3-10(19)4-2-9)12(11)7-14(20)16(15)21/h1-4,7,13,18-21H,5-6,8H2	InChIKey=TVURRHSHRRELCG-UHFFFAOYSA-N	01111101110001111001111100011100100101110100010010000101000101110110000000010001100010000000001000000000100000001000000000000000000000000000000000010000000000000000000	Fenoldopam
CC(C)=CCN1CC[C@@]2(C)c3cc(O)ccc3C[C@@H]1[C@@H]2C	(1R,9R,13R)-1,13-dimethyl-10-(3-methylbut-2-en-1-yl)-10-azatricyclo[7.3.1.0^{2,7}]trideca-2,4,6-trien-4-ol	InChI=1S/C19H27NO/c1-13(2)7-9-20-10-8-19(4)14(3)18(20)11-15-5-6-16(21)12-17(15)19/h5-7,12,14,18,21H,8-11H2,1-4H3/t14-,18+,19+/m0/s1	InChIKey=VOKSWYLNZZRQPF-GDIGMMSISA-N	01111110111101101111011101011100000001110000110010110111001001000111100000000000110000000011100000001000000000000000100000000000000000000000000000000000000000000000000	Pentazocine
CNCCCC12CCC(c3ccccc31)c1ccccc12	methyl(3-{tetracyclo[6.6.2.0^{2,7}.0^{9,14}]hexadeca-2(7),3,5,9(14),10,12-hexaen-1-yl}propyl)amine	InChI=1S/C20H23N/c1-21-14-6-12-20-13-11-15(16-7-2-4-9-18(16)20)17-8-3-5-10-19(17)20/h2-5,7-10,15,21H,6,11-14H2,1H3	InChIKey=QSLMDECMDJKHMQ-UHFFFAOYSA-N	01011110100101010001011000000000000001100100000010110011001001100110000001001000100010000000000000001000000000000000000000000000000000000000000000000000000000000000000	Maprotiline
CC(C)(C)NCC(O)COc1nsnc1N1CCOCC1	tert-butyl(2-hydroxy-3-{[4-(morpholin-4-yl)-1,2,5-thiadiazol-3-yl]oxy}propyl)amine	InChI=1S/C13H24N4O3S/c1-13(2,3)14-8-10(18)9-20-12-11(15-21-16-12)17-4-6-19-7-5-17/h10,14,18H,4-9H2,1-3H3	InChIKey=BLJRIMJGRPQVNF-UHFFFAOYSA-N	01111111111101111111101111011101011111111010111011100111110000100010111110101010110110110101101000011100100011001000000000000000101001000000000000000000000000000000000	Timolol
CC(C)(C)NC[C@H](O)COc1ccccc1C1CCCC1	tert-butyl[(2S)-3-(2-cyclopentylphenoxy)-2-hydroxypropyl]amine	InChI=1S/C18H29NO2/c1-18(2,3)19-12-15(20)13-21-17-11-7-6-10-16(17)14-8-4-5-9-14/h6-7,10-11,14-15,19-20H,4-5,8-9,12-13H2,1-3H3/t15-/m0/s1	InChIKey=KQXKVJAGOJTNJS-HNNXBMFYSA-N	01111111111101111101001101011000001101011000000010100110010000100010011100001000000010000000101000001000100000001000000000000000000000000000000000000000000000000000000	Penbutolol
COc1ccc(CN(CCN(C)C)c2ccccn2)cc1	N-[2-(dimethylamino)ethyl]-N-[(4-methoxyphenyl)methyl]pyridin-2-amine	InChI=1S/C17H23N3O/c1-19(2)12-13-20(17-6-4-5-11-18-17)14-15-7-9-16(21-3)10-8-15/h4-11H,12-14H2,1-3H3	InChIKey=YECBIJXISLIIDS-UHFFFAOYSA-N	01111110111101100111010111001101010001011100110010110101000000000010100001000000110000010100100000000100000000000000000000000000100000000000000000000000000000000000000	Mepyramine
COc1ccc2c3c1O[C@H]1C[C@@H](O)C=C[C@@]31CCN(C)C2	(1S,12S,14R)-9-methoxy-4-methyl-11-oxa-4-azatetracyclo[8.6.1.0^{1,12}.0^{6,17}]heptadeca-6,8,10(17),15-tetraen-14-ol	InChI=1S/C17H21NO3/c1-18-8-7-17-6-5-12(19)9-14(17)21-16-13(20-2)4-3-11(10-18)15(16)17/h3-6,12,14,19H,7-10H2,1-2H3/t12-,14-,17-/m0/s1	InChIKey=ASUTZQLVASHGKV-JDFRZJQESA-N	01111111110001100111111100011100001001111000111010110111000001100111001001000100110100000001001000001000000001000000000000000000000000000000000000010000000000000000000	Galantamine
C[C@@H]1CC(=O)NN=C1c1ccc(NN=C(C#N)C#N)cc1	1-cyano-N-{4-[(4R)-4-methyl-6-oxo-1,4,5,6-tetrahydropyridazin-3-yl]phenyl}methanecarbohydrazonoyl cyanide	InChI=1S/C14H12N6O/c1-9-6-13(21)19-20-14(9)10-2-4-11(5-3-10)17-18-12(7-15)8-16/h2-5,9,17H,6H2,1H3,(H,19,21)/t9-/m1/s1	InChIKey=WHXMKTBCFHIYNQ-SECBINFHSA-N	01111110101010011000010110000101011110010010011101010001100000100000100110110000000000111000000001000000100000000010000000000100000000000000000000000000000000000000000	Levosimendan
Cc1ccc(/C(=C\CN2CCCC2)c2ccccn2)cc1	2-[(1E)-1-(4-methylphenyl)-3-(pyrrolidin-1-yl)prop-1-en-1-yl]pyridine	InChI=1S/C19H22N2/c1-16-7-9-17(10-8-16)18(19-6-2-3-12-20-19)11-15-21-13-4-5-14-21/h2-3,6-12H,4-5,13-15H2,1H3/b18-11+	InChIKey=CBEQULMOCCWAQT-WOJGMQOQSA-N	01011110101101000011010010001100000001100100111010000001000000000011101000000000110100000011000000000100000000000000100000000000000000000000000000000000000000000000000	Triprolidine
CCN(Cc1ccncc1)C(=O)C(CO)c1ccccc1	N-ethyl-3-hydroxy-2-phenyl-N-(pyridin-4-ylmethyl)propanamide	InChI=1S/C17H20N2O2/c1-2-19(12-14-8-10-18-11-9-14)17(21)16(13-20)15-6-4-3-5-7-15/h3-11,16,20H,2,12-13H2,1H3	InChIKey=BGDKAVGWHJFAGW-UHFFFAOYSA-N	01111111111111000010010010011100000000100100110001101000110000000010110000100100110010000000000000000100000000000000000000000000000000000000000000000000000000000000000	Tropicamide
CN1CCC(CN2c3ccccc3Sc3ccccc32)C1	10-[(1-methylpyrrolidin-3-yl)methyl]-10H-phenothiazine	InChI=1S/C18H20N2S/c1-19-11-10-14(12-19)13-20-15-6-2-4-8-17(15)21-18-9-5-3-7-16(18)20/h2-9,14H,10-13H2,1H3	InChIKey=HTMIBDQKFHUPSX-UHFFFAOYSA-N	01011110101101000011011010001101000001100100111010110001001001000110101001000010110101100001000000000000000100000000000000000000001000000000000000000000000000000000000	Methdilazine
C=CCN1CC[C@]23CCCC[C@H]2[C@H]1Cc1ccc(O)cc13	(1R,9R,10R)-17-(prop-2-en-1-yl)-17-azatetracyclo[7.5.3.0^{1,10}.0^{2,7}]heptadeca-2(7),3,5-trien-4-ol	InChI=1S/C19H25NO/c1-2-10-20-11-9-19-8-4-3-5-16(19)18(20)12-14-6-7-15(21)13-17(14)19/h2,6-7,13,16,18,21H,1,3-5,8-12H2/t16-,18+,19+/m0/s1	InChIKey=OZYUPQUCAUTOBP-QXAKKESOSA-N	01111100111101100011011100011100000001110000110010000111000001000111100000000000110000000001000000001000000000000000000000000000000010000000000000000000000000000000000	Levallorphan
CCCCN1CCCCC1C(=O)Nc1c(C)cccc1C	1-butyl-N-(2,6-dimethylphenyl)piperidine-2-carboxamide	InChI=1S/C18H28N2O/c1-4-5-12-20-13-7-6-11-16(20)18(21)19-17-14(2)9-8-10-15(17)3/h8-10,16H,4-7,11-13H2,1-3H3,(H,19,21)	InChIKey=LEBVLXFERQHONN-UHFFFAOYSA-N	01111110101111011111011011001101010001100000110011111001100000000010100100111000110000010001000000000000000000000000000000000000000000000000000000000000000000000000000	Bupivacaine
CN1[C@@H]2CC[C@H]1C[C@@H](OC(=O)C(CO)c1ccccc1)C2	(1R,3S,5S)-8-methyl-8-azabicyclo[3.2.1]octan-3-yl 3-hydroxy-2-phenylpropanoate	InChI=1S/C17H23NO3/c1-18-13-7-8-14(18)10-15(9-13)21-17(20)16(11-19)12-5-3-2-4-6-12/h2-6,13-16,19H,7-11H2,1H3/t13-,14+,15+,16?	InChIKey=RKUNBYITZUJHSG-SPUOUPEWSA-N	01111111111111100011110100010100001001111001110010100001011001000000111001000100010110000001000000000000000000000000000000000000000000000000000000010000000000000000000	Atropine
CN(C)CC/C=C1/c2ccccc2COc2ccccc21	dimethyl(3-{9-oxatricyclo[9.4.0.0^{3,8}]pentadeca-1(11),3(8),4,6,12,14-hexaen-2-ylidene}propyl)amine	InChI=1S/C19H21NO/c1-20(2)13-7-11-17-16-9-4-3-8-15(16)14-21-19-12-6-5-10-18(17)19/h3-6,8-12H,7,13-14H2,1-2H3/b17-11-	InChIKey=ODQWQRRAPPTVAG-BOPFTXTBSA-N	01111110110101100111011000001100000000000100100010110101010001000111000001000000110000000010100000000000000001000000100000000000000000000000000000010000000000000000000	Doxepin
COc1cc(NS(=O)(=O)c2ccc(N)cc2)nc(OC)n1	4-amino-N-(2,6-dimethoxypyrimidin-4-yl)benzene-1-sulfonamide	InChI=1S/C12H14N4O4S/c1-19-11-7-10(14-12(15-11)20-2)16-21(17,18)9-5-3-8(13)4-6-9/h3-7H,13H2,1-2H3,(H,14,15,16)	InChIKey=ZZORFUFYDOWNEF-UHFFFAOYSA-N	01111111111000010110110110100111010110011110011001000110100010001000110011100110001001100100010001010110011110010001000000000000110001100000000000000000000000000000000	Sulfadimethoxine
COc1cc(Cc2cnc(N)nc2N)cc(OC)c1OC	5-[(3,4,5-trimethoxyphenyl)methyl]pyrimidine-2,4-diamine	InChI=1S/C14H18N4O3/c1-19-10-5-8(6-11(20-2)12(10)21-3)4-9-7-17-14(16)18-13(9)15/h5-7H,4H2,1-3H3,(H4,15,16,17,18)	InChIKey=IEDVJHCEMCRBQM-UHFFFAOYSA-N	01111111111100111100111111000101010100011100011000000100000010000000100001001100001000100100001000000100000000000100000000000000100000000000010000000000000000000000000	Trimethoprim
CO[C@H]1O[C@@H]2O[C@@]3(C)CC[C@H]4[C@H](C)CC[C@@H]([C@H]1C)[C@@]24OO3	(1R,4S,5R,8S,9R,10S,12R,13R)-10-methoxy-1,5,9-trimethyl-11,14,15,16-tetraoxatetracyclo[10.3.1.0^{4,13}.0^{8,13}]hexadecane	InChI=1S/C16H26O5/c1-9-5-6-12-10(2)13(17-4)18-14-16(12)11(9)7-8-15(3,19-14)20-21-16/h9-14H,5-8H2,1-4H3/t9-,10-,11+,12+,13+,14-,15-,16-/m1/s1	InChIKey=SXYIRMFQILZOAM-HVNFFKDJSA-N	01110011010000101101110101100100001001111011001010110010001001001100100001000100000000000000001000001000000001000000000000000000000000000000000000010000000000000000000	Artemether
CCc1cccc2c3c([nH]c21)C(CC)(CC(=O)O)OCC3	2-{1,8-diethyl-1H,3H,4H,9H-pyrano[3,4-b]indol-1-yl}acetic acid	InChI=1S/C17H21NO3/c1-3-11-6-5-7-12-13-8-9-21-17(4-2,10-14(19)20)16(13)18-15(11)12/h5-7,18H,3-4,8-10H2,1-2H3,(H,19,20)	InChIKey=NNYBQONXHNTVIJ-UHFFFAOYSA-N	01111111011111110101111000010100001101100101011010101010011001100100101100011100000100000000000000001100000001000000000000000000000000000000000000000000000000000000000	Etodolac
O=C1Nc2ccc(Cl)cc2[C@@](C#CC2CC2)(C(F)(F)F)O1	(4S)-6-chloro-4-(2-cyclopropylethynyl)-4-(trifluoromethyl)-2,4-dihydro-1H-3,1-benzoxazin-2-one	InChI=1S/C14H9ClF3NO2/c15-9-3-4-11-10(7-9)13(14(16,17)18,21-12(20)19-11)6-5-8-1-2-8/h3-4,7-8H,1-2H2,(H,19,20)/t13-/m0/s1	InChIKey=XPOQHMRABVBWPR-ZDUSSCGKSA-N	01111101111010110001011100000101100000010001011001000010100111010100110000000001000000000000000000001000000001000000000000001000000000000000000110000100000000000000000	Efavirenz
CCCCN1CCCC[C@H]1C(=O)Nc1c(C)cccc1C	(2S)-1-butyl-N-(2,6-dimethylphenyl)piperidine-2-carboxamide	InChI=1S/C18H28N2O/c1-4-5-12-20-13-7-6-11-16(20)18(21)19-17-14(2)9-8-10-15(17)3/h8-10,16H,4-7,11-13H2,1-3H3,(H,19,21)/t16-/m0/s1	InChIKey=LEBVLXFERQHONN-INIZCTEOSA-N	01111110101111011111011011001101010001100000110011111001100000000010100100111000110000010001000000000000000000000000000000000000000000000000000000000000000000000000000	Levobupivacaine
COc1nc(N)nc2c1ncn2[C@@H]1O[C@H](CO)[C@@H](O)[C@@H]1O	(2R,3S,4S,5R)-2-(2-amino-6-methoxy-9H-purin-9-yl)-5-(hydroxymethyl)oxolane-3,4-diol	InChI=1S/C11H15N5O5/c1-20-9-5-8(14-11(12)15-9)16(3-13-5)10-7(19)6(18)4(2-17)21-10/h3-4,6-7,10,17-19H,2H2,1H3,(H2,12,14,15)/t4-,6-,7+,10-/m1/s1	InChIKey=IXOXBSCIXZEQEQ-UHTZMRCNSA-N	01111111111101111010100110110101011100011100111001000100110011000100111101111100011110110101001000000100100001001100000000000000100000000000010000000000000000000000000	Nelarabine
CCCOc1ccc(C(=O)OCCN(CC)CC)cc1N	2-(diethylamino)ethyl 3-amino-4-propoxybenzoate	InChI=1S/C16H26N2O3/c1-4-10-20-15-8-7-13(12-14(15)17)16(19)21-11-9-18(5-2)6-3/h7-8,12H,4-6,9-11,17H2,1-3H3	InChIKey=KCLANYCVBBTKTO-UHFFFAOYSA-N	01111111111111111111101111001001011001011001100010111101011000000010000100010000111000000000000000000000000000000000000000000000000000000000000000000000000000000000000	Proparacaine
CN(C)CCC=C1c2ccccc2Sc2ccc(Cl)cc21	[3-(2-chloro-9H-thioxanthen-9-ylidene)propyl]dimethylamine	InChI=1S/C18H18ClNS/c1-20(2)11-5-7-14-15-6-3-4-8-17(15)21-18-10-9-13(19)12-16(14)18/h3-4,6-10,12H,5,11H2,1-2H3/b14-7+	InChIKey=WSPOMRSOLSGNFJ-VGOFMYFVSA-N	01011110100101000111011000000100100000000100100010110001000101010111100001000011110001000010100000000000000100000000100000000000001000000000000000000000000000000000000	Chlorprothixene
CN1[C@@H]2CC[C@H]1C[C@@H](OC(=O)[C@H](CO)c1ccccc1)C2	(1R,3S,5S)-8-methyl-8-azabicyclo[3.2.1]octan-3-yl (2S)-3-hydroxy-2-phenylpropanoate	InChI=1S/C17H23NO3/c1-18-13-7-8-14(18)10-15(9-13)21-17(20)16(11-19)12-5-3-2-4-6-12/h2-6,13-16,19H,7-11H2,1H3/t13-,14+,15+,16-/m1/s1	InChIKey=RKUNBYITZUJHSG-FXUDXRNXSA-N	01111111111111100011110100010100001001111001110010100001011001000000111001000100010110000001000000000000000000000000000000000000000000000000000000010000000000000000000	Hyoscyamine
COc1ncnc(NS(=O)(=O)c2ccc(N)cc2)c1OC	4-amino-N-(5,6-dimethoxypyrimidin-4-yl)benzene-1-sulfonamide	InChI=1S/C12H14N4O4S/c1-19-10-11(14-7-15-12(10)20-2)16-21(17,18)9-5-3-8(13)4-6-9/h3-7H,13H2,1-2H3,(H,14,15,16)	InChIKey=PJSFRIWCGOHTNF-UHFFFAOYSA-N	01111111111000111110111110100111010110011110011001000110100010001000110111100010001001100100011001010110011110010001000000000000100001100000000000000000000000000000000	Sulfadoxine
CN(C)CCCN1c2ccccc2CCc2ccccc21	(3-{2-azatricyclo[9.4.0.0^{3,8}]pentadeca-1(11),3(8),4,6,12,14-hexaen-2-yl}propyl)dimethylamine	InChI=1S/C19H24N2/c1-20(2)14-7-15-21-18-10-5-3-8-16(18)12-13-17-9-4-6-11-19(17)21/h3-6,8-11H,7,12-15H2,1-2H3	InChIKey=BCGWQEUPMDMJNV-UHFFFAOYSA-N	01011110101101000111011010001101000000100100110010110001001001000110000001000000110000100001100000000000000000000000000000000000000000000000000000010000000000000000000	Imipramine
CCc1cc2c(s1)N(C)C(=O)CN=C2c1ccccc1Cl	5-(2-chlorophenyl)-7-ethyl-1-methyl-1H,2H,3H-thieno[2,3-e][1,4]diazepin-2-one	InChI=1S/C16H15ClN2OS/c1-3-10-8-12-15(11-6-4-5-7-13(11)17)18-9-14(20)19(2)16(12)21-10/h4-8H,3,9H2,1-2H3	InChIKey=CHBRHODLKOZEPZ-UHFFFAOYSA-N	01111110101111001110001110000101101000010100111101101001100101010110001101100011010101111001000000000000100000000000000100000000001000000000000000010000000000000000000	Clotiazepam
NS(=O)(=O)c1cc(C(=O)O)c(NCc2ccco2)cc1Cl	4-chloro-2-[(furan-2-ylmethyl)amino]-5-sulfamoylbenzoic acid	InChI=1S/C12H11ClN2O5S/c13-9-5-10(15-6-7-2-1-3-20-7)8(12(16)17)4-11(9)21(14,18)19/h1-5,15H,6H2,(H,16,17)(H2,14,18,19)	InChIKey=ZZUFCTLCJUWOSV-UHFFFAOYSA-N	01111101111111111010101010110111111110000111000001000010000110011010011110000011001111000000010001010010011111010101000000000000000001100000000000000000000000000000000	Furosemide
CCC(c1ccccc1)c1c(O)c2ccccc2oc1=O	4-hydroxy-3-(1-phenylpropyl)-2H-chromen-2-one	InChI=1S/C18H16O3/c1-2-13(12-8-4-3-5-9-12)16-17(19)14-10-6-7-11-15(14)21-18(16)20/h3-11,13,19H,2H2,1H3	InChIKey=DQDAYGNAKTZFIW-UHFFFAOYSA-N	01111011010110101000111100010100000000010101000000001100000001000100100000010100000000000000000000000000000001000000000000000000000000000000000000000000000000000000000	Phenprocoumon
CC(CN(C)C)CN1c2ccccc2Sc2ccccc21	dimethyl[2-methyl-3-(10H-phenothiazin-10-yl)propyl]amine	InChI=1S/C18H22N2S/c1-14(12-19(2)3)13-20-15-8-4-6-10-17(15)21-18-11-7-5-9-16(18)20/h4-11,14H,12-13H2,1-3H3	InChIKey=ZZHLYYDVIOPZBE-UHFFFAOYSA-N	01011110101101000110011011001101000000000100111000010000001001000110100001000010110001100001100000000000000100000000000000000000001000000000000000000000000000000000000	Trimeprazine
CN1CCC(OC(c2ccccc2)c2ccccc2)CC1	4-(diphenylmethoxy)-1-methylpiperidine	InChI=1S/C19H23NO/c1-20-14-12-18(13-15-20)21-19(16-8-4-2-5-9-16)17-10-6-3-7-11-17/h2-11,18-19H,12-15H2,1H3	InChIKey=OWQUZNMMYNAXSL-UHFFFAOYSA-N	01111110110001100011010100001100001001111100110010110001000000000010110001000000110000000001000000000000000000000000000000000000000000000000000000000000000000000000000	Diphenylpyraline
[Br-].CCCC(CCC)C(=O)OC1CC2CCC(C1)[N+]2(C)C	(3S)-8,8-dimethyl-3-[(2-propylpentanoyl)oxy]-8-azabicyclo[3.2.1]octan-8-ium bromide	InChI=1S/C17H32NO2.BrH/c1-5-7-13(8-6-2)17(19)20-16-11-14-9-10-15(12-16)18(14,3)4;/h13-16H,5-12H2,1-4H3;1H/q+1;/p-1	InChIKey=QSFKGMJOKUZAJM-UHFFFAOYSA-M	11110111111110100111000101000100101001111001110010111011001001000000111001000000110100000001100000000000000000000000010010000000000000001000000000010000000000000000000	Anisotropine Methylbromide
CCCCOc1ccc(C(=O)CCN2CCCCC2)cc1	1-(4-butoxyphenyl)-3-(piperidin-1-yl)propan-1-one	InChI=1S/C18H27NO2/c1-2-3-15-21-17-9-7-16(8-10-17)18(20)11-14-19-12-5-4-6-13-19/h7-10H,2-6,11-15H2,1H3	InChIKey=BZEWSEKUUPWQDQ-UHFFFAOYSA-N	01111111110111100011010100001100001001111000110010111101010000000010110000000000110000000001000000000000000000000000000000000000000000000000000000000000000000000000000	Dyclonine
CN(C)CCc1c[nH]c2ccc(C[C@H]3COC(=O)N3)cc12	(4S)-4-({3-[2-(dimethylamino)ethyl]-1H-indol-5-yl}methyl)-1,3-oxazolidin-2-one	InChI=1S/C16H21N3O2/c1-19(2)6-5-12-9-17-15-4-3-11(8-14(12)15)7-13-10-21-16(20)18-13/h3-4,8-9,13,17H,5-7,10H2,1-2H3,(H,18,20)/t13-/m0/s1	InChIKey=ULSDMUVEXKOYBU-ZDUSSCGKSA-N	01111111111111010111000110001100000100010101111011110001110011100110001101011000110100000000100000000100000001000000000000000000000000000000000100000000000000000000000	Zolmitriptan
CNC1=Nc2ccc(Cl)cc2C(c2ccccc2)=[N+]([O-])C1	7-chloro-2-(methylamino)-5-phenyl-3H-1,4$l^{5}-benzodiazepin-4-one	InChI=1S/C16H14ClN3O/c1-18-15-10-20(21)16(11-5-3-2-4-6-11)13-9-12(17)7-8-14(13)19-15/h2-9H,10H2,1H3,(H,18,19)	InChIKey=ANTSCNMPPGJYLG-UHFFFAOYSA-N	01111110101001011010011110000101111000010110111100100001000101111110010011000001000000111101000100000000100000000000010000000000100000000000001000010000010000000000000	Chlordiazepoxide
Oc1c(Cl)cc(Cl)c(Cl)c1Cc1c(O)c(Cl)cc(Cl)c1Cl	3,4,6-trichloro-2-[(2,3,5-trichloro-6-hydroxyphenyl)methyl]phenol	InChI=1S/C13H6Cl6O2/c14-6-2-8(16)12(20)4(10(6)18)1-5-11(19)7(15)3-9(17)13(5)21/h2-3,20-21H,1H2	InChIKey=ACGUYXCXAPNIKK-UHFFFAOYSA-N	01111001010100101000011100010000100100010100000000000100000100010000000000001001000000000000000000000000000000000000000000000000000000000000000000000000000000000000000	Hexachlorophene
COC(=O)[C@H](c1ccccc1Cl)N1CCc2sccc2C1	methyl (2S)-2-(2-chlorophenyl)-2-{4H,5H,6H,7H-thieno[3,2-c]pyridin-5-yl}acetate	InChI=1S/C16H16ClNO2S/c1-20-16(19)15(12-4-2-3-5-13(12)17)18-8-6-14-11(10-18)7-9-21-14/h2-5,7,9,15H,6,8,10H2,1H3/t15-/m0/s1	InChIKey=GKTWGGQPFAXNFI-HNNXBMFYSA-N	01111111111011001011011000001100100001101101111010000001000101010110101101000011110101000001000000000000000000000000000000000000001000000000000000000000000000000000000	Clopidogrel
Cc1ccc(N(CC2=NCCN2)c2cccc(O)c2)cc1	3-[(4,5-dihydro-1H-imidazol-2-ylmethyl)(4-methylphenyl)amino]phenol	InChI=1S/C17H19N3O/c1-13-5-7-14(8-6-13)20(12-17-18-9-10-19-17)15-3-2-4-16(21)11-15/h2-8,11,21H,9-10,12H2,1H3,(H,18,19)	InChIKey=MRBDMNSDAVCSSF-UHFFFAOYSA-N	01111110111101110011010110011101010101110100111110000101000000100010011000011000010110011100000000000000000000000000000000000000100000000000000000000000000000000000000	Phentolamine
CN1CC[C@@]23c4c5c(O)ccc4C[C@@H]1[C@@H]2C=C[C@H](O)[C@@H]3O5	(1S,5R,13R,14S,17R)-4-methyl-12-oxa-4-azapentacyclo[9.6.1.0^{1,13}.0^{5,17}.0^{7,18}]octadeca-7(18),8,10,15-tetraene-10,14-diol	InChI=1S/C17H19NO3/c1-18-7-6-17-10-3-5-13(20)16(17)21-15-12(19)4-2-9(14(15)17)8-11(10)18/h2-5,10-11,13,16,19-20H,6-8H2,1H3/t10-,11+,13-,16-,17-/m0/s1	InChIKey=BQJCRHHNABKAKU-KBQPJGBKSA-N	01111111111001100011111100010100000101110000111010110111000001000111101001010000110100000001001000001000000001000000000000000000000000000000000000000000000000000000000	Morphine
O=C1Nc2ccc(Cl)cc2C(c2ccccc2Cl)=NC1O	7-chloro-5-(2-chlorophenyl)-3-hydroxy-2,3-dihydro-1H-1,4-benzodiazepin-2-one	InChI=1S/C15H10Cl2N2O2/c16-8-5-6-12-10(7-8)13(19-15(21)14(20)18-12)9-3-1-2-4-11(9)17/h1-7,15,21H,(H,18,20)	InChIKey=DIWRORZWFLOCLC-UHFFFAOYSA-N	01111101111010011000011110010101100100010100011101000000100101010100000100100001000000111000001000000000100000001000000000000000000000000000000000010000000000000000000	Lorazepam
CN1c2ccc(Cl)cc2C(c2ccccc2)=NC(O)C1=O	7-chloro-3-hydroxy-1-methyl-5-phenyl-2,3-dihydro-1H-1,4-benzodiazepin-2-one	InChI=1S/C16H13ClN2O2/c1-19-13-8-7-11(17)9-12(13)14(18-15(20)16(19)21)10-5-3-2-4-6-10/h2-9,15,20H,1H3	InChIKey=SEQDDYPDSLOBDC-UHFFFAOYSA-N	01111111111010001010011110010101100000010100111101000000100101010100000101100001010000111001001000000000100000000000000000000000000000000000000000010000000000000000000	Temazepam
CNCC[C@H](Oc1cccc2ccccc21)c1cccs1	methyl[(3S)-3-(naphthalen-1-yloxy)-3-(thiophen-2-yl)propyl]amine	InChI=1S/C18H19NOS/c1-19-12-11-17(18-10-5-13-21-18)20-16-9-4-7-14-6-2-3-8-15(14)16/h2-10,13,17,19H,11-12H2,1H3/t17-/m0/s1	InChIKey=ZEUITGRIYCTCEM-KRWDZBQOSA-N	01111110110101110001010100000100001000011100000010110101000001100110011001000010100111000000000000000000000000000000000000000000001000000000000000000000000000000000000	Duloxetine
[Mg+2].O=C([O-])c1ccccc1O.O=C([O-])c1ccccc1O	magnesium(2+) ion bis(2-hydroxybenzoate)	InChI=1S/2C7H6O3.Mg/c2*8-6-4-2-1-3-5(6)7(9)10;/h2*1-4,8H,(H,9,10);/q;;+2/p-2	InChIKey=MQHWFIOJQSCFNM-UHFFFAOYSA-L	11111001010010101000111100110010000100010101000000000100000000000000000000000100000000000000000000000000000000000000010000000000000000000000000000000000000010000000000	Magnesium salicylate
Cc1ccc(S(=O)(=O)NC(=O)NN2CCCCCC2)cc1	1-(azepan-1-yl)-3-[(4-methylbenzene)sulfonyl]urea	InChI=1S/C14H21N3O3S/c1-12-6-8-13(9-7-12)21(19,20)16-14(18)15-17-10-4-2-3-5-11-17/h6-9H,2-5,10-11H2,1H3,(H2,15,16,18)	InChIKey=OUDSBRTVNLOZBN-UHFFFAOYSA-N	01111111101011010011100010001110010111100010110011000011100010101010010110011110100001010101010001010010011110010011000000010000010001100000000000010000000000000000000	Tolazamide
CN(C)CCC=C1c2ccccc2CCc2ccccc21	dimethyl({3-[(2Z)-tricyclo[9.4.0.0^{3,8}]pentadeca-1(11),3(8),4,6,12,14-hexaen-2-ylidene]propyl})amine	InChI=1S/C20H23N/c1-21(2)15-7-12-20-18-10-5-3-8-16(18)13-14-17-9-4-6-11-19(17)20/h3-6,8-12H,7,13-15H2,1-2H3	InChIKey=KRMDCWKBEZIMAB-UHFFFAOYSA-N	01011110100101000111011000000000000000000100100010110001000001000111000001000000110000000010100000000000000000000000100000000000000000000000000000010000000000000000000	Amitriptyline
CN/C(=C\[N+](=O)[O-])NCCSCc1csc(CN(C)C)n1	dimethyl[(4-{[(2-{[(E)-1-(methylamino)-2-nitroethenyl]amino}ethyl)sulfanyl]methyl}-1,3-thiazol-2-yl)methyl]amine	InChI=1S/C12H21N5O2S2/c1-13-11(6-17(18)19)14-4-5-20-8-10-9-21-12(15-10)7-16(2)3/h6,9,13-14H,4-5,7-8H2,1-3H3/b11-6+	InChIKey=SGXXNSQHWDMGGP-IZZDOVSWSA-N	01101111101101010111000011001100000111100010111110010001001000101011011011011010110111010110100110000101000000100000010101010000101000000000001001000000000000000000000	Nizatidine
N#Cc1ccc(C(c2ccc(C#N)cc2)n2cncn2)cc1	4-[(4-cyanophenyl)(1H-1,2,4-triazol-1-yl)methyl]benzonitrile	InChI=1S/C17H11N5/c18-9-13-1-5-15(6-2-13)17(22-12-20-11-21-22)16-7-3-14(10-19)4-8-16/h1-8,11-12,17H	InChIKey=HPJKCIUCZWXJDR-UHFFFAOYSA-N	01011100101000000010010010000100000000000110111000000000000000000000001010000000000100110101000000000100000000000010000000000100000000000000000000000000000000000000000	Letrozole
CCN(CC)CCCC(C)Nc1ccnc2cc(Cl)ccc21	{4-[(7-chloroquinolin-4-yl)amino]pentyl}diethylamine	InChI=1S/C18H26ClN3/c1-4-22(5-2)12-6-7-14(3)21-17-10-11-20-18-13-15(19)8-9-16(17)18/h8-11,13-14H,4-7,12H2,1-3H3,(H,20,21)	InChIKey=WHTVZRBIWZFKQO-UHFFFAOYSA-N	01011110101101010111010011001101110001100100110010111001001101110110100000011001110000100000000000000100000000000000000000000000000000000000000000000000000000000000000	Chloroquine
CC(CN(C)C)CN1c2ccccc2CCc2ccccc21	(3-{2-azatricyclo[9.4.0.0^{3,8}]pentadeca-1(11),3(8),4,6,12,14-hexaen-2-yl}-2-methylpropyl)dimethylamine	InChI=1S/C20H26N2/c1-16(14-21(2)3)15-22-19-10-6-4-8-17(19)12-13-18-9-5-7-11-20(18)22/h4-11,16H,12-15H2,1-3H3	InChIKey=ZSCDBOWYZJWBIY-UHFFFAOYSA-N	01011110101101000111011011001101000000100100110010010000001001000110000001000000110000100001100000000000000000000000000000000000000000000000000000010000000000000000000	Trimipramine
CC(C)(C)NCC(O)COc1cccc2c1C[C@H](O)[C@H](O)C2	(2R,3S)-5-[3-(tert-butylamino)-2-hydroxypropoxy]-1,2,3,4-tetrahydronaphthalene-2,3-diol	InChI=1S/C17H27NO4/c1-17(2,3)18-9-12(19)10-22-16-6-4-5-11-7-14(20)15(21)8-13(11)16/h4-6,12,14-15,18-21H,7-10H2,1-3H3/t12?,14-,15+/m1/s1	InChIKey=VWPOSFSPZNDTMJ-UCWKZMIHSA-N	01111111111101111100111101111000001101111000000000100110010001100110010100001000000010000000101000001000000000001000000000000000000000000000000000000000000000000000000	Nadolol
Cc1ccc(S(=O)(=O)NC(=O)NN2CC3CCCC3C2)cc1	1-[(4-methylbenzene)sulfonyl]-3-{octahydrocyclopenta[c]pyrrol-2-yl}urea	InChI=1S/C15H21N3O3S/c1-11-5-7-14(8-6-11)22(20,21)17-15(19)16-18-9-12-3-2-4-13(12)10-18/h5-8,12-13H,2-4,9-10H2,1H3,(H2,16,17,19)	InChIKey=BOVGTQGAOIONJV-UHFFFAOYSA-N	01111111101011010011100010001110010111100010110011000011100011101110011110010110100101010101010001010010011110010011000000010000010001100000000000000000000000000000000	Gliclazide
C=CC[C@]1(O)CC[C@H]2[C@@H]3CCC4=CCCC[C@@H]4[C@H]3CC[C@@]21C	(1S,2R,10R,11S,14R,15S)-15-methyl-14-(prop-2-en-1-yl)tetracyclo[8.7.0.0^{2,7}.0^{11,15}]heptadec-6-en-14-ol	InChI=1S/C21H32O/c1-3-12-21(22)14-11-19-18-9-8-15-6-4-5-7-16(15)17(18)10-13-20(19,21)2/h3,6,16-19,22H,1,4-5,7-14H2,2H3/t16-,17+,18+,19-,20-,21-/m0/s1	InChIKey=ATXHVCQZZJYMCF-XUDSTZEESA-N	01110010010100101001010100010000001001110000000010110010001001100101001000011000000000000010000000001000000000000000100000000000000010000000100000000000000000000000000	Allylestrenol
CCCCCCCCc1ccc(CCC(N)(CO)CO)cc1	2-amino-2-[2-(4-octylphenyl)ethyl]propane-1,3-diol	InChI=1S/C19H33NO2/c1-2-3-4-5-6-7-8-17-9-11-18(12-10-17)13-14-19(20,15-21)16-22/h9-12,21-22H,2-8,13-16,20H2,1H3	InChIKey=KKGQTZUTZRNORY-UHFFFAOYSA-N	01111111111101010001000000011000000101100000000010111011011000100000000100011100001010000000000000001000000000001100000000000000000000000000000000000000000000000000000	Fingolimod
CN1CCC(=C2c3ccccc3CCc3cccnc32)CC1	2-(1-methylpiperidin-4-ylidene)-4-azatricyclo[9.4.0.0^{3,8}]pentadeca-1(11),3,5,7,12,14-hexaene	InChI=1S/C20H22N2/c1-22-13-10-16(11-14-22)19-18-7-3-2-5-15(18)8-9-17-6-4-12-21-20(17)19/h2-7,12H,8-11,13-14H2,1H3	InChIKey=SEBMTIQKRHYNIT-UHFFFAOYSA-N	01011110101001000011011010001100000001100100111010110001000001000111100001000000110000000011000000000100100000000000100000000000000000000000000000010000000000000000000	Azatadine
C#C[C@]1(O)CC[C@H]2[C@@H]3CCc4cc(O)ccc4[C@H]3CC[C@@]21C	(1S,10R,11S,14R,15S)-14-ethynyl-15-methyltetracyclo[8.7.0.0^{2,7}.0^{11,15}]heptadeca-2(7),3,5-triene-5,14-diol	InChI=1S/C20H24O2/c1-3-20(22)11-9-18-17-6-4-13-12-14(21)5-7-15(13)16(17)8-10-19(18,20)2/h1,5,7,12,16-18,21-22H,4,6,8-11H2,2H3/t16-,17-,18+,19+,20+/m1/s1	InChIKey=BFPYWIDHMRZLRN-SLHNCBLASA-N	01111011010000101001011100010000001101110000000010110110001001100100001000011000000000000000000000001000000000000000000000000000000000000000000000000100000000000000000	Ethinyl Estradiol
Cc1nnc2n1-c1ccc(Cl)cc1C(c1ccccc1)=NC2	12-chloro-3-methyl-9-phenyl-2,4,5,8-tetraazatricyclo[8.4.0.0^{2,6}]tetradeca-1(10),3,5,8,11,13-hexaene	InChI=1S/C17H13ClN4/c1-11-20-21-16-10-19-17(12-5-3-2-4-6-12)14-9-13(18)7-8-15(14)22(11)16/h2-9H,10H2,1H3	InChIKey=VREFGVBLTWBCJP-UHFFFAOYSA-N	01011110101001000010011010000101100000000110111100000001001101010110001010000001010100111100000000000100100000000010000000000000100000000000000000010000000000000000000	Alprazolam
CCOC(=O)Nc1ccc(NCc2ccc(F)cc2)cc1N	ethyl N-(2-amino-4-{[(4-fluorophenyl)methyl]amino}phenyl)carbamate	InChI=1S/C16H18FN3O2/c1-2-22-16(21)20-15-8-7-13(9-14(15)18)19-10-11-3-5-12(17)6-4-11/h3-9,19H,2,10,18H2,1H3,(H,20,21)	InChIKey=PCOBBVZJEWWZFR-UHFFFAOYSA-N	01111111111111011000011010001001110100001101000001001000110110000010000000001001001010110000000000000000000000001100000000001000000000000000000100000000000000000000000	Ezogabine
C[C@]12CC[C@H]3[C@@H](CCC4=C(O)C(=O)CC[C@@]43C)[C@@H]1CCC2=O	(1S,2R,10R,11S,15S)-6-hydroxy-2,15-dimethyltetracyclo[8.7.0.0²,�?�.0¹¹,¹�?�]heptadec-6-ene-5,14-dione	InChI=1S/C19H26O3/c1-18-10-8-15(20)17(22)14(18)4-3-11-12-5-6-16(21)19(12,2)9-7-13(11)18/h11-13,22H,3-10H2,1-2H3/t11-,12-,13-,18+,19-/m0/s1	InChIKey=OSVMTWJCGUFAOD-KZQROQTASA-N	01110011010010101101110100010010001001110000000010110010001001000101001000011000000000000010001000001000000000000000100000000000000000000000100000000000000000000000000	Formestane
Cc1[nH]cnc1CN1CCc2c(c3ccccc3n2C)C1=O	5-methyl-2-[(5-methyl-1H-imidazol-4-yl)methyl]-1H,2H,3H,4H,5H-pyrido[4,3-b]indol-1-one	InChI=1S/C17H18N4O/c1-11-13(19-10-18-11)9-21-8-7-15-16(17(21)22)12-5-3-4-6-14(12)20(15)2/h3-6,10H,7-9H2,1-2H3,(H,18,19)	InChIKey=JSWZEAMFRNKZNL-UHFFFAOYSA-N	01111110101111011111011110001100000001010100111011100001101001000110111001111000110100110101000000000100000000000000000000000000000000000000000000000000000000000000000	Alosetron
[Br-].C[N+]1(C)C2CCC1CC(OC(=O)C(O)c1ccccc1)C2	3-[(2-hydroxy-2-phenylacetyl)oxy]-8,8-dimethyl-8-azabicyclo[3.2.1]octan-8-ium bromide	InChI=1S/C17H24NO3.BrH/c1-18(2)13-8-9-14(18)11-15(10-13)21-17(20)16(19)12-6-4-3-5-7-12;/h3-7,13-16,19H,8-11H2,1-2H3;1H/q+1;/p-1	InChIKey=FUFVKLQESJNNAN-UHFFFAOYSA-M	11111111111010100111110100010100101001111001110010100011001001000000111001000000110100000001101000000000000000000000010010000000000000001000000000010000000000000000000	Homatropine Methylbromide
CC(C)(C#N)c1cc(Cn2cncn2)cc(C(C)(C)C#N)c1	2-[3-(1-cyano-1-methylethyl)-5-(1H-1,2,4-triazol-1-ylmethyl)phenyl]-2-methylpropanenitrile	InChI=1S/C17H19N5/c1-16(2,9-18)14-5-13(8-22-12-20-11-21-22)6-15(7-14)17(3,4)10-19/h5-7,11-12H,8H2,1-4H3	InChIKey=YBBLVLTVTVSKRW-UHFFFAOYSA-N	01011110101101000110000011000100000000000110111000000011000000000010001010000000000100110101100000001100000000000010000000000100000000000000000000000000000000000000000	Anastrozole
Clc1ccc2c(c1)CCc1cccnc1C2=C1CCNCC1	13-chloro-2-(piperidin-4-ylidene)-4-azatricyclo[9.4.0.0^{3,8}]pentadeca-1(11),3,5,7,12,14-hexaene	InChI=1S/C19H19ClN2/c20-16-5-6-17-15(12-16)4-3-14-2-1-9-22-19(14)18(17)13-7-10-21-11-8-13/h1-2,5-6,9,12,21H,3-4,7-8,10-11H2	InChIKey=JAUOIFJMECXRGI-UHFFFAOYSA-N	01011100101001010001011010001100100001100100011010000001000101110111100000010001100010000010000000000100100000000000100000000000000000000000000000010000000000000000000	Desloratadine
CC(C)NCC(O)COc1ccc(CCOCC2CC2)cc1	(3-{4-[2-(cyclopropylmethoxy)ethyl]phenoxy}-2-hydroxypropyl)(propan-2-yl)amine	InChI=1S/C18H29NO3/c1-14(2)19-11-17(20)13-22-18-7-5-15(6-8-18)9-10-21-12-16-3-4-16/h5-8,14,16-17,19-20H,3-4,9-13H2,1-2H3	InChIKey=NWIUTZDMDHAVTP-UHFFFAOYSA-N	01111111111101110101100100011000001101111000000010100100010000100010010100001000100010000000101000000000000000001000000000000000000000000000000010000000000000000000000	Betaxolol
CCCN1C[C@H](CSC)C[C@@H]2c3cccc4[nH]cc(c43)C[C@H]21	(2R,4R,7R)-4-[(methylsulfanyl)methyl]-6-propyl-6,11-diazatetracyclo[7.6.1.0^{2,7}.0^{12,16}]hexadeca-1(16),9,12,14-tetraene	InChI=1S/C19H26N2S/c1-3-7-21-11-13(12-22-2)8-16-15-5-4-6-17-19(15)14(10-20-17)9-18(16)21/h4-6,10,13,16,18,20H,3,7-9,11-12H2,1-2H3/t13-,16-,18-/m1/s1	InChIKey=YEHCICAEULNIGD-MZMPZRCHSA-N	01011110101101010111010010001100000001100100111010011001001001000110101001011010110100000001000000000100000000000000000000000000000000000000000000000000000000000000000	Pergolide
COc1ccc2c3c1O[C@H]1C(=O)CC[C@H]4[C@@H](C2)N(C)CC[C@]314	(1S,5R,13R,17R)-10-methoxy-4-methyl-12-oxa-4-azapentacyclo[9.6.1.0^{1,13}.0^{5,17}.0^{7,18}]octadeca-7(18),8,10-trien-14-one	InChI=1S/C18H21NO3/c1-19-8-7-18-11-4-5-13(20)17(18)22-16-14(21-2)6-3-10(15(16)18)9-12(11)19/h3,6,11-12,17H,4-5,7-9H2,1-2H3/t11-,12+,17-,18-/m0/s1	InChIKey=LLPOLZWFYMWNKH-CMKMFDCUSA-N	01111111111011100111111100000100001001111000111010110111001001000110101001000000110100000001001000001000000001000000000000000000000000000000000000000000000000000000000	Hydrocodone
Nc1ccc(S(=O)(=O)Nc2ccnn2-c2ccccc2)cc1	4-amino-N-(1-phenyl-1H-pyrazol-5-yl)benzene-1-sulfonamide	InChI=1S/C15H14N4O2S/c16-12-6-8-14(9-7-12)22(20,21)18-15-10-11-17-19(15)13-4-2-1-3-5-13/h1-11,18H,16H2	InChIKey=QWCJHSGMANYXCW-UHFFFAOYSA-N	01111101101000011010011010000111010110000110111001000010000010001000011010000010001101110101010001010110111110010011000000000000100001100000000000000000000000000000000	Sulfaphenazole
CC(CCc1ccc(O)cc1)NCCc1ccc(O)c(O)c1	4-(2-{[4-(4-hydroxyphenyl)butan-2-yl]amino}ethyl)benzene-1,2-diol	InChI=1S/C18H23NO3/c1-13(2-3-14-4-7-16(20)8-5-14)19-11-10-15-6-9-17(21)18(22)12-15/h4-9,12-13,19-22H,2-3,10-11H2,1H3	InChIKey=JRWZLRBJNMZMFE-UHFFFAOYSA-N	01111111111101111001111100010000000101110100000010110101001000100010000000011000000010000000001000000000000000001000000000000000000000000000000000000000000000000000000	Dobutamine
N#C[C@@H]1CCCN1C(=O)CNC12CC3CC(CC(O)(C3)C1)C2	(2S)-1-{2-[(3-hydroxyadamantan-1-yl)amino]acetyl}pyrrolidine-2-carbonitrile	InChI=1S/C17H25N3O2/c18-9-14-2-1-3-20(14)15(21)10-19-16-5-12-4-13(6-16)8-17(22,7-12)11-16/h12-14,19,22H,1-8,10-11H2/t12?,13?,14-,16?,17?/m0/s1	InChIKey=SYOKIDBDQMKNDQ-XWTIBIIYSA-N	01110101111111111011010110011100011101110000110011000011100001100110011100110000010110010001000000001000000000000100000000000100000000000000000000000000000000000000000	Vildagliptin
NS(=O)(=O)c1cc(C2(O)NC(=O)c3ccccc32)ccc1Cl	2-chloro-5-(1-hydroxy-3-oxo-2,3-dihydro-1H-isoindol-1-yl)benzene-1-sulfonamide	InChI=1S/C14H11ClN2O4S/c15-11-6-5-8(7-12(11)22(16,20)21)14(19)10-4-2-1-3-9(10)13(18)17-14/h1-7,19H,(H,17,18)(H2,16,20,21)	InChIKey=JIVPVXMEBJLZRO-UHFFFAOYSA-N	01111101111010111010111110110110100110010110010001000010100111011100001010100111001101000000010001010010111110010001000000010000000001100000000000000000000000000000000	Chlorthalidone
CC1(C)O[C@@H]2CO[C@@]3(COS(N)(=O)=O)OC(C)(C)O[C@H]3[C@@H]2O1	[(1R,2S,6S,9R)-4,4,11,11-tetramethyl-3,5,7,10,12-pentaoxatricyclo[7.3.0.0^{2,6}]dodecan-6-yl]methyl sulfamate	InChI=1S/C12H21NO8S/c1-10(2)18-7-5-16-12(6-17-22(13,14)15)9(8(7)19-10)20-11(3,4)21-12/h7-9H,5-6H2,1-4H3,(H2,13,14,15)/t7-,8-,9+,12+/m1/s1	InChIKey=KJADKKWYZYXHBB-XBWDGYHZSA-N	01110111011101110110100001101110001011001011001001000010011011001100101010001110001100000000111001010000011011010000001000000011000001000000000000000000000000000000000	Topiramate
Cc1cc(-c2ccccc2)nnc1NCCN1CCOCC1	4-methyl-N-[2-(morpholin-4-yl)ethyl]-6-phenylpyridazin-3-amine	InChI=1S/C17H22N4O/c1-14-13-16(15-5-3-2-4-6-15)19-20-17(14)18-7-8-21-9-11-22-12-10-21/h2-6,13H,7-12H2,1H3,(H,18,20)	InChIKey=LDMWSLGGVTVJPG-UHFFFAOYSA-N	01111110111101011011011010001101011001100110111010000001011000100010100110010000110010010101000000000100100001000010000000000000100000000000000000000000000000000000000	Minaprine
COc1ccc2c3c1O[C@H]1[C@@H](O)C=C[C@H]4[C@@H](C2)N(C)CC[C@]314	(1S,5R,13R,14S,17R)-10-methoxy-4-methyl-12-oxa-4-azapentacyclo[9.6.1.0^{1,13}.0^{5,17}.0^{7,18}]octadeca-7(18),8,10,15-tetraen-14-ol	InChI=1S/C18H21NO3/c1-19-8-7-18-11-4-5-13(20)17(18)22-16-14(21-2)6-3-10(15(16)18)9-12(11)19/h3-6,11-13,17,20H,7-9H2,1-2H3/t11-,12+,13-,17-,18-/m0/s1	InChIKey=OROGSEYTTFOCAN-DNJOTXNNSA-N	01111111111001100111111100010100000001111000111010110111000001000111101001010000110100000001001000001000000001000000000000000000000000000000000000000000000000000000000	Codeine
CCOC(=O)CCCCCCCCC(C)c1ccccc1I	ethyl 10-(2-iodophenyl)undecanoate	InChI=1S/C19H29IO2/c1-3-22-19(21)15-9-7-5-4-6-8-12-16(2)17-13-10-11-14-18(17)20/h10-11,13-14,16H,3-9,12,15H2,1-2H3	InChIKey=IWRUDYQZPTVTPA-UHFFFAOYSA-N	01111011010111001101001000000000101001101001000010111000011100000000000000000001000000000000000000000000000000000000000000000000000000000001000000000000000000000000000	Iophendylate
CC(Cc1ccc(O)cc1)NCC(O)c1cc(O)cc(O)c1	5-(1-hydroxy-2-{[1-(4-hydroxyphenyl)propan-2-yl]amino}ethyl)benzene-1,3-diol	InChI=1S/C17H21NO4/c1-11(6-12-2-4-14(19)5-3-12)18-10-17(22)13-7-15(20)9-16(21)8-13/h2-5,7-9,11,17-22H,6,10H2,1H3	InChIKey=LSLYOANBFKQKPT-UHFFFAOYSA-N	01111111111101110000110100110000001101010100000000110101000000100010000100000100000010000000000000000000000000001100000000000000000000000000000000000000000000000000000	Fenoterol
Clc1ccc2c(c1)C(N1CCNCC1)=Nc1ccccc1O2	13-chloro-10-(piperazin-1-yl)-2-oxa-9-azatricyclo[9.4.0.0^{3,8}]pentadeca-1(11),3(8),4,6,9,12,14-heptaene	InChI=1S/C17H16ClN3O/c18-12-5-6-15-13(11-12)17(21-9-7-19-8-10-21)20-14-3-1-2-4-16(14)22-15/h1-6,11,19H,7-10H2	InChIKey=QWGDMFLQWFTERH-UHFFFAOYSA-N	01111100111001110011011010001101110001100100111110000101000101110110110100010001110010011101000000000000100001000000000000000000100000000000000000010000000000000000000	Amoxapine
CCN(CC)C(C)CN1c2ccccc2Sc2ccccc21	diethyl[1-(10H-phenothiazin-10-yl)propan-2-yl]amine	InChI=1S/C19H24N2S/c1-4-20(5-2)15(3)14-21-16-10-6-8-12-18(16)22-19-13-9-7-11-17(19)21/h6-13,15H,4-5,14H2,1-3H3	InChIKey=CDOZDBSBBXSXLB-UHFFFAOYSA-N	01011110101101000110011011001101000001000100111000111001001001000110100000000010110001010001000000000000000100000000000000000000001000000000000000000000000000000000000	Ethopropazine
CCCCOc1cc(C(=O)OCCN(CC)CC)ccc1N	2-(diethylamino)ethyl 4-amino-3-butoxybenzoate	InChI=1S/C17H28N2O3/c1-4-7-11-21-16-13-14(8-9-15(16)18)17(20)22-12-10-19(5-2)6-3/h8-9,13H,4-7,10-12,18H2,1-3H3	InChIKey=CMHHMUWAYWTMGS-UHFFFAOYSA-N	01111111111111111111101111001001011001011001100010111101011000000010000100010000111000000000000000000000000000000000000000000000000000000000000000000000000000000000000	Oxybuprocaine
CN1/C(=C(\O)Nc2ccccn2)C(=O)c2sccc2S1(=O)=O	(3Z)-3-{hydroxy[(pyridin-2-yl)amino]methylidene}-2-methyl-2H,3H,4H-1$l^{6},5,2-thieno[2,3-e][1$l^{6},2]thiazine-1,1,4-trione	InChI=1S/C13H11N3O4S2/c1-16-10(13(18)15-9-4-2-3-6-14-9)11(17)12-8(5-7-21-12)22(16,19)20/h2-7,18H,1H3,(H,14,15)/b13-10-	InChIKey=WZWYJBNHTWCXIM-RAXLEYEMSA-N	01111111111010111010111110110111010110010110111001000010100011001101111111100110000101010111010000010100011110010001000001010000101001100000000001000000000000000000000	Tenoxicam
Cc1nccn1CC1CCc2c(c3ccccc3n2C)C1=O	9-methyl-3-[(2-methyl-1H-imidazol-1-yl)methyl]-2,3,4,9-tetrahydro-1H-carbazol-4-one	InChI=1S/C18H19N3O/c1-12-19-9-10-21(12)11-13-7-8-16-17(18(13)22)14-5-3-4-6-15(14)20(16)2/h3-6,9-10,13H,7-8,11H2,1-2H3	InChIKey=FELGMEQIXOGIFQ-UHFFFAOYSA-N	01111110101111101111011110000100000001010100111010100001001001000110011001000000010100010101000000000100000000000000000000000000100000000000000000000000000000000000000	Ondansetron
CN1CC[C@@]23c4c5c(O)ccc4C[C@@H]1[C@]2(O)CCC(=O)[C@@H]3O5	(1S,5R,13R,17S)-10,17-dihydroxy-4-methyl-12-oxa-4-azapentacyclo[9.6.1.0^{1,13}.0^{5,17}.0^{7,18}]octadeca-7(18),8,10-trien-14-one	InChI=1S/C17H19NO4/c1-18-7-6-16-13-9-2-3-10(19)14(13)22-15(16)11(20)4-5-17(16,21)12(18)8-9/h2-3,12,15,19,21H,4-8H2,1H3/t12-,15+,16+,17-/m1/s1	InChIKey=UQCNKQCJZOAFTQ-ISWURRPUSA-N	01111111111011100011111100110100001101110000111010110111001001100110101101011100110100000001001000001000000001000000000000000000000000000000000000000000000000000000000	Oxymorphone
COC(=O)Nc1nc2ccc(C(=O)c3ccccc3)cc2[nH]1	methyl N-(6-benzoyl-1H-1,3-benzodiazol-2-yl)carbamate	InChI=1S/C16H13N3O3/c1-22-16(21)19-15-17-12-8-7-11(9-13(12)18-15)14(20)10-5-3-2-4-6-10/h2-9H,1H3,(H2,17,18,19,21)	InChIKey=OPXLLQIJSORQAM-UHFFFAOYSA-N	01111111111010110000110010000111010100001101011001000000100011000100011001000000000100010100000000000100000000000000000000010000000000000000010100000000000000000000000	Mebendazole
C[C@]12C=CC(=O)C=C1CC[C@@H]1[C@@H]2CC[C@]2(C)OC(=O)CC[C@@H]12	(1R,2S,7S,10S,11R)-7,11-dimethyl-6-oxatetracyclo[8.8.0.0^{2,7}.0^{11,16}]octadeca-12,15-diene-5,14-dione	InChI=1S/C19H24O3/c1-18-9-7-13(20)11-12(18)3-4-14-15(18)8-10-19(2)16(14)5-6-17(21)22-19/h7,9,11,14-16H,3-6,8,10H2,1-2H3/t14-,15+,16+,18+,19+/m1/s1	InChIKey=BPEWUONYVDABNZ-DZBHQSCQSA-N	01110011010010100101110100000110001001110001000010110010001001000101100000000000000000000010000000001000000001000000100000000000000000000000100000000000000000000000000	Testolactone
C[C@]1(O)CC[C@H]2[C@@H]3CCC4=CC(=O)CC[C@]4(C)[C@H]3CC[C@@]21C	(1S,2R,10R,11S,14S,15S)-14-hydroxy-2,14,15-trimethyltetracyclo[8.7.0.0^{2,7}.0^{11,15}]heptadec-6-en-5-one	InChI=1S/C20H30O2/c1-18-9-6-14(21)12-13(18)4-5-15-16(18)7-10-19(2)17(15)8-11-20(19,3)22/h12,15-17,22H,4-11H2,1-3H3/t15-,16+,17+,18+,19+,20+/m1/s1	InChIKey=GCKMFJBGXUYNAG-HLXURNFRSA-N	01110011010010101101010101010000001001110000000010110010001001100101001000011000000000000010000000001000000000000000100000000000000000000000100000000000000000000000000	Methyltestosterone
Cc1cc2c(s1)Nc1ccccc1N=C2N1CCN(C)CC1	5-methyl-8-(4-methylpiperazin-1-yl)-4-thia-2,9-diazatricyclo[8.4.0.0^{3,7}]tetradeca-1(14),3(7),5,8,10,12-hexaene	InChI=1S/C17H20N4S/c1-12-11-13-16(21-9-7-20(2)8-10-21)18-14-5-3-4-6-15(14)19-17(13)22-12/h3-6,11,19H,7-10H2,1-2H3	InChIKey=KVWDHTXUZHCGIO-UHFFFAOYSA-N	01011110101001010111011010001101010001100100111110110001000001000110101001000010110101111101000000000000100000000000000100000000101000000000000000010000000000000000000	Olanzapine
C#C[C@]1(O)CC[C@H]2[C@@H]3CCC4=CC(=O)CC[C@@H]4[C@H]3CC[C@@]21C	(1S,2R,10R,11S,14R,15S)-14-ethynyl-14-hydroxy-15-methyltetracyclo[8.7.0.0^{2,7}.0^{11,15}]heptadec-6-en-5-one	InChI=1S/C20H26O2/c1-3-20(22)11-9-18-17-6-4-13-12-14(21)5-7-15(13)16(17)8-10-19(18,20)2/h1,12,15-18,22H,4-11H2,2H3/t15-,16+,17+,18-,19-,20-/m0/s1	InChIKey=VIKNJXKGJWUCNN-XGXHKTLJSA-N	01110011010010101001010100010000001001110000000010110010001001100101001000011000000000000010000000001000000000000000100000000000000000000000100000000100000000000000000	Norethindrone
COc1ccc([C@@H]2CC(=O)c3c(O)cc(O)cc3O2)cc1O	(2S)-5,7-dihydroxy-2-(3-hydroxy-4-methoxyphenyl)-3,4-dihydro-2H-1-benzopyran-4-one	InChI=1S/C16H14O6/c1-21-13-3-2-8(4-10(13)18)14-7-12(20)16-11(19)5-9(17)6-15(16)22-14/h2-6,14,17-19H,7H2,1H3/t14-/m0/s1	InChIKey=AIONOLUJZLIMTK-AWEZNQCLSA-N	01111011010010101000111100110100001100011100000000000100000001000100100001010100000000000000001000000000100001000100000000000000000000000000000000000000000000000000000	Hesperetin
CC(C)c1ccc2oc3nc(N)c(C(=O)O)cc3c(=O)c2c1	2-amino-5-oxo-7-(propan-2-yl)-5H-chromeno[2,3-b]pyridine-3-carboxylic acid	InChI=1S/C16H14N2O4/c1-7(2)8-3-4-12-9(5-8)13(19)10-6-11(16(20)21)14(17)18-15(10)22-12/h3-7H,1-2H3,(H2,17,18)(H,20,21)	InChIKey=SGRYPYWGNKJSDL-UHFFFAOYSA-N	01111111111010111100111110110111010100010101011001000100100001000100110000100100001000000100100000000100000001000100000000000000100000000000000000000000000000000000000	Amlexanox
O=C1c2cccc3c2[C@@H](CCC3)CN1[C@@H]1CN2CCC1CC2	(5R)-3-[(3S)-1-azabicyclo[2.2.2]octan-3-yl]-3-azatricyclo[7.3.1.0^{5,13}]trideca-1(13),9,11-trien-2-one	InChI=1S/C19H24N2O/c22-19-16-6-2-4-14-3-1-5-15(18(14)16)11-21(19)17-12-20-9-7-13(17)8-10-20/h2,4,6,13,15,17H,1,3,5,7-12H2/t15-,17+/m0/s1	InChIKey=CPZBLNMUGSZIPR-DOTOQJQBSA-N	01111100101011001011011110001100010001110000111011000001100001000110100000100000110000010001000000000000100000000000000000000000000000000000000000000000000000000000000	Palonosetron
CCCN(CCc1cccs1)C1CCc2c(O)cccc2C1	6-{propyl[2-(thiophen-2-yl)ethyl]amino}-5,6,7,8-tetrahydronaphthalen-1-ol	InChI=1S/C19H25NOS/c1-2-11-20(12-10-17-6-4-13-22-17)16-8-9-18-15(14-16)5-3-7-19(18)21/h3-7,13,16,21H,2,8-12,14H2,1H3	InChIKey=KFQYTPMOWPVWEJ-UHFFFAOYSA-N	01111110111101100011011100011100010001110100100010011101001001000110001000011010110101000000000000000000000000000000000000000000001000000000000000000000000000000000000	Rotigotine
CC/C=C\C/C=C\C/C=C\C/C=C\C/C=C\CCCC(=O)O	(5Z,8Z,11Z,14Z,17Z)-icosa-5,8,11,14,17-pentaenoic acid	InChI=1/C20H30O2/c1-2-3-4-5-6-7-8-9-10-11-12-13-14-15-16-17-18-19-20(21)22/h3-4,6-7,9-10,12-13,15-16H,2,5,8,11,14,17-19H2,1H3,(H,21,22)/b4-3-,7-6-,10-9-,13-12-,16-15-	InChIKey=JAZBEHYOTPTENJ-JLNKQSITNA-N	00100011010110000001000000010000001001100001000010001000001000100001000000011000000000000000000000000000000000000000000000000000000000000000000000000000000000000000000	Icosapent
COCCCCC(=NOCCN)c1ccc(C(F)(F)F)cc1	(2-aminoethoxy)({5-methoxy-1-[4-(trifluoromethyl)phenyl]pentylidene})amine	InChI=1S/C15H21F3N2O2/c1-21-10-3-2-4-14(20-22-11-9-19)12-5-7-13(8-6-12)15(16,17)18/h5-8H,2-4,9-11,19H2,1H3/b20-14+	InChIKey=CJOFXWAVKWHTFT-XSFVSMFZSA-N	01111111111101010001000010001000101001101010000110110011011110101010000111000000101010101000000100000000000000000000000000001000000000000000001000000000000000000000000	Fluvoxamine
CCN(CC)C(=O)/C(C#N)=C/c1cc(O)c(O)c([N+](=O)[O-])c1	(2E)-2-cyano-3-(3,4-dihydroxy-5-nitrophenyl)-N,N-diethylprop-2-enamide	InChI=1S/C14H15N3O5/c1-3-16(4-2)14(20)10(8-15)5-9-6-11(17(21)22)13(19)12(18)7-9/h5-7,18-19H,3-4H2,1-2H3/b10-5+	InChIKey=JRURYQJSLYLRLN-BJMVGYQFSA-N	01111111111111101110101110111011010110010010100101101100100000001011010110100100110000100010001110000001000000101000110000000100000000000000001000000000000000000000000	Entacapone
OC(CCN1CCCCC1)(c1ccccc1)C1CCCCC1	1-cyclohexyl-1-phenyl-3-(piperidin-1-yl)propan-1-ol	InChI=1S/C20H31NO/c22-20(18-10-4-1-5-11-18,19-12-6-2-7-13-19)14-17-21-15-8-3-9-16-21/h1,4-5,10-11,19,22H,2-3,6-9,12-17H2	InChIKey=HWHLPVGTWGOCJO-UHFFFAOYSA-N	01111100110101100011010000011100001001100000110010000011000000100010110000011000110000000001000000001000000000000000000000000000000000000000000000000000000000000000000	Trihexyphenidyl
CC1(C)S[C@@H]2[C@H](/N=C/N3CCCCCC3)C(=O)N2[C@H]1C(=O)O	(2S,5R,6R)-6-[(azepan-1-ylmethylidene)amino]-3,3-dimethyl-7-oxo-4-thia-1-azabicyclo[3.2.0]heptane-2-carboxylic acid	InChI=1S/C15H23N3O3S/c1-15(2)11(14(20)21)18-12(19)10(13(18)22-15)16-9-17-7-5-3-4-6-8-17/h9-11,13H,3-8H2,1-2H3,(H,20,21)/b16-9+/t10-,11+,13-/m1/s1	InChIKey=BWWVAEOLVKTZFQ-ISVUSNJMSA-N	01100111111011001111100110011110010001110001111111000011100001000010011100100010110101011101100000001000000000000000000100000000001000000000000000010000000100100000000	Amdinocillin
CN1CCCC(CC2c3ccccc3Sc3ccccc32)C1	1-methyl-3-(9H-thioxanthen-9-ylmethyl)piperidine	InChI=1S/C20H23NS/c1-21-12-6-7-15(14-21)13-18-16-8-2-4-10-19(16)22-20-11-5-3-9-17(18)20/h2-5,8-11,15,18H,6-7,12-14H2,1H3	InChIKey=MJFJKKXQDNNUJF-UHFFFAOYSA-N	01011110100101000011011000001100000001100100111010110001001001000110100001000010110001000001000000000000000100000000000000000000001000000000000000000000000000000000000	Metixene
CCOC(=O)C1=C[C@@H](OC(CC)CC)[C@H](NC(C)=O)[C@@H](N)C1	ethyl (3R,4R,5S)-5-amino-4-acetamido-3-(pentan-3-yloxy)cyclohex-1-ene-1-carboxylate	InChI=1S/C16H28N2O4/c1-5-12(6-2)22-14-9-11(16(20)21-7-3)8-13(17)15(14)18-10(4)19/h9,12-15H,5-8,17H2,1-4H3,(H,18,19)/t13-,14+,15+/m0/s1	InChIKey=VSZGPKBBMSAYNT-RRFJBIMHSA-N	01110111111111111100100111100010011100111001000001101001110000100001010100101000001000010010000000000000000000001000100000000000000000000000000000000000000000000000000	Oseltamivir
CN(C)CCCN1c2ccccc2CCc2ccc(Cl)cc21	(3-{5-chloro-2-azatricyclo[9.4.0.0^{3,8}]pentadeca-1(11),3(8),4,6,12,14-hexaen-2-yl}propyl)dimethylamine	InChI=1S/C19H23ClN2/c1-21(2)12-5-13-22-18-7-4-3-6-15(18)8-9-16-10-11-17(20)14-19(16)22/h3-4,6-7,10-11,14H,5,8-9,12-13H2,1-2H3	InChIKey=GDLIGKIOYRNHDA-UHFFFAOYSA-N	01011110101101000111011010001101100000100100110010110001001101010110000001000001110000100001100000000000000000000000000000000000000000000000000000010000000000000000000	Clomipramine
O=C1CN=C(c2ccccc2Cl)c2cc([N+](=O)[O-])ccc2N1	5-(2-chlorophenyl)-7-nitro-2,3-dihydro-1H-1,4-benzodiazepin-2-one	InChI=1S/C15H10ClN3O3/c16-12-4-2-1-3-10(12)15-11-7-9(19(21)22)5-6-13(11)18-14(20)8-17-15/h1-7H,8H2,(H,18,20)	InChIKey=DGBIGWXXNGSACT-UHFFFAOYSA-N	01111101101011011010111110000111111010010110111101000001100101111110000110100001000000111000000110000001100000100000010000000000000000000000001000010000000000000000000	Clonazepam
O=C(O)c1cc(/N=N/c2ccc(O)c(C(=O)O)c2)ccc1O	5-[(E)-2-(3-carboxy-4-hydroxyphenyl)diazen-1-yl]-2-hydroxybenzoic acid	InChI=1S/C14H10N2O6/c17-11-3-1-7(5-9(11)13(19)20)15-16-8-2-4-12(18)10(6-8)14(21)22/h1-6,17-18H,(H,19,20)(H,21,22)/b16-15+	InChIKey=QQBDLJCYGRGAKP-FOCLMDBBSA-N	01111101111010101000111110110011010100010111000100000100000000000000000010000100000000000000000000000000000000000110000000000000000000000000000000000000000000000000000	Olsalazine
C[C@@H]1C[C@@]2(C)[C@@H](CC[C@H]3[C@@H]4CC[C@H](O)[C@@]4(C)CC[C@@H]32)CC1=O	(1S,2S,4R,7S,10R,11S,14S,15S)-14-hydroxy-2,4,15-trimethyltetracyclo[8.7.0.0^{2,7}.0^{11,15}]heptadecan-5-one	InChI=1S/C20H32O2/c1-12-11-20(3)13(10-17(12)21)4-5-14-15-6-7-18(22)19(15,2)9-8-16(14)20/h12-16,18,22H,4-11H2,1-3H3/t12-,13+,14+,15+,16+,18+,19+,20+/m1/s1	InChIKey=IKXILDNPCZPPRV-RFMGOVQKSA-N	01110011010010101101010101010000001001110000000010110010001001100100001000011000000000000000000000001000000000000000000000000000000000000000000000000000000000000000000	Drostanolone
C[C@H](Cc1ccc(O)c(O)c1)[C@@H](C)Cc1ccc(O)c(O)c1	4-[(2S,3R)-3-[(3,4-dihydroxyphenyl)methyl]-2-methylbutyl]benzene-1,2-diol	InChI=1S/C18H22O4/c1-11(7-13-3-5-15(19)17(21)9-13)12(2)8-14-4-6-16(20)18(22)10-14/h3-6,9-12,19-22H,7-8H2,1-2H3/t11-,12+	InChIKey=HCZKYJDFEPMADG-TXEJJXNPSA-N	01111011010100101100111100110000000101010100000000110100000000000000000000010000000000000000001000000000000000001000000000000000000000000000000000000000000000000000000	Masoprocol
CN1[C@@H]2C[C@@H](OC(=O)[C@H](CO)c3ccccc3)C[C@H]1[C@@H]1O[C@@H]12	(1R,2R,4S,5S,7S)-9-methyl-3-oxa-9-azatricyclo[3.3.1.0^{2,4}]nonan-7-yl (2S)-3-hydroxy-2-phenylpropanoate	InChI=1S/C17H21NO4/c1-18-13-7-11(8-14(18)16-15(13)22-16)21-17(20)12(9-19)10-5-3-2-4-6-10/h2-6,11-16,19H,7-9H2,1H3/t11-,12-,13-,14+,15-,16+/m1/s1	InChIKey=STECJAGHUSJQJN-FWXGHANASA-N	01111111111111100010110100110100001000111001111000100001010001000100111101000100010110000001000000000000000001000000000000000000000000000000000010010010000000000000000	Scopolamine
CC(=O)c1ccc(S(=O)(=O)NC(=O)NC2CCCCC2)cc1	1-[(4-acetylbenzene)sulfonyl]-3-cyclohexylurea	InChI=1S/C15H20N2O4S/c1-11(18)12-7-9-14(10-8-12)22(20,21)17-15(19)16-13-5-3-2-4-6-13/h7-10,13H,2-6H2,1H3,(H2,16,17,19)	InChIKey=VGZSUPCWNCWDAN-UHFFFAOYSA-N	01111111101010110011110010100010010111100010000011000011100010101000010010011110000001000100010001010010011110010001000000010000010001100000000000000000000000000000000	Acetohexamide
OC(Cn1cncn1)(Cn1cncn1)c1ccc(F)cc1F	2-(2,4-difluorophenyl)-1,3-bis(1H-1,2,4-triazol-1-yl)propan-2-ol	InChI=1S/C13H12F2N6O/c14-10-1-2-11(12(15)3-10)13(22,4-20-8-16-6-18-20)5-21-9-17-7-19-21/h1-3,6-9,22H,4-5H2	InChIKey=RFHAOTPXVQNOHP-UHFFFAOYSA-N	01111100111101101010001010011100101010000110111000000011000100100010011110000001000100110101000000001100000000000010000000001000000000000000000000000000000000000000000	Fluconazole
CN(CC=Cc1ccccc1)Cc1cccc2ccccc21	methyl(naphthalen-1-ylmethyl)(3-phenylprop-2-en-1-yl)amine	InChI=1S/C21H21N/c1-22(16-8-11-18-9-3-2-4-10-18)17-20-14-7-13-19-12-5-6-15-21(19)20/h2-15H,16-17H2,1H3/b11-8+	InChIKey=OZGNYLLQHRPOBR-DHZHZOJOSA-N	01011110100101000010010000001000000000000100100000010000000001000111000001000000110000000000000000000000000000000000000000000000000000000000000000000000000000000000000	Naftifine
CC(C=CC1=C(C)CCCC1(C)C)=CC=CC(C)=CC(=O)O	3,7-dimethyl-9-(2,6,6-trimethylcyclohex-1-en-1-yl)nona-2,4,6,8-tetraenoic acid	InChI=1S/C20H28O2/c1-15(8-6-9-16(2)14-19(21)22)11-12-18-17(3)10-7-13-20(18,4)5/h6,8-9,11-12,14H,7,10,13H2,1-5H3,(H,21,22)/b9-6+,12-11+,15-8+,16-14+	InChIKey=SHGAZHPCJJPHSC-YCNIQYBTSA-N	01110011010010001101000001010000000000100001000010110010001000000001000000000000000000000010100000001000000000000000100000000000000000000000000000000000000000000000000	Tretinoin
CN(CC=CC#CC(C)(C)C)Cc1cccc2ccccc21	(6,6-dimethylhept-2-en-4-yn-1-yl)(methyl)(naphthalen-1-ylmethyl)amine	InChI=1S/C21H25N/c1-21(2,3)15-8-5-9-16-22(4)17-19-13-10-12-18-11-6-7-14-20(18)19/h5-7,9-14H,16-17H2,1-4H3/b9-5+	InChIKey=DOMXUEMWDBAQBQ-WEVVVXLNSA-N	01011110100101000110010001001000000000000100100000010010000001000111000001000000110000000000100000001000000000000000000000000000000000000000000000000100000000000000000	Terbinafine
CN1CCC(=C2c3ccsc3C(=O)Cc3ccccc32)CC1	2-(1-methylpiperidin-4-ylidene)-6-thiatricyclo[8.4.0.0^{3,7}]tetradeca-1(10),3(7),4,11,13-pentaen-8-one	InChI=1S/C19H19NOS/c1-20-9-6-13(7-10-20)18-15-5-3-2-4-14(15)12-17(21)19-16(18)8-11-22-19/h2-5,8,11H,6-7,9-10,12H2,1H3	InChIKey=ZCVMWBYGMWKGHF-UHFFFAOYSA-N	01111110100011100011011100001100001001110100111010110001000001000111101001000010110101000011000000000000100000000000100000000000001000000000000000010000000000000000000	Ketotifen
CCN(CC)CCOC(=O)C1(C2CCCCC2)CCCCC1	2-(diethylamino)ethyl 1-cyclohexylcyclohexane-1-carboxylate	InChI=1S/C19H35NO2/c1-3-20(4-2)15-16-22-18(21)19(13-9-6-10-14-19)17-11-7-5-8-12-17/h17H,3-16H2,1-2H3	InChIKey=CURUTKGFNZGFSE-UHFFFAOYSA-N	01110111110111000111010000001000001001101001100010101011011000000010000100000000110000000000000000001000100000000000000000000000000000000000000000000000000000000000000	Dicyclomine
CNCCC(Oc1ccc(C(F)(F)F)cc1)c1ccccc1	methyl({3-phenyl-3-[4-(trifluoromethyl)phenoxy]propyl})amine	InChI=1S/C17H18F3NO/c1-21-12-11-16(13-5-3-2-4-6-13)22-15-9-7-14(8-10-15)17(18,19)20/h2-10,16,21H,11-12H2,1H3	InChIKey=RTHCYVBBDHJXIQ-UHFFFAOYSA-N	01111110110101110001010100000000101000011100000010110111000110100010010001000000100010000000000000000000000000000000000000001000000000000000000000000000000000000000000	Fluoxetine
CN1CCC(=C2c3ccccc3C=Cc3ccccc32)CC1	1-methyl-4-{tricyclo[9.4.0.0^{3,8}]pentadeca-1(11),3(8),4,6,9,12,14-heptaen-2-ylidene}piperidine	InChI=1S/C21H21N/c1-22-14-12-18(13-15-22)21-19-8-4-2-6-16(19)10-11-17-7-3-5-9-20(17)21/h2-11H,12-15H2,1H3	InChIKey=JJCFRYNCJDLXIK-UHFFFAOYSA-N	01011110100001000011011000001100000001100100110010110001000001000111100001000000110000000011000000000000100000000000100000000000000000000000000000010000000000000000000	Cyproheptadine
C=C1C[C@H]2[C@@H]3CCC(=O)[C@@]3(C)CC[C@@H]2[C@@]2(C)C=CC(=O)C=C12	(1S,2R,10R,11S,15S)-2,15-dimethyl-8-methylidenetetracyclo[8.7.0.0^{2,7}.0^{11,15}]heptadeca-3,6-diene-5,14-dione	InChI=1S/C20H24O2/c1-12-10-14-15-4-5-18(22)20(15,3)9-7-16(14)19(2)8-6-13(21)11-17(12)19/h6,8,11,14-16H,1,4-5,7,9-10H2,2-3H3/t14-,15-,16-,19+,20-/m0/s1	InChIKey=BFYIZQONLCFLEV-DAELLWKTSA-N	01110011000010101101010100000010001001110000000010110010001001000101001000000000000000000010000000001000000000000000100000000000000010000000100000000000000000000000000	Exemestane
CC1(C)NC(=O)N(c2ccc([N+](=O)[O-])c(C(F)(F)F)c2)C1=O	5,5-dimethyl-3-[4-nitro-3-(trifluoromethyl)phenyl]imidazolidine-2,4-dione	InChI=1S/C12H10F3N3O4/c1-11(2)9(19)17(10(20)16-11)6-3-4-8(18(21)22)7(5-6)12(13,14)15/h3-5H,1-2H3,(H,16,20)	InChIKey=XWXYUMMDTVBTOU-UHFFFAOYSA-N	01111111101010011110101110100111110010010010111101000010100110001000011110100100010100010101100110001001100000100000010000001000010000000000001000000000000000000000000	Nilutamide
O=C(O)CCc1nc(-c2ccccc2)c(-c2ccccc2)o1	3-(diphenyl-1,3-oxazol-2-yl)propanoic acid	InChI=1S/C18H15NO3/c20-16(21)12-11-15-19-17(13-7-3-1-4-8-13)18(22-15)14-9-5-2-6-10-14/h1-10H,11-12H2,(H,20,21)	InChIKey=OFPXSFXSNFPTHF-UHFFFAOYSA-N	01111101011110101001111000010100001000000101011011000001100000100000001100101000000100000000000000000100100001000000000000000000000000000000000000000000000000000000000	Oxaprozin
CCN1CCC[C@H]1CNC(=O)c1c(OC)ccc(Br)c1OC	3-bromo-N-{[(2S)-1-ethylpyrrolidin-2-yl]methyl}-2,6-dimethoxybenzamide	InChI=1S/C16H23BrN2O3/c1-4-19-9-5-6-11(19)10-18-16(20)14-13(21-2)8-7-12(17)15(14)22-3/h7-8,11H,4-6,9-10H2,1-3H3,(H,18,20)/t11-/m0/s1	InChIKey=GUJRSXAPGDDABA-NSHDSACASA-N	01111111111111111111101111001100100001111000110011101101101100000010011001111101110110010001000000000000000000000000000010000000000000000000000000000000000000000000000	Remoxipride
CC(=O)Oc1c(C)cc(OCC(O)CNC(C)C)c(C)c1C	4-{2-hydroxy-3-[(propan-2-yl)amino]propoxy}-2,3,6-trimethylphenyl acetate	InChI=1S/C17H27NO4/c1-10(2)18-8-15(20)9-21-16-7-11(3)17(22-14(6)19)13(5)12(16)4/h7,10,15,18,20H,8-9H2,1-6H3	InChIKey=BQIPXWYNLPYNHW-UHFFFAOYSA-N	01111111111111111100101101111000001100011001000000100100011000100010010100001000000010000000101000000000000000001000000000000000000000000000000000000000000000000000000	Metipranolol
CCOC(=O)c1ncn2c1CN(C)C(=O)c1cc(F)ccc1-2	ethyl 12-fluoro-8-methyl-9-oxo-2,4,8-triazatricyclo[8.4.0.0^{2,6}]tetradeca-1(10),3,5,11,13-pentaene-5-carboxylate	InChI=1S/C15H14FN3O3/c1-3-22-15(21)13-12-7-18(2)14(20)10-6-9(16)4-5-11(10)19(12)8-17-13/h4-6,8H,3,7H2,1-2H3	InChIKey=OFBIFZUFASYYRE-UHFFFAOYSA-N	01111111111111001110101110001111100000011101111001011001110101000110011101100001110100110101000000000100000000000000000000001000000000000000000000010000000000000000000	Flumazenil
Cc1cccc(N(C)C(=S)Oc2ccc3ccccc3c2)c1	N-methyl-N-(3-methylphenyl)-1-(naphthalen-2-yloxy)methanethioamide	InChI=1S/C19H17NOS/c1-14-6-5-9-17(12-14)20(2)19(22)21-18-11-10-15-7-3-4-8-16(15)13-18/h3-13H,1-2H3	InChIKey=FUSNMLFNXJSCDI-UHFFFAOYSA-N	01111110111000100110010100000001010000011100100001000100100011000100000001000010010001000000010000000000000000000000000100000000000000000000000000000000000000000000000	Tolnaftate
COC(=O)[C@@H]1[C@H]2CC[C@@H](C[C@@H]1OC(=O)c1ccccc1)N2C	methyl (1R,2R,3S,5S)-3-(benzoyloxy)-8-methyl-8-azabicyclo[3.2.1]octane-2-carboxylate	InChI=1S/C17H21NO4/c1-18-12-8-9-13(18)15(17(20)21-2)14(10-12)22-16(19)11-6-4-3-5-7-11/h3-7,12-15H,8-10H2,1-2H3/t12-,13+,14-,15+/m0/s1	InChIKey=ZPUCINDJVBIVPJ-LJISPDSOSA-N	01111111111010101111110100100110001001111001110010100001001001000000111001000100010100000001000000000000000000000000000000000000000000000000000000010000000000000000000	Cocaine
CC(=C\C(=O)O)/C=C\C=C(C)/C=C/C1=C(C)CCCC1(C)C	(2E,4E,6Z,8E)-3,7-dimethyl-9-(2,6,6-trimethylcyclohex-1-en-1-yl)nona-2,4,6,8-tetraenoic acid	InChI=1S/C20H28O2/c1-15(8-6-9-16(2)14-19(21)22)11-12-18-17(3)10-7-13-20(18,4)5/h6,8-9,11-12,14H,7,10,13H2,1-5H3,(H,21,22)/b9-6+,12-11+,15-8-,16-14+	InChIKey=SHGAZHPCJJPHSC-ZVCIMWCZSA-N	01110011010010001101000001010000000000100001000010110010001000000001000000000000000000000010100000001000000000000000100000000000000000000000000000000000000000000000000	Alitretinoin
CCOCCn1c2ccccc2nc1N1CCCN(C)CC1	1-(2-ethoxyethyl)-2-(4-methyl-1,4-diazepan-1-yl)-1H-1,3-benzodiazole	InChI=1S/C17H26N4O/c1-3-22-14-13-21-16-8-5-4-7-15(16)18-17(21)20-10-6-9-19(2)11-12-20/h4-5,7-8H,3,6,9-14H2,1-2H3	InChIKey=KBUZBQVCBVDWKX-UHFFFAOYSA-N	01111110111101001111001010001101011001101100111010111001011011000110001101000000110100110101000000000100100000000000000000000000000000000000010000010000000000000000000	Emedastine
O=C(O)C1N=C(c2ccccc2)c2cc(Cl)ccc2NC1=O	7-chloro-2-oxo-5-phenyl-2,3-dihydro-1H-1,4-benzodiazepine-3-carboxylic acid	InChI=1S/C16H11ClN2O3/c17-10-6-7-12-11(8-10)13(9-4-2-1-3-5-9)19-14(16(21)22)15(20)18-12/h1-8,14H,(H,18,20)(H,21,22)	InChIKey=XDDJGVMJFWAHJX-UHFFFAOYSA-N	01111101111010011000111110010111100100010101011101000000100101010100010100100101000000111000000000000000100000000100000000000000000000000000000000010000000000000000000	Clorazepate
CC(C1=C(CCN(C)C)Cc2ccccc21)c1ccccn1	dimethyl(2-{3-[1-(pyridin-2-yl)ethyl]-1H-inden-2-yl}ethyl)amine	InChI=1S/C20H24N2/c1-15(19-10-6-7-12-21-19)20-17(11-13-22(2)3)14-16-8-4-5-9-18(16)20/h4-10,12,15H,11,13-14H2,1-3H3	InChIKey=MVMQESMQSYOVGV-UHFFFAOYSA-N	01011110101101001111011011000100000001000100110010110001001001000111101001000000110000000010100000000100000000000000100000000000000000000000000000000000000000000000000	Dimethindene
CCn1cc(C(=O)O)c(=O)c2ccc(-c3ccncc3)cc21	1-ethyl-4-oxo-7-(pyridin-4-yl)-1,4-dihydroquinoline-3-carboxylic acid	InChI=1S/C17H14N2O3/c1-2-19-10-14(17(21)22)16(20)13-4-3-12(9-15(13)19)11-5-7-18-8-6-11/h3-10H,2H2,1H3,(H,21,22)	InChIKey=XBPZXDSZHPDXQU-UHFFFAOYSA-N	01111111111111101010111110010110000000010101111000001100000001000110110000000100010000000001000000000100100000000000000000000000000000000000000000000000000000000000000	Rosoxacin
C[C@]1(O)CC[C@H]2[C@@H]3CC[C@H]4CC(=O)OC[C@]4(C)[C@H]3CC[C@@]21C	(1S,2S,7S,10R,11S,14S,15S)-14-hydroxy-2,14,15-trimethyl-4-oxatetracyclo[8.7.0.0^{2,7}.0^{11,15}]heptadecan-5-one	InChI=1S/C19H30O3/c1-17-11-22-16(20)10-12(17)4-5-13-14(17)6-8-18(2)15(13)7-9-19(18,3)21/h12-15,21H,4-11H2,1-3H3/t12-,13+,14-,15-,17-,18-,19-/m0/s1	InChIKey=QSLJIVKCVHQPLV-PEMPUTJUSA-N	01110011010011101101110101010100001001110001000010110010011001100100101000011000000000000000000000001000000001000000000000000000000000000000000000000000000000000000000	Oxandrolone
OC[C@H]1O[C@](O)(CO)[C@@H](O)[C@@H]1O[C@@H]1O[C@H](CO)[C@H](O)[C@H](O)[C@H]1O	(2S,3R,4S,5R,6R)-2-{[(2R,3S,4S,5R)-4,5-dihydroxy-2,5-bis(hydroxymethyl)oxolan-3-yl]oxy}-6-(hydroxymethyl)oxane-3,4,5-triol	InChI=1S/C12H22O11/c13-1-4-6(16)7(17)8(18)11(21-4)22-9-5(2-14)23-12(20,3-15)10(9)19/h4-11,13-20H,1-3H2/t4-,5-,6+,7+,8-,9-,10+,11+,12-/m1/s1	InChIKey=JCQLYHFGKNRPGE-FCVZTGTOSA-N	01110001010101101000100100111100001100111001001000000010010000100000101000011100000110000000001000000000000001001100000000000000000000000000000000000000000000000000000	Lactulose
CN1c2ccc([N+](=O)[O-])cc2C(c2ccccc2F)=NCC1=O	5-(2-fluorophenyl)-1-methyl-7-nitro-2,3-dihydro-1H-1,4-benzodiazepin-2-one	InChI=1S/C16H12FN3O3/c1-19-14-7-6-10(20(22)23)8-12(14)16(18-9-15(19)21)11-4-2-3-5-13(11)17/h2-8H,9H2,1H3	InChIKey=PPTYJKAXVCCBDU-UHFFFAOYSA-N	01111111101011001010111110000111111010010110111101100001100101001110000111100001010000111001000110000001100000100000010000001000000000000000001000010000000000000000000	Flunitrazepam
C[N+]1(C)CCC(OC(=O)C(O)(c2ccccc2)C2CCCC2)C1	3-[(2-cyclopentyl-2-hydroxy-2-phenylacetyl)oxy]-1,1-dimethylpyrrolidin-1-ium	InChI=1S/C19H28NO3/c1-20(2)13-12-17(14-20)23-18(21)19(22,16-10-6-7-11-16)15-8-4-3-5-9-15/h3-5,8-9,16-17,22H,6-7,10-14H2,1-2H3/q+1	InChIKey=ANGKOCUUWGHLCE-UHFFFAOYSA-N	01111111110011100111100100011100001001011001110010110011001000000010011101011000110100000001101000001000000000000000010000000000000000001000000000000000000000000000000	Glycopyrrolate
C=CCN1CCCC1CNC(=O)c1cc2n[nH]nc2cc1OC	6-methoxy-N-{[1-(prop-2-en-1-yl)pyrrolidin-2-yl]methyl}-2H-1,2,3-benzotriazole-5-carboxamide	InChI=1S/C16H21N5O2/c1-3-6-21-7-4-5-11(21)10-17-16(22)12-8-13-14(19-20-18-13)9-15(12)23-2/h3,8-9,11H,1,4-7,10H2,2H3,(H,17,22)(H,18,19,20)	InChIKey=KSEYRUGYKHXGFW-UHFFFAOYSA-N	01111111111111111011001110001100000111111110111011000101100001000111011011111100110110110101000011000100000000000010000000000000000010000000000000000000000000000000000	Alizapride
COc1cc2c(cc1OC)C1CC(=O)C(CC(C)C)CN1CC2	9,10-dimethoxy-3-(2-methylpropyl)-1H,2H,3H,4H,6H,7H,11bH-pyrido[2,1-a]isoquinolin-2-one	InChI=1S/C19H27NO3/c1-12(2)7-14-11-20-6-5-13-8-18(22-3)19(23-4)9-15(13)16(20)10-17(14)21/h8-9,12,14,16H,5-7,10-11H2,1-4H3	InChIKey=MKJIEFSOBYUXJB-UHFFFAOYSA-N	01111111111111101111111101001100001001111000110010010101001001000110110001000000110000000000101000000000000000000000000000000000000000000000000000000000000000000000000	Tetrabenazine
Cn1nc(C(=O)NC2CC3CCCC(C2)N3C)c2ccccc21	1-methyl-N-{9-methyl-9-azabicyclo[3.3.1]nonan-3-yl}-1H-indazole-3-carboxamide	InChI=1S/C18H24N4O/c1-21-13-6-5-7-14(21)11-12(10-13)19-18(23)17-15-8-3-4-9-16(15)22(2)20-17/h3-4,8-9,12-14H,5-7,10-11H2,1-2H3,(H,19,23)	InChIKey=MFWNKCLOYSRHCJ-UHFFFAOYSA-N	01111110101010010111010010000100010001100110111011100001101001100100111111110000010100110001000000000100000000000010000000000000000000000000000000000000000000000000000	Granisetron
CC(=O)OCC1=C(C(=O)O)N2C(=O)[C@@H](NC(=O)CC#N)[C@H]2SC1	(6R,7R)-3-[(acetyloxy)methyl]-7-(2-cyanoacetamido)-8-oxo-5-thia-1-azabicyclo[4.2.0]oct-2-ene-2-carboxylic acid	InChI=1S/C13H13N3O6S/c1-6(17)22-4-7-5-23-12-9(15-8(18)2-3-14)11(19)16(12)10(7)13(20)21/h9,12H,2,4-5H2,1H3,(H,15,18)(H,20,21)/t9-,12-/m1/s1	InChIKey=RRYMAQUWDLIUPV-BXKDBHETSA-N	01110111111111011010100110111110011100011001111001100001110001100101110100110010010001110010000000000000000000000000100101000100001000000000000000000000000100100000000	Cefacetrile
CCn1cc(C(=O)O)c(=O)c2cc(F)c(N3CCNCC3)cc21	1-ethyl-6-fluoro-4-oxo-7-(piperazin-1-yl)-1,4-dihydroquinoline-3-carboxylic acid	InChI=1S/C16H18FN3O3/c1-2-19-9-11(16(22)23)15(21)10-7-12(17)14(8-13(10)19)20-5-3-18-4-6-20/h7-9,18H,2-6H2,1H3,(H,22,23)	InChIKey=OGJPXUAPXNRGGI-UHFFFAOYSA-N	01111111111111111011111110011111110101110101111010001101000101100110110000010101110010110001000000000100100000000000000000001000000000000000000000000000000000000000000	Norfloxacin
Clc1sccc1COC(Cn1ccnc1)c1ccc(Cl)cc1Cl	1-{2-[(2-chlorothiophen-3-yl)methoxy]-2-(2,4-dichlorophenyl)ethyl}-1H-imidazole	InChI=1S/C16H13Cl3N2OS/c17-12-1-2-13(14(18)7-12)15(8-21-5-4-20-10-21)22-9-11-3-6-23-16(11)19/h1-7,10,15H,8-9H2	InChIKey=QXHHHPZILQDDPS-UHFFFAOYSA-N	01111100110101101010001010001100101001001100111000000000010100010010001100000011010101010101000000000100000000000000000000000000001000000000000000000000000000000000000	Tioconazole
CC(C)C1CCC(C(=O)N[C@H](Cc2ccccc2)C(=O)O)CC1	(2R)-3-phenyl-2-{[4-(propan-2-yl)cyclohexyl]formamido}propanoic acid	InChI=1S/C19H27NO3/c1-13(2)15-8-10-16(11-9-15)18(21)20-17(19(22)23)12-14-6-4-3-5-7-14/h3-7,13,15-17H,8-12H2,1-2H3,(H,20,21)(H,22,23)/t15?,16-,17-/m1/s1	InChIKey=OELFLUMRDSZNSF-YJEKIOLLSA-N	01111111111110010101110000010010000101100001000011100001101000100000000100111000000000000000100000000000000000001000000000000000000000000000000000000000000000000000000	Nateglinide
O=C(c1ccc(C(F)(F)F)cc1[N+](=O)[O-])C1C(=O)CCCC1=O	2-{[2-nitro-4-(trifluoromethyl)phenyl]carbonyl}cyclohexane-1,3-dione	InChI=1S/C14H10F3NO5/c15-14(16,17)7-4-5-8(9(6-7)18(22)23)13(21)12-10(19)2-1-3-11(12)20/h4-6,12H,1-3H2	InChIKey=OUBCNLGXQFSTLU-UHFFFAOYSA-N	01111101101010101011111100100011111010110010100110000010000110001000010010000100000000000000000110000001000000100000010000001000000000000000001000000000000000000000000	Nitisinone
CN1[C@@H]2CC[C@H]1C[C@@H](OC(c1ccccc1)c1ccccc1)C2	(1R,3R,5S)-3-(diphenylmethoxy)-8-methyl-8-azabicyclo[3.2.1]octane	InChI=1S/C21H25NO/c1-22-18-12-13-19(22)15-20(14-18)23-21(16-8-4-2-5-9-16)17-10-6-3-7-11-17/h2-11,18-21H,12-15H2,1H3/t18-,19+,20+	InChIKey=GIJXKZJWITVLHI-PMOLBWCYSA-N	01111110111000100011010100000100001001111100110010100001001001000000111001000000010100000001000000000000000000000000000000000000000000000000000000010000000000000000000	Benzatropine
CCN(C(C)=O)c1cccc(-c2ccnc3c(C#N)cnn32)c1	N-(3-{3-cyanopyrazolo[1,5-a]pyrimidin-7-yl}phenyl)-N-ethylacetamide	InChI=1S/C17H15N5O/c1-3-21(12(2)23)15-6-4-5-13(9-15)16-7-8-19-17-14(10-18)11-20-22(16)17/h4-9,11H,3H2,1-2H3	InChIKey=HUNXMJYCHXQEGX-UHFFFAOYSA-N	01111110101111000110010010000101010000000110111001101000100001000110101010100000010100110100000000000100100000000010000000000100100000000000000000000000000000000000000	Zaleplon
CC(=O)N[C@H]1[C@H]([C@H](O)[C@H](O)CO)OC(C(=O)O)=C[C@@H]1N=C(N)N	(2R,3R,4S)-4-[(diaminomethylidene)amino]-3-acetamido-2-[(1R,2R)-1,2,3-trihydroxypropyl]-3,4-dihydro-2H-pyran-6-carboxylic acid	InChI=1S/C12H20N4O7/c1-4(18)15-8-5(16-12(13)14)2-7(11(21)22)23-10(8)9(20)6(19)3-17/h2,5-6,8-10,17,19-20H,3H2,1H3,(H,15,18)(H,21,22)(H4,13,14,16)/t5-,6+,8+,9+,10+/m0/s1	InChIKey=ARAIBEBZBOPLMB-UFGQHTETSA-N	01110111111111111000100010110110011100000001000101000000110010100001110100101100001010011110001000000000000001001100000000010000000000000000010000000000000000000000000	Zanamivir
CC1(C)S[C@@H]2[C@H](NC(=O)Cc3ccccc3)C(=O)N2[C@H]1C(=O)O	(2S,5R,6R)-3,3-dimethyl-7-oxo-6-(2-phenylacetamido)-4-thia-1-azabicyclo[3.2.0]heptane-2-carboxylic acid	InChI=1S/C16H18N2O4S/c1-16(2)12(15(21)22)18-13(20)11(14(18)23-16)17-10(19)8-9-6-4-3-5-7-9/h3-7,11-12,14H,8H2,1-2H3,(H,17,19)(H,21,22)/t11-,12+,14-/m1/s1	InChIKey=JGSARLDLIJGVTE-MBNYWOFBSA-N	01111111111110011110100110110110011100010001111001000011100001100000011100100010010101010000100000001000000000000000000100000000001000000000000000010000000100100000000	Penicillin G
CN1/C(=C(/O)Nc2ccccn2)C(=O)c2sc(Cl)cc2S1(=O)=O	(3E)-6-chloro-3-{hydroxy[(pyridin-2-yl)amino]methylidene}-2-methyl-2H,3H,4H-1$l^{6},5,2-thieno[2,3-e][1$l^{6},2]thiazine-1,1,4-trione	InChI=1S/C13H10ClN3O4S2/c1-17-10(13(19)16-9-4-2-3-5-15-9)11(18)12-7(23(17,20)21)6-8(14)22-12/h2-6,19H,1H3,(H,15,16)/b13-10+	InChIKey=OXROWJKCGCOJDO-JLHYYAGUSA-N	01111111111010111010111110110111110110010110111001000010100111011101111111100111000101010111010000010100011110010001000001010000101001100000000001000000000000000000000	Lornoxicam
Cc1nnc2n1-c1ccc(Cl)cc1C(c1ccccc1Cl)=NC2	12-chloro-9-(2-chlorophenyl)-3-methyl-2,4,5,8-tetraazatricyclo[8.4.0.0^{2,6}]tetradeca-1(10),3,5,8,11,13-hexaene	InChI=1S/C17H12Cl2N4/c1-10-21-22-16-9-20-17(12-4-2-3-5-14(12)19)13-8-11(18)6-7-15(13)23(10)16/h2-8H,9H2,1H3	InChIKey=JOFWLTCLBGQGBO-UHFFFAOYSA-N	01011110101001001010011010000101100000000110111100000001001101010110001010000001010100111100000000000100100000000010000000000000100000000000000000010000000000000000000	Triazolam
N#C[C@@H]1C[C@@H]2C[C@@H]2N1C(=O)[C@@H](N)C12CC3CC(CC(O)(C3)C1)C2	(1S,3S,5S)-2-[(2S)-2-amino-2-(3-hydroxyadamantan-1-yl)acetyl]-2-azabicyclo[3.1.0]hexane-3-carbonitrile	InChI=1S/C18H25N3O2/c19-8-13-2-12-3-14(12)21(13)16(22)15(20)17-4-10-1-11(5-17)7-18(23,6-10)9-17/h10-15,23H,1-7,9,20H2/t10?,11?,12-,13+,14+,15-,17?,18?/m1/s1	InChIKey=QGJUIPDUBHWZPV-SGTAVMJGSA-N	01110101111010111010010110010100001101110000110001000011100001100100101100111000011100010001000000001000000000000000000000000100000000000000000010000000000000000000000	Saxagliptin
C#C[C@]1(O)CC[C@H]2[C@@H]3CCc4cc(OC)ccc4[C@H]3CC[C@@]21C	(1S,10R,11S,14R,15S)-14-ethynyl-5-methoxy-15-methyltetracyclo[8.7.0.0^{2,7}.0^{11,15}]heptadeca-2(7),3,5-trien-14-ol	InChI=1S/C21H26O2/c1-4-21(22)12-10-19-18-7-5-14-13-15(23-3)6-8-16(14)17(18)9-11-20(19,21)2/h1,6,8,13,17-19,22H,5,7,9-12H2,2-3H3/t17-,18-,19+,20+,21+/m1/s1	InChIKey=IMSSROKUHAOUJS-MJCUULBUSA-N	01111011010000101101011100010000001001111000000010110110001001100100001001011000000000000000000000001000000000000000000000000000000000000000000000000100000000000000000	Mestranol
Cc1cnc(NC(=O)C2=C(O)c3ccccc3S(=O)(=O)N2C)s1	4-hydroxy-2-methyl-N-(5-methyl-1,3-thiazol-2-yl)-1,1-dioxo-2H-1$l^{6},2-benzothiazine-3-carboxamide	InChI=1S/C14H13N3O4S2/c1-8-7-15-14(22-8)16-13(19)11-12(18)9-5-3-4-6-10(9)23(20,21)17(11)2/h3-7,18H,1-2H3,(H,15,16,19)	InChIKey=ZRVUJXDFFKFLMG-UHFFFAOYSA-N	01111111111010111110111110110111010110010110111001000010100011001101111111100110000101010111010000010100011110010101000101000000001001100000000000000000000000000000000	Meloxicam
C#C[C@]1(O)C=C[C@H]2[C@@H]3CCC4=CC(=O)CC[C@@H]4[C@H]3CC[C@@]21CC	(1S,2R,10R,11S,14R,15S)-15-ethyl-14-ethynyl-14-hydroxytetracyclo[8.7.0.0^{2,7}.0^{11,15}]heptadeca-6,12-dien-5-one	InChI=1S/C21H26O2/c1-3-20-11-9-17-16-8-6-15(22)13-14(16)5-7-18(17)19(20)10-12-21(20,23)4-2/h2,10,12-13,16-19,23H,3,5-9,11H2,1H3/t16-,17+,18+,19-,20-,21-/m0/s1	InChIKey=SIGSPDASOTUPFS-XUDSTZEESA-N	01110011010110101001010100010000001001110000000010101010001001000101001000011000000000000010000000001000000000000000100000000000000000000000100000000100000000000000000	Gestodene
CNC(=O)[C@@H](NC(=O)[C@H](CC(C)C)[C@H](O)C(=O)NO)C(C)(C)C	(2S,3R)-N-[(1S)-2,2-dimethyl-1-(methylcarbamoyl)propyl]-N',2-dihydroxy-3-(2-methylpropyl)butanediamide	InChI=1S/C15H29N3O5/c1-8(2)7-9(10(19)13(21)18-23)12(20)17-11(14(22)16-6)15(3,4)5/h8-11,19,23H,7H2,1-6H3,(H,16,22)(H,17,20)(H,18,21)/t9-,10+,11-/m1/s1	InChIKey=OCSMOTCMPXTDND-OUAUKWLOSA-N	00100111111110110100100011110010000100000010000001010010100000001000010111111100000000010000101101101000000000001100000000000000000000000000001000000000000000000000000	Marimastat
O=C(O)C(CC(=O)N1CC2CCCCC2C1)Cc1ccccc1	2-benzyl-4-(octahydro-1H-isoindol-2-yl)-4-oxobutanoic acid	InChI=1S/C19H25NO3/c21-18(20-12-15-8-4-5-9-16(15)13-20)11-17(19(22)23)10-14-6-2-1-3-7-14/h1-3,6-7,15-17H,4-5,8-13H2,(H,22,23)	InChIKey=WPGGHFDDFPHPOB-UHFFFAOYSA-N	01111101111111000011110000011110001001100001110011000001100001000110001000101000110100000001000000000000000000000000000000000000000000000000000000000000000000000000000	Mitiglinide
COc1ccc2c(c1)N(C[C@H](C)CN(C)C)c1ccccc1S2	[(2R)-3-(2-methoxy-10H-phenothiazin-10-yl)-2-methylpropyl]dimethylamine	InChI=1S/C19H24N2OS/c1-14(12-20(2)3)13-21-16-7-5-6-8-18(16)23-19-10-9-15(22-4)11-17(19)21/h5-11,14H,12-13H2,1-4H3/t14-/m1/s1	InChIKey=VRQVVMDWGGWHTJ-CQSZACIVSA-N	01111110111101100110011111001101000000011100111000010100001001000110110001000010110001100001100000000000000100000000000000000000001000000000000000000000000000000000000	Methotrimeprazine
OC(CCCN1CCCCC1)(c1ccccc1)c1ccccc1	1,1-diphenyl-4-(piperidin-1-yl)butan-1-ol	InChI=1S/C21H27NO/c23-21(19-11-4-1-5-12-19,20-13-6-2-7-14-20)15-10-18-22-16-8-3-9-17-22/h1-2,4-7,11-14,23H,3,8-10,15-18H2	InChIKey=OGAKLTJNUQRZJU-UHFFFAOYSA-N	01111100110101100011010000011100001001100100110010000011000000100010100000011000110000000001000000001000000000000000000000000000000000000000000000000000000000000000000	Diphenidol
CCC(=O)C(CC(C)N(C)C)(c1ccccc1)c1ccccc1	6-(dimethylamino)-4,4-diphenylheptan-3-one	InChI=1S/C21H27NO/c1-5-20(23)21(16-17(2)22(3)4,18-12-8-6-9-13-18)19-14-10-7-11-15-19/h6-15,17H,5,16H2,1-4H3	InChIKey=USSIQXCVUWKGNF-UHFFFAOYSA-N	01111110101110100110010001000000001001000100100000111011001000000000000001000000110000000000100000001000000000000000000000000000000000000000000000000000000000000000000	Methadone
N#CC[C@H](C1CCCC1)n1cc(-c2ncnc3[nH]ccc32)cn1	(3R)-3-cyclopentyl-3-(4-{7H-pyrrolo[2,3-d]pyrimidin-4-yl}-1H-pyrazol-1-yl)propanenitrile	InChI=1S/C17H18N6/c18-7-5-15(12-3-1-2-4-12)23-10-13(9-22-23)16-14-6-8-19-17(14)21-11-20-16/h6,8-12,15H,1-5H2,(H,19,20,21)/t15-/m1/s1	InChIKey=HFNKQEVNSGCOJV-OAHLLOKOSA-N	01011100101100010011000010000100000001100110111010000001000001000100101010000000000100100101000000000100100000000010000000000100100000000000000000000000000000000000000	Ruxolitinib
O=C1CN=C(c2ccccc2)c2cc(Cl)ccc2N1CC1CC1	7-chloro-1-(cyclopropylmethyl)-5-phenyl-2,3-dihydro-1H-1,4-benzodiazepin-2-one	InChI=1S/C19H17ClN2O/c20-15-8-9-17-16(10-15)19(14-4-2-1-3-5-14)21-11-18(23)22(17)12-13-6-7-13/h1-5,8-10,13H,6-7,11-12H2	InChIKey=MWQCHHACWWAQLJ-UHFFFAOYSA-N	01111100101111001011011110001101101001010100111101000001100101010110000100100001010000111001000000000000100000000000000000000000000000000000000010010000000000000000000	Prazepam
C#C[C@]1(O)CC[C@H]2[C@@H]3CCC4=CCCC[C@@H]4[C@H]3C(=C)C[C@@]21CC	(1S,2R,10S,11S,14R,15S)-15-ethyl-14-ethynyl-17-methylidenetetracyclo[8.7.0.0^{2,7}.0^{11,15}]heptadec-6-en-14-ol	InChI=1S/C22H30O/c1-4-21-14-15(3)20-17-9-7-6-8-16(17)10-11-18(20)19(21)12-13-22(21,23)5-2/h2,8,17-20,23H,3-4,6-7,9-14H2,1H3/t17-,18-,19-,20+,21-,22-/m0/s1	InChIKey=RPLCPCMSCLEKRS-BPIQYHPVSA-N	01110010010100101001010100010000001001110000000010101010001001100101001000011000000000000010000000001000000000000000100000000000000010000000100000000100000000000000000	Desogestrel
O=C1CN(N=Cc2ccc(-c3ccc([N+](=O)[O-])cc3)o2)C(=O)N1	1-({[5-(4-nitrophenyl)furan-2-yl]methylidene}amino)imidazolidine-2,4-dione	InChI=1S/C14H10N4O5/c19-13-8-17(14(20)16-13)15-7-11-5-6-12(23-11)9-1-3-10(4-2-9)18(21)22/h1-7H,8H2,(H,16,19,20)/b15-7+	InChIKey=OZOMQRBLCMDCEG-VIZOYTHASA-N	01111101101011111010100110100111011010010110111101000001100010101010011110101100000100111101000110000001100001100010010000000000010000000000001000000000000000000000000	Dantrolene
CN(C)CCc1c[nH]c2ccc(CS(=O)(=O)N3CCCC3)cc12	dimethyl(2-{5-[(pyrrolidine-1-sulfonyl)methyl]-1H-indol-3-yl}ethyl)amine	InChI=1S/C17H25N3O2S/c1-19(2)10-7-15-12-18-17-6-5-14(11-16(15)17)13-23(21,22)20-8-3-4-9-20/h5-6,11-12,18H,3-4,7-10,13H2,1-2H3	InChIKey=WKEMJKQOLOHJLZ-UHFFFAOYSA-N	01111111101101010111000010001110001011100110111011110011000011001110001011011010110101000001110000010110011010010001000000000000000001100000000000000000000000000000000	Almotriptan
CCN1CCCC1CNC(=O)c1cc(S(N)(=O)=O)ccc1OC	N-[(1-ethylpyrrolidin-2-yl)methyl]-2-methoxy-5-sulfamoylbenzamide	InChI=1S/C15H23N3O4S/c1-3-18-8-4-5-11(18)10-17-15(19)13-9-12(23(16,20)21)6-7-14(13)22-2/h6-7,9,11H,3-5,8,10H2,1-2H3,(H,17,19)(H2,16,20,21)	InChIKey=BGRJTUBHPOOWDU-UHFFFAOYSA-N	01111111111111111111101110101110000111111010110011101111101010001010011011111110111111010001010001010010011110010001000000000000000001100000000000000000000000000000000	Sulpiride
CNS(=O)(=O)CCc1ccc2[nH]cc(C3CCN(C)CC3)c2c1	N-methyl-2-[3-(1-methylpiperidin-4-yl)-1H-indol-5-yl]ethane-1-sulfonamide	InChI=1S/C17H25N3O2S/c1-18-23(21,22)10-7-13-3-4-17-15(11-13)16(12-19-17)14-5-8-20(2)9-6-14/h3-4,11-12,14,18-19H,5-10H2,1-2H3	InChIKey=AMKVXSZCKVJAGH-UHFFFAOYSA-N	01111111101101010111010010001110001111100110111011110011001011101110101011011010110100000001010001010100111010010001000000000000000001100000000000000000000000000000000	Naratriptan
CC(C)NCCCC1(C(N)=O)c2ccccc2-c2ccccc21	9-{3-[(propan-2-yl)amino]propyl}-9H-fluorene-9-carboxamide	InChI=1S/C20H24N2O/c1-14(2)22-13-7-12-20(19(21)23)17-10-5-3-8-15(17)16-9-4-6-11-18(16)20/h3-6,8-11,14,22H,7,12-13H2,1-2H3,(H2,21,23)	InChIKey=UCEWGESNIULAGX-UHFFFAOYSA-N	01111110101111010101011010000000000100000100000011100011101001100110001000111000001010000000100000001000000000000000000000000000000000000000000000000000000000000000000	Indecainide
Cc1ccc(-c2nc3ccc(C)cn3c2CC(=O)N(C)C)cc1	N,N-dimethyl-2-[6-methyl-2-(4-methylphenyl)imidazo[1,2-a]pyridin-3-yl]acetamide	InChI=1S/C19H21N3O/c1-13-5-8-15(9-6-13)19-16(11-18(23)21(3)4)22-12-14(2)7-10-17(22)20-19/h5-10,12H,11H2,1-4H3	InChIKey=ZAFYATHCZYHLPB-UHFFFAOYSA-N	01111110101110001110011011000100001000000100111001100001100001000100111001100000110100110100100000000100100000000000000000000000100000000000000000000000000000000000000	Zolpidem
CCOc1ccccc1O[C@@H](c1ccccc1)[C@@H]1CNCCO1	(2S)-2-[(S)-2-ethoxyphenoxy(phenyl)methyl]morpholine	InChI=1S/C19H23NO3/c1-2-21-16-10-6-7-11-17(16)23-19(15-8-4-3-5-9-15)18-14-20-12-13-22-18/h3-11,18-20H,2,12-14H2,1H3/t18-,19-/m0/s1	InChIKey=CBQGYUDMJHNJBX-OALUTQOASA-N	01111111110101111001111100001100001001111100011010001101010000100010110100010000100010000000001000000000000001000000000000000000000000000000000000000000000000000000000	Reboxetine
COc1ccc2c3c1O[C@H]1C(=O)CC[C@@]4(O)[C@@H](C2)N(C)CC[C@]314	(1S,5R,13R,17S)-17-hydroxy-10-methoxy-4-methyl-12-oxa-4-azapentacyclo[9.6.1.0^{1,13}.0^{5,17}.0^{7,18}]octadeca-7(18),8,10-trien-14-one	InChI=1S/C18H21NO4/c1-19-8-7-17-14-10-3-4-12(22-2)15(14)23-16(17)11(20)5-6-18(17,21)13(19)9-10/h3-4,13,16,21H,5-9H2,1-2H3/t13-,16+,17+,18-/m1/s1	InChIKey=BRUQQQPBMZOVGD-XFKAJCMBSA-N	01111111111011100111111100110100001001111000111010110111001001100110101101011100110100000001001000001000000001000000000000000000000000000000000000000000000000000000000	Oxycodone
CN[C@H]1[C@H](O)[C@H]2O[C@@H]3O[C@H](C)CC(=O)[C@]3(O)O[C@@H]2[C@@H](NC)[C@H]1O	(1R,3S,5R,8R,10R,11S,12S,13R,14S)-8,12,14-trihydroxy-5-methyl-11,13-bis(methylamino)-2,4,9-trioxatricyclo[8.4.0.0^{3,8}]tetradecan-7-one	InChI=1S/C14H24N2O7/c1-5-4-6(17)14(20)13(21-5)22-12-10(19)7(15-2)9(18)8(16-3)11(12)23-14/h5,7-13,15-16,18-20H,4H2,1-3H3/t5-,7-,8+,9+,10+,11-,12-,13+,14+/m1/s1	InChIKey=UNFWWIHTNXNPBV-WXKVUWSESA-N	01110111111010111100110111110100011100010001001000010010000001000100110101001100000000100000001000000000000001001100000000000000000000000000000000000000000000000000000	Spectinomycin
C#C[C@]1(O)CC[C@H]2[C@@H]3CCC4=CC(=O)CC[C@@H]4[C@H]3CC[C@@]21CC	(1S,2R,10R,11S,14R,15S)-15-ethyl-14-ethynyl-14-hydroxytetracyclo[8.7.0.0^{2,7}.0^{11,15}]heptadec-6-en-5-one	InChI=1S/C21H28O2/c1-3-20-11-9-17-16-8-6-15(22)13-14(16)5-7-18(17)19(20)10-12-21(20,23)4-2/h2,13,16-19,23H,3,5-12H2,1H3/t16-,17+,18+,19-,20-,21-/m0/s1	InChIKey=WWYNJERNGUHSAO-XUDSTZEESA-N	01110011010110101001010100010000001001110000000010101010001001100101001000011000000000000010000000001000000000000000100000000000000000000000100000000100000000000000000	Levonorgestrel
CN1CCN(C2=Nc3cc(Cl)ccc3Nc3ccccc32)CC1	6-chloro-10-(4-methylpiperazin-1-yl)-2,9-diazatricyclo[9.4.0.0^{3,8}]pentadeca-1(11),3(8),4,6,9,12,14-heptaene	InChI=1S/C18H19ClN4/c1-22-8-10-23(11-9-22)18-14-4-2-3-5-15(14)20-16-7-6-13(19)12-17(16)21-18/h2-7,12,20H,8-11H2,1H3	InChIKey=QZUDBNBUXVUHMW-UHFFFAOYSA-N	01011110101001010011011010001101110001100100111110110001000101010110100001000001110000111101000000000000100000000000000000000000100000000000000000010000000000000000000	Clozapine
CN1CCN(C2=Nc3ccccc3Oc3ccc(Cl)cc32)CC1	13-chloro-10-(4-methylpiperazin-1-yl)-2-oxa-9-azatricyclo[9.4.0.0^{3,8}]pentadeca-1(11),3(8),4,6,9,12,14-heptaene	InChI=1S/C18H18ClN3O/c1-21-8-10-22(11-9-21)18-14-12-13(19)6-7-16(14)23-17-5-3-2-4-15(17)20-18/h2-7,12H,8-11H2,1H3	InChIKey=XJGVXQDUIWGIRW-UHFFFAOYSA-N	01111110111001100011011010001101110001100100111110110101000101010110110101000001110000011101000000000000100001000000000000000000100000000000000000010000000000000000000	Loxapine
CCn1cc(C(=O)O)c(=O)c2cc(F)c(N3CCNCC3)nc21	1-ethyl-6-fluoro-4-oxo-7-(piperazin-1-yl)-1,4-dihydro-1,8-naphthyridine-3-carboxylic acid	InChI=1S/C15H17FN4O3/c1-2-19-8-10(15(22)23)12(21)9-7-11(16)14(18-13(9)19)20-5-3-17-4-6-20/h7-8,17H,2-6H2,1H3,(H,22,23)	InChIKey=IDYZIJYBMGIQMJ-UHFFFAOYSA-N	01111111111111111011111110011111110101110101111010001101000101100110110000010101110010110101000000000100100000000000000000001000100000000000000000000000000000000000000	Enoxacin
CC1(C)S[C@@H]2[C@H](NC(=O)C3(N)CCCCC3)C(=O)N2[C@H]1C(=O)O	(2S,5R,6R)-6-[(1-aminocyclohexane)amido]-3,3-dimethyl-7-oxo-4-thia-1-azabicyclo[3.2.0]heptane-2-carboxylic acid	InChI=1S/C15H23N3O4S/c1-14(2)9(12(20)21)18-10(19)8(11(18)23-14)17-13(22)15(16)6-4-3-5-7-15/h8-9,11H,3-7,16H2,1-2H3,(H,17,22)(H,20,21)/t8-,9+,11-/m1/s1	InChIKey=HGBLNBBNRORJKI-WCABBAIRSA-N	01110111111010011111100110110110010101110001111011000011100001100000011100111010011101010000100000001000000000001000000100000000001000000000000000010000000100100000000	Cyclacillin
CN1C(C(=O)Nc2ccccn2)=C(O)c2ccccc2S1(=O)=O	4-hydroxy-2-methyl-1,1-dioxo-N-(pyridin-2-yl)-2H-1$l^{6},2-benzothiazine-3-carboxamide	InChI=1S/C15H13N3O4S/c1-18-13(15(20)17-12-8-4-5-9-16-12)14(19)10-6-2-3-7-11(10)23(18,21)22/h2-9,19H,1H3,(H,16,17,20)	InChIKey=QYSPLQLAKJAUJT-UHFFFAOYSA-N	01111111111010111010111110110111010110010110111001000010100011001101110111100110000001010111010000010100011110010101000001000000101001100000000000000000000000000000000	Piroxicam
COc1c(C)c2c(c(O)c1C/C=C(\C)CCC(=O)O)C(=O)OC2	(4E)-6-(4-hydroxy-6-methoxy-7-methyl-3-oxo-1,3-dihydro-2-benzofuran-5-yl)-4-methylhex-4-enoic acid	InChI=1S/C17H20O6/c1-9(5-7-13(18)19)4-6-11-15(20)14-12(8-23-17(14)21)10(2)16(11)22-3/h4,20H,5-8H2,1-3H3,(H,18,19)/b9-4+	InChIKey=HPNSFSBZBAHARI-RUDMXATFSA-N	01111011010111101101101101110110001101111001000010110100011001100101001001011100000100000010000000000000000001000000100000000000000000000000000000000000000000000000000	Mycophenolic acid
CCN(CCO)CCCC(C)Nc1ccnc2cc(Cl)ccc21	2-({4-[(7-chloroquinolin-4-yl)amino]pentyl}(ethyl)amino)ethan-1-ol	InChI=1S/C18H26ClN3O/c1-3-22(11-12-23)10-4-5-14(2)21-17-8-9-20-18-13-15(19)6-7-16(17)18/h6-9,13-14,23H,3-5,10-12H2,1-2H3,(H,20,21)	InChIKey=XXSMGPRMXLTPCZ-UHFFFAOYSA-N	01111110111101010111010010011101111101100100110010111001011101110110100100011001110010100000000000000100000000000000000000000000000000000000000000000000000000000000000	Hydroxychloroquine
Oc1ccc(CCCCNC[C@H](O)c2ccc(O)c(O)c2)cc1	4-[(1R)-1-hydroxy-2-{[4-(4-hydroxyphenyl)butyl]amino}ethyl]benzene-1,2-diol	InChI=1S/C18H23NO4/c20-15-7-4-13(5-8-15)3-1-2-10-19-12-18(23)14-6-9-16(21)17(22)11-14/h4-9,11,18-23H,1-3,10,12H2/t18-/m0/s1	InChIKey=IIRWWTKISYTTBL-SFHVURJKSA-N	01111101110101111001111100111000001101110100000010000101000000100010000100011000100010000000001000000000000000001000000000000000000000000000000000000000000000000000000	Arbutamine
CN1CCC(=C2c3ncc(C=O)n3CCc3ccccc32)CC1	2-(1-methylpiperidin-4-ylidene)-4,7-diazatricyclo[8.4.0.0^{3,7}]tetradeca-1(14),3,5,10,12-pentaene-6-carbaldehyde	InChI=1S/C19H21N3O/c1-21-9-6-15(7-10-21)18-17-5-3-2-4-14(17)8-11-22-16(13-23)12-20-19(18)22/h2-5,12-13H,6-11H2,1H3	InChIKey=MWTBKTRZPHJQLH-UHFFFAOYSA-N	01111110101011000011011010001100000001100100111010110001000001000111111101000000110100010111000000000100100000000000100000000000100000000000000000010000000000000000000	Alcaftadine
OC(CCN1CCCCC1)(c1ccccc1)C1CC2C=CC1C2	1-{bicyclo[2.2.1]hept-5-en-2-yl}-1-phenyl-3-(piperidin-1-yl)propan-1-ol	InChI=1S/C21H29NO/c23-21(19-7-3-1-4-8-19,11-14-22-12-5-2-6-13-22)20-16-17-9-10-18(20)15-17/h1,3-4,7-10,17-18,20,23H,2,5-6,11-16H2	InChIKey=YSXKPIUOCJLQIE-UHFFFAOYSA-N	01111100110101100011010000011100001001100000110010000011000001100011111000011000110000000001000000001000000000000000000000000000000000000000000000000000000000000000000	Biperiden
Cc1ncc2n1-c1ccc(Cl)cc1C(c1ccccc1F)=NC2	12-chloro-9-(2-fluorophenyl)-3-methyl-2,4,8-triazatricyclo[8.4.0.0^{2,6}]tetradeca-1(10),3,5,8,11,13-hexaene	InChI=1S/C18H13ClFN3/c1-11-21-9-13-10-22-18(14-4-2-3-5-16(14)20)15-8-12(19)6-7-17(15)23(11)13/h2-9H,10H2,1H3	InChIKey=DDLIGBOFAVUZHB-UHFFFAOYSA-N	01011110101001001010011010000101100000000100111100000001001101010110001000000001010100111100000000000100100000000000000000001000100000000000000000010000000000000000000	Midazolam
CCCCC1C(=O)N(c2ccccc2)N(c2ccccc2)C1=O	4-butyl-1,2-diphenylpyrazolidine-3,5-dione	InChI=1S/C19H20N2O2/c1-2-3-14-17-18(22)20(15-10-6-4-7-11-15)21(19(17)23)16-12-8-5-9-13-16/h4-13,17H,2-3,14H2,1H3	InChIKey=VYMDGNCVAMGZFE-UHFFFAOYSA-N	01111111101110001011010110000111010000010110111011111000100000000000011110100100000100100001000000000000100000000010000000000000000000000000000000000000000000000000000	Phenylbutazone
CC(=O)OCC(CCn1cnc2cnc(N)nc21)COC(C)=O	2-[(acetyloxy)methyl]-4-(2-amino-9H-purin-9-yl)butyl acetate	InChI=1S/C14H19N5O4/c1-9(20)22-6-11(7-23-10(2)21)3-4-19-8-17-12-5-16-14(15)18-13(12)19/h5,8,11H,3-4,6-7H2,1-2H3,(H2,15,16,18)	InChIKey=GGXKWVWZWMLJEH-UHFFFAOYSA-N	01111111111111010111100010101111010001001101111010100001010011000110101000000100011100110101000000000100000000000000000000000000100000000000010000000000000000000000000	Famciclovir
CC(=O)c1ccc2c(c1)N(CC(C)N(C)C)c1ccccc1S2	1-{10-[2-(dimethylamino)propyl]-10H-phenothiazin-2-yl}ethan-1-one	InChI=1S/C19H22N2OS/c1-13(20(3)4)12-21-16-7-5-6-8-18(16)23-19-10-9-15(14(2)22)11-17(19)21/h5-11,13H,12H2,1-4H3	InChIKey=XLOQNFNTQIRSOX-UHFFFAOYSA-N	01111110101111100110011011000101000000000100111000110001000001000110100001000010110001010001100000000000000100000000000000000000001000000000000000000000000000000000000	Aceprometazine
CCOc1ccc2c3c1O[C@H]1[C@@H](O)C=C[C@H]4[C@@H](C2)N(C)CC[C@]314	(1S,5R,13R,14S,17R)-10-ethoxy-4-methyl-12-oxa-4-azapentacyclo[9.6.1.0^{1,13}.0^{5,17}.0^{7,18}]octadeca-7(18),8,10,15-tetraen-14-ol	InChI=1S/C19H23NO3/c1-3-22-15-7-4-11-10-13-12-5-6-14(21)18-19(12,8-9-20(13)2)16(11)17(15)23-18/h4-7,12-14,18,21H,3,8-10H2,1-2H3/t12-,13+,14-,18-,19-/m0/s1	InChIKey=OGDVEMNWJVYAJL-LEPYJNQMSA-N	01111111111101100111111100011100000001111000111010111111010001000111101001010000110100000001001000001000000001000000000000000000000000000000000000000000000000000000000	Ethylmorphine
CC[N+](CC)(CC)CCC(O)(c1ccccc1)C1CCCCC1	(3-cyclohexyl-3-hydroxy-3-phenylpropyl)triethylazanium	InChI=1S/C21H36NO/c1-4-22(5-2,6-3)18-17-21(23,19-13-9-7-10-14-19)20-15-11-8-12-16-20/h7,9-10,13-14,20,23H,4-6,8,11-12,15-18H2,1-3H3/q+1	InChIKey=NPRHVSBSZMAEIN-UHFFFAOYSA-N	01111110110101100111010001011000001001100000100010101011001000100010010000011000110000000000000000001000000000000000010000000000000000001000000000000000000000000000000	Tridihexethyl
CC(=O)CC(c1ccccc1)c1c(O)c2ccccc2oc1=O	4-hydroxy-3-(3-oxo-1-phenylbutyl)-2H-chromen-2-one	InChI=1S/C19H16O4/c1-12(20)11-15(13-7-3-2-4-8-13)17-18(21)14-9-5-6-10-16(14)23-19(17)22/h2-10,15,21H,11H2,1H3	InChIKey=PJVWKTKQMONHTI-UHFFFAOYSA-N	01111011010110101000111100110110001000010101000000010100000001000100100000010100000000000000000000000000000001000000000000000000000000000000000000000000000000000000000	Warfarin
c1ccc2c(c1)Sc1ccccc1N2CC1CN2CCC1CC2	10-{1-azabicyclo[2.2.2]octan-3-ylmethyl}-10H-phenothiazine	InChI=1S/C20H22N2S/c1-3-7-19-17(5-1)22(18-6-2-4-8-20(18)23-19)14-16-13-21-11-9-15(16)10-12-21/h1-8,15-16H,9-14H2	InChIKey=HOKDBMAJZXIPGC-UHFFFAOYSA-N	01011100101101000011011010001101000001100100111010000001000001000110100000000010110001100001000000000000000100000000000000000000001000000000000000000000000000000000000	Mequitazine
CC(=O)c1ccc2c(c1)N(CCCN(C)C)c1ccccc1S2	1-{10-[3-(dimethylamino)propyl]-10H-phenothiazin-2-yl}ethan-1-one	InChI=1S/C19H22N2OS/c1-14(22)15-9-10-19-17(13-15)21(12-6-11-20(2)3)16-7-4-5-8-18(16)23-19/h4-5,7-10,13H,6,11-12H2,1-3H3	InChIKey=NOSIYYJFMPDDSA-UHFFFAOYSA-N	01111110101111100111011011001101000000000100111010110001001001000110100001000010110001100001100000000000000100000000000000000000001000000000000000000000000000000000000	Acepromazine
O=C(C1CCCCC1)N1CC(=O)N2CCc3ccccc3C2C1	2-cyclohexanecarbonyl-1H,2H,3H,4H,6H,7H,11bH-piperazino[2,1-a]isoquinolin-4-one	InChI=1S/C19H24N2O2/c22-18-13-20(19(23)15-7-2-1-3-8-15)12-17-16-9-5-4-6-14(16)10-11-21(17)18/h4-6,9,15,17H,1-3,7-8,10-13H2	InChIKey=FSVJFNAIGNNGKK-UHFFFAOYSA-N	01111101101011000011011110001110001001110000111011000001100001000110100100100000110000010001000000000000000000000000000000000000000000000000000000000000000000000000000	Praziquantel
CCN[C@H]1CN(CCCOC)S(=O)(=O)c2sc(S(N)(=O)=O)cc21	(4R)-4-(ethylamino)-2-(3-methoxypropyl)-1,1-dioxo-2H,3H,4H-1$l^{6},7,2-thieno[3,2-e][1$l^{6},2]thiazine-6-sulfonamide	InChI=1S/C12H21N3O5S3/c1-3-14-10-8-15(5-4-6-20-2)23(18,19)12-9(10)7-11(21-12)22(13,16)17/h7,10,14H,3-6,8H2,1-2H3,(H2,13,16,17)/t10-/m0/s1	InChIKey=HCRKCZRJWPKOAR-JTQLQIEISA-N	01111111111101011111101110101110011111111010111011111011011011101110111011010010101111010001010001010010011110010001000000000000001001100000000000000000000000000000000	Brinzolamide
NC(=O)CCCN/C(c1ccc(Cl)cc1)=C1\C=C(F)C=CC1=O	4-{[(4-chlorophenyl)[(1E)-3-fluoro-6-oxocyclohexa-2,4-dien-1-ylidene]methyl]amino}butanamide	InChI=1S/C17H16ClFN2O2/c18-12-5-3-11(4-6-12)17(21-9-1-2-16(20)23)14-10-13(19)7-8-15(14)22/h3-8,10,21H,1-2,9H2,(H2,20,23)/b17-14+	InChIKey=DWEQWXSKOHHBNT-SAPNQHFASA-N	01111101101111111001010110000010101100010000000011000001100100110011010000111001001010000010000000000000000000000000100001001000000000000000000000000000000000000000000	Progabide
CCCCCCCCCCCCCCCCCCCCCCO	docosan-1-ol	InChI=1S/C22H46O/c1-2-3-4-5-6-7-8-9-10-11-12-13-14-15-16-17-18-19-20-21-22-23/h23H,2-22H2,1H3	InChIKey=NOPFSRXAKWQILS-UHFFFAOYSA-N	00100010010101000001000000010000001001100000000010111000011000100000000000011000000010000000000000000000000000000000000000000000000000000000000000000000000000000000000	Docosanol
CC(C)[C@H](N)C(=O)OCCOCn1cnc2c1[nH]c(N)nc2=O	2-[(2-amino-6-oxo-6,9-dihydro-3H-purin-9-yl)methoxy]ethyl (2S)-2-amino-3-methylbutanoate	InChI=1S/C13H20N6O4/c1-7(2)8(14)12(21)23-4-3-22-6-19-5-16-9-10(19)17-13(15)18-11(9)20/h5,7-8H,3-4,6,14H2,1-2H3,(H3,15,17,18,20)/t8-/m0/s1	InChIKey=HDOVUKNUBWVHOX-QMMMGPOBSA-N	01111111111111010111100110101111011101011101111011000100110011000110111100111000111100110101101000000100000000000000000000010000100000000010010000000000000000000000000	Valaciclovir
CCCCCc1cc(O)c2c(c1)OC(C)(C)[C@@H]1CCC(C)=C[C@@H]21	(6aR,10aR)-6,6,9-trimethyl-3-pentyl-6H,6aH,7H,8H,10aH-benzo[c]isochromen-1-ol	InChI=1S/C21H30O2/c1-5-6-7-8-15-12-18(22)20-16-11-14(2)9-10-17(16)21(3,4)23-19(20)13-15/h11-13,16-17,22H,5-10H2,1-4H3/t16-,17-/m1/s1	InChIKey=CYQFCXCEBYINGO-IAGOWNOFSA-N	01111011010100100101011101010100000001010000000010111110001001000101100000010100000000000010100000001000000001000000100000000000000000000000000000000000000000000000000	Dronabinol
CC(C)NCC(O)COc1ccc(COCCOC(C)C)cc1	[2-hydroxy-3-(4-{[2-(propan-2-yloxy)ethoxy]methyl}phenoxy)propyl](propan-2-yl)amine	InChI=1S/C18H31NO4/c1-14(2)19-11-17(20)13-23-18-7-5-16(6-8-18)12-21-9-10-22-15(3)4/h5-8,14-15,17,19-20H,9-13H2,1-4H3	InChIKey=VHYCDWMUTMEGQY-UHFFFAOYSA-N	01111111111101110101100101111000001101011000000010100100011000100010010100001000100010000000101000000000000000001000000000000000000000000000000000000000000000000000000	Bisoprolol
CC(=O)[C@H]1CC[C@H]2[C@@H]3C=CC4=CC(=O)CC[C@@]4(C)[C@@H]3CC[C@]12C	(1R,2S,10S,11S,14S,15S)-14-acetyl-2,15-dimethyltetracyclo[8.7.0.0^{2,7}.0^{11,15}]heptadeca-6,8-dien-5-one	InChI=1S/C21H28O2/c1-13(22)17-6-7-18-16-5-4-14-12-15(23)8-10-20(14,2)19(16)9-11-21(17,18)3/h4-5,12,16-19H,6-11H2,1-3H3/t16-,17+,18-,19+,20+,21+/m0/s1	InChIKey=JGMOKGBVKVMRFX-HQZYFCCVSA-N	01110011000010101101010101000010001001110000000010110010001001000101001000000000000000000010000000001000000000000000100000000000000000000000100000000000000000000000000	Dydrogesterone
[Br-].C[N+]1(C)[C@H]2CC(OC(=O)[C@H](CO)c3ccccc3)C[C@H]1C1OC12	(1S,5S,7R)-7-{[(2S)-3-hydroxy-2-phenylpropanoyl]oxy}-9,9-dimethyl-3-oxa-9-azatricyclo[3.3.1.0^{2,4}]nonan-9-ium bromide	InChI=1S/C18H24NO4.BrH/c1-19(2)14-8-12(9-15(19)17-16(14)23-17)22-18(21)13(10-20)11-6-4-3-5-7-11;/h3-7,12-17,20H,8-10H2,1-2H3;1H/q+1;/p-1/t12?,13-,14+,15+,16?,17?;/m1./s1	InChIKey=CXYRUNPLKGGUJF-JIRGPDKYSA-M	11111111111111100110110100110100101000111001111000100011010001000100111101000100110110000001100000000000000001000000010010000000000000001000000010010010000000000000000	Methylscopolamine
C#C[C@]1(O)CC[C@H]2[C@@H]3CCC4=CC(=O)CC[C@@H]4[C@H]3C(=C)C[C@@]21CC	(1S,2R,10S,11S,14R,15S)-15-ethyl-14-ethynyl-14-hydroxy-17-methylidenetetracyclo[8.7.0.0^{2,7}.0^{11,15}]heptadec-6-en-5-one	InChI=1S/C22H28O2/c1-4-21-13-14(3)20-17-9-7-16(23)12-15(17)6-8-18(20)19(21)10-11-22(21,24)5-2/h2,12,17-20,24H,3-4,6-11,13H2,1H3/t17-,18-,19-,20+,21-,22-/m0/s1	InChIKey=GCKFUYQCUCGESZ-BPIQYHPVSA-N	01110011010110101001010100010000001001110000000010101010001001100101001000011000000000000010000000001000000000000000100000000000000010000000100000000100000000000000000	Etonogestrel
CN(C)CCCN1c2ccccc2Sc2ccc(C(F)(F)F)cc21	dimethyl({3-[2-(trifluoromethyl)-10H-phenothiazin-10-yl]propyl})amine	InChI=1S/C18H19F3N2S/c1-22(2)10-5-11-23-14-6-3-4-7-16(14)24-17-9-8-13(12-15(17)23)18(19,20)21/h3-4,6-9,12H,5,10-11H2,1-2H3	InChIKey=XSCGXQMFQXDFCW-UHFFFAOYSA-N	01011110101101000111011010001101100000000100111010110011001111000110100001000010110001100001100000000000000100000000000000001000001000000000000000000000000000000000000	Triflupromazine
CC(=O)[C@@]1(O)CC[C@H]2[C@@H]3C=CC4=CC(=O)CC[C@]4(C)[C@H]3CC[C@@]21C	(1S,2R,10R,11S,14R,15S)-14-acetyl-14-hydroxy-2,15-dimethyltetracyclo[8.7.0.0^{2,7}.0^{11,15}]heptadeca-6,8-dien-5-one	InChI=1S/C21H28O3/c1-13(22)21(24)11-8-18-16-5-4-14-12-15(23)6-9-19(14,2)17(16)7-10-20(18,21)3/h4-5,12,16-18,24H,6-11H2,1-3H3/t16-,17+,18+,19+,20+,21+/m1/s1	InChIKey=JBVNBBXAMBZTMQ-CEGNMAFCSA-N	01110011010010101101110101010010001001110000000010110010001001100101001000011000000000000010001000001000000000000000100000000000000000000000100000000000000000000000000	Megestrol
Cc1ccc(O)c([C@H](CCN(C(C)C)C(C)C)c2ccccc2)c1	2-[(1R)-3-[bis(propan-2-yl)amino]-1-phenylpropyl]-4-methylphenol	InChI=1S/C22H31NO/c1-16(2)23(17(3)4)14-13-20(19-9-7-6-8-10-19)21-15-18(5)11-12-22(21)24/h6-12,15-17,20,24H,13-14H2,1-5H3/t20-/m1/s1	InChIKey=OOGJQPCLVADCPB-HXUWFJFHSA-N	01111110111101101111011101010000000000010100100010100101001000000010000000010000010000000000100000000000000000000000000000000000000000000000000000000000000000000000000	Tolterodine
CN(Cc1ccc(C(C)(C)C)cc1)Cc1cccc2ccccc21	[(4-tert-butylphenyl)methyl](methyl)(naphthalen-1-ylmethyl)amine	InChI=1S/C23H27N/c1-23(2,3)21-14-12-18(13-15-21)16-24(4)17-20-10-7-9-19-8-5-6-11-22(19)20/h5-15H,16-17H2,1-4H3	InChIKey=ABJKWBDEJIDSJZ-UHFFFAOYSA-N	01011110100101000110010001001000000000000100100000010010000001000110000001000000110000000000100000001000000000000000000000000000000000000000000000000000000000000000000	Butenafine
C#CC1(O)CCC2C3CCC4=CC(=NO)CCC4C3CCC21CC	15-ethyl-14-ethynyl-5-(hydroxyimino)tetracyclo[8.7.0.0^{2,7}.0^{11,15}]heptadec-6-en-14-ol	InChI=1S/C21H29NO2/c1-3-20-11-9-17-16-8-6-15(22-24)13-14(16)5-7-18(17)19(20)10-12-21(20,23)4-2/h2,13,16-19,23-24H,3,5-12H2,1H3/b22-15-	InChIKey=ISHXLNHNDMZNMC-JCMHNJIXSA-N	01110111011100101001010100010000011101110010000110101011001001101101001010011000000000001010000101001000000000000000100000000000000000000000101000000100000000000000000	Norelgestromin
CC1Cc2ccccc2N1NC(=O)c1ccc(Cl)c(S(N)(=O)=O)c1	4-chloro-N-(2-methyl-2,3-dihydro-1H-indol-1-yl)-3-sulfamoylbenzamide	InChI=1S/C16H16ClN3O3S/c1-10-8-11-4-2-3-5-14(11)20(10)19-16(21)12-6-7-13(17)15(9-12)24(18,22)23/h2-7,9-10H,8H2,1H3,(H,19,21)(H2,18,22,23)	InChIKey=NDDAHWYSQHTHNT-UHFFFAOYSA-N	01111111101010011010111010000111110110000110110001010011100111011100001110111011001101000001010001010010011110010011000000000000000001100000000000000000000000000000000	Indapamide
O=C(OC1CC2CC3C[C@H](C1)N2CC3=O)c1c[nH]c2ccccc12	(3R)-10-oxo-8-azatricyclo[5.3.1.0^{3,8}]undecan-5-yl 1H-indole-3-carboxylate	InChI=1S/C19H20N2O3/c22-18-10-21-12-5-11(18)6-13(21)8-14(7-12)24-19(23)16-9-20-17-4-2-1-3-15(16)17/h1-4,9,11-14,20H,5-8,10H2/t11?,12-,13?,14?/m1/s1	InChIKey=UKTAZPQNNNJVKR-DBBXXEFVSA-N	01111101111011110010110110000110001001111101111000000001000001000110111100000000010100000000000000000100000000000000000000000000000000000000000000000000000000000000000	Dolasetron
CC(=O)NC[C@H]1CN(c2ccc(N3CCOCC3)c(F)c2)C(=O)O1	N-{[(5S)-3-[3-fluoro-4-(morpholin-4-yl)phenyl]-2-oxo-1,3-oxazolidin-5-yl]methyl}acetamide	InChI=1S/C16H20FN3O4/c1-11(21)18-9-13-10-20(16(22)24-13)12-2-3-15(14(17)8-12)19-4-6-23-7-5-19/h2-3,8,13H,4-7,9-10H2,1H3,(H,18,21)/t13-/m0/s1	InChIKey=TYZROVQLWOKYKF-ZDUSSCGKSA-N	01111111111111111011111110101111111001110001111011100001110110000010101100101001110110100001000000000000100001000000000000001000000000000000000100000000000000000000000	Linezolid
CN(C)CCC[C@@]1(c2ccc(F)cc2)OCc2cc(C#N)ccc21	(1S)-1-[3-(dimethylamino)propyl]-1-(4-fluorophenyl)-1,3-dihydro-2-benzofuran-5-carbonitrile	InChI=1S/C20H21FN2O/c1-23(2)11-3-10-20(17-5-7-18(21)8-6-17)19-9-4-15(13-22)12-16(19)14-24-20/h4-9,12H,3,10-11,14H2,1-2H3/t20-/m0/s1	InChIKey=WSEQXVZVJXJVFP-FQEVSTJZSA-N	01111110110101100111011010001100101001100100100010110011011101000110001001000001110100000000100000001000100001000000000000001100000000000000000000000000000000000000000	Escitalopram
C=C[C@H]1CN2CC[C@H]1C[C@H]2[C@H](O)c1ccnc2ccc(OC)cc21	(R)-[(1S,2S,4S,5R)-5-ethenyl-1-azabicyclo[2.2.2]octan-2-yl](6-methoxyquinolin-4-yl)methanol	InChI=1S/C20H24N2O2/c1-3-13-12-22-9-7-14(13)10-19(22)20(23)16-6-8-21-18-5-4-15(24-2)11-17(16)18/h3-6,8,11,13-14,19-20,23H,1,7,9-10,12H2,2H3/t13-,14-,19-,20+/m0/s1	InChIKey=LOUPRKONTZGTKE-WZBLMQSHSA-N	01111111111001100011010110011100000001111100111010000101000001000111100101011000110000000000000000000100000000000000000000000000000010000000000000000000000000000000000	Quinine
Cc1cccc(Nc2ccncc2S(=O)(=O)NC(=O)NC(C)C)c1	1-{4-[(3-methylphenyl)amino]pyridine-3-sulfonyl}-3-(propan-2-yl)urea	InChI=1S/C16H20N4O3S/c1-11(2)18-16(21)20-24(22,23)15-10-17-8-7-14(15)19-13-6-4-5-12(3)9-13/h4-11H,1-3H3,(H,17,19)(H2,18,20,21)	InChIKey=NGBFQHCMQULJNZ-UHFFFAOYSA-N	01111111101010011110111011000111010110000110010001000010100010001000110010000110000001100100110001010110011110010101000000010000010001100000000000000000000000000000000	Torasemide
CCCCCCCC/C=C\CCCCCCCC(=O)O.NCCO	(9Z)-octadec-9-enoic acid; 2-aminoethan-1-ol	InChI=1S/C18H34O2.C2H7NO/c1-2-3-4-5-6-7-8-9-10-11-12-13-14-15-16-17-18(19)20;3-1-2-4/h9-10H,2-8,11-17H2,1H3,(H,19,20);4H,1-3H2/b10-9-;	InChIKey=KGWDUNBJIMUFAP-KVVVOXFISA-N	10100111110111010001100000011000001101100001000010111001011000100011000100011000001010000000000000000000000000001000000000000000000000000000000000000000000000000000000	Ethanolamine Oleate
CC[C@@H]1[C@@H](O)N2[C@H]3C[C@@]45c6ccccc6N(C)[C@H]4[C@@H]2C[C@@H]1C3[C@H]5O	(1R,9R,10S,12R,13S,14R,16S,18R)-13-ethyl-8-methyl-8,15-diazahexacyclo[14.2.1.0^{1,9}.0^{2,7}.0^{10,15}.0^{12,17}]nonadeca-2,4,6-triene-14,18-diol	InChI=1S/C20H26N2O2/c1-3-10-11-8-14-17-20(12-6-4-5-7-13(12)21(17)2)9-15(16(11)18(20)23)22(14)19(10)24/h4-7,10-11,14-19,23-24H,3,8-9H2,1-2H3/t10-,11-,14-,15-,16?,17-,18+,19+,20+/m0/s1	InChIKey=CJDRUOGAGYHKKD-HEFSZTOGSA-N	01111111111100101110011110010101000101110000111001001011101001000100111001111000010100010001000000001000000000000000000000000000000000000000000000010000000000000000000	Ajmaline
C[C@]1(O)CC[C@H]2[C@@H]3CCC4=CC(=O)CC[C@]4(C)[C@@]3(F)[C@@H](O)C[C@@]21C	(1R,2S,10S,11S,14S,15S,17S)-1-fluoro-14,17-dihydroxy-2,14,15-trimethyltetracyclo[8.7.0.0^{2,7}.0^{11,15}]heptadec-6-en-5-one	InChI=1S/C20H29FO3/c1-17-8-6-13(22)10-12(17)4-5-15-14-7-9-19(3,24)18(14,2)11-16(23)20(15,17)21/h10,14-16,23-24H,4-9,11H2,1-3H3/t14-,15-,16-,17-,18-,19-,20-/m0/s1	InChIKey=YLRFCQOZQXIBAB-RBZZARIASA-N	01110011010010101101110101010000101101110000000010110010001101100101001000011001000000000010000000001000000000000000100000001000000000000000100000000000000000000000000	Fluoxymesterone
CCCC(=O)Nc1ccc(OCC(O)CNC(C)C)c(C(C)=O)c1	N-(3-acetyl-4-{2-hydroxy-3-[(propan-2-yl)amino]propoxy}phenyl)butanamide	InChI=1S/C18H28N2O4/c1-5-6-18(23)20-14-7-8-17(16(9-14)13(4)21)24-11-15(22)10-19-12(2)3/h7-9,12,15,19,22H,5-6,10-11H2,1-4H3,(H,20,23)	InChIKey=GOEMGAFJFRBGGG-UHFFFAOYSA-N	01111111111111111101101111111011011100011000000011111101110000100010010100101100000010000000101000000000000000001000000000000000000000000000000000000000000000000000000	Acebutolol
COc1ccc2[nH]c([S@](=O)Cc3ncc(C)c(OC)c3C)nc2c1	5-methoxy-2-[(R)-[(4-methoxy-3,5-dimethylpyridin-2-yl)methane]sulfinyl]-1H-1,3-benzodiazole	InChI=1S/C17H19N3O3S/c1-10-8-18-15(11(2)16(10)23-4)9-24(21)17-19-13-6-5-12(22-3)7-14(13)20-17/h5-8H,9H2,1-4H3,(H,19,20)/t24-/m1/s1	InChIKey=SUBDBMMJDZJVOS-XMMPIXPASA-N	01111111011101111110111111000100001000011110011000100101000011001100111101001010000101010100010000010110011100000001000100000000000000000000000000000000000000000000000	Esomeprazole
CC(CCc1ccccc1)NCC(O)c1ccc(O)c(C(N)=O)c1	2-hydroxy-5-{1-hydroxy-2-[(4-phenylbutan-2-yl)amino]ethyl}benzamide	InChI=1S/C19H24N2O3/c1-13(7-8-14-5-3-2-4-6-14)21-12-18(23)15-9-10-17(22)16(11-15)19(20)24/h2-6,9-11,13,18,21-23H,7-8,12H2,1H3,(H2,20,24)	InChIKey=SGUAFYQXFOLMHL-UHFFFAOYSA-N	01111111111111111001111110010000001101110100000011110101100000100010010100101100001010000000000000000000000000001100000000000000000000000000000000000000000000000000000	Labetalol
C[C@@H](CO)NC(=O)[C@@H]1C=C2c3cccc4[nH]cc(c43)C[C@H]2N(C)C1	(4R,7R)-N-[(2S)-1-hydroxypropan-2-yl]-6-methyl-6,11-diazatetracyclo[7.6.1.0^{2,7}.0^{12,16}]hexadeca-1(16),2,9,12,14-pentaene-4-carboxamide	InChI=1S/C19H23N3O2/c1-11(10-23)21-19(24)13-6-15-14-4-3-5-16-18(14)12(8-20-16)7-17(15)22(2)9-13/h3-6,8,11,13,17,20,23H,7,9-10H2,1-2H3,(H,21,24)/t11-,13+,17+/m0/s1	InChIKey=WVVSZNPYNCNODU-XTQGRXLLSA-N	01111111111111010110010010011100000101000100111001110001110001100111111101111000110110100011000000000100000000001000100000000000000000000000100000000000000000000000000	Ergonovine
CCN(CC)CCNc1ccc(C)c2sc3ccccc3c(=O)c12	1-{[2-(diethylamino)ethyl]amino}-4-methyl-9H-thioxanthen-9-one	InChI=1S/C20H24N2OS/c1-4-22(5-2)13-12-21-16-11-10-14(3)20-18(16)19(23)15-8-6-7-9-17(15)24-20/h6-11,21H,4-5,12-13H2,1-3H3	InChIKey=FBQPGGIHOFZRGH-UHFFFAOYSA-N	01111110101111110111010111001101010001010100100010101101001001100110110000010010110011010000000000000000000000000000000000000000001000000000000000000000000000000000000	Lucanthone
C=C[C@H]1CN2CC[C@H]1C[C@@H]2[C@@H](O)c1ccnc2ccc(OC)cc21	(S)-[(2R,4S,5R)-5-ethenyl-1-azabicyclo[2.2.2]octan-2-yl](6-methoxyquinolin-4-yl)methanol	InChI=1S/C20H24N2O2/c1-3-13-12-22-9-7-14(13)10-19(22)20(23)16-6-8-21-18-5-4-15(24-2)11-17(16)18/h3-6,8,11,13-14,19-20,23H,1,7,9-10,12H2,2H3/t13-,14-,19+,20-/m0/s1	InChIKey=LOUPRKONTZGTKE-LHHVKLHASA-N	01111111111001100011010110011100000001111100111010000101000001000111100101011000110000000000000000000100000000000000000000000000000010000000000000000000000000000000000	Quinidine
N[C@@H](C(=O)N[C@@H]1C(=O)N2C(C(=O)O)=C(Cl)CC[C@H]12)c1ccccc1	(6R,7S)-7-[(2R)-2-amino-2-phenylacetamido]-3-chloro-8-oxo-1-azabicyclo[4.2.0]oct-2-ene-2-carboxylic acid	InChI=1S/C16H16ClN3O4/c17-9-6-7-10-12(15(22)20(10)13(9)16(23)24)19-14(21)11(18)8-4-2-1-3-5-8/h1-5,10-12H,6-7,18H2,(H,19,21)(H,23,24)/t10-,11-,12+/m1/s1	InChIKey=JAPHQRWPEGVNBT-UTUOFQBUSA-N	01111101111010011011110110110110110100010001110011000001100101010101110100111001011000010010000000000000000000001000000001000000000000000000000000000000000100100000000	Loracarbef
O=C1CN=C(c2ccccc2)c2cc(Cl)ccc2N1CC(F)(F)F	7-chloro-5-phenyl-1-(2,2,2-trifluoroethyl)-2,3-dihydro-1H-1,4-benzodiazepin-2-one	InChI=1S/C17H12ClF3N2O/c18-12-6-7-14-13(8-12)16(11-4-2-1-3-5-11)22-9-15(24)23(14)10-17(19,20)21/h1-8H,9-10H2	InChIKey=WYCLKVQLVUQKNZ-UHFFFAOYSA-N	01111100101111001010011110001101101001010100111101000011100111010110000100100001010000111001000000000000100000000000000000001000000000000000000000010000000000000000000	Halazepam
N[C@H](Cc1cc(I)c(Oc2cc(I)c(O)c(I)c2)c(I)c1)C(=O)O	(2R)-2-amino-3-[4-(4-hydroxy-3,5-diiodophenoxy)-3,5-diiodophenyl]propanoic acid	InChI=1S/C15H11I4NO4/c16-8-4-7(5-9(17)13(8)21)24-14-10(18)1-6(2-11(14)19)3-12(20)15(22)23/h1-2,4-5,12,21H,3,20H2,(H,22,23)/t12-/m1/s1	InChIKey=XUIIKFGFIJCVMT-GFCCVEGCSA-N	01111101111110111000111100110000100100011101000000000101000100100000000100001001001000000000000000000000000000001000000000000000000000000001000000000000000000000000000	Dextrothyroxine
NS(=O)(=O)c1cc2c(cc1Cl)NC(C1CC3C=CC1C3)NS2(=O)=O	3-{bicyclo[2.2.1]hept-5-en-2-yl}-6-chloro-1,1-dioxo-3,4-dihydro-2H-1$l^{6},2,4-benzothiadiazine-7-sulfonamide	InChI=1S/C14H16ClN3O4S2/c15-10-5-11-13(6-12(10)23(16,19)20)24(21,22)18-14(17-11)9-4-7-1-2-8(9)3-7/h1-2,5-9,14,17-18H,3-4H2,(H2,16,19,20)	InChIKey=BOCUKUHCLICSIY-UHFFFAOYSA-N	01111101101000011010111110100111100111010010011001000010000111011101111010011011001001100100010001010010111110010101000000010000101001100000000000000000000000000000000	Cyclothiazide
CC1(C)S[C@@H]2[C@H](NC(=O)[C@H](N)c3ccccc3)C(=O)N2[C@H]1C(=O)O	(2S,5R,6R)-6-[(2R)-2-amino-2-phenylacetamido]-3,3-dimethyl-7-oxo-4-thia-1-azabicyclo[3.2.0]heptane-2-carboxylic acid	InChI=1S/C16H19N3O4S/c1-16(2)11(15(22)23)19-13(21)10(14(19)24-16)18-12(20)9(17)8-6-4-3-5-7-8/h3-7,9-11,14H,17H2,1-2H3,(H,18,20)(H,22,23)/t9-,10-,11+,14-/m1/s1	InChIKey=AVKUERGKIZMTKX-NJBDSQKTSA-N	01111111111010011110100110110110010100010001111001000010100001000000011100100010011101010000100000001000000000001000000100000000001000000000000000010000000100100000000	Ampicillin
CC1(C)C[C@@H]1C(=O)N/C(=C\CCCCSC[C@H](N)C(=O)O)C(=O)O	(2Z)-7-{[(2R)-2-amino-2-carboxyethyl]sulfanyl}-2-{[(1S)-2,2-dimethylcyclopropyl]formamido}hept-2-enoic acid	InChI=1S/C16H26N2O5S/c1-16(2)8-10(16)13(19)18-12(15(22)23)6-4-3-5-7-24-9-11(17)14(20)21/h6,10-11H,3-5,7-9,17H2,1-2H3,(H,18,19)(H,20,21)(H,22,23)/b12-6-/t10-,11+/m1/s1	InChIKey=DHSUYTOATWAVLW-WFVMDLQDSA-N	01100111111111011101100010111010000101100001000011110011100000100001000100111010101000000010100000001000000000001000000001000000000000000000000010000000000000000000000	Cilastatin
CC1(O)CCC2C3CCC4Cc5n[nH]cc5CC4(C)C3CCC21C	2,17,18-trimethyl-6,7-diazapentacyclo[11.7.0.0^{2,10}.0^{4,8}.0^{14,18}]icosa-4,7-dien-17-ol	InChI=1S/C21H32N2O/c1-19-11-13-12-22-23-18(13)10-14(19)4-5-15-16(19)6-8-20(2)17(15)7-9-21(20,3)24/h12,14-17,24H,4-11H2,1-3H3,(H,22,23)	InChIKey=LKAJKIOFIWVMDJ-UHFFFAOYSA-N	01111110011000111101011111010100001101110010011010110011001001100100001010011000000100100000000001001100000000000010000000000000000000000000000000000000000000000000000	Stanozolol
C[C@]12CC[C@@H]3c4ccc(OS(=O)(=O)O)cc4CC[C@H]3[C@@H]1CCC2=O	[(1S,10R,11S,15S)-15-methyl-14-oxotetracyclo[8.7.0.0^{2,7}.0^{11,15}]heptadeca-2(7),3,5-trien-5-yl]oxidanesulfonic acid	InChI=1S/C18H22O5S/c1-18-9-8-14-13-5-3-12(23-24(20,21)22)10-11(13)2-4-15(14)16(18)6-7-17(18)19/h3,5,10,14-16H,2,4,6-9H2,1H3,(H,20,21,22)/t14-,15-,16+,18+/m1/s1	InChIKey=JKKFKPJIXZFSSB-CBZIJGRNSA-N	01111011010010101011111100110010001011111010000010110110001011001100001000000010000000000000010001011000011010010000001000000011000000000000000000000000000000000000000	Estropipate
O=C(O)c1cn(C2CC2)c2cc(N3CCNCC3)c(F)cc2c1=O	1-cyclopropyl-6-fluoro-4-oxo-7-(piperazin-1-yl)-1,4-dihydroquinoline-3-carboxylic acid	InChI=1S/C17H18FN3O3/c18-13-7-11-14(8-15(13)20-5-3-19-4-6-20)21(10-1-2-10)9-12(16(11)22)17(23)24/h7-10,19H,1-6H2,(H,23,24)	InChIKey=MYSWGUAQZAJSOK-UHFFFAOYSA-N	01111101111011111011111110011111110101110101111010000101000101100110110000010101110010110001000000000100100000000000000000001000000000000000000010000000000000000000000	Ciprofloxacin
CO[C@]12[C@H]3N[C@H]3CN1C1=C(C(=O)C(N)=C(C)C1=O)[C@H]2COC(N)=O	[(4S,6S,7R,8S)-11-amino-7-methoxy-12-methyl-10,13-dioxo-2,5-diazatetracyclo[7.4.0.0^{2,7}.0^{4,6}]trideca-1(9),11-dien-8-yl]methyl carbamate	InChI=1S/C15H18N4O5/c1-5-9(16)12(21)8-6(4-24-14(17)22)15(23-2)13-7(18-13)3-19(15)10(8)11(5)20/h6-7,13,18H,3-4,16H2,1-2H3,(H2,17,22)/t6-,7+,13+,15-/m1/s1	InChIKey=NWIBSHFKIJFRCO-WUDYKRTCSA-N	01110111111111111110110110101110010100111001111001000011111011100111111101111100011100110010000000000000000000000000100001000000000000000000100110000010000000000000000	Mitomycin
CC/C=C\C/C=C\C/C=C\C/C=C\C/C=C\CCCC(=O)OCC	ethyl (5Z,8Z,11Z,14Z,17Z)-icosa-5,8,11,14,17-pentaenoate	InChI=1/C22H34O2/c1-3-5-6-7-8-9-10-11-12-13-14-15-16-17-18-19-20-21-22(23)24-4-2/h5-6,8-9,11-12,14-15,17-18H,3-4,7,10,13,16,19-21H2,1-2H3/b6-5-,9-8-,12-11-,15-14-,18-17-	InChIKey=SSQPWTVBQMWLSZ-AAQCHOMXNA-N	00100011010111000101000000000000001001101001000010001000011000000001000000000000000000000000000000000000000000000000000000000000000000000000000000000000000000000000000	Icosapent ethyl
Fc1ccc([C@@H]2CCNC[C@H]2COc2ccc3c(c2)OCO3)cc1	(3S,4R)-3-[(2H-1,3-benzodioxol-5-yloxy)methyl]-4-(4-fluorophenyl)piperidine	InChI=1S/C19H20FNO3/c20-15-3-1-13(2-4-15)17-7-8-21-10-14(17)11-22-16-5-6-18-19(9-16)24-12-23-18/h1-6,9,14,17,21H,7-8,10-12H2/t14-,17-/m0/s1	InChIKey=AHOUBRCZNHFOSL-YOEHRIQHSA-N	01111101110101111001111100001100100001111101011010000101010101100110111000011101100110000000001000000000100001000000000000001000000000000010000000000000000000000000000	Paroxetine
CCn1cc(C(=O)O)c(=O)c2cc(F)c(N3CCN(C)CC3)cc21	1-ethyl-6-fluoro-7-(4-methylpiperazin-1-yl)-4-oxo-1,4-dihydroquinoline-3-carboxylic acid	InChI=1S/C17H20FN3O3/c1-3-20-10-12(17(23)24)16(22)11-8-13(18)15(9-14(11)20)21-6-4-19(2)5-7-21/h8-10H,3-7H2,1-2H3,(H,23,24)	InChIKey=FHFYDNQZQSQIAI-UHFFFAOYSA-N	01111111111111101111111110011111110001110101111010111101000101000110110001000101110000110001000000000100100000000000000000001000000000000000000000000000000000000000000	Pefloxacin
Cc1ccccc1N1C(=O)c2cc(S(N)(=O)=O)c(Cl)cc2NC1C	7-chloro-2-methyl-3-(2-methylphenyl)-4-oxo-1,2,3,4-tetrahydroquinazoline-6-sulfonamide	InChI=1S/C16H16ClN3O3S/c1-9-5-3-4-6-14(9)20-10(2)19-13-8-12(17)15(24(18,22)23)7-11(13)16(20)21/h3-8,10,19H,1-2H3,(H2,18,22,23)	InChIKey=AQCHWTWZEMGIFD-UHFFFAOYSA-N	01111111101010011110111110000111110110010110111001000010100111011100110010100011011001100101010001010010111110010001000000000000100001100000000000000000000000000000000	Metolazone
CC1(C)S[C@@H]2[C@H](NC(=O)COc3ccccc3)C(=O)N2[C@H]1C(=O)O	(2S,5R,6R)-3,3-dimethyl-7-oxo-6-(2-phenoxyacetamido)-4-thia-1-azabicyclo[3.2.0]heptane-2-carboxylic acid	InChI=1S/C16H18N2O5S/c1-16(2)12(15(21)22)18-13(20)11(14(18)24-16)17-10(19)8-23-9-6-4-3-5-7-9/h3-7,11-12,14H,8H2,1-2H3,(H,17,19)(H,21,22)/t11-,12+,14-/m1/s1	InChIKey=BPLBGHOLXOTWMN-MBNYWOFBSA-N	01111111111111111110100110110110011100011001111001000111110001100000011100100010010101010000101000001000000000000000000100000000001000000000000000010000000100100000000	Penicillin V
C[C@]12CC[C@H]3[C@@H](CC[C@@]45O[C@@H]4C(O)=C(C#N)C[C@]35C)[C@@H]1CC[C@@H]2O	(1S,2R,6R,8S,11S,12S,15S,16S)-5,15-dihydroxy-2,16-dimethyl-7-oxapentacyclo[9.7.0.0^{2,8}.0^{6,8}.0^{12,16}]octadec-4-ene-4-carbonitrile	InChI=1S/C20H27NO3/c1-18-7-6-14-12(13(18)3-4-15(18)22)5-8-20-17(24-20)16(23)11(10-21)9-19(14,20)2/h12-15,17,22-23H,3-9H2,1-2H3/t12-,13-,14-,15-,17+,18-,19+,20+/m0/s1	InChIKey=KVJXBPDAXMEYOA-CXANFOAXSA-N	01110111010000101101110100010100001101110000000010110010001001100101011000011100000000000010001000001000000001000000100000000100000000000000000010010010000000000000000	Trilostane
CCN(CC)CCCN(c1ccccc1)C1Cc2ccccc2C1	{3-[(2,3-dihydro-1H-inden-2-yl)(phenyl)amino]propyl}diethylamine	InChI=1S/C22H30N2/c1-3-23(4-2)15-10-16-24(21-13-6-5-7-14-21)22-17-19-11-8-9-12-20(19)18-22/h5-9,11-14,22H,3-4,10,15-18H2,1-2H3	InChIKey=NZLBHDRPUJLHCE-UHFFFAOYSA-N	01011110101101000111011010001001010001100100100010101001001001000110001000000000110000100000000000000000000000000000000000000000000000000000000000000000000000000000000	Aprindine
Oc1ccc2c(c1)[C@]13CCCC[C@@]1(O)[C@H](C2)N(CC1CCC1)CC3	(1S,9R,10S)-17-(cyclobutylmethyl)-17-azatetracyclo[7.5.3.0^{1,10}.0^{2,7}]heptadeca-2(7),3,5-triene-4,10-diol	InChI=1S/C21H29NO2/c23-17-7-6-16-12-19-21(24)9-2-1-8-20(21,18(16)13-17)10-11-22(19)14-15-4-3-5-15/h6-7,13,15,19,23-24H,1-5,8-12,14H2/t19-,20+,21-/m1/s1	InChIKey=IFKLAQQSCNILHL-QHAWAJNXSA-N	01111101111101100011011100011100001101110000110010000111000001100110100100011000110000000001000000001000000000000000000000000000000000000000000000000000000100000000000	Butorphanol
CC1=C(C(=O)O)N2C(=O)[C@@H](NC(=O)[C@H](N)C3=CCC=CC3)[C@H]2SC1	(6R,7R)-7-[(2R)-2-amino-2-(cyclohexa-1,4-dien-1-yl)acetamido]-3-methyl-8-oxo-5-thia-1-azabicyclo[4.2.0]oct-2-ene-2-carboxylic acid	InChI=1S/C16H19N3O4S/c1-8-7-24-15-11(14(21)19(15)12(8)16(22)23)18-13(20)10(17)9-5-3-2-4-6-9/h2-3,6,10-11,15H,4-5,7,17H2,1H3,(H,18,20)(H,22,23)/t10-,11-,15-/m1/s1	InChIKey=RDLPVSKMFDYCOR-UEKVPHQBSA-N	01110111111011011010110110110110010101010001111001010000100001000101110100111010011001010010000000000000000000001000100101000000001000000000000000000000000100100000000	Cefradine
C=CCN1CC[C@@]23c4c5c(O)ccc4C[C@@H]1[C@]2(O)CCC(=O)[C@@H]3O5	(1S,5R,13R,17S)-10,17-dihydroxy-4-(prop-2-en-1-yl)-12-oxa-4-azapentacyclo[9.6.1.0^{1,13}.0^{5,17}.0^{7,18}]octadeca-7(18),8,10-trien-14-one	InChI=1S/C19H21NO4/c1-2-8-20-9-7-18-15-11-3-4-12(21)16(15)24-17(18)13(22)5-6-19(18,23)14(20)10-11/h2-4,14,17,21,23H,1,5-10H2/t14-,17+,18+,19-/m1/s1	InChIKey=UZHSEJADLWPNLE-GRGSLBFTSA-N	01111101111111100011111100111100001101110000111010000111000001100111101100011100110100000001001000001000000001000000000000000000000010000000000000000000000000000000000	Naloxone
CCC(=O)c1ccc2c(c1)N(CC(C)N(C)C)c1ccccc1S2	1-{10-[2-(dimethylamino)propyl]-10H-phenothiazin-2-yl}propan-1-one	InChI=1S/C20H24N2OS/c1-5-18(23)15-10-11-20-17(12-15)22(13-14(2)21(3)4)16-8-6-7-9-19(16)24-20/h6-12,14H,5,13H2,1-4H3	InChIKey=UVOIBTBFPOZKGP-UHFFFAOYSA-N	01111110101111100110011011000101001000000100111000111001000001000110100001000010110001010001100000000000000100000000000000000000001000000000000000000000000000000000000	Propiomazine
Clc1ccc(COC(Cn2ccnc2)c2ccc(Cl)cc2Cl)cc1	1-{2-[(4-chlorophenyl)methoxy]-2-(2,4-dichlorophenyl)ethyl}-1H-imidazole	InChI=1S/C18H15Cl3N2O/c19-14-3-1-13(2-4-14)11-24-18(10-23-8-7-22-12-23)16-6-5-15(20)9-17(16)21/h1-9,12,18H,10-11H2	InChIKey=LEZWWPYKPKIXLL-UHFFFAOYSA-N	01111100110101101010011010001100101001001100111000000000010100010010001100000001010100010101000000000100000000000000000000000000000000000000000000000000000000000000000	Econazole
CC1=C(C(=O)O)N2C(=O)[C@@H](NC(=O)[C@H](N)c3ccccc3)[C@H]2SC1	(6R,7R)-7-[(2R)-2-amino-2-phenylacetamido]-3-methyl-8-oxo-5-thia-1-azabicyclo[4.2.0]oct-2-ene-2-carboxylic acid	InChI=1S/C16H17N3O4S/c1-8-7-24-15-11(14(21)19(15)12(8)16(22)23)18-13(20)10(17)9-5-3-2-4-6-9/h2-6,10-11,15H,7,17H2,1H3,(H,18,20)(H,22,23)/t10-,11-,15-/m1/s1	InChIKey=ZAIPMKNFIOOWCQ-UEKVPHQBSA-N	01111111111011011010110110110110010100010001111001010000100001000101110100110010011001010010000000000000000000001000100101000000001000000000000000000000000100100000000	Cephalexin
CN(C)CCCC1(c2ccc(F)cc2)OCc2cc(C#N)ccc21	1-[3-(dimethylamino)propyl]-1-(4-fluorophenyl)-1,3-dihydro-2-benzofuran-5-carbonitrile	InChI=1S/C20H21FN2O/c1-23(2)11-3-10-20(17-5-7-18(21)8-6-17)19-9-4-15(13-22)12-16(19)14-24-20/h4-9,12H,3,10-11,14H2,1-2H3	InChIKey=WSEQXVZVJXJVFP-UHFFFAOYSA-N	01111110110101100111011010001100101001100100100010110011011101000110001001000001110100000000100000001000100001000000000000001100000000000000000000000000000000000000000	Citalopram
Cc1ccccc1N1CCN(CCc2nnc3n2CCCC3)CC1	1-(2-methylphenyl)-4-(2-{5H,6H,7H,8H-[1,2,4]triazolo[4,3-a]pyridin-3-yl}ethyl)piperazine	InChI=1S/C19H27N5/c1-16-6-2-3-7-17(16)23-14-12-22(13-15-23)11-9-19-21-20-18-8-4-5-10-24(18)19/h2-3,6-7H,4-5,8-15H2,1H3	InChIKey=RFWZESUMWJKKRN-UHFFFAOYSA-N	01011110101101001011011010001101010001100110111010000001001001000110101010000000110100110101000000000100100000000010000000000000100000000000000000000000000000000000000	Dapiprazole
COc1cc(C)c(/C=C/C(C)=C/C=C/C(C)=C/C(=O)O)c(C)c1C	(2E,4E,6E,8E)-9-(4-methoxy-2,3,6-trimethylphenyl)-3,7-dimethylnona-2,4,6,8-tetraenoic acid	InChI=1S/C21H26O3/c1-14(8-7-9-15(2)12-21(22)23)10-11-19-16(3)13-20(24-6)18(5)17(19)4/h7-13H,1-6H3,(H,22,23)/b9-7+,11-10+,14-8+,15-12+	InChIKey=IHUNBGSDBOWDMA-AQFIFDHZSA-N	01111011010010101100101101010000000000011001000000000100000000000001000001000000000000000010000000000000000000000000100000000000000000000000000000000000000000000000000	Acitretin
COc1cc(OC)c(Cl)c2c1C(=O)[C@@]1(O2)C(OC)=CC(=O)C[C@H]1C	(2S,6'R)-7-chloro-2',4,6-trimethoxy-6'-methyl-3H-spiro[1-benzofuran-2,1'-cyclohexan]-2'-ene-3,4'-dione	InChI=1S/C17H17ClO6/c1-8-5-9(19)6-12(23-4)17(8)16(20)13-10(21-2)7-11(22-3)14(18)15(13)24-17/h6-8H,5H2,1-4H3/t8-,17+/m1/s1	InChIKey=DDUHZTYCFQRHIY-RBHXEPJQSA-N	01111011010010101100111101100110101000011000000000010110000101010101001001000101000100000010001000001000000001000000000000000000000000000000000000000000000000000000000	Griseofulvin
CN1CCC[C@@H]1CCO[C@](C)(c1ccccc1)c1ccc(Cl)cc1	(2R)-2-{2-[(1R)-1-(4-chlorophenyl)-1-phenylethoxy]ethyl}-1-methylpyrrolidine	InChI=1S/C21H26ClNO/c1-21(17-7-4-3-5-8-17,18-10-12-19(22)13-11-18)24-16-14-20-9-6-15-23(20)2/h3-5,7-8,10-13,20H,6,9,14-16H2,1-2H3/t20-,21-/m1/s1	InChIKey=YNNUSGIPVFPVBX-NHCUHLMSSA-N	01111110111101101111010000001100101001101100110010110011011100010010011001000001110100000001000000001000000000000000000000000000000000000000000000000000000000000000000	Clemastine
COc1ccc2nc(S(=O)Cc3ncc(C)c(OC)c3C)[nH]c2c1	6-methoxy-2-{[(4-methoxy-3,5-dimethylpyridin-2-yl)methane]sulfinyl}-1H-1,3-benzodiazole	InChI=1S/C17H19N3O3S/c1-10-8-18-15(11(2)16(10)23-4)9-24(21)17-19-13-6-5-12(22-3)7-14(13)20-17/h5-8H,9H2,1-4H3,(H,19,20)	InChIKey=SUBDBMMJDZJVOS-UHFFFAOYSA-N	01111111011101111110111111000100001000011110011000100101000011001100111101001010000101010100010000010110011100000001000100000000000000000000000000000000000000000000000	Omeprazole
Nc1nc(F)nc2c1ncn2[C@@H]1O[C@H](COP(=O)(O)O)[C@@H](O)[C@@H]1O	{[(2R,3S,4S,5R)-5-(6-amino-2-fluoro-9H-purin-9-yl)-3,4-dihydroxyoxolan-2-yl]methoxy}phosphonic acid	InChI=1S/C10H13FN5O7P/c11-10-14-7(12)4-8(15-10)16(2-13-4)9-6(18)5(17)3(23-9)1-22-24(19,20)21/h2-3,5-6,9,17-18H,1H2,(H2,12,14,15)(H2,19,20,21)/t3-,5-,6+,9-/m1/s1	InChIKey=GIUYCYHIANZCFB-FJFJXFQQSA-N	01111101111101111010100110110101111110011110111001000010110111001100111100111101011100110101001001000100100001001000001000011000100000000100000000000000000000000000000	Fludarabine
N[C@@H](C(=O)N[C@@H]1C(=O)N2C(C(=O)O)=C(Cl)CS[C@H]12)c1ccccc1	(6R,7R)-7-[(2R)-2-amino-2-phenylacetamido]-3-chloro-8-oxo-5-thia-1-azabicyclo[4.2.0]oct-2-ene-2-carboxylic acid	InChI=1S/C15H14ClN3O4S/c16-8-6-24-14-10(13(21)19(14)11(8)15(22)23)18-12(20)9(17)7-4-2-1-3-5-7/h1-5,9-10,14H,6,17H2,(H,18,20)(H,22,23)/t9-,10-,14-/m1/s1	InChIKey=QYIYFLOTGYLRGG-GPCCPHFNSA-N	01111101111011011010110110110110110100010001111001000000100101010101110100110011011001010010000000000000000000001000000101000000001000000000000000000000000100100000000	Cefaclor
c1cn(C(c2ccccc2)c2ccc(-c3ccccc3)cc2)cn1	1-[phenyl(4-phenylphenyl)methyl]-1H-imidazole	InChI=1S/C22H18N2/c1-3-7-18(8-4-1)19-11-13-21(14-12-19)22(24-16-15-23-17-24)20-9-5-2-6-10-20/h1-17,22H	InChIKey=OCAPBUJLXMYKEJ-UHFFFAOYSA-N	01011100101000000010010010000100000000000100111000000000000000000000001000000000010100010101000000000100100000000000000000000000000000000000000000000000000000000000000	Bifonazole
Cc1ccc(-c2ncc(Cl)cc2-c2ccc(S(C)(=O)=O)cc2)cn1	5-chloro-3-(4-methanesulfonylphenyl)-2-(6-methylpyridin-3-yl)pyridine	InChI=1S/C18H15ClN2O2S/c1-12-3-4-14(10-20-12)18-17(9-15(19)11-21-18)13-5-7-16(8-6-13)24(2,22)23/h3-11H,1-2H3	InChIKey=MNJVRJDLRVPLFE-UHFFFAOYSA-N	01111111001000001110011010000110100010000110011000000010000100011000100001000011000001100000010000010110111110010001000000000000000000000000000000000000000000000000000	Etoricoxib
CCn1cc(C(=O)O)c(=O)c2cc(F)c(N3CCNC(C)C3)c(F)c21	1-ethyl-6,8-difluoro-7-(3-methylpiperazin-1-yl)-4-oxo-1,4-dihydroquinoline-3-carboxylic acid	InChI=1S/C17H19F2N3O3/c1-3-21-8-11(17(24)25)16(23)10-6-12(18)15(13(19)14(10)21)22-5-4-20-9(2)7-22/h6,8-9,20H,3-5,7H2,1-2H3,(H,24,25)	InChIKey=ZEKZLJVOYLTDKK-UHFFFAOYSA-N	01111111111111111111111110011111110101110101111010111101001101100110110000010101110010110001000000000100100000000000000000001000000000000000000000000000000000000000000	Lomefloxacin
CN(C)CC/C=C1/c2ccccc2COc2ccc(CC(=O)O)cc21	2-[(2Z)-2-[3-(dimethylamino)propylidene]-9-oxatricyclo[9.4.0.0^{3,8}]pentadeca-1(11),3(8),4,6,12,14-hexaen-5-yl]acetic acid	InChI=1S/C21H23NO3/c1-22(2)11-5-8-18-17-7-4-3-6-16(17)14-25-20-10-9-15(12-19(18)20)13-21(23)24/h3-4,6-10,12H,5,11,13-14H2,1-2H3,(H,23,24)/b18-8-	InChIKey=JBIMVDZLSHOPLA-LSCVHKIXSA-N	01111111110111100111111000011100001000000101100010110101010001100111000001000000110000000010100000000000000001000000100000000000000000000000000000010000000000000000000	Olopatadine
Clc1ccccc1C(c1ccccc1)(c1ccccc1)n1ccnc1	1-[(2-chlorophenyl)diphenylmethyl]-1H-imidazole	InChI=1S/C22H17ClN2/c23-21-14-8-7-13-20(21)22(25-16-15-24-17-25,18-9-3-1-4-10-18)19-11-5-2-6-12-19/h1-17H	InChIKey=VNFPBHJOKIVQEB-UHFFFAOYSA-N	01011100101000001010011010000100100000000100111000000010000100010000001000000001010100010101000000001100000000000000000000000000000000000000000000000000000000000000000	Clotrimazole
CC(C)OC(=O)C(C)(C)Oc1ccc(C(=O)c2ccc(Cl)cc2)cc1	propan-2-yl 2-{4-[(4-chlorophenyl)carbonyl]phenoxy}-2-methylpropanoate	InChI=1S/C20H21ClO4/c1-13(2)24-19(23)20(3,4)25-17-11-7-15(8-12-17)18(22)14-5-9-16(21)10-6-14/h5-13H,1-4H3	InChIKey=YMTINGFKWWXKFG-UHFFFAOYSA-N	01111011010010100100110101100010100000011101000000000110000100010000000000000001000000000000101000001000000000000000000000000000000000000000000000000000000000000000000	Fenofibrate
CCN(CC)Cc1cc(Nc2ccnc3cc(Cl)ccc32)ccc1O	4-[(7-chloroquinolin-4-yl)amino]-2-[(diethylamino)methyl]phenol	InChI=1S/C20H22ClN3O/c1-3-24(4-2)13-14-11-16(6-8-20(14)25)23-18-9-10-22-19-12-15(21)5-7-17(18)19/h5-12,25H,3-4,13H2,1-2H3,(H,22,23)	InChIKey=OVCDSSHSILBFBN-UHFFFAOYSA-N	01111110111101111110011110011101110100010100110000101100000101010110110000011001110000100000000000000100000000000000000000000000000000000000000000000000000000000000000	Amodiaquine
COc1ccc(C[C@@H](C)NC[C@H](O)c2ccc(O)c(NC=O)c2)cc1	N-{2-hydroxy-5-[(1R)-1-hydroxy-2-{[(2R)-1-(4-methoxyphenyl)propan-2-yl]amino}ethyl]phenyl}formamide	InChI=1S/C19H24N2O4/c1-13(9-14-3-6-16(25-2)7-4-14)20-11-19(24)15-5-8-18(23)17(10-15)21-12-22/h3-8,10,12-13,19-20,23-24H,9,11H2,1-2H3,(H,21,22)/t13-,19+/m1/s1	InChIKey=BPZSYCZIITTYBL-YJYMSZOUSA-N	01111111111111111100111110110001011101011100000001110101100000100010000101000000000010000000000000000000000000001000000000000000000000000000000000000000000000000000000	Arformoterol
COC(=O)C1=C(C)NC(C)=C(C(=O)OC)C1c1ccccc1[N+](=O)[O-]	3,5-dimethyl 2,6-dimethyl-4-(2-nitrophenyl)-1,4-dihydropyridine-3,5-dicarboxylate	InChI=1S/C17H18N2O6/c1-9-13(16(20)24-3)15(14(10(2)18-9)17(21)25-4)11-7-5-6-8-12(11)19(22)23/h5-8,15,18H,1-4H3	InChIKey=HYIMSNHJOBLJNT-UHFFFAOYSA-N	01111111111010011110111011100111010010001011110100000000000000001001110011000000000000000010000110000001100000100000110001000000000000000000001000000000000000000000000	Nifedipine
COc1ccc(CC(C)NCC(O)c2ccc(O)c(NC=O)c2)cc1	N-[2-hydroxy-5-(1-hydroxy-2-{[1-(4-methoxyphenyl)propan-2-yl]amino}ethyl)phenyl]formamide	InChI=1S/C19H24N2O4/c1-13(9-14-3-6-16(25-2)7-4-14)20-11-19(24)15-5-8-18(23)17(10-15)21-12-22/h3-8,10,12-13,19-20,23-24H,9,11H2,1-2H3,(H,21,22)	InChIKey=BPZSYCZIITTYBL-UHFFFAOYSA-N	01111111111111111100111110110001011101011100000001110101100000100010000101000000000010000000000000000000000000001000000000000000000000000000000000000000000000000000000	Formoterol
CCCCC[C@H](O)C=C[C@H]1[C@H](O)CC(=O)[C@@H]1CCCCCCC(=O)O	7-[(1R,2R,3R)-3-hydroxy-2-[(3S)-3-hydroxyoct-1-en-1-yl]-5-oxocyclopentyl]heptanoic acid	InChI=1S/C20H34O5/c1-2-3-6-9-15(21)12-13-17-16(18(22)14-19(17)23)10-7-4-5-8-11-20(24)25/h12-13,15-17,19,21,23H,2-11,14H2,1H3,(H,24,25)/b13-12+/t15-,16+,17+,19+/m0/s1	InChIKey=GMVPRGQOIOIIMI-DWKJAMRDSA-N	01100011010110101001100100110010001101110001000010111000001000100001001000011100000000000000000000000000000000000000000000000000000000000000000000000000000000000000000	Alprostadil
CCN(CC)C(=O)N[C@H]1C=C2c3cccc4[nH]cc(c43)C[C@H]2N(C)C1	3,3-diethyl-1-[(4S,7R)-6-methyl-6,11-diazatetracyclo[7.6.1.0^{2,7}.0^{12,16}]hexadeca-1(16),2,9,12,14-pentaen-4-yl]urea	InChI=1S/C20H26N4O/c1-4-24(5-2)20(25)22-14-10-16-15-7-6-8-17-19(15)13(11-21-17)9-18(16)23(3)12-14/h6-8,10-11,14,18,21H,4-5,9,12H2,1-3H3,(H,22,25)/t14-,18+/m0/s1	InChIKey=BKRGVLQUQGGVSM-KBXCAEBGSA-N	01111110101111010110010011001100010101000100111001111001100011100111101001011000110100010111000000000100000000000000100000000000010000000000100000000000000000000000000	Lisuride
CCCNCC(O)COc1ccccc1C(=O)CCc1ccccc1	1-{2-[2-hydroxy-3-(propylamino)propoxy]phenyl}-3-phenylpropan-1-one	InChI=1S/C21H27NO3/c1-2-14-22-15-18(23)16-25-21-11-7-6-10-19(21)20(24)13-12-17-8-4-3-5-9-17/h3-11,18,22-23H,2,12-16H2,1H3	InChIKey=JWHAUXFOSRPERK-UHFFFAOYSA-N	01111111110111111001111100011000001101111100000010011101011000100010010100011100100010000000001000000000000000001000000000000000000000000000000000000000000000000000000	Propafenone
CN(C)Cc1nnc2n1-c1ccc(Cl)cc1C(c1ccccc1)=NC2	({12-chloro-9-phenyl-2,4,5,8-tetraazatricyclo[8.4.0.0^{2,6}]tetradeca-1(10),3,5,8,11,13-hexaen-3-yl}methyl)dimethylamine	InChI=1S/C19H18ClN5/c1-24(2)12-18-23-22-17-11-21-19(13-6-4-3-5-7-13)15-10-14(20)8-9-16(15)25(17)18/h3-10H,11-12H2,1-2H3	InChIKey=GJSLOMWRLALDCT-UHFFFAOYSA-N	01011110101101000110011010001101100000100110111100010001000101010110001011000001110100111100100000000100100000000010000000000000100000000000000000010000000000000000000	Adinazolam
CN1C(CSCC(F)(F)F)Nc2cc(Cl)c(S(N)(=O)=O)cc2S1(=O)=O	6-chloro-2-methyl-1,1-dioxo-3-{[(2,2,2-trifluoroethyl)sulfanyl]methyl}-3,4-dihydro-2H-1$l^{6},2,4-benzothiadiazine-7-sulfonamide	InChI=1S/C11H13ClF3N3O4S3/c1-18-10(4-23-5-11(13,14)15)17-7-2-6(12)8(24(16,19)20)3-9(7)25(18,21)22/h2-3,10,17H,4-5H2,1H3,(H2,16,19,20)	InChIKey=CYLWJCABXYDINA-UHFFFAOYSA-N	01111111101101011010111110101111100110010010111001100011000111111100110011010011101001100101010001010010011110010001000000001000101001100000000000000000000000000000000	Polythiazide
COCCCOc1ccnc(CS(=O)c2nc3ccccc3[nH]2)c1C	2-({[4-(3-methoxypropoxy)-3-methylpyridin-2-yl]methane}sulfinyl)-1H-1,3-benzodiazole	InChI=1S/C18H21N3O3S/c1-13-16(19-9-8-17(13)24-11-5-10-23-2)12-25(22)18-20-14-6-3-4-7-15(14)21-18/h3-4,6-9H,5,10-12H2,1-2H3,(H,20,21)	InChIKey=YREYEVIYCVEVJK-UHFFFAOYSA-N	01111111011101111111111110001100001000011110011010110101011011001100111101001110100101010100010000010110011100000001000100000000000000000000000000000000000000000000000	Rabeprazole
CC(=O)[C@H]1CC[C@H]2[C@@H]3C[C@H](C)C4=CC(=O)CC[C@]4(C)[C@H]3[C@@H](O)C[C@]12C	(1S,2R,8S,10S,11S,14S,15S,17S)-14-acetyl-17-hydroxy-2,8,15-trimethyltetracyclo[8.7.0.0^{2,7}.0^{11,15}]heptadec-6-en-5-one	InChI=1S/C22H32O3/c1-12-9-15-17-6-5-16(13(2)23)22(17,4)11-19(25)20(15)21(3)8-7-14(24)10-18(12)21/h10,12,15-17,19-20,25H,5-9,11H2,1-4H3/t12-,15-,16+,17-,19-,20+,21-,22+/m0/s1	InChIKey=GZENKSODFLBBHQ-ILSZZQPISA-N	01110011010010101101110101010010001001110000000010110010001001100101001000010000000000000010000000001000000000000000100000000000000000000000100000000000000000000000000	Medrysone
CCCCNc1cc(C(=O)O)cc(S(N)(=O)=O)c1Oc1ccccc1	3-(butylamino)-4-phenoxy-5-sulfamoylbenzoic acid	InChI=1S/C17H20N2O5S/c1-2-3-9-19-14-10-12(17(20)21)11-15(25(18,22)23)16(14)24-13-7-5-4-6-8-13/h4-8,10-11,19H,2-3,9H2,1H3,(H,20,21)(H2,18,22,23)	InChIKey=MAEIEVLCKWDQJH-UHFFFAOYSA-N	01111111111111111011111110110011010110011111000011111111000010101010010110001110001011000000010001010010011110010001000000000000000001100000000000000000000000000000000	Bumetanide
CCCCC[C@H](O)/C=C/[C@H]1[C@H](O)CC(=O)[C@@H]1C/C=C\CCCC(=O)O	(5Z)-7-[(1R,2R,3R)-3-hydroxy-2-[(1E,3S)-3-hydroxyoct-1-en-1-yl]-5-oxocyclopentyl]hept-5-enoic acid	InChI=1S/C20H32O5/c1-2-3-6-9-15(21)12-13-17-16(18(22)14-19(17)23)10-7-4-5-8-11-20(24)25/h4,7,12-13,15-17,19,21,23H,2-3,5-6,8-11,14H2,1H3,(H,24,25)/b7-4-,13-12+/t15-,16+,17+,19+/m0/s1	InChIKey=XEYBRNLFEZDVAW-ARSRFYASSA-N	01100011010110101001100100110010001101110001000010111000001000100001001000011100000000000000000000000000000000000000000000000000000000000000000000000000000000000000000	Dinoprostone
CC[N+](C)(CC)CCOC(=O)C1c2ccccc2Oc2ccccc21	diethyl(methyl){2-[(9H-xanthen-9-yl)carbonyloxy]ethyl}azanium	InChI=1S/C21H26NO3/c1-4-22(3,5-2)14-15-24-21(23)20-16-10-6-8-12-18(16)25-19-13-9-7-11-17(19)20/h6-13,20H,4-5,14-15H2,1-3H3/q+1	InChIKey=GZHFODJQISUKAY-UHFFFAOYSA-N	01111111110111100111111001001100001001001101100010111111011001000110100101000000110000000000000000000000000001000000010000000000000000001000000000000000000000000000000	Methantheline
CCOC(=O)C1=C(C)NC(C)=C(C(=O)OC)C1c1cccc(Cl)c1Cl	3-ethyl 5-methyl 4-(2,3-dichlorophenyl)-2,6-dimethyl-1,4-dihydropyridine-3,5-dicarboxylate	InChI=1S/C18H19Cl2NO4/c1-5-25-18(23)14-10(3)21-9(2)13(17(22)24-4)15(14)11-7-6-8-12(19)16(11)20/h6-8,15,21H,5H2,1-4H3	InChIKey=RZTAMFZIAATZDJ-UHFFFAOYSA-N	01111111111111011100111001100110100000001001010000001000010100010001110001000001000000000010000000000000100000000000100001000000000000000000000000000000000000000000000	Felodipine
Cn1c(=O)cc(N2CCC[C@@H](N)C2)n(Cc2ccccc2C#N)c1=O	2-({6-[(3R)-3-aminopiperidin-1-yl]-3-methyl-2,4-dioxo-1,2,3,4-tetrahydropyrimidin-1-yl}methyl)benzonitrile	InChI=1S/C18H21N5O2/c1-21-17(24)9-16(22-8-4-7-15(20)12-22)23(18(21)25)11-14-6-3-2-5-13(14)10-19/h2-3,5-6,9,15H,4,7-8,11-12,20H2,1H3/t15-/m1/s1	InChIKey=ZSBOMTDTBDDKMP-OAHLLOKOSA-N	01111111101111011011011110001111010001110100111011000101101010100010110001111100111000110101000000000100100000000000000000000100110000000000000000000000000000000000000	Alogliptin
CC[N+](C)(CC)CCOC(=O)C(O)(c1ccccc1)C1CCCCC1	{2-[(2-cyclohexyl-2-hydroxy-2-phenylacetyl)oxy]ethyl}diethylmethylazanium	InChI=1S/C21H34NO3/c1-4-22(3,5-2)16-17-25-20(23)21(24,18-12-8-6-9-13-18)19-14-10-7-11-15-19/h6,8-9,12-13,19,24H,4-5,7,10-11,14-17H2,1-3H3/q+1	InChIKey=GFRUPHOKLBPHTQ-UHFFFAOYSA-N	01111111110111100111110001011000001001101001100010111011011000000010000101011000110000000000001000001000000000000000010000000000000000001000000000000000000000000000000	Oxyphenonium
[Br-].CC(C)[N@@+]1(C)[C@@H]2CC[C@H]1C[C@@H](OC(=O)C(CO)c1ccccc1)C2	(1R,3R,5S,8R)-3-[(3-hydroxy-2-phenylpropanoyl)oxy]-8-methyl-8-(propan-2-yl)-8-azabicyclo[3.2.1]octan-8-ium bromide	InChI=1S/C20H30NO3.BrH/c1-14(2)21(3)16-9-10-17(21)12-18(11-16)24-20(23)19(13-22)15-7-5-4-6-8-15;/h4-8,14,16-19,22H,9-13H2,1-3H3;1H/q+1;/p-1/t16-,17+,18+,19?,21+;	InChIKey=LHLMOSXCXGLMMN-VVQPYUEFSA-M	11111111111111100111110101010100101001111001110010100011011001000000111001000100010110000001100000000000000000000000010010000000000000001000000000010000000000000000000	Ipratropium bromide
CCC(=O)N(c1ccccc1)C1CCN(CCc2ccccc2)CC1	N-phenyl-N-[1-(2-phenylethyl)piperidin-4-yl]propanamide	InChI=1S/C22H28N2O/c1-2-22(25)24(20-11-7-4-8-12-20)21-14-17-23(18-15-21)16-13-19-9-5-3-6-10-19/h3-12,21H,2,13-18H2,1H3	InChIKey=PJMPHNIQZUBGLI-UHFFFAOYSA-N	01111110101111000011010010001101011001100100110011001001100000000010100000100000110000100001000000000000000000000000000000000000000000000000000000000000000000000000000	Fentanyl
O=C1NC(c2ccccc2)(c2ccccc2)C(=O)N1COP(=O)(O)O	[(2,5-dioxo-4,4-diphenylimidazolidin-1-yl)methoxy]phosphonic acid	InChI=1S/C16H15N2O6P/c19-14-16(12-7-3-1-4-8-12,13-9-5-2-6-10-13)17-15(20)18(14)11-24-25(21,22)23/h1-10H,11H2,(H,17,20)(H2,21,22,23)	InChIKey=XWLUWCNOOVRFPX-UHFFFAOYSA-N	01111101111111011010110110110110000110011110111001000010110010001010011100111100010100010101000001001000100000000000001000010000010000000110000000000000000000000000000	Fosphenytoin
O=C1CC[C@@]2(O)[C@H]3Cc4ccc(O)c5c4[C@@]2(CCN3CC2CC2)[C@H]1O5	(1S,5R,13R,17S)-4-(cyclopropylmethyl)-10,17-dihydroxy-12-oxa-4-azapentacyclo[9.6.1.0^{1,13}.0^{5,17}.0^{7,18}]octadeca-7(18),8,10-trien-14-one	InChI=1S/C20H23NO4/c22-13-4-3-12-9-15-20(24)6-5-14(23)18-19(20,16(12)17(13)25-18)7-8-21(15)10-11-1-2-11/h3-4,11,15,18,22,24H,1-2,5-10H2/t15-,18+,19+,20-/m1/s1	InChIKey=DQCKKXVULJGBQN-XFWGSAIBSA-N	01111101111111100011111100111100001101110000111010000111000001100110101100011100110100000001001000001000000001000000000000000000000000000000000010000000000000000000000	Naltrexone
CC(C)(Oc1ccc(CCNC(=O)c2ccc(Cl)cc2)cc1)C(=O)O	2-(4-{2-[(4-chlorophenyl)formamido]ethyl}phenoxy)-2-methylpropanoic acid	InChI=1S/C19H20ClNO4/c1-19(2,18(23)24)25-16-9-3-13(4-10-16)11-12-21-17(22)14-5-7-15(20)8-6-14/h3-10H,11-12H2,1-2H3,(H,21,22)(H,23,24)	InChIKey=IIBYAHWJQTYFKB-UHFFFAOYSA-N	01111111111111110101110100110010100100011101000011000111100100110010000000100001000010000000101000001000000000000000000000000000000000000000000000000000000000000000000	Bezafibrate
CC(C)[C@H](N)C(=O)OCC(CO)OCn1cnc2c1[nH]c(N)nc2=O	2-[(2-amino-6-oxo-6,9-dihydro-3H-purin-9-yl)methoxy]-3-hydroxypropyl (2S)-2-amino-3-methylbutanoate	InChI=1S/C14H22N6O5/c1-7(2)9(15)13(23)24-4-8(3-21)25-6-20-5-17-10-11(20)18-14(16)19-12(10)22/h5,7-9,21H,3-4,6,15H2,1-2H3,(H3,16,18,19,22)/t8?,9-/m0/s1	InChIKey=WPVFJKSGQUFQAP-GKAPJAKFSA-N	01111111111111110110100110111111011101011101111001000100110011000110111100111100011110110101101000000100000000000000000000010000100000000010010000000000000000000000000	Valganciclovir
O=C1OC2(c3ccccc31)c1ccc(O)cc1Oc1cc(O)ccc12	3',6'-dihydroxy-3H-spiro[2-benzofuran-1,9'-xanthene]-3-one	InChI=1S/C20H12O5/c21-11-5-7-15-17(9-11)24-18-10-12(22)6-8-16(18)20(15)14-4-2-1-3-13(14)19(23)25-20/h1-10,21-22H	InChIKey=GNBHRKFJIUUOQI-UHFFFAOYSA-N	01111001010010100000111100110100000100010101001000000110000001000100101000000100000100000000000000001000000001000000000000000000000000000000000000000000000000000000000	Fluorescein
CC1(C)S[C@@H]2[C@H](NC(=O)[C@H](N)c3ccc(O)cc3)C(=O)N2[C@H]1C(=O)O	(2S,5R,6R)-6-[(2R)-2-amino-2-(4-hydroxyphenyl)acetamido]-3,3-dimethyl-7-oxo-4-thia-1-azabicyclo[3.2.0]heptane-2-carboxylic acid	InChI=1S/C16H19N3O5S/c1-16(2)11(15(23)24)19-13(22)10(14(19)25-16)18-12(21)9(17)7-3-5-8(20)6-4-7/h3-6,9-11,14,20H,17H2,1-2H3,(H,18,21)(H,23,24)/t9-,10-,11+,14-/m1/s1	InChIKey=LSQZJLSUYDQPKJ-NJBDSQKTSA-N	01111111111010111110100110110110010100010001111001000110100001000000011100100010011101010000100000001000000000001000000100000000001000000000000000010000000100100000000	Amoxicillin
Fc1ccccc1C1=NCC(=S)N(CC(F)(F)F)c2ccc(Cl)cc21	7-chloro-5-(2-fluorophenyl)-1-(2,2,2-trifluoroethyl)-2,3-dihydro-1H-1,4-benzodiazepine-2-thione	InChI=1S/C17H11ClF4N2S/c18-10-5-6-14-12(7-10)16(11-3-1-2-4-13(11)19)23-8-15(25)24(14)9-17(20,21)22/h1-7H,8-9H2	InChIKey=IKMPWMZBZSAONZ-UHFFFAOYSA-N	01011100101101001010011010001101100001000100111100000011000111010110000000000011010001111001010000000010100000000000000100001000000000000000000000010000000000000000000	Quazepam
CSc1ccc2c(c1)N(CCC1CCCCN1C)c1ccccc1S2	10-[2-(1-methylpiperidin-2-yl)ethyl]-2-(methylsulfanyl)-10H-phenothiazine	InChI=1S/C21H26N2S2/c1-22-13-6-5-7-16(22)12-14-23-18-8-3-4-9-20(18)25-21-11-10-17(24-2)15-19(21)23/h3-4,8-11,15-16H,5-7,12-14H2,1-2H3	InChIKey=KLBQZWRITKRQQV-UHFFFAOYSA-N	01011110101101001111011010001101000001100100111010110001001001000110100001000010110001100001000000000010000100000000000000000000001000000000000000000000000000000000000	Thioridazine
CC(=O)OCC(=O)NCCCOc1cccc(CN2CCCCC2)c1	({3-[3-(piperidin-1-ylmethyl)phenoxy]propyl}carbamoyl)methyl acetate	InChI=1S/C19H28N2O4/c1-16(22)25-15-19(23)20-9-6-12-24-18-8-5-7-17(13-18)14-21-10-3-2-4-11-21/h5,7-8,13H,2-4,6,9-12,14-15H2,1H3,(H,20,23)	InChIKey=SMTZFNFIKUPEJC-UHFFFAOYSA-N	01111111111111110011110110101110001001111001110011100101110000100010110100101000110010000001001000000000000000000000000000000000000000000000000000000000000000000000000	Roxatidine acetate
CCCCOc1cc(C(=O)NCCN(CC)CC)c2ccccc2n1	2-butoxy-N-[2-(diethylamino)ethyl]quinoline-4-carboxamide	InChI=1S/C20H29N3O2/c1-4-7-14-25-19-15-17(16-10-8-9-11-18(16)22-19)20(24)21-12-13-23(5-2)6-3/h8-11,15H,4-7,12-14H2,1-3H3,(H,21,24)	InChIKey=PUFQVTATUTYEAL-UHFFFAOYSA-N	01111111111111010111010111001100001001011100110011111101111001100110100000110000110010010000000000000100000000000000000000000000000000000000000000000000000000000000000	Dibucaine
CCC(=O)O[C@H]1CC[C@H]2[C@@H]3CCC4=CC(=O)CC[C@]4(C)[C@H]3CC[C@]12C	(1S,2R,10R,11S,14S,15S)-2,15-dimethyl-5-oxotetracyclo[8.7.0.0^{2,7}.0^{11,15}]heptadec-6-en-14-yl propanoate	InChI=1S/C22H32O3/c1-4-20(24)25-19-8-7-17-16-6-5-14-13-15(23)9-11-21(14,2)18(16)10-12-22(17,19)3/h13,16-19H,4-12H2,1-3H3/t16-,17-,18-,19-,21-,22-/m0/s1	InChIKey=PDMMFKSKQVNJMI-BLQWBTBKSA-N	01110011010110101101110101000010001001111001000010111010001001000101001000000000000000000010000000001000000000000000100000000000000000000000100000000000000000000000000	Testosterone Propionate
CC[C@@H](CO)NC(=O)[C@@H]1C=C2c3cccc4[nH]cc(c43)C[C@H]2N(C)C1	(4R,7R)-N-[(2S)-1-hydroxybutan-2-yl]-6-methyl-6,11-diazatetracyclo[7.6.1.0^{2,7}.0^{12,16}]hexadeca-1(16),2,9,12,14-pentaene-4-carboxamide	InChI=1S/C20H25N3O2/c1-3-14(11-24)22-20(25)13-7-16-15-5-4-6-17-19(15)12(9-21-17)8-18(16)23(2)10-13/h4-7,9,13-14,18,21,24H,3,8,10-11H2,1-2H3,(H,22,25)/t13-,14+,18-/m1/s1	InChIKey=UNBRKDKAWYKMIV-QWQRMKEZSA-N	01111111111111010110010010011100000101000100111001111001110001100111111101111000110110100011000000000100000000001000100000000000000000000000100000000000000000000000000	Methylergonovine
CNCC(O)c1ccc(OC(=O)C(C)(C)C)c(OC(=O)C(C)(C)C)c1	2-[(2,2-dimethylpropanoyl)oxy]-5-[1-hydroxy-2-(methylamino)ethyl]phenyl 2,2-dimethylpropanoate	InChI=1S/C19H29NO5/c1-18(2,3)16(22)24-14-9-8-12(13(21)11-20-7)10-15(14)25-17(23)19(4,5)6/h8-10,13,20-21H,11H2,1-7H3	InChIKey=OCUJLLGVOUDECM-UHFFFAOYSA-N	01111111110111111100101101110010001100011001000000010110000000100010000101000000100010000000101000001000000000001000000000000000000000000000000000000000000000000000000	Dipivefrin
N#CCCN1c2ccc(Cl)cc2C(c2ccccc2F)=NC(O)C1=O	3-[7-chloro-5-(2-fluorophenyl)-3-hydroxy-2-oxo-2,3-dihydro-1H-1,4-benzodiazepin-1-yl]propanenitrile	InChI=1S/C18H13ClFN3O2/c19-11-6-7-15-13(10-11)16(12-4-1-2-5-14(12)20)22-17(24)18(25)23(15)9-3-8-21/h1-2,4-7,10,17,24H,3,9H2	InChIKey=XAXMYHMKTCNRRZ-UHFFFAOYSA-N	01111101111111001011011110010101100000010100111111000001100101010110000100110001010000111001001000000000100000000000000000001100000000000000000000010000000000000000000	Cinolazepam
O=S(O)CNc1ccc(S(=O)(=O)c2ccc(NCS(=O)O)cc2)cc1	{[4-({4-[(sulfinomethyl)amino]benzene}sulfonyl)phenyl]amino}methanesulfinic acid	InChI=1S/C14H16N2O6S3/c17-23(18)9-15-11-1-5-13(6-2-11)25(21,22)14-7-3-12(4-8-14)16-10-24(19)20/h1-8,15-16H,9-10H2,(H,17,18)(H,19,20)	InChIKey=NEDPPCHNEOMTJV-UHFFFAOYSA-N	01111101101101010010110010111011011110000110000000000010000000101010000100000010000011000000010001010010011110011001000100000010000000000010000000000000000000000000000	Sulfoxone
CCc1ccc(CCOc2ccc(CC3SC(=O)NC3=O)cc2)nc1	5-({4-[2-(5-ethylpyridin-2-yl)ethoxy]phenyl}methyl)-1,3-thiazolidine-2,4-dione	InChI=1S/C19H20N2O3S/c1-2-13-3-6-15(20-12-13)9-10-24-16-7-4-14(5-8-16)11-17-18(22)21-19(23)25-17/h3-8,12,17H,2,9-11H2,1H3,(H,21,22,23)	InChIKey=HYAFETHFCAUJAY-UHFFFAOYSA-N	01111111111111111001110110000110001000011100011011001101110010000000111000111110000101000000000000000100000000000000000100000000001000000000000000000000000000000000000	Pioglitazone
CN1CCN(CCCN2c3ccccc3Sc3ccc(Cl)cc32)CC1	2-chloro-10-[3-(4-methylpiperazin-1-yl)propyl]-10H-phenothiazine	InChI=1S/C20H24ClN3S/c1-22-11-13-23(14-12-22)9-4-10-24-17-5-2-3-6-19(17)25-20-8-7-16(21)15-18(20)24/h2-3,5-8,15H,4,9-14H2,1H3	InChIKey=WIKYUJGCLQQFNW-UHFFFAOYSA-N	01011110101101000011011010001101100001100100111010110001000101010110100001000011110001110001000000000000000100000000000000000000001000000000000000000000000000000000000	Prochlorperazine
CCN1CCCC1CNC(=O)c1cc(S(=O)(=O)CC)c(N)cc1OC	4-amino-5-(ethanesulfonyl)-N-[(1-ethylpyrrolidin-2-yl)methyl]-2-methoxybenzamide	InChI=1S/C17H27N3O4S/c1-4-20-8-6-7-12(20)11-19-17(21)13-9-16(25(22,23)5-2)14(18)10-15(13)24-3/h9-10,12H,4-8,11,18H2,1-3H3,(H,19,21)	InChIKey=NTJOBXMMWNYJFB-UHFFFAOYSA-N	01111111111111111111101111101111011111111010110011101111101000001010011001111110111111010001010000010010011110010001000000000000000000000000000000000000000000000000000	Amisulpride
CC1(C)S[C@@H]2[C@H](NC(=O)[C@H](C(=O)O)c3ccsc3)C(=O)N2[C@H]1C(=O)O	(2S,5R,6R)-6-[(2R)-2-carboxy-2-(thiophen-3-yl)acetamido]-3,3-dimethyl-7-oxo-4-thia-1-azabicyclo[3.2.0]heptane-2-carboxylic acid	InChI=1S/C15H16N2O6S2/c1-15(2)9(14(22)23)17-11(19)8(12(17)25-15)16-10(18)7(13(20)21)6-3-4-24-5-6/h3-5,7-9,12H,1-2H3,(H,16,18)(H,20,21)(H,22,23)/t7-,8-,9+,12-/m1/s1	InChIKey=OHKOGUYZJXTSFX-KZFFXBSXSA-N	01101111111010011110100110110110010100010001111001000010100001000000011100100110010101010000100000001000000000000100000100000000001000000000000000010000000100100000000	Ticarcillin
CCC(=O)OC(Cc1ccccc1)(c1ccccc1)[C@H](C)CN(C)C	(3R)-4-(dimethylamino)-3-methyl-1,2-diphenylbutan-2-yl propanoate	InChI=1S/C22H29NO2/c1-5-21(24)25-22(18(2)17-23(3)4,20-14-10-7-11-15-20)16-19-12-8-6-9-13-19/h6-15,18H,5,16-17H2,1-4H3/t18-,22?/m1/s1	InChIKey=XLMALTXPSGQGBX-ZZWBGTBQSA-N	01111111110111100110010001000000001001101101100000111010000000000010010001000000110000000000100000001000000000000000000000000000000000000000000000000000000000000000000	Propoxyphene
CN1CCCN=C1COC(=O)C(O)(c1ccccc1)C1CCCCC1	(1-methyl-1,4,5,6-tetrahydropyrimidin-2-yl)methyl 2-cyclohexyl-2-hydroxy-2-phenylacetate	InChI=1S/C20H28N2O3/c1-22-14-8-13-21-18(22)15-25-19(23)20(24,16-9-4-2-5-10-16)17-11-6-3-7-12-17/h2,4-5,9-10,17,24H,3,6-8,11-15H2,1H3	InChIKey=DUDKAZCAISNGQN-UHFFFAOYSA-N	01111111111111101011110010011100000001101001111110110011011000000010100101011000110000101101001000001000000000000000000000000000100000000000000000000000000000000000000	Oxyphencyclimine
COc1ccc(CCNCC(O)COc2cccc(C)c2)cc1OC	[2-(3,4-dimethoxyphenyl)ethyl][2-hydroxy-3-(3-methylphenoxy)propyl]amine	InChI=1S/C20H27NO4/c1-15-5-4-6-18(11-15)25-14-17(22)13-21-10-9-16-7-8-19(23-2)20(12-16)24-3/h4-8,11-12,17,21-22H,9-10,13-14H2,1-3H3	InChIKey=HXLAFSUPPDYFEO-UHFFFAOYSA-N	01111111110101111101111101111000001101111100000010000101010000100010010101011000100010000000001000000000000000001000000000000000000000000000000000000000000000000000000	Bevantolol
CC(C)N(CCC(C(N)=O)(c1ccccc1)c1ccccn1)C(C)C	4-[bis(propan-2-yl)amino]-2-phenyl-2-(pyridin-2-yl)butanamide	InChI=1S/C21H29N3O/c1-16(2)24(17(3)4)15-13-21(20(22)25,18-10-6-5-7-11-18)19-12-8-9-14-23-19/h5-12,14,16-17H,13,15H2,1-4H3,(H2,22,25)	InChIKey=UVTNFZQICZKOEM-UHFFFAOYSA-N	01111110101111010111010011000100000000000100110011100011101000000010110000111000011000100000100000001100000000000000000000000000000000000000000000000000000000000000000	Disopyramide
Cc1ccsc1C(=CCCN1CCC[C@@H](C(=O)O)C1)c1sccc1C	(3R)-1-[4,4-bis(3-methylthiophen-2-yl)but-3-en-1-yl]piperidine-3-carboxylic acid	InChI=1S/C20H25NO2S2/c1-14-7-11-24-18(14)17(19-15(2)8-12-25-19)6-4-10-21-9-3-5-16(13-21)20(22)23/h6-8,11-12,16H,3-5,9-10,13H2,1-2H3,(H,22,23)/t16-/m1/s1	InChIKey=PBJUNZJWGZTSKL-MRXNPFEDSA-N	01111111110111001111001000011100000001100101111010000001000000000011111000011010110101000011000000000000000000000000100000000000001000000000000000000000000000000000000	Tiagabine
CC1=C(CC(=O)O)c2cc(F)ccc2/C1=C\c1ccc(S(C)=O)cc1	2-[(1Z)-5-fluoro-1-[(4-methanesulfinylphenyl)methylidene]-2-methyl-1H-inden-3-yl]acetic acid	InChI=1S/C20H17FO3S/c1-12-17(9-13-3-6-15(7-4-13)25(2)24)16-8-5-14(21)10-19(16)18(12)11-20(22)23/h3-10H,11H2,1-2H3,(H,22,23)/b17-9-	InChIKey=MLKXDPUZXIRXEP-MFOYZWKCSA-N	01111011010110001110111000010010101000000111000000100000000101101101001001000011000001000010010000010010011100000001100000001000000000000000000000000000000000000000000	Sulindac
C#C[C@]1(O)CC[C@H]2[C@@H]3CCC4=Cc5oncc5C[C@]4(C)[C@H]3CC[C@@]21C	(1S,2R,13R,14S,17R,18S)-17-ethynyl-2,18-dimethyl-7-oxa-6-azapentacyclo[11.7.0.0^{2,10}.0^{4,8}.0^{14,18}]icosa-4(8),5,9-trien-17-ol	InChI=1S/C22H27NO2/c1-4-22(24)10-8-18-16-6-5-15-11-19-14(13-23-25-19)12-20(15,2)17(16)7-9-21(18,22)3/h1,11,13,16-18,24H,5-10,12H2,2-3H3/t16-,17+,18+,20+,21+,22+/m1/s1	InChIKey=POZRVZJJTULAOH-LHZXLZLDSA-N	01111111010000101101011100010100001001110010011010110010001001101101011010011000000100000010000100001100000001000000100000000000000000000000100000000100000000000000000	Danazol
CCOC(=O)c1ccc(C#Cc2ccc3c(c2)C(C)(C)CCS3)nc1	ethyl 6-[2-(4,4-dimethyl-3,4-dihydro-2H-1-benzothiopyran-6-yl)ethynyl]pyridine-3-carboxylate	InChI=1S/C21H21NO2S/c1-4-24-20(23)16-7-9-17(22-14-16)8-5-15-6-10-19-18(13-15)21(2,3)11-12-25-19/h6-7,9-10,13-14H,4,11-12H2,1-3H3	InChIKey=OGQICQVSFDPSEI-UHFFFAOYSA-N	01111111011111000101011001001100000000001101011010111010010001000100110000000010000001000000100000001100000100000000000000000000001000000000000000000100000000000000000	Tazarotene
CO/N=C(\C(=O)N[C@@H]1C(=O)N2C(C(=O)O)=CCS[C@H]12)c1csc(N)n1	(6R,7R)-7-[(2Z)-2-(2-amino-1,3-thiazol-4-yl)-2-(methoxyimino)acetamido]-8-oxo-5-thia-1-azabicyclo[4.2.0]oct-2-ene-2-carboxylic acid	InChI=1S/C13H13N5O5S2/c1-23-17-7(5-4-25-13(14)15-5)9(19)16-8-10(20)18-6(12(21)22)2-3-24-11(8)18/h2,4,8,11H,3H2,1H3,(H2,14,15)(H,16,19)(H,21,22)/b17-7-/t8-,11-/m1/s1	InChIKey=NNULBSISHYWZJU-LLKWHZGFSA-N	01111111111011011010100110110111010100011011111101000000100011001101111111110110011101111110000100000100000000000000000101000000001000000000001000000000000100100000000	Ceftizoxime
COc1ccc(Cc2nccc3cc(OC)c(OC)cc32)cc1OC	1-[(3,4-dimethoxyphenyl)methyl]-6,7-dimethoxyisoquinoline	InChI=1S/C20H21NO4/c1-22-17-6-5-13(10-18(17)23-2)9-16-15-12-20(25-4)19(24-3)11-14(15)7-8-21-16/h5-8,10-12H,9H2,1-4H3	InChIKey=XQYZDYMELSJDRZ-UHFFFAOYSA-N	01111111011100101100111101100100000000011100010000000101000001000100100001000000000000000000001000000100000000000000000000000000000000000000000000000000000000000000000	Papaverine
CCCCCOC(=O)Nc1nc(=O)n([C@@H]2O[C@H](C)[C@@H](O)[C@H]2O)cc1F	pentyl N-{1-[(2R,3R,4S,5R)-3,4-dihydroxy-5-methyloxolan-2-yl]-5-fluoro-2-oxo-1,2-dihydropyrimidin-4-yl}carbamate	InChI=1S/C15H22FN3O6/c1-3-4-5-6-24-15(23)18-12-9(16)7-19(14(22)17-12)13-11(21)10(20)8(2)25-13/h7-8,10-11,13,20-21H,3-6H2,1-2H3,(H,17,18,22,23)/t8-,10-,11-,13-/m1/s1	InChIKey=GAGWJHPBXLXJQN-UORFTKCHSA-N	01111111111111111111101110110111111101011001111011111100111110000000111100111101010100100101001000000100100001001000000000001000110000000000000100000000000000000000000	Capecitabine
O=c1oc2ccccc2c(O)c1Cc1c(O)c2ccccc2oc1=O	4-hydroxy-3-[(4-hydroxy-2-oxo-2H-chromen-3-yl)methyl]-2H-chromen-2-one	InChI=1S/C19H12O6/c20-16-10-5-1-3-7-14(10)24-18(22)12(16)9-13-17(21)11-6-2-4-8-15(11)25-19(13)23/h1-8,20-21H,9H2	InChIKey=DOBMPNYZJYQDGZ-UHFFFAOYSA-N	01111001010110101000111100110110000100010101001000000100000001000100100000001100000000000000000000000000000001000000000000000000000000000000000000000000000000000000000	Dicumarol
Clc1ccc(COC(Cn2ccnc2)c2ccc(Cl)cc2Cl)c(Cl)c1	1-[2-(2,4-dichlorophenyl)-2-[(2,4-dichlorophenyl)methoxy]ethyl]-1H-imidazole	InChI=1S/C18H14Cl4N2O/c19-13-2-1-12(16(21)7-13)10-25-18(9-24-6-5-23-11-24)15-4-3-14(20)8-17(15)22/h1-8,11,18H,9-10H2	InChIKey=BYBLEWFAAKGYCD-UHFFFAOYSA-N	01111100110101101010011010001100101001001100111000000000010100010010001100000001010100010101000000000100000000000000000000000000000000000000000000000000000000000000000	Miconazole
N=C(N)c1ccc(OCCCCCOc2ccc(C(=N)N)cc2)cc1	4-{[5-(4-carbamimidoylphenoxy)pentyl]oxy}benzene-1-carboximidamide	InChI=1S/C19H24N4O2/c20-18(21)14-4-8-16(9-5-14)24-12-2-1-3-13-25-17-10-6-15(7-11-17)19(22)23/h4-11H,1-3,12-13H2,(H3,20,21)(H3,22,23)	InChIKey=XDRYMKDFEDOLFX-UHFFFAOYSA-N	01111101111101110001010110001000001101111100000110000100010000000000000000000000001000001100000000000000000000000000000000010000100000000000000000000000000000000000000	Pentamidine
Cc1c(OCC(F)(F)F)ccnc1CS(=O)c1nc2ccccc2[nH]1	2-({[3-methyl-4-(2,2,2-trifluoroethoxy)pyridin-2-yl]methane}sulfinyl)-1H-1,3-benzodiazole	InChI=1S/C16H14F3N3O2S/c1-10-13(20-7-6-14(10)24-9-16(17,18)19)8-25(23)15-21-11-4-2-3-5-12(11)22-15/h2-7H,8-9H2,1H3,(H,21,22)	InChIKey=MJIHNNLFOKEZEW-UHFFFAOYSA-N	01111111011101111010011110001100101000011110011000100111011111001100111100001010000101010100010000010110011100000001000100001000000000000000000000000000000000000000000	Lansoprazole
CC(=O)[C@@]1(O)CC[C@H]2[C@@H]3C[C@H](C)C4=CC(=O)CC[C@]4(C)[C@H]3CC[C@@]21C	(1S,2R,8S,10R,11S,14R,15S)-14-acetyl-14-hydroxy-2,8,15-trimethyltetracyclo[8.7.0.0^{2,7}.0^{11,15}]heptadec-6-en-5-one	InChI=1S/C22H32O3/c1-13-11-16-17(20(3)8-5-15(24)12-19(13)20)6-9-21(4)18(16)7-10-22(21,25)14(2)23/h12-13,16-18,25H,5-11H2,1-4H3/t13-,16+,17-,18-,20+,21-,22-/m0/s1	InChIKey=FRQMUZJSZHZSGN-HBNHAYAOSA-N	01110011010010101101110101010010001001110000000010110010001001100101001000011000000000000010001000001000000000000000100000000000000000000000100000000000000000000000000	Medroxyprogesterone
CC1=C(C(=O)O)N2C(=O)[C@@H](NC(=O)[C@H](N)c3ccc(O)cc3)[C@H]2SC1	(6R,7R)-7-[(2R)-2-amino-2-(4-hydroxyphenyl)acetamido]-3-methyl-8-oxo-5-thia-1-azabicyclo[4.2.0]oct-2-ene-2-carboxylic acid	InChI=1S/C16H17N3O5S/c1-7-6-25-15-11(14(22)19(15)12(7)16(23)24)18-13(21)10(17)8-2-4-9(20)5-3-8/h2-5,10-11,15,20H,6,17H2,1H3,(H,18,21)(H,23,24)/t10-,11-,15-/m1/s1	InChIKey=BOEGTKLJZSQCCD-UEKVPHQBSA-N	01111111111011111010110110110110010100010001111001010100100001000101110100110010011001010010000000000000000000001000100101000000001000000000000000000000000100100000000	Cefadroxil
CN(CCOc1ccc(CC2SC(=O)NC2=O)cc1)c1ccccn1	5-[(4-{2-[methyl(pyridin-2-yl)amino]ethoxy}phenyl)methyl]-1,3-thiazolidine-2,4-dione	InChI=1S/C18H19N3O3S/c1-21(16-4-2-3-9-19-16)10-11-24-14-7-5-13(6-8-14)12-15-17(22)20-18(23)25-15/h2-9,15H,10-12H2,1H3,(H,20,22,23)	InChIKey=YASAKCUCGLMORW-UHFFFAOYSA-N	01111111111111111011110110001111011000011100111011110101110010000010101101111110110101000100000000000100000000000000000100000000101000000000000000000000000000000000000	Rosiglitazone
Clc1ccc(CCC(Cn2ccnc2)Sc2c(Cl)cccc2Cl)cc1	1-[4-(4-chlorophenyl)-2-[(2,6-dichlorophenyl)sulfanyl]butyl]-1H-imidazole	InChI=1S/C19H17Cl3N2S/c20-15-7-4-14(5-8-15)6-9-16(12-24-11-10-23-13-24)25-19-17(21)2-1-3-18(19)22/h1-5,7-8,10-11,13,16H,6,9,12H2	InChIKey=SWLMUYACZKCSHZ-UHFFFAOYSA-N	01011100100101001011011010000100100001000100111010000000000100010010001000000011010101010101000000000110000100000000000000000000000000000000000000000000000000000000000	Butoconazole
C[C@@H](c1ncncc1F)[C@](O)(Cn1cncn1)c1ccc(F)cc1F	(2R,3S)-2-(2,4-difluorophenyl)-3-(5-fluoropyrimidin-4-yl)-1-(1H-1,2,4-triazol-1-yl)butan-2-ol	InChI=1S/C16H14F3N5O/c1-10(15-14(19)5-20-7-22-15)16(25,6-24-9-21-8-23-24)12-3-2-11(17)4-13(12)18/h2-5,7-10,25H,6H2,1H3/t10-,16+/m0/s1	InChIKey=BCEHBSKCWLPMDN-MGPLVRAMSA-N	01111110111101101010011010010100101000000110111000100011000100100010111110000001000100110101000000001100000000000010000000001000000000000000000000000000000000000000000	Voriconazole
C[N+]1(C)CCCC(OC(=O)C(O)(c2ccccc2)c2ccccc2)C1	3-[(2-hydroxy-2,2-diphenylacetyl)oxy]-1,1-dimethylpiperidin-1-ium	InChI=1S/C21H26NO3/c1-22(2)15-9-14-19(16-22)25-20(23)21(24,17-10-5-3-6-11-17)18-12-7-4-8-13-18/h3-8,10-13,19,24H,9,14-16H2,1-2H3/q+1	InChIKey=GKNPSSNBBWDAGH-UHFFFAOYSA-N	01111111110011100111110100011100001001111101110010110011001000000010100101000000110000000001101000001000000000000000010000000000000000001000000000000000000000000000000	Mepenzolate
CCCCC[C@H](O)/C=C/[C@H]1[C@H](O)C[C@@H]2OC(=CCCCC(=O)O)C[C@H]12	5-[(3aR,4R,5R,6aS)-5-hydroxy-4-[(1E,3S)-3-hydroxyoct-1-en-1-yl]-hexahydro-2H-cyclopenta[b]furan-2-ylidene]pentanoic acid	InChI=1S/C20H32O5/c1-2-3-4-7-14(21)10-11-16-17-12-15(8-5-6-9-20(23)24)25-19(17)13-18(16)22/h8,10-11,14,16-19,21-22H,2-7,9,12-13H2,1H3,(H,23,24)/b11-10+,15-8-/t14-,16+,17+,18+,19-/m0/s1	InChIKey=KAQKFAOMNZTLHT-OZUDYXHBSA-N	01100011010110101001100100110100001101110001000010111000001001100101001000011100000100000010000000000000000001000000000000000000000000000000000000000000000000000000000	Epoprostenol
COc1ccc2c(c1)c(CC(=O)O)c(C)n2C(=O)c1ccc(Cl)cc1	2-{1-[(4-chlorophenyl)carbonyl]-5-methoxy-2-methyl-1H-indol-3-yl}acetic acid	InChI=1S/C19H16ClNO4/c1-11-15(10-18(22)23)16-9-14(25-2)7-8-17(16)21(11)19(24)12-3-5-13(20)6-4-12/h3-9H,10H2,1-2H3,(H,22,23)	InChIKey=CGIGDMFJXJATDK-UHFFFAOYSA-N	01111111111110101110111100110110101000011101110001100100100101110100001001100001010100000001000000000100000000000000000000000000000000000000000000000000000000000000000	Indomethacin
CC(=O)[C@@]1(O)CC[C@H]2[C@@H]3C=C(Cl)C4=CC(=O)[C@@H]5C[C@@H]5[C@]4(C)[C@H]3CC[C@@]21C	(1S,2S,3S,5R,11R,12S,15R,16S)-15-acetyl-9-chloro-15-hydroxy-2,16-dimethylpentacyclo[9.7.0.0^{2,8}.0^{3,5}.0^{12,16}]octadeca-7,9-dien-6-one	InChI=1S/C22H27ClO3/c1-11(24)22(26)7-5-14-12-9-18(23)17-10-19(25)13-8-16(13)21(17,3)15(12)4-6-20(14,22)2/h9-10,12-16,26H,4-8H2,1-3H3/t12-,13+,14-,15-,16-,20-,21-,22-/m0/s1	InChIKey=DUSHUSLJJMDGTE-ZJPMUUANSA-N	01110011010010101101110101010010101001110000000010110010001101110101001000011001000000000010001000001000000000000000100000000000000000000000100010010000000000000000000	Cyproterone
Cc1c(F)c(N2CCNC(C)C2)cc2c1c(=O)c(C(=O)O)cn2C1CC1	1-cyclopropyl-6-fluoro-5-methyl-7-(3-methylpiperazin-1-yl)-4-oxo-1,4-dihydroquinoline-3-carboxylic acid	InChI=1S/C19H22FN3O3/c1-10-8-22(6-5-21-10)15-7-14-16(11(2)17(15)20)18(24)13(19(25)26)9-23(14)12-3-4-12/h7,9-10,12,21H,3-6,8H2,1-2H3,(H,25,26)	InChIKey=AIJTTZAVMXIJGM-UHFFFAOYSA-N	01111111111011111111111110011111110101110101111010110101001101100110110000010101110010110001000000000100100000000000000000001000000000000000000010000000000000000000000	Grepafloxacin
C[N+]1(C)[C@@H]2CC(OC(=O)C(O)(c3cccs3)c3cccs3)C[C@H]1[C@H]1O[C@H]12	(1R,2S,4R,5S)-7-{[2-hydroxy-2,2-bis(thiophen-2-yl)acetyl]oxy}-9,9-dimethyl-3-oxa-9-azatricyclo[3.3.1.0^{2,4}]nonan-9-ium	InChI=1S/C19H22NO4S2/c1-20(2)12-9-11(10-13(20)17-16(12)24-17)23-18(21)19(22,14-5-3-7-25-14)15-6-4-8-26-15/h3-8,11-13,16-17,22H,9-10H2,1-2H3/q+1/t11?,12-,13+,16+,17-	InChIKey=LERNTVKEWCAPOY-KYQOMENCSA-N	01111111111010100110110100110100001000111101111000100011000001000100111101000010110101000001101000001000000001000000010000000000001000001000000010010010000000000000000	Tiotropium
OCCOCCN1CCN(C(c2ccccc2)c2ccc(Cl)cc2)CC1	2-(2-{4-[(4-chlorophenyl)(phenyl)methyl]piperazin-1-yl}ethoxy)ethan-1-ol	InChI=1S/C21H27ClN2O2/c22-20-8-6-19(7-9-20)21(18-4-2-1-3-5-18)24-12-10-23(11-13-24)14-16-26-17-15-25/h1-9,21,25H,10-17H2	InChIKey=ZQDWXGKKHFNSQK-UHFFFAOYSA-N	01111101111101000011010010011100101001101100111010000001010100110010100100010001110010010001001000000000000000000000000000000000000000000000000000000000000000000000000	Hydroxyzine
CCC[C@H](N[C@@H](C)C(=O)N1[C@H](C(=O)O)C[C@@H]2CCCC[C@@H]21)C(=O)OCC	(2S,3aS,7aS)-1-[(2S)-2-{[(2S)-1-ethoxy-1-oxopentan-2-yl]amino}propanoyl]-octahydro-1H-indole-2-carboxylic acid	InChI=1S/C19H32N2O5/c1-4-8-14(19(25)26-5-2)20-12(3)17(22)21-15-10-7-6-9-13(15)11-16(21)18(23)24/h12-16,20H,4-11H2,1-3H3,(H,23,24)/t12-,13-,14-,15-,16-/m0/s1	InChIKey=IPVQLZZIHOAWMC-QXKUPLGCSA-N	01110111111111011111100011110110000101101001110011011001111001100100001100111000010100010001000000000000000000000000000000000000000000000000000000000000000000000000000	Perindopril
N#Cc1ccc2c(c1)N(CCCN1CCC(O)CC1)c1ccccc1S2	10-[3-(4-hydroxypiperidin-1-yl)propyl]-10H-phenothiazine-2-carbonitrile	InChI=1S/C21H23N3OS/c22-15-16-6-7-21-19(14-16)24(18-4-1-2-5-20(18)26-21)11-3-10-23-12-8-17(25)9-13-23/h1-2,4-7,14,17,25H,3,8-13H2	InChIKey=LUALIOATIOESLM-UHFFFAOYSA-N	01111100111101100011011110011101001001110100111010000001000001100110110000001010110001100001000000000000000100000000000000000100001000000000000000000000000000000000000	Propericiazine
CN1CCN(CC(=O)N2c3ccccc3C(=O)Nc3cccnc32)CC1	2-[2-(4-methylpiperazin-1-yl)acetyl]-2,4,9-triazatricyclo[9.4.0.0^{3,8}]pentadeca-1(11),3,5,7,12,14-hexaen-10-one	InChI=1S/C19H21N5O2/c1-22-9-11-23(12-10-22)13-17(25)24-16-7-3-2-5-14(16)19(26)21-15-6-4-8-20-18(15)24/h2-8H,9-13H2,1H3,(H,21,26)	InChIKey=RMHMFHUVIITRHF-UHFFFAOYSA-N	01111111101111010011011110001111001001110100111011110001100001000110110101100000110000110101000000000100000000000000000000000000100000000000000000010000000000000000000	Pirenzepine
CC(=O)OCC1=C(C(=O)O)N2C(=O)[C@@H](NC(=O)Cc3cccs3)[C@H]2SC1	(6R,7R)-3-[(acetyloxy)methyl]-8-oxo-7-[2-(thiophen-2-yl)acetamido]-5-thia-1-azabicyclo[4.2.0]oct-2-ene-2-carboxylic acid	InChI=1S/C16H16N2O6S2/c1-8(19)24-6-9-7-26-15-12(14(21)18(15)13(9)16(22)23)17-11(20)5-10-3-2-4-25-10/h2-4,12,15H,5-7H2,1H3,(H,17,20)(H,22,23)/t12-,15-/m1/s1	InChIKey=XIURVHNZVLADCM-IUODEOHRSA-N	01111111111111011010100110111110011100011001111001100001110001100101111100110010010101010010000000000000000000000000100101000000001000000000000000000000000100100000000	Cefalotin
CC1(C)C(C=C(Cl)Cl)C1C(=O)OCc1cccc(Oc2ccccc2)c1	(3-phenoxyphenyl)methyl 3-(2,2-dichloroethenyl)-2,2-dimethylcyclopropane-1-carboxylate	InChI=1S/C21H20Cl2O3/c1-21(2)17(12-18(22)23)19(21)20(24)25-13-14-7-6-10-16(11-14)26-15-8-4-3-5-9-15/h3-12,17,19H,13H2,1-2H3	InChIKey=RLLPVAHGXHCWKJ-UHFFFAOYSA-N	01111011010111101100110100000000100000011101000000000110010100010001000000000000000000000010100000001000000000000000000000000000000000000000000011000000000000000000000	Permethrin
CN(C)C(=O)Oc1cc(OC(=O)N(C)C)cc(C(O)CNC(C)(C)C)c1	3-[2-(tert-butylamino)-1-hydroxyethyl]-5-[(dimethylcarbamoyl)oxy]phenyl N,N-dimethylcarbamate	InChI=1S/C18H29N3O5/c1-18(2,3)19-11-15(22)12-8-13(25-16(23)20(4)5)10-14(9-12)26-17(24)21(6)7/h8-10,15,19,22H,11H2,1-7H3	InChIKey=ANZXOIAKUNOVQU-UHFFFAOYSA-N	01111111111111110110100111110010001100011001100001100110100010100010000101000100110010000000100000001000000000001000000000000000000000000000000100000000000000000000000	Bambuterol
NS(=O)(=O)c1cc2c(cc1Cl)NC(CSCc1ccccc1)=NS2(=O)=O	3-[(benzylsulfanyl)methyl]-6-chloro-1,1-dioxo-4H-1$l^{6},2,4-benzothiadiazine-7-sulfonamide	InChI=1S/C15H14ClN3O4S3/c16-11-6-12-14(7-13(11)25(17,20)21)26(22,23)19-15(18-12)9-24-8-10-4-2-1-3-5-10/h1-7H,8-9H2,(H,18,19)(H2,17,20,21)	InChIKey=NDTSRXAMMQDVSW-UHFFFAOYSA-N	01111101101101011010111110101111100110010110011101000011000111111100110010010011101001101100010001010010011110010001000000000000101001100000000000000000000000000000000	Benzthiazide
CC1(C)S[C@@H]2[C@H](NC(=O)[C@H](N=[N+]=[N-])c3ccccc3)C(=O)N2[C@H]1C(=O)O	(2S,5R,6R)-6-[(2R)-2-azido-2-phenylacetamido]-3,3-dimethyl-7-oxo-4-thia-1-azabicyclo[3.2.0]heptane-2-carboxylic acid	InChI=1S/C16H17N5O4S/c1-16(2)11(15(24)25)21-13(23)10(14(21)26-16)18-12(22)9(19-20-17)8-6-4-3-5-7-8/h3-7,9-11,14H,1-2H3,(H,18,22)(H,24,25)/t9-,10-,11+,14-/m1/s1	InChIKey=ODFHGIPNGIAMDK-NJBDSQKTSA-N	01111111111010011110100110110110010110010011111101000010100001000000011110100010010101110100100010001000000000000010010100000000001000000000000000010000000100100000000	Azidocillin
OC(c1cc(C(F)(F)F)nc2c1cccc2C(F)(F)F)C1CCCCN1	[2,8-bis(trifluoromethyl)quinolin-4-yl](piperidin-2-yl)methanol	InChI=1S/C17H16F6N2O/c18-16(19,20)11-5-3-4-9-10(15(26)12-6-1-2-7-24-12)8-13(17(21,22)23)25-14(9)11/h3-5,8,12,15,24,26H,1-2,6-7H2	InChIKey=XEEQGYMUWCZPDN-UHFFFAOYSA-N	01111100111001110001010010010100100101100100011010000011000111100110100100011000000010000000000000000100000000001000000000001000000000000000000000000000000000000000000	Mefloquine
CCC(CO)NC(=O)[C@@H]1C=C2c3cccc4c3c(cn4C)C[C@H]2N(C)C1	(4R,7R)-N-(1-hydroxybutan-2-yl)-6,11-dimethyl-6,11-diazatetracyclo[7.6.1.0^{2,7}.0^{12,16}]hexadeca-1(16),2,9,12,14-pentaene-4-carboxamide	InChI=1S/C21H27N3O2/c1-4-15(12-25)22-21(26)14-8-17-16-6-5-7-18-20(16)13(10-23(18)2)9-19(17)24(3)11-14/h5-8,10,14-15,19,25H,4,9,11-12H2,1-3H3,(H,22,26)/t14-,15?,19-/m1/s1	InChIKey=KPJZHOPZRAFDTN-NQUBZZJWSA-N	01111111111111010110010011011100000101000100111001111001111001100111111101101000110110100011000000000100000000001000100000000000000000000000100000000000000000000000000	Methysergide
CC1(C)CCC(C)(C)c2cc(NC(=O)c3ccc(C(=O)O)cc3)ccc21	4-[(5,5,8,8-tetramethyl-5,6,7,8-tetrahydronaphthalen-2-yl)carbamoyl]benzoic acid	InChI=1S/C22H25NO3/c1-21(2)11-12-22(3,4)18-13-16(9-10-17(18)21)23-19(24)14-5-7-15(8-6-14)20(25)26/h5-10,13H,11-12H2,1-4H3,(H,23,24)(H,25,26)	InChIKey=MUTNCGKQJGXKEM-UHFFFAOYSA-N	01111111111010010101111001010011010100000101000011110010100001000100000000100000000000000000100000001000000000000000000000000000000000000000000000000000000000000000000	Tamibarotene
O=C1N(Cc2ccccc2)C2C[S+]3CCCC3C2N1Cc1ccccc1	3,5-dibenzyl-4-oxo-8$l^{4}-thia-3,5-diazatricyclo[6.3.0.0^{2,6}]undecan-8-ylium	InChI=1S/C22H25N2OS/c25-22-23(14-17-8-3-1-4-9-17)19-16-26-13-7-12-20(26)21(19)24(22)15-18-10-5-2-6-11-18/h1-6,8-11,19-21H,7,12-16H2/q+1	InChIKey=CHQOEHPMXSHGCL-UHFFFAOYSA-N	01111100101111001011010110001100000001110100111011000001100011000110001000000010110101010101000000000000010000000000010000000000011000000000000000000000000000000000000	Trimethaphan
COc1ccc(C(=O)Nc2ccccc2CCC2CCCCN2C)cc1	4-methoxy-N-{2-[2-(1-methylpiperidin-2-yl)ethyl]phenyl}benzamide	InChI=1S/C22H28N2O2/c1-24-16-6-5-8-19(24)13-10-17-7-3-4-9-21(17)23-22(25)18-11-14-20(26-2)15-12-18/h3-4,7,9,11-12,14-15,19H,5-6,8,10,13,16H2,1-2H3,(H,23,25)	InChIKey=PJWPNDMDCLXCOM-UHFFFAOYSA-N	01111111111111111111011110000101010001111100110011110101101000000010100001111000110000000001000000000000000000000000000000000000000000000000000000000000000000000000000	Encainide
CN1CCCCC1CCN1c2ccccc2Sc2ccc(S(C)=O)cc21	2-methanesulfinyl-10-[2-(1-methylpiperidin-2-yl)ethyl]-10H-phenothiazine	InChI=1S/C21H26N2OS2/c1-22-13-6-5-7-16(22)12-14-23-18-8-3-4-9-20(18)25-21-11-10-17(26(2)24)15-19(21)23/h3-4,8-11,15-16H,5-7,12-14H2,1-2H3	InChIKey=SLVMESMUVMCQIY-UHFFFAOYSA-N	01111110101101001111011010001101000001100110111010110001001001001110100001000010110001100001010000010010011100000001000000000000001000000000000000000000000000000000000	Mesoridazine
O=c1n2ccccc2nn1CCCN1CCN(c2cccc(Cl)c2)CC1	2-{3-[4-(3-chlorophenyl)piperazin-1-yl]propyl}-2H,3H-[1,2,4]triazolo[4,3-a]pyridin-3-one	InChI=1S/C19H22ClN5O/c20-16-5-3-6-17(15-16)23-13-11-22(12-14-23)8-4-10-25-19(26)24-9-2-1-7-18(24)21-25/h1-3,5-7,9,15H,4,8,10-14H2	InChIKey=PHLBKPHSAVXXEF-UHFFFAOYSA-N	01111100101111001011011110001101110001110110111011000101100111010110111110000001110100110101000000000100100000000010000000000000110000000000000000000000000000000000000	Trazodone
O=C(CCCN1CCC(O)(c2ccc(Cl)cc2)CC1)c1ccc(F)cc1	4-[4-(4-chlorophenyl)-4-hydroxypiperidin-1-yl]-1-(4-fluorophenyl)butan-1-one	InChI=1S/C21H23ClFNO2/c22-18-7-5-17(6-8-18)21(26)11-14-24(15-12-21)13-1-2-20(25)16-3-9-19(23)10-4-16/h3-10,26H,1-2,11-15H2	InChIKey=LNEPOXFFQSENCJ-UHFFFAOYSA-N	01111101110111100011010100011100101001110100110010000011000100110010110000001001110000000001000000001000100000000000000000001000000000000000000000000000000000000000000	Haloperidol
C[C@]12C[C@H](O)[C@H]3[C@@H](CCC4=CC(=O)C=C[C@@]43C)[C@@H]1CC[C@]2(O)C(=O)CO	(1S,2R,10S,11S,14R,15S,17S)-14,17-dihydroxy-14-(2-hydroxyacetyl)-2,15-dimethyltetracyclo[8.7.0.0^{2,7}.0^{11,15}]heptadeca-3,6-dien-5-one	InChI=1S/C21H28O5/c1-19-7-5-13(23)9-12(19)3-4-14-15-6-8-21(26,17(25)11-22)20(15,2)10-16(24)18(14)19/h5,7,9,14-16,18,22,24,26H,3-4,6,8,10-11H2,1-2H3/t14-,15-,16-,18+,19-,20-,21-/m0/s1	InChIKey=OIGNJSKKLXVSLS-VWUMJDOOSA-N	01110011010111101101110100110010001101110000000010110010011001100101001000011100000010000010001000001000000000000100100000000000000000000000100000000000000000000000000	Prednisolone
Oc1ccc2c3c1O[C@H]1[C@@H](O)CC[C@@]4(O)[C@@H](C2)N(CC2CCC2)CC[C@]314	(1S,5R,13R,14S,17S)-4-(cyclobutylmethyl)-12-oxa-4-azapentacyclo[9.6.1.0^{1,13}.0^{5,17}.0^{7,18}]octadeca-7,9,11(18)-triene-10,14,17-triol	InChI=1S/C21H27NO4/c23-14-5-4-13-10-16-21(25)7-6-15(24)19-20(21,17(13)18(14)26-19)8-9-22(16)11-12-2-1-3-12/h4-5,12,15-16,19,23-25H,1-3,6-11H2/t15-,16+,19-,20-,21+/m0/s1	InChIKey=NETZHAKZCGBWSS-CEDHKZHLSA-N	01111101111101100011111100111100001101110000111010000111000001100110101100011100110100000001001000001000000001000000000000000000000000000000000000000000000100000000000	Nalbuphine
COC(=O)[C@H]1[C@@H](O)CC[C@H]2CN3CCc4c5ccccc5[nH]c4[C@@H]3C[C@@H]21	methyl (1S,15R,18S,19R,20S)-18-hydroxy-3,13-diazapentacyclo[11.8.0.0^{2,10}.0^{4,9}.0^{15,20}]henicosa-2(10),4,6,8-tetraene-19-carboxylate	InChI=1S/C21H26N2O3/c1-26-21(25)19-15-10-17-20-14(13-4-2-3-5-16(13)22-20)8-9-23(17)11-12(15)6-7-18(19)24/h2-5,12,15,17-19,22,24H,6-11H2,1H3/t12-,15-,17-,18-,19+/m0/s1	InChIKey=BLGXFZZNTVWLAY-SCYLSFHTSA-N	01111111111011111011111110011100001101111101111010000001000001100110101001011100110100010000000000000100000000000000000000000000000000000000000000000000000000000000000	Yohimbine
CC(C)[N+](C)(CCC(C(N)=O)(c1ccccc1)c1ccccc1)C(C)C	(3-carbamoyl-3,3-diphenylpropyl)(methyl)bis(propan-2-yl)azanium	InChI=1S/C23H32N2O/c1-18(2)25(5,19(3)4)17-16-23(22(24)26,20-12-8-6-9-13-20)21-14-10-7-11-15-21/h6-15,18-19H,16-17H2,1-5H3,(H-,24,26)/p+1	InChIKey=JTPUMZTWMWIVPA-UHFFFAOYSA-O	01111110101111010111010011000000000000000100100011110011101000000010000001111000111000000000100000001000000000000000010000000000000000001000000000000000000000000000000	Isopropamide
C[N+]12CCC(CC1)C(OC(=O)C(O)(c1ccccc1)c1ccccc1)C2	(1s,4s)-3-[(2-hydroxy-2,2-diphenylacetyl)oxy]-1-methyl-1-azabicyclo[2.2.2]octan-1-ium	InChI=1S/C22H26NO3/c1-23-14-12-17(13-15-23)20(16-23)26-21(24)22(25,18-8-4-2-5-9-18)19-10-6-3-7-11-19/h2-11,17,20,25H,12-16H2,1H3/q+1/t17-,20?,23+	InChIKey=HOOSGZJRQIVJSZ-NNBUQUNQSA-N	01111111110011100011110100011100001001111101110010110011000001000010100101000000110000000001001000001000000000000000010000000000000000001000000000000000000000000000000	Clidinium
Clc1ccc(CO/N=C(/Cn2ccnc2)c2ccc(Cl)cc2Cl)c(Cl)c1	(E)-[1-(2,4-dichlorophenyl)-2-(1H-imidazol-1-yl)ethylidene][(2,4-dichlorophenyl)methoxy]amine	InChI=1S/C18H13Cl4N3O/c19-13-2-1-12(16(21)7-13)10-26-24-18(9-25-6-5-23-11-25)15-4-3-14(20)8-17(15)22/h1-8,11H,9-10H2/b24-18-	InChIKey=QRJJEGAJXVEBNE-MOHJPFBDSA-N	01111100111101001010011010001100100000101110111100000001010100011010011010000001010100011101000100000100000000000000000000000000000000000000001000000000000000000000000	Oxiconazole
C[C@@H](O)[C@H]1C(=O)N2C(C(=O)O)=C(S[C@@H]3CN[C@H](C(=O)N(C)C)C3)[C@H](C)[C@H]12	(4R,5S,6S)-3-{[(3S,5S)-5-(dimethylcarbamoyl)pyrrolidin-3-yl]sulfanyl}-6-[(1R)-1-hydroxyethyl]-4-methyl-7-oxo-1-azabicyclo[3.2.0]hept-2-ene-2-carboxylic acid	InChI=1S/C17H25N3O5S/c1-7-12-11(8(2)21)16(23)20(12)13(17(24)25)14(7)26-9-5-10(18-6-9)15(22)19(3)4/h7-12,18,21H,5-6H2,1-4H3,(H,24,25)/t7-,8-,9+,10+,11-,12-/m1/s1	InChIKey=DMJNNHOOLUXYBV-PQTSNVLCSA-N	01100111111011111110100111110110000101010001111001000001101001100011011101111110110111010010100000000010000000000000000001000000000000000000000000010000000100100000000	Meropenem
C[C@@H](NCCCc1cccc(C(F)(F)F)c1)c1cccc2ccccc21	[(1R)-1-(naphthalen-1-yl)ethyl]({3-[3-(trifluoromethyl)phenyl]propyl})amine	InChI=1S/C22H22F3N/c1-16(20-13-5-10-18-9-2-3-12-21(18)20)26-14-6-8-17-7-4-11-19(15-17)22(23,24)25/h2-5,7,9-13,15-16,26H,6,8,14H2,1H3/t16-/m1/s1	InChIKey=VDHAWDNDOKGFTD-MRXNPFEDSA-N	01011110101101010001010000000000100000000100000010100011001111100110000000001000000010000000000000000000000000000000000000001000000000000000000000000000000000000000000	Cinacalcet
CC1COc2c(N3CCN(C)CC3)c(F)cc3c(=O)c(C(=O)O)cn1c32	7-fluoro-2-methyl-6-(4-methylpiperazin-1-yl)-10-oxo-4-oxa-1-azatricyclo[7.3.1.0^{5,13}]trideca-5(13),6,8,11-tetraene-11-carboxylic acid	InChI=1S/C18H20FN3O4/c1-10-9-26-17-14-11(16(23)12(18(24)25)8-22(10)14)7-13(19)15(17)21-5-3-20(2)4-6-21/h7-8,10H,3-6,9H2,1-2H3,(H,24,25)	InChIKey=GSDSWSVVBLHKDQ-UHFFFAOYSA-N	01111111111011101111111110111111110001110101111010110101010101000110110101000101110000110001000000000100100001000000000000001000000000000000000000000000000000000000000	Ofloxacin
O=C(O)CCNC(=O)c1ccc(/N=N/c2ccc(O)c(C(=O)O)c2)cc1	5-[(E)-2-{4-[(2-carboxyethyl)carbamoyl]phenyl}diazen-1-yl]-2-hydroxybenzoic acid	InChI=1S/C17H15N3O6/c21-14-6-5-12(9-13(14)17(25)26)20-19-11-3-1-10(2-4-11)16(24)18-8-7-15(22)23/h1-6,9,21H,7-8H2,(H,18,24)(H,22,23)(H,25,26)/b20-19+	InChIKey=IPOKCKJONYRRHP-FMQUCBEESA-N	01111101111111111001111110110011011100010111000111000101100000100010010010101100000010000000000000000000000000000110000000000000000000000000000000000000000000000000000	Balsalazide
C[N+]1(CC2CC2)CC[C@@]23c4c5c(O)ccc4C[C@@H]1[C@]2(O)CCC(=O)[C@@H]3O5	(1S,5R,13R,17S)-4-(cyclopropylmethyl)-10,17-dihydroxy-4-methyl-14-oxo-12-oxa-4-azapentacyclo[9.6.1.0¹,¹³.0�?�,¹�?�.0�?�,¹�?�]octadeca-7,9,11(18)-trien-4-ium	InChI=1S/C21H25NO4/c1-22(11-12-2-3-12)9-8-20-17-13-4-5-14(23)18(17)26-19(20)15(24)6-7-21(20,25)16(22)10-13/h4-5,12,16,19,25H,2-3,6-11H2,1H3/p+1/t16-,19+,20+,21-,22?/m1/s1	InChIKey=JVLBPIPGETUEET-GAAHOAFPSA-O	01111111111111100011111100111100001101110000111010110111001001100110101101011100110100000001001000001000000001000000010000000000000000001000000010000000000000000000000	Methylnaltrexone
C[C@]12CC(=O)[C@H]3[C@@H](CCC4=CC(=O)C=C[C@@]43C)[C@@H]1CC[C@]2(O)C(=O)CO	(1S,2R,10S,11S,14R,15S)-14-hydroxy-14-(2-hydroxyacetyl)-2,15-dimethyltetracyclo[8.7.0.0^{2,7}.0^{11,15}]heptadeca-3,6-diene-5,17-dione	InChI=1S/C21H26O5/c1-19-7-5-13(23)9-12(19)3-4-14-15-6-8-21(26,17(25)11-22)20(15,2)10-16(24)18(14)19/h5,7,9,14-15,18,22,26H,3-4,6,8,10-11H2,1-2H3/t14-,15-,18+,19-,20-,21-/m0/s1	InChIKey=XOFYZVNMUHMLCC-ZPOLXVRWSA-N	01110011010111101101110100110010001101110000000010110010011001100101001000011100000010000010001000001000000000000100100000000000000000000000100000000000000000000000000	Prednisone
CC(C)c1cc2c(cc1S(=O)(=O)O)[C@@]1(C)CCC[C@@](C)(C(=O)O)[C@@H]1CC2	(1R,4aS,10aR)-1,4a-dimethyl-7-(propan-2-yl)-6-sulfo-1,2,3,4,4a,9,10,10a-octahydrophenanthrene-1-carboxylic acid	InChI=1S/C20H28O5S/c1-12(2)14-10-13-6-7-17-19(3,8-5-9-20(17,4)18(21)22)15(13)11-16(14)26(23,24)25/h10-12,17H,5-9H2,1-4H3,(H,21,22)(H,23,24,25)/t17-,19-,20-/m1/s1	InChIKey=IWCWQNVIUXZOMJ-MISYRCLQSA-N	01111011010010001111111001110010000111100011000010110010001011001100000000011010000001000000110001011010011110010001001000000011000000000000000000000000000000000000000	Ecabet
C=C(c1ccc(C(=O)O)cc1)c1cc2c(cc1C)C(C)(C)CCC2(C)C	4-[1-(3,5,5,8,8-pentamethyl-5,6,7,8-tetrahydronaphthalen-2-yl)ethenyl]benzoic acid	InChI=1S/C24H28O2/c1-15-13-20-21(24(5,6)12-11-23(20,3)4)14-19(15)16(2)17-7-9-18(10-8-17)22(25)26/h7-10,13-14H,2,11-12H2,1,3-6H3,(H,25,26)	InChIKey=NAVMQTYZDKMPEU-UHFFFAOYSA-N	01111011010010001101011001010000000000000101000010110010000001000101000000000000000000000010100000001000000000000000100000000000000010000000000000000000000000000000000	Bexarotene
CC(=O)Oc1cc2c(s1)CCN(C(C(=O)C1CC1)c1ccccc1F)C2	5-[2-cyclopropyl-1-(2-fluorophenyl)-2-oxoethyl]-4H,5H,6H,7H-thieno[3,2-c]pyridin-2-yl acetate	InChI=1S/C20H20FNO3S/c1-12(23)25-18-10-14-11-22(9-8-17(14)26-18)19(20(24)13-6-7-13)15-4-2-3-5-16(15)21/h2-5,10,13,19H,6-9,11H2,1H3	InChIKey=DTGLZDAWLRGWQN-UHFFFAOYSA-N	01111111111011101011111100001110100001111101111010000101000101000110101100000011110101000001000000000000000000000000000000001000001000000000000010000000000000000000000	Prasugrel
COc1ccnc(CS(=O)c2nc3ccc(OC(F)F)cc3[nH]2)c1OC	6-(difluoromethoxy)-2-{[(3,4-dimethoxypyridin-2-yl)methane]sulfinyl}-1H-1,3-benzodiazole	InChI=1S/C16H15F2N3O4S/c1-23-13-5-6-19-12(14(13)24-2)8-26(22)16-20-10-4-3-9(25-15(17)18)7-11(10)21-16/h3-7,15H,8H2,1-2H3,(H,20,21)	InChIKey=IQPSEEYGBUAQFF-UHFFFAOYSA-N	01111111011101111110111110100100101000011110011000000101001111001100111101001010000101010100011000010110011100000001000100001000000000000000000000000000000000000000000	Pantoprazole
CC(=O)CC(c1ccc([N+](=O)[O-])cc1)c1c(=O)oc2ccccc2c1O	4-hydroxy-3-[1-(4-nitrophenyl)-3-oxobutyl]-2H-chromen-2-one	InChI=1S/C19H15NO6/c1-11(21)10-15(12-6-8-13(9-7-12)20(24)25)17-18(22)14-4-2-3-5-16(14)26-19(17)23/h2-9,15,22H,10H2,1H3	InChIKey=VABCILAOYCMVPS-UHFFFAOYSA-N	01111111111110101010111100110111011010010111100100010100000001001100100010010100000000000000000110000001000001100000010000000000000000000000001000000000000000000000000	Acenocoumarol
CCC(OC(C)=O)C(CC(C)N(C)C)(c1ccccc1)c1ccccc1	6-(dimethylamino)-4,4-diphenylheptan-3-yl acetate	InChI=1S/C23H31NO2/c1-6-22(26-19(3)25)23(17-18(2)24(4)5,20-13-9-7-10-14-20)21-15-11-8-12-16-21/h7-16,18,22H,6,17H2,1-5H3	InChIKey=XBMIVRRWGCYBTQ-UHFFFAOYSA-N	01111111111110100110010001000000001001001101100000111011001000000000000001000000110000000000100000001000000000000000000000000000000000000000000000000000000000000000000	Methadyl Acetate
CC[C@H](OC(C)=O)C(C[C@H](C)N(C)C)(c1ccccc1)c1ccccc1	(3S,6S)-6-(dimethylamino)-4,4-diphenylheptan-3-yl acetate	InChI=1S/C23H31NO2/c1-6-22(26-19(3)25)23(17-18(2)24(4)5,20-13-9-7-10-14-20)21-15-11-8-12-16-21/h7-16,18,22H,6,17H2,1-5H3/t18-,22-/m0/s1	InChIKey=XBMIVRRWGCYBTQ-AVRDEDQJSA-N	01111111111110100110010001000000001001001101100000111011001000000000000001000000110000000000100000001000000000000000000000000000000000000000000000000000000000000000000	Levomethadyl Acetate
C[C@H]1COc2c(N3CCN(C)CC3)c(F)cc3c(=O)c(C(=O)O)cn1c32	(2S)-7-fluoro-2-methyl-6-(4-methylpiperazin-1-yl)-10-oxo-4-oxa-1-azatricyclo[7.3.1.0^{5,13}]trideca-5(13),6,8,11-tetraene-11-carboxylic acid	InChI=1S/C18H20FN3O4/c1-10-9-26-17-14-11(16(23)12(18(24)25)8-22(10)14)7-13(19)15(17)21-5-3-20(2)4-6-21/h7-8,10H,3-6,9H2,1-2H3,(H,24,25)/t10-/m0/s1	InChIKey=GSDSWSVVBLHKDQ-JTQLQIEISA-N	01111111111011101111111110111111110001110101111010110101010101000110110101000101110000110001000000000100100001000000000000001000000000000000000000000000000000000000000	Levofloxacin
COc1cccc(OC)c1C(=O)N[C@@H]1C(=O)N2[C@@H]1SC(C)(C)[C@@H]2C(=O)O	(2S,5R,6R)-6-[(2,6-dimethoxybenzene)amido]-3,3-dimethyl-7-oxo-4-thia-1-azabicyclo[3.2.0]heptane-2-carboxylic acid	InChI=1S/C17H20N2O6S/c1-17(2)12(16(22)23)19-14(21)11(15(19)26-17)18-13(20)10-8(24-3)6-5-7-9(10)25-4/h5-7,11-12,15H,1-4H3,(H,18,20)(H,22,23)/t11-,12+,15-/m1/s1	InChIKey=RJQXTJLFIWVMTO-TYNCELHUSA-N	01111111111010111110101111110110010100011001111001000110100001000000011101100110010101010000100000001000000000000000000100000000001000000000000000010000000100100000000	Meticillin
Cc1ccc(-c2cc(C(F)(F)F)nn2-c2ccc(S(N)(=O)=O)cc2)cc1	4-[5-(4-methylphenyl)-3-(trifluoromethyl)-1H-pyrazol-1-yl]benzene-1-sulfonamide	InChI=1S/C17H14F3N3O2S/c1-11-2-4-12(5-3-11)15-10-16(17(18,19)20)22-23(15)13-6-8-14(9-7-13)26(21,24)25/h2-10H,1H3,(H2,21,24,25)	InChIKey=RZEKVGVHFLEQIL-UHFFFAOYSA-N	01111111101000011010011010000111110010000110111001000010000110001000001010000010001101100001010001010110111110010011000000001000000001100000000000000000000000000000000	Celecoxib
CCCCCCCN(CC)CCCC(O)c1ccc(NS(C)(=O)=O)cc1	N-(4-{4-[ethyl(heptyl)amino]-1-hydroxybutyl}phenyl)methanesulfonamide	InChI=1S/C20H36N2O3S/c1-4-6-7-8-9-16-22(5-2)17-10-11-20(23)18-12-14-19(15-13-18)21-26(3,24)25/h12-15,20-21,23H,4-11,16-17H2,1-3H3	InChIKey=ALOBUEHUHMBRLE-UHFFFAOYSA-N	01111111111101110111100011011011011111100010100011111011001010101010000011011010110000000000010001010000011010010001000000000000000001100000000000000000000000000000000	Ibutilide
O=C(O)CCCCO/N=C(/c1cccnc1)c1cccc(C(F)(F)F)c1	5-{[(E)-{pyridin-3-yl[3-(trifluoromethyl)phenyl]methylidene}amino]oxy}pentanoic acid	InChI=1S/C18H17F3N2O3/c19-18(20,21)15-7-3-5-13(11-15)17(14-6-4-9-22-12-14)23-26-10-2-1-8-16(24)25/h3-7,9,11-12H,1-2,8,10H2,(H,24,25)/b23-17+	InChIKey=GLLPUTYLZIKEGF-HAVVHWLPSA-N	01111101011111000001110010010100101001001111010110000011010110101000100010011000000000101000000100000100000000000000000000001000000000000000001000000000000000000000000	Ridogrel
CC1=CC(=O)N2CC(=O)N(C)c3ccc(Cl)cc3C2(c2ccccc2)O1	14-chloro-4,10-dimethyl-2-phenyl-3-oxa-7,10-diazatricyclo[9.4.0.0^{2,7}]pentadeca-1(11),4,12,14-tetraene-6,9-dione	InChI=1S/C20H17ClN2O3/c1-13-10-18(24)23-12-19(25)22(2)17-9-8-15(21)11-16(17)20(23,26-13)14-6-4-3-5-7-14/h3-11H,12H2,1-2H3	InChIKey=PWAJCNITSBZRBL-UHFFFAOYSA-N	01111111111011101110111110000111101000010100111001100011100101010111110101100101010000110011000000000000100001000000000000000000000000000000000000010000000000000000000	Ketazolam
CC1(C)S[C@@H]2[C@H](NC(=O)C(C(=O)O)c3ccccc3)C(=O)N2[C@H]1C(=O)O	(2S,5R,6R)-6-(2-carboxy-2-phenylacetamido)-3,3-dimethyl-7-oxo-4-thia-1-azabicyclo[3.2.0]heptane-2-carboxylic acid	InChI=1S/C17H18N2O6S/c1-17(2)11(16(24)25)19-13(21)10(14(19)26-17)18-12(20)9(15(22)23)8-6-4-3-5-7-8/h3-7,9-11,14H,1-2H3,(H,18,20)(H,22,23)(H,24,25)/t9?,10-,11+,14-/m1/s1	InChIKey=FPPNZSSZRUTDAP-UWFZAAFLSA-N	01111111111010011110100110110110010100010001111001000010100001000000011100100110010101010000100000001000000000000100000100000000001000000000000000010000000100100000000	Carbenicillin
O=C(Nc1c(Cl)cncc1Cl)c1ccc(OC(F)F)c(OCC2CC2)c1	3-(cyclopropylmethoxy)-N-(3,5-dichloropyridin-4-yl)-4-(difluoromethoxy)benzamide	InChI=1S/C17H14Cl2F2N2O3/c18-11-6-22-7-12(19)15(11)23-16(24)10-3-4-13(26-17(20)21)14(5-10)25-8-9-1-2-9/h3-7,9,17H,1-2,8H2,(H,22,23,24)	InChIKey=MNDBXUUTURYVHR-UHFFFAOYSA-N	01111101111111111001111110000101110001011100010001000100110110010000100000100001000000100000001000000100000000000000000000001000000000000000000010000000000000000000000	Roflumilast
CCOC(=O)C1(c2ccccc2)CCN(CCc2ccc(N)cc2)CC1	ethyl 1-[2-(4-aminophenyl)ethyl]-4-phenylpiperidine-4-carboxylate	InChI=1S/C22H28N2O2/c1-2-26-21(25)22(19-6-4-3-5-7-19)13-16-24(17-14-22)15-12-18-8-10-20(23)11-9-18/h3-11H,2,12-17,23H2,1H3	InChIKey=LKYQLAWMNBFNJT-UHFFFAOYSA-N	01111111111111010011010010001101010001101101110010001011010000000010100000000000111000000001000000001000100000000000000000000000000000000000000000000000000000000000000	Anileridine
O=C1c2ccccc2C(=O)C([C@H]2CC[C@H](c3ccc(Cl)cc3)CC2)=C1O	2-hydroxy-3-[(1r,4r)-4-(4-chlorophenyl)cyclohexyl]-1,4-dihydronaphthalene-1,4-dione	InChI=1S/C22H19ClO3/c23-16-11-9-14(10-12-16)13-5-7-15(8-6-13)19-20(24)17-3-1-2-4-18(17)21(25)22(19)26/h1-4,9-13,15,26H,5-8H2/t13-,15-	InChIKey=KUCQYCKVKVOKAY-CTYIDZIISA-N	01111001010010101001111100010010100001110100000010000000000101010101000000010101000000000010001000000000100000000000100000000000000000000000000000000000000000000000000	Atovaquone
CCOC(=O)C1=C(C)NC(C)=C(C(=O)OC)C1c1cccc([N+](=O)[O-])c1	3-ethyl 5-methyl 2,6-dimethyl-4-(3-nitrophenyl)-1,4-dihydropyridine-3,5-dicarboxylate	InChI=1S/C18H20N2O6/c1-5-26-18(22)15-11(3)19-10(2)14(17(21)25-4)16(15)12-7-6-8-13(9-12)20(23)24/h6-9,16,19H,5H2,1-4H3	InChIKey=PVHUJELLJLJGLN-UHFFFAOYSA-N	01111111111111011110110011100111010010001011110100001000010000001001110011000000000000000010000110000001100000100000110001000000000000000000001000000000000000000000000	Nitrendipine
CCN(CC)CC#CCOC(=O)C(O)(c1ccccc1)C1CCCCC1	4-(diethylamino)but-2-yn-1-yl 2-cyclohexyl-2-hydroxy-2-phenylacetate	InChI=1S/C22H31NO3/c1-3-23(4-2)17-11-12-18-26-21(24)22(25,19-13-7-5-8-14-19)20-15-9-6-10-16-20/h5,7-8,13-14,20,25H,3-4,6,9-10,15-18H2,1-2H3	InChIKey=XIQVNETUBQGFHX-UHFFFAOYSA-N	01111111110111100111110000011000000001101001100010101010010000000010000000011000110000000000001000001000000000000000000000000000000000000000000000000100000000000000000	Oxybutynin
C=CC1=C(C(=O)O)N2C(=O)[C@@H](NC(=O)/C(=N\O)c3csc(N)n3)[C@H]2SC1	(6R,7R)-7-[(2Z)-2-(2-amino-1,3-thiazol-4-yl)-2-(N-hydroxyimino)acetamido]-3-ethenyl-8-oxo-5-thia-1-azabicyclo[4.2.0]oct-2-ene-2-carboxylic acid	InChI=1S/C14H13N5O5S2/c1-2-5-3-25-12-8(11(21)19(12)9(5)13(22)23)17-10(20)7(18-24)6-4-26-14(15)16-6/h2,4,8,12,24H,1,3H2,(H2,15,16)(H,17,20)(H,22,23)/b18-7-/t8-,12-/m1/s1	InChIKey=RTXOFQZKPXMALH-GHXIOONMSA-N	01111101111011011010100110110111010100010011111101000000100011001101111110110110011101111110000101000100000000000100100101000000001010000000001000000000000100100000000	Cefdinir
O=C(O)COCCN1CCN(C(c2ccccc2)c2ccc(Cl)cc2)CC1	2-(2-{4-[(4-chlorophenyl)(phenyl)methyl]piperazin-1-yl}ethoxy)acetic acid	InChI=1S/C21H25ClN2O3/c22-19-8-6-18(7-9-19)21(17-4-2-1-3-5-17)24-12-10-23(11-13-24)14-15-27-16-20(25)26/h1-9,21H,10-16H2,(H,25,26)	InChIKey=ZKLPARSLTMPFCP-UHFFFAOYSA-N	01111101111111000011110010011100101001101101111010000001010100110010100100010001110000010001001000000000000000000000000000000000000000000000000000000000000000000000000	Cetirizine
O=C1CCc2cc(OCCCCc3nnnn3C3CCCCC3)ccc2N1	6-[4-(1-cyclohexyl-1H-1,2,3,4-tetrazol-5-yl)butoxy]-1,2,3,4-tetrahydroquinolin-2-one	InChI=1S/C20H27N5O2/c26-20-12-9-15-14-17(10-11-18(15)21-20)27-13-5-4-8-19-22-23-24-25(19)16-6-2-1-3-7-16/h10-11,14,16H,1-9,12-13H2,(H,21,26)	InChIKey=RRGUKTPIGVIEKM-UHFFFAOYSA-N	01111101111111111011011110000101011011111110111011000101110001100100101010111000000100110101000010000100100000000010000000000000100000000000000000000000000000000000000	Cilostazol
COc1c(N2CCNC(C)C2)c(F)cc2c(=O)c(C(=O)O)cn(C3CC3)c21	1-cyclopropyl-6-fluoro-8-methoxy-7-(3-methylpiperazin-1-yl)-4-oxo-1,4-dihydroquinoline-3-carboxylic acid	InChI=1S/C19H22FN3O4/c1-10-8-22(6-5-21-10)16-14(20)7-12-15(18(16)27-2)23(11-3-4-11)9-13(17(12)24)19(25)26/h7,9-11,21H,3-6,8H2,1-2H3,(H,25,26)	InChIKey=XUBOMFCQGDBHNK-UHFFFAOYSA-N	01111111111011111111111110111111110101111101111010110101001101100110110101010101110010110001000000000100100000000000000000001000000000000000000010000000000000000000000	Gatifloxacin
C[C@]12CC[C@H]3[C@@H]([C@H]4C[C@H]4C4=CC(=O)CC[C@@]43C)[C@@H]1[C@@H]1C[C@@H]1[C@@]21CCC(=O)O1	(1R,2R,4R,10R,11S,14S,15S,16S,18S,19S)-10,14-dimethylspiro[hexacyclo[9.8.0.0^{2,4}.0^{5,10}.0^{14,19}.0^{16,18}]nonadecane-15,2'-oxolan]-5-ene-5',7-dione	InChI=1S/C24H30O3/c1-22-6-3-12(25)9-17(22)13-10-14(13)20-16(22)4-7-23(2)21(20)15-11-18(15)24(23)8-5-19(26)27-24/h9,13-16,18,20-21H,3-8,10-11H2,1-2H3/t13-,14+,15-,16+,18+,20-,21+,22-,23+,24+/m1/s1	InChIKey=METQSPRSQINEEU-HXCATZOESA-N	01110011010010100101110100000110001001110001000010110010001001000101001000000000000100000010000000001000000001000000100000000000000000000000100010010000000000000000000	Drospirenone
C[C@@H]1C[C@H]2[C@@H]3CCC4=CC(=O)C=C[C@]4(C)[C@@]3(F)[C@@H](O)C[C@]2(C)[C@H]1C(=O)CO	(1R,2S,10S,11S,13R,14S,15S,17S)-1-fluoro-17-hydroxy-14-(2-hydroxyacetyl)-2,13,15-trimethyltetracyclo[8.7.0.0^{2,7}.0^{11,15}]heptadeca-3,6-dien-5-one	InChI=1S/C22H29FO4/c1-12-8-16-15-5-4-13-9-14(25)6-7-21(13,3)22(15,23)18(27)10-20(16,2)19(12)17(26)11-24/h6-7,9,12,15-16,18-19,24,27H,4-5,8,10-11H2,1-3H3/t12-,15+,16+,18+,19-,20+,21+,22+/m1/s1	InChIKey=VWVSBHGCDBMOOT-IIEHVVJPSA-N	01110011010111101101110101110010101101110000000010110010011101100101001000010001000010000010001000001000000000000000100000001000000000000000100000000000000000000000000	Desoximetasone
CC(=O)Oc1ccc2c3c1O[C@H]1[C@@H](OC(C)=O)C=C[C@H]4[C@@H](C2)N(C)CC[C@]314	(1S,5R,13R,14S,17R)-10-(acetyloxy)-4-methyl-12-oxa-4-azapentacyclo[9.6.1.0^{1,13}.0^{5,17}.0^{7,18}]octadeca-7(18),8,10,15-tetraen-14-yl acetate	InChI=1S/C21H23NO5/c1-11(23)25-16-6-4-13-10-15-14-5-7-17(26-12(2)24)20-21(14,8-9-22(15)3)18(13)19(16)27-20/h4-7,14-15,17,20H,8-10H2,1-3H3/t14-,15+,17-,20-,21-/m0/s1	InChIKey=GVGLGOZIDCSQPN-PVHGPHFFSA-N	01111111111011100111111101100110000001111001111010110111000001000111101001000000110100000001001000001000000001000000000000000000000000000000000000000000000000000000000	Heroin
CCCCCCC(C)(C)c1cc(O)c2c(c1)OC(C)(C)[C@@H]1CCC(=O)C[C@@H]21	(6aR,10aR)-1-hydroxy-6,6-dimethyl-3-(2-methyloctan-2-yl)-6H,6aH,7H,8H,9H,10H,10aH-benzo[c]isochromen-9-one	InChI=1S/C24H36O3/c1-6-7-8-9-12-23(2,3)16-13-20(26)22-18-15-17(25)10-11-19(18)24(4,5)27-21(22)14-16/h13-14,18-19,26H,6-12,15H2,1-5H3/t18-,19-/m1/s1	InChIKey=GECBBEABIDMGGL-RTBURBONSA-N	01111011010110100101111101010100001001110000000010111110001001000100100000010100000000000000100000001000000001000000000000000000000000000000000000000000000000000000000	Nabilone
N[C@@H]1CCCCN(c2c(F)cc3c(=O)c(C(=O)O)cn(C4CC4)c3c2Cl)C1	7-[(3R)-3-aminoazepan-1-yl]-8-chloro-1-cyclopropyl-6-fluoro-4-oxo-1,4-dihydroquinoline-3-carboxylic acid	InChI=1S/C19H21ClFN3O3/c20-15-16-12(18(25)13(19(26)27)9-24(16)11-4-5-11)7-14(21)17(15)23-6-2-1-3-10(22)8-23/h7,9-11H,1-6,8,22H2,(H,26,27)/t10-/m1/s1	InChIKey=QFFGVLORLPOAEC-SNVBAGLBSA-N	01111101111011111011111110011111110101110101111010000101000101110110110000011101111000110001000000000100100000000000000000001000000000000000000010010000000000000000000	Besifloxacin
CN1CCN(C(=O)O[C@H]2c3nccnc3C(=O)N2c2ccc(Cl)cn2)CC1	(5S)-6-(5-chloropyridin-2-yl)-7-oxo-5H,6H,7H-pyrrolo[3,4-b]pyrazin-5-yl 4-methylpiperazine-1-carboxylate	InChI=1S/C17H17ClN6O3/c1-22-6-8-23(9-7-22)17(26)27-16-14-13(19-4-5-20-14)15(25)24(16)12-3-2-11(18)10-21-12/h2-5,10,16H,6-9H2,1H3/t16-/m0/s1	InChIKey=GBBSUAFBMRNDJC-INIZCTEOSA-N	01111111111011001011111110001111110001111101111011110001100111010110111101100101110100110101000000000100100000000000000000000000100000000000000100000000000000000000000	Eszopiclone
CC=CC1=C(C(=O)O)N2C(=O)[C@@H](NC(=O)[C@H](N)c3ccc(O)cc3)[C@H]2SC1	(6R,7R)-7-[(2R)-2-amino-2-(4-hydroxyphenyl)acetamido]-8-oxo-3-(prop-1-en-1-yl)-5-thia-1-azabicyclo[4.2.0]oct-2-ene-2-carboxylic acid	InChI=1S/C18H19N3O5S/c1-2-3-10-8-27-17-13(16(24)21(17)14(10)18(25)26)20-15(23)12(19)9-4-6-11(22)7-5-9/h2-7,12-13,17,22H,8,19H2,1H3,(H,20,23)(H,25,26)/b3-2+/t12-,13-,17-/m1/s1	InChIKey=WDLWHQDACQUCJR-ZAMMOSSLSA-N	01111111111011111010110110110110010100010001111001000100101001000101110100110010011001010010000000000000000000001000100101000000001000000000000000000000000100100000000	Cefprozil
OCCN1CCN(CC/C=C2/c3ccccc3Sc3ccc(Cl)cc32)CC1	2-(4-{3-[(9Z)-2-chloro-9H-thioxanthen-9-ylidene]propyl}piperazin-1-yl)ethan-1-ol	InChI=1S/C22H25ClN2OS/c23-17-7-8-22-20(16-17)18(19-4-1-2-6-21(19)27-22)5-3-9-24-10-12-25(13-11-24)14-15-26/h1-2,4-8,16,26H,3,9-15H2/b18-5-	InChIKey=WFPIAZLQTJBIFN-DVZOWYKESA-N	01111100110101000011011010011100101001100100111010000001010101110111100100010011110011010011000000000000000100000000100000000000001000000000000000000000000000000000000	Zuclopenthixol
CCC(=O)N(c1ccccc1)C1(C(=O)OC)CCN(CCC(=O)OC)CC1	methyl 1-(3-methoxy-3-oxopropyl)-4-(N-phenylpropanamido)piperidine-4-carboxylate	InChI=1S/C20H28N2O5/c1-4-17(23)22(16-8-6-5-7-9-16)20(19(25)27-3)11-14-21(15-12-20)13-10-18(24)26-2/h5-9H,4,10-15H2,1-3H3	InChIKey=ZTVQQQVZCWLTDF-UHFFFAOYSA-N	01111111111111000111110011101111011001101001110011101011101000000010110101100000110000100001000000001000000000000000000000000000000000000000000000000000000000000000000	Remifentanil
CCC[C@@H]1C[C@@H](C(=O)NC(C(C)Cl)[C@H]2O[C@H](SC)[C@H](O)[C@@H](O)[C@H]2O)N(C)C1	(2S,4R)-N-{2-chloro-1-[(2R,3R,4S,5R,6R)-3,4,5-trihydroxy-6-(methylsulfanyl)oxan-2-yl]propyl}-1-methyl-4-propylpyrrolidine-2-carboxamide	InChI=1S/C18H33ClN2O5S/c1-5-6-10-7-11(21(3)8-10)17(25)20-12(9(2)19)16-14(23)13(22)15(24)18(26-16)27-4/h9-16,18,22-24H,5-8H2,1-4H3,(H,20,25)/t9?,10-,11+,12?,13+,14-,15-,16-,18-/m1/s1	InChIKey=KDLRVYVGXIQJDK-NOWPCOIGSA-N	01110111111111111111100111110100100101010000111011111001101100010010111101111110110101010001001000000010000001001100000000000000000000000000000000000000000000000000000	Clindamycin
CCC(=O)[C@@]1(C)[C@H](C)CC2C3CCC4=CC(=O)C=C[C@]4(C)C3[C@@H](O)C[C@@]21C	(2R,13R,14S,15S,17S)-17-hydroxy-2,13,14,15-tetramethyl-14-propanoyltetracyclo[8.7.0.0^{2,7}.0^{11,15}]heptadeca-3,6-dien-5-one	InChI=1S/C24H34O3/c1-6-20(27)24(5)14(2)11-18-17-8-7-15-12-16(25)9-10-22(15,3)21(17)19(26)13-23(18,24)4/h9-10,12,14,17-19,21,26H,6-8,11,13H2,1-5H3/t14-,17?,18?,19+,21?,22+,23+,24-/m1/s1	InChIKey=QTTRZHGPGKRAFB-PAIWTFDUSA-N	01110011010110101101110101010010001001110000000010111010001001100101001000010000000000000010000000001000000000000000100000000000000000000000100000000000000000000000000	Rimexolone
CCN(CC)CCN1c2ccc(Cl)cc2C(c2ccccc2F)=NCC1=O	7-chloro-1-[2-(diethylamino)ethyl]-5-(2-fluorophenyl)-2,3-dihydro-1H-1,4-benzodiazepin-2-one	InChI=1S/C21H23ClFN3O/c1-3-25(4-2)11-12-26-19-10-9-15(22)13-17(19)21(24-14-20(26)27)16-7-5-6-8-18(16)23/h5-10,13H,3-4,11-12,14H2,1-2H3	InChIKey=SAADBVWGJQAEFS-UHFFFAOYSA-N	01111110101111001111011110001101101001110100111111101001101101010110000100100001110000111001000000000000100000000000000000001000000000000000000000010000000000000000000	Flurazepam
C#C[C@]1(O)CC[C@H]2[C@@H]3CCc4cc(OC5CCCC5)ccc4[C@H]3CC[C@@]21C	(1S,10R,11S,14R,15S)-5-(cyclopentyloxy)-14-ethynyl-15-methyltetracyclo[8.7.0.0^{2,7}.0^{11,15}]heptadeca-2(7),3,5-trien-14-ol	InChI=1S/C25H32O2/c1-3-25(26)15-13-23-22-10-8-17-16-19(27-18-6-4-5-7-18)9-11-20(17)21(22)12-14-24(23,25)2/h1,9,11,16,18,21-23,26H,4-8,10,12-15H2,2H3/t21-,22-,23+,24+,25+/m1/s1	InChIKey=PWZUUYSISTUNDW-VAFBSOEGSA-N	01111011010000101001011100010000001001111000000010110110001001100100001000011000000000000000000000001000000000000000000000000000000000000000000000000100000000000000000	Quinestrol
C[C@]12C[C@H](O)[C@@]3(F)[C@@H](CCC4=CC(=O)CC[C@@]43C)[C@@H]1CC[C@]2(O)C(=O)CO	(1R,2S,10S,11S,14R,15S,17S)-1-fluoro-14,17-dihydroxy-14-(2-hydroxyacetyl)-2,15-dimethyltetracyclo[8.7.0.0^{2,7}.0^{11,15}]heptadec-6-en-5-one	InChI=1S/C21H29FO5/c1-18-7-5-13(24)9-12(18)3-4-15-14-6-8-20(27,17(26)11-23)19(14,2)10-16(25)21(15,18)22/h9,14-16,23,25,27H,3-8,10-11H2,1-2H3/t14-,15-,16-,18-,19-,20-,21-/m0/s1	InChIKey=AAXVEMMRQDVLJB-BULBTXNYSA-N	01110011010111101101110100110010101101110000000010110010011101100101001000011101000010000010001000001000000000000100100000001000000000000000100000000000000000000000000	Fludrocortisone
OCCOc1ccc(/C(=C(/CCCl)c2ccccc2)c2ccccc2)cc1	2-{4-[(1Z)-4-chloro-1,2-diphenylbut-1-en-1-yl]phenoxy}ethan-1-ol	InChI=1S/C24H23ClO2/c25-16-15-23(19-7-3-1-4-8-19)24(20-9-5-2-6-10-20)21-11-13-22(14-12-21)27-18-17-26/h1-14,26H,15-18H2/b24-23-	InChIKey=LUMKNAVTFCDUIE-VHXPQNKSSA-N	01111001010101100001010100011000101000011100000010000100010000110001000000000000000010000010001000000000000000000000100000000000000000000000000000000000000000000000000	Ospemifene
OCCOCCN1CCN(C2=Nc3ccccc3Sc3ccccc32)CC1	2-[2-(4-{2-thia-9-azatricyclo[9.4.0.0^{3,8}]pentadeca-1(11),3(8),4,6,9,12,14-heptaen-10-yl}piperazin-1-yl)ethoxy]ethan-1-ol	InChI=1S/C21H25N3O2S/c25-14-16-26-15-13-23-9-11-24(12-10-23)21-17-5-1-3-7-19(17)27-20-8-4-2-6-18(20)22-21/h1-8,25H,9-16H2	InChIKey=URKOMYMAXPYINW-UHFFFAOYSA-N	01111101111101000011011010011101011001101100111110000001010001100110100100010010110011011101001000000000100100000000000000000000101000000000000000010000000000000000000	Quetiapine
CCCc1c2oc(C(=O)O)cc(=O)c2cc2c(=O)cc(C(=O)O)n(CC)c21	9-ethyl-4,6-dioxo-10-propyl-4H,6H,9H-chromeno[7,6-b]pyridine-2,8-dicarboxylic acid	InChI=1S/C19H17NO7/c1-3-5-9-16-10(13(21)7-12(18(23)24)20(16)4-2)6-11-14(22)8-15(19(25)26)27-17(9)11/h6-8H,3-5H2,1-2H3,(H,23,24)(H,25,26)	InChIKey=RQTOOFIXOKYGAN-UHFFFAOYSA-N	01111111111111101111111100110110000100110101111010011100000001000110110100010100010000000001001000000100000001000000000000000000000000000000000000000000000000000000000	Nedocromil
CCC[C@@H]1CC(C(=O)N[C@H]([C@@H](C)O)[C@H]2O[C@H](SC)[C@H](O)[C@@H](O)[C@H]2O)N(C)C1	(4R)-N-[(1R,2R)-2-hydroxy-1-[(2R,3R,4S,5R,6R)-3,4,5-trihydroxy-6-(methylsulfanyl)oxan-2-yl]propyl]-1-methyl-4-propylpyrrolidine-2-carboxamide	InChI=1S/C18H34N2O6S/c1-5-6-10-7-11(20(3)8-10)17(25)19-12(9(2)21)16-14(23)13(22)15(24)18(26-16)27-4/h9-16,18,21-24H,5-8H2,1-4H3,(H,19,25)/t9-,10-,11?,12-,13+,14-,15-,16-,18-/m1/s1	InChIKey=OJMMVQQUTAEWLP-ISVUEQNNSA-N	01110111111111111111100111110100000101010000111011111001101000000010111101111110110101010001001000000010000001001100000000000000000000000000000000000000000000000000000	Lincomycin
C#C[C@]1(OC(C)=O)CC[C@H]2[C@@H]3CCC4=C/C(=N/O)CC[C@@H]4[C@H]3CC[C@@]21CC	(1S,2R,5E,10R,11S,14R,15S)-15-ethyl-14-ethynyl-5-(hydroxyimino)tetracyclo[8.7.0.0^{2,7}.0^{11,15}]heptadec-6-en-14-yl acetate	InChI=1S/C23H31NO3/c1-4-22-12-10-19-18-9-7-17(24-26)14-16(18)6-8-20(19)21(22)11-13-23(22,5-2)27-15(3)25/h2,14,18-21,26H,4,6-13H2,1,3H3/b24-17+/t18-,19+,20+,21-,22-,23-/m0/s1	InChIKey=KIQQMECNKUGGKA-NMYWJIRASA-N	01110111011110101101110100010000011001111011000110101011001001001101001010011000000000001010000101001000000000000000100000000000000000000000101000000100000000000000000	Norgestimate
CN1CCN(C(=O)OC2c3nccnc3C(=O)N2c2ccc(Cl)cn2)CC1	6-(5-chloropyridin-2-yl)-7-oxo-5H,6H,7H-pyrrolo[3,4-b]pyrazin-5-yl 4-methylpiperazine-1-carboxylate	InChI=1S/C17H17ClN6O3/c1-22-6-8-23(9-7-22)17(26)27-16-14-13(19-4-5-20-14)15(25)24(16)12-3-2-11(18)10-21-12/h2-5,10,16H,6-9H2,1H3	InChIKey=GBBSUAFBMRNDJC-UHFFFAOYSA-N	01111111111011001011111110001111110001111101111011110001100111010110111101100101110100110101000000000100100000000000000000000000100000000000000100000000000000000000000	Zopiclone
CS(=O)(=O)c1ccc(C(=O)Nc2ccc(Cl)c(-c3ccccn3)c2)c(Cl)c1	2-chloro-N-[4-chloro-3-(pyridin-2-yl)phenyl]-4-methanesulfonylbenzamide	InChI=1/C19H14Cl2N2O3S/c1-27(25,26)13-6-7-14(17(21)11-13)19(24)23-12-5-8-16(20)15(10-12)18-4-2-3-9-22-18/h2-11H,1H3,(H,23,24)	InChIKey=BPQMGSKTAYIVFO-UHFFFAOYNA-N	01111111101010011010111010000111110010000110010001000010100100011000100001100011000001000000010000010110111110010001000000000000000000000000000000000000000000000000000	Vismodegib
C[C@]12C[C@H](O)[C@H]3[C@@H](CCC4=CC(=O)C=C[C@@]43C)[C@@H]1CC[C@]2(O)C(=O)OCCl	chloromethyl (1S,2R,10S,11S,14R,15S,17S)-14,17-dihydroxy-2,15-dimethyl-5-oxotetracyclo[8.7.0.0^{2,7}.0^{11,15}]heptadeca-3,6-diene-14-carboxylate	InChI=1S/C21H27ClO5/c1-19-7-5-13(23)9-12(19)3-4-14-15-6-8-21(26,18(25)27-11-22)20(15,2)10-16(24)17(14)19/h5,7,9,14-17,24,26H,3-4,6,8,10-11H2,1-2H3/t14-,15-,16-,17+,19-,20-,21-/m0/s1	InChIKey=YPZVAYHNBBHPTO-MXRBDKCISA-N	01110011010111101101110100110010101101111001000010110010011001110101001000011000000000000010001000001000000000000000100000000000000000000010100000000000000000000000000	Loteprednol
O=C(O)CCCN1CCC(OC(c2ccc(Cl)cc2)c2ccccn2)CC1	4-{4-[(4-chlorophenyl)(pyridin-2-yl)methoxy]piperidin-1-yl}butanoic acid	InChI=1S/C21H25ClN2O3/c22-17-8-6-16(7-9-17)21(19-4-1-2-12-23-19)27-18-10-14-24(15-11-18)13-3-5-20(25)26/h1-2,4,6-9,12,18,21H,3,5,10-11,13-15H2,(H,25,26)	InChIKey=YWGDOWXRIALTES-UHFFFAOYSA-N	01111101111111100011110110011100101001111101111010000001000100110010110100011001110000000001000000000100000000000000000000000000000000000000000000000000000000000000000	Bepotastine
CC(C)(C)NC(=O)[C@H]1CC[C@H]2[C@@H]3CC[C@H]4NC(=O)C=C[C@]4(C)[C@H]3CC[C@]12C	(1S,2R,7R,10S,11S,14S,15S)-N-tert-butyl-2,15-dimethyl-5-oxo-6-azatetracyclo[8.7.0.0^{2,7}.0^{11,15}]heptadec-3-ene-14-carboxamide	InChI=1S/C23H36N2O2/c1-21(2,3)25-20(27)17-8-7-15-14-6-9-18-23(5,13-11-19(26)24-18)16(14)10-12-22(15,17)4/h11,13-18H,6-10,12H2,1-5H3,(H,24,26)(H,25,27)/t14-,15-,16-,17+,18+,22-,23+/m0/s1	InChIKey=DBEPLOCGEIEOCV-WSBQPABSSA-N	01110111101010011101010111000110000101110000010011110011101001100101101000111000000000000000100000001000000000000000000000000000000000000000000000000000000000000000000	Finasteride
CCOC(=O)N1CCC(=C2c3ccc(Cl)cc3CCc3cccnc32)CC1	ethyl 4-{13-chloro-4-azatricyclo[9.4.0.0^{3,8}]pentadeca-1(11),3,5,7,12,14-hexaen-2-ylidene}piperidine-1-carboxylate	InChI=1S/C22H23ClN2O2/c1-2-27-22(26)25-12-9-15(10-13-25)20-19-8-7-18(23)14-17(19)6-5-16-4-3-11-24-21(16)20/h3-4,7-8,11,14H,2,5-6,9-10,12-13H2,1H3	InChIKey=JCCNYMKQOSZNPW-UHFFFAOYSA-N	01111111111111000011011010001100100001101101111011001001110111010111100000000001110000000011000000000100100000000000100000000000000000000000000100010000000000000000000	Loratadine
CC1(C)N[C@H](c2ccccc2)C(=O)N1[C@@H]1C(=O)N2[C@@H]1SC(C)(C)[C@@H]2C(=O)O	(2S,5R,6R)-6-[(4R)-2,2-dimethyl-5-oxo-4-phenylimidazolidin-1-yl]-3,3-dimethyl-7-oxo-4-thia-1-azabicyclo[3.2.0]heptane-2-carboxylic acid	InChI=1S/C19H23N3O4S/c1-18(2)13(17(25)26)21-15(24)12(16(21)27-18)22-14(23)11(20-19(22,3)4)10-8-6-5-7-9-10/h5-9,11-13,16,20H,1-4H3,(H,25,26)/t11-,12-,13+,16-/m1/s1	InChIKey=DXVUYOAEDJXBPY-NFFDBFGFSA-N	01111111111010011110100111110110010100010001111001000010100001000000011100100010010101010101100000001000100000000000000100000000101000000000000000010000000100100000000	Hetacillin
CCCCC(F)(F)[C@@]1(O)CC[C@H]2[C@@H](CC(=O)[C@H]2CCCCCCC(=O)O)O1	7-[(2R,4aR,5S,7aR)-2-(1,1-difluoropentyl)-2-hydroxy-6-oxo-octahydrocyclopenta[b]pyran-5-yl]heptanoic acid	InChI=1S/C20H32F2O5/c1-2-3-11-19(21,22)20(26)12-10-15-14(16(23)13-17(15)27-20)8-6-4-5-7-9-18(24)25/h14-15,17,26H,2-13H2,1H3,(H,24,25)/t14-,15+,17+,20+/m0/s1	InChIKey=WGFOBBZOWHGYQH-DKYLXPRQSA-N	01110011010110101001100100110110101101110001000010111010000101100100101000011100000000000000000000000000000001000000000000001000000000000000000000000000000000000000000	Lubiprostone
CN1CCC[C@@H]1Cc1c[nH]c2ccc(CCS(=O)(=O)c3ccccc3)cc12	5-[2-(benzenesulfonyl)ethyl]-3-{[(2R)-1-methylpyrrolidin-2-yl]methyl}-1H-indole	InChI=1S/C22H26N2O2S/c1-24-12-5-6-19(24)15-18-16-23-22-10-9-17(14-21(18)22)11-13-27(25,26)20-7-3-2-4-8-20/h2-4,7-10,14,16,19,23H,5-6,11-13,15H2,1H3/t19-/m1/s1	InChIKey=PWVXXGRKLHYWKM-LJQANCHMSA-N	01111111101101011011010010001110001011100110111010110011001001001110001001011010110101000001010000010110011110010001000000000000000000000000000000000000000000000000000	Eletriptan
CN1CCCC(n2nc(Cc3ccc(Cl)cc3)c3ccccc3c2=O)CC1	4-[(4-chlorophenyl)methyl]-2-(1-methylazepan-4-yl)-1,2-dihydrophthalazin-1-one	InChI=1S/C22H24ClN3O/c1-25-13-4-5-18(12-14-25)26-22(27)20-7-3-2-6-19(20)21(24-26)15-16-8-10-17(23)11-9-16/h2-3,6-11,18H,4-5,12-15H2,1H3	InChIKey=MBUVEWMHONZEQD-UHFFFAOYSA-N	01111110101111001011011110001100110001110110111011110101101101010110100111100001110000100001000000000100100000000010000000000000000000000000000000010000000000000000000	Azelastine
CCSc1ccc2c(c1)N(CCCN1CCN(C)CC1)c1ccccc1S2	2-(ethylsulfanyl)-10-[3-(4-methylpiperazin-1-yl)propyl]-10H-phenothiazine	InChI=1S/C22H29N3S2/c1-3-26-18-9-10-22-20(17-18)25(19-7-4-5-8-21(19)27-22)12-6-11-24-15-13-23(2)14-16-24/h4-5,7-10,17H,3,6,11-16H2,1-2H3	InChIKey=XCTYLCDETUVOIP-UHFFFAOYSA-N	01011110101101000111011010001101000001100100111010111001000001000110100001000010110001110001000000000010000100000000000000000000001000000000000000000000000000000000000	Thiethylperazine
CC(=O)[C@@]1(O)CC[C@H]2[C@@H]3C[C@H](C)C4=CC(=O)C=C[C@]4(C)[C@@]3(F)[C@@H](O)C[C@@]21C	(1R,2S,8S,10S,11S,14R,15S,17S)-14-acetyl-1-fluoro-14,17-dihydroxy-2,8,15-trimethyltetracyclo[8.7.0.0^{2,7}.0^{11,15}]heptadeca-3,6-dien-5-one	InChI=1S/C22H29FO4/c1-12-9-17-15-6-8-21(27,13(2)24)20(15,4)11-18(26)22(17,23)19(3)7-5-14(25)10-16(12)19/h5,7,10,12,15,17-18,26-27H,6,8-9,11H2,1-4H3/t12-,15-,17-,18-,19-,20-,21-,22-/m0/s1	InChIKey=FAOZLTXFLGPHNG-KNAQIMQKSA-N	01110011010010101101110101110010101101110000000010110010001101100101001000011001000000000010001000001000000000000000100000001000000000000000100000000000000000000000000	Fluorometholone
CCC(=O)N(c1ccccc1)C1(COC)CCN(CCc2cccs2)CC1	N-[4-(methoxymethyl)-1-[2-(thiophen-2-yl)ethyl]piperidin-4-yl]-N-phenylpropanamide	InChI=1S/C22H30N2O2S/c1-3-21(25)24(19-8-5-4-6-9-19)22(18-26-2)12-15-23(16-13-22)14-11-20-10-7-17-27-20/h4-10,17H,3,11-16,18H2,1-2H3	InChIKey=GGCSSNBKKAUURC-UHFFFAOYSA-N	01111111111111000111010010001101011001101100111011011011111000000010101101100010110101100001000000001000000000000000000000000000001000000000000000000000000000000000000	Sufentanil
CC(C)COCC(CN(Cc1ccccc1)c1ccccc1)N1CCCC1	N-benzyl-N-[3-(2-methylpropoxy)-2-(pyrrolidin-1-yl)propyl]aniline	InChI=1S/C24H34N2O/c1-21(2)19-27-20-24(25-15-9-10-16-25)18-26(23-13-7-4-8-14-23)17-22-11-5-3-6-12-22/h3-8,11-14,21,24H,9-10,15-20H2,1-2H3	InChIKey=UIEATEWHFDRYRU-UHFFFAOYSA-N	01111110111101000111010010001101010001101100110010010001011000000010011100000000110100010001100000000000000000000000000000000000000000000000000000000000000000000000000	Bepridil
[truncated: 481 more rows]
