# Supplementary material for: MetMaxStruct: A Tversky-Similarity-Based Strategy for Analysing the (Sub)Structural Similarities of Drugs and Endogenous Metabolites
Source: Front Pharmacol. 2016 Aug 22;7:266. doi: 10.3389/fphar.2016.00266 (PMC4992690; doi:10.3389/fphar.2016.00266)
Supplement: Supplementary file 3 [file DataSheet1.ZIP › DrugsVsRecon2TverskyCumPlot/Java Edit Variable (#87)/settings.xml]

<?xml version="1.0" encoding="UTF-8"?>
<config xmlns="http://www.knime.org/2008/09/XMLConfig" xmlns:xsi="http://www.w3.org/2001/XMLSchema-instance" xsi:schemaLocation="http://www.knime.org/2008/09/XMLConfig http://www.knime.org/XMLConfig_2008_09.xsd" key="settings.xml">
<entry key="node_file" type="xstring" value="settings.xml"/>
<config key="flow_stack">
<config key="Variable_0">
<entry key="type" type="xstring" value="variable"/>
<entry key="name" type="xstring" value="sheet"/>
<entry key="class" type="xstring" value="STRING"/>
<entry key="value" type="xstring" value=""/>
</config>
<config key="Variable_1">
<entry key="type" type="xstring" value="variable"/>
<entry key="name" type="xstring" value="hm"/>
<entry key="class" type="xstring" value="STRING"/>
<entry key="value" type="xstring" value=""/>
</config>
<config key="Variable_2">
<entry key="type" type="xstring" value="variable"/>
<entry key="name" type="xstring" value="File"/>
<entry key="class" type="xstring" value="STRING"/>
<entry key="value" type="xstring" value=""/>
</config>
<config key="Variable_3">
<entry key="type" type="xstring" value="variable"/>
<entry key="name" type="xstring" value="sheet"/>
<entry key="class" type="xstring" value="STRING"/>
<entry key="value" type="xstring" value="TverskyAlpha0.0Beta0.0"/>
</config>
<config key="Variable_4">
<entry key="type" type="xstring" value="variable"/>
<entry key="name" type="xstring" value="hm"/>
<entry key="class" type="xstring" value="STRING"/>
<entry key="value" type="xstring" value="D:\KnimeWS\TverskyStuff\Results\TverskyRunsS22\HeatMapTVa0.0b0.0.png"/>
</config>
<config key="Variable_5">
<entry key="type" type="xstring" value="variable"/>
<entry key="name" type="xstring" value="File"/>
<entry key="class" type="xstring" value="STRING"/>
<entry key="value" type="xstring" value="D:\KnimeWS\TverskyStuff\Results\TverskyRunsS22\TverskyDvsM_a0.0b_0.0.xlsx"/>
</config>
</config>
<config key="internal_node_subsettings">
<entry key="memory_policy" type="xstring" value="CacheSmallInMemory"/>
</config>
<config key="model">
<entry key="scriptImports" type="xstring" value="// Your custom imports:%%00010"/>
<entry key="scriptFields" type="xstring" value="// Your custom variables:%%00010"/>
<entry key="scriptBody" type="xstring" value="// Enter your code here:%%00010%%00010String path=&quot;D:\\KnimeWS\\TverskyStuff\\Results\\TverskyRunsS22\\&quot;;%%00009%%00010out_sheet = &quot;TverskyAlpha&quot; + v_alpha+&quot;Beta&quot;+v_beta;%%00010out_hm = path + &quot;HeatMapTVa&quot;+v_alpha + &quot;b&quot;+v_beta+&quot;.png&quot;;%%00010out_File = path + &quot;TverskyDvsM_a&quot;+v_alpha + &quot;b_&quot;+v_beta+&quot;.xlsx&quot;;%%00009%%00010%%00010%%00010"/>
<config key="jarFiles">
<entry key="array-size" type="xint" value="0"/>
</config>
<config key="outCols">
<entry key="array-size" type="xint" value="0"/>
</config>
<config key="outVars">
<entry key="array-size" type="xint" value="3"/>
<config key="0">
<entry key="Name" type="xstring" value="sheet"/>
<entry key="JavaName" type="xstring" value="out_sheet"/>
<entry key="JavaType" type="xstring" value="java.lang.String"/>
<entry key="Type" type="xstring" value="STRING"/>
<entry key="replaceExisting" type="xboolean" value="false"/>
</config>
<config key="1">
<entry key="Name" type="xstring" value="hm"/>
<entry key="JavaName" type="xstring" value="out_hm"/>
<entry key="JavaType" type="xstring" value="java.lang.String"/>
<entry key="Type" type="xstring" value="STRING"/>
<entry key="replaceExisting" type="xboolean" value="false"/>
</config>
<config key="2">
<entry key="Name" type="xstring" value="File"/>
<entry key="JavaName" type="xstring" value="out_File"/>
<entry key="JavaType" type="xstring" value="java.lang.String"/>
<entry key="Type" type="xstring" value="STRING"/>
<entry key="replaceExisting" type="xboolean" value="false"/>
</config>
</config>
<config key="inCols">
<entry key="array-size" type="xint" value="0"/>
</config>
<config key="inVars">
<entry key="array-size" type="xint" value="3"/>
<config key="0">
<entry key="Name" type="xstring" value="alpha"/>
<entry key="JavaName" type="xstring" value="v_alpha"/>
<entry key="JavaType" type="xstring" value="java.lang.Double"/>
<entry key="Type" type="xstring" value="DOUBLE"/>
</config>
<config key="1">
<entry key="Name" type="xstring" value="beta"/>
<entry key="JavaName" type="xstring" value="v_beta"/>
<entry key="JavaType" type="xstring" value="java.lang.Double"/>
<entry key="Type" type="xstring" value="DOUBLE"/>
</config>
<config key="2">
<entry key="Name" type="xstring" value="abSum"/>
<entry key="JavaName" type="xstring" value="v_abSum"/>
<entry key="JavaType" type="xstring" value="java.lang.Double"/>
<entry key="Type" type="xstring" value="DOUBLE"/>
</config>
</config>
<entry key="version" type="xstring" value="version 1.x"/>
<entry key="templateUUID" type="xstring" isnull="true" value=""/>
<entry key="runOnExecute" type="xboolean" value="false"/>
</config>
<entry key="customDescription" type="xstring" isnull="true" value=""/>
<entry key="state" type="xstring" value="CONFIGURED"/>
<entry key="factory" type="xstring" value="org.knime.base.node.jsnippet.JavaEditVarNodeFactory"/>
<entry key="node-name" type="xstring" value="Java Edit Variable"/>
<entry key="node-bundle-name" type="xstring" value="KNIME Java Snippet Nodes"/>
<entry key="node-bundle-symbolic-name" type="xstring" value="org.knime.jsnippets"/>
<entry key="node-bundle-vendor" type="xstring" value="KNIME GmbH, Konstanz, Germany"/>
<entry key="node-bundle-version" type="xstring" value="2.12.1.0048740"/>
<config key="factory_settings"/>
<entry key="name" type="xstring" value="Java Edit Variable"/>
<entry key="hasContent" type="xboolean" value="false"/>
<entry key="isInactive" type="xboolean" value="false"/>
<config key="ports">
<config key="port_1">
<entry key="index" type="xint" value="1"/>
<entry key="port_dir_location" type="xstring" isnull="true" value=""/>
</config>
</config>
<config key="filestores">
<entry key="file_store_location" type="xstring" isnull="true" value=""/>
<entry key="file_store_id" type="xstring" isnull="true" value=""/>
</config>
</config>
