# Supplementary material for: MetMaxStruct: A Tversky-Similarity-Based Strategy for Analysing the (Sub)Structural Similarities of Drugs and Endogenous Metabolites
Source: Front Pharmacol. 2016 Aug 22;7:266. doi: 10.3389/fphar.2016.00266 (PMC4992690; doi:10.3389/fphar.2016.00266)
Supplement: Supplementary file 3 [file DataSheet1.ZIP › DrugsVsRecon2TverskyCumPlot/MainLoop (#85)/Fingerprint Similarity (#78)/settings.xml]

<?xml version="1.0" encoding="UTF-8"?>
<config xmlns="http://www.knime.org/2008/09/XMLConfig" xmlns:xsi="http://www.w3.org/2001/XMLSchema-instance" xsi:schemaLocation="http://www.knime.org/2008/09/XMLConfig http://www.knime.org/XMLConfig_2008_09.xsd" key="settings.xml">
<entry key="node_file" type="xstring" value="settings.xml"/>
<config key="flow_stack"/>
<config key="internal_node_subsettings">
<entry key="memory_policy" type="xstring" value="CacheSmallInMemory"/>
</config>
<config key="model">
<config key="colName_Internals">
<entry key="SettingsModelID" type="xstring" value="SMID_string"/>
<entry key="EnabledStatus" type="xboolean" value="true"/>
</config>
<entry key="colName" type="xstring" value="Fingerprint"/>
<config key="colName2_Internals">
<entry key="SettingsModelID" type="xstring" value="SMID_string"/>
<entry key="EnabledStatus" type="xboolean" value="true"/>
</config>
<entry key="colName2" type="xstring" value="Fingerprint"/>
<config key="newColName_Internals">
<entry key="SettingsModelID" type="xstring" value="SMID_string"/>
<entry key="EnabledStatus" type="xboolean" value="true"/>
</config>
<entry key="newColName" type="xstring" value="similarity"/>
<config key="metric_Internals">
<entry key="SettingsModelID" type="xstring" value="SMID_string"/>
<entry key="EnabledStatus" type="xboolean" value="true"/>
</config>
<entry key="metric" type="xstring" value="Tversky"/>
<config key="aggregation_Internals">
<entry key="SettingsModelID" type="xstring" value="SMID_string"/>
<entry key="EnabledStatus" type="xboolean" value="true"/>
</config>
<entry key="aggregation" type="xstring" value="Average"/>
<config key="tverskyAlpha_Internals">
<entry key="SettingsModelID" type="xstring" value="SMID_float"/>
<entry key="EnabledStatus" type="xboolean" value="true"/>
</config>
<entry key="tverskyAlpha" type="xfloat" value="0.5"/>
<config key="tverskyBeta_Internals">
<entry key="SettingsModelID" type="xstring" value="SMID_float"/>
<entry key="EnabledStatus" type="xboolean" value="true"/>
</config>
<entry key="tverskyBeta" type="xfloat" value="0.5"/>
</config>
<config key="variables">
<config key="tverskyAlpha">
<entry key="used_variable" type="xstring" value="alpha"/>
<entry key="exposed_variable" type="xstring" isnull="true" value=""/>
</config>
<config key="tverskyBeta">
<entry key="used_variable" type="xstring" value="beta"/>
<entry key="exposed_variable" type="xstring" isnull="true" value=""/>
</config>
</config>
<config key="nodeAnnotation">
<entry key="text" type="xstring" value="Tversky"/>
<entry key="bgcolor" type="xint" value="16777215"/>
<entry key="x-coordinate" type="xint" value="454"/>
<entry key="y-coordinate" type="xint" value="283"/>
<entry key="width" type="xint" value="101"/>
<entry key="height" type="xint" value="15"/>
<entry key="alignment" type="xstring" value="CENTER"/>
<config key="styles"/>
</config>
<entry key="customDescription" type="xstring" isnull="true" value=""/>
<entry key="state" type="xstring" value="CONFIGURED"/>
<entry key="factory" type="xstring" value="com.ggasoftware.indigo.knime.fpsim.IndigoFingerprintSimilarityNodeFactory"/>
<entry key="node-name" type="xstring" value="Fingerprint Similarity"/>
<entry key="node-bundle-name" type="xstring" value="Indigo extensions for KNIME Workbench"/>
<entry key="node-bundle-symbolic-name" type="xstring" value="com.ggasoftware.indigo.knime.plugin"/>
<entry key="node-bundle-vendor" type="xstring" value="GGA Software Services LLC"/>
<entry key="node-bundle-version" type="xstring" value="1.1.4.201307031229"/>
<config key="factory_settings"/>
<entry key="name" type="xstring" value="Fingerprint Similarity"/>
<entry key="hasContent" type="xboolean" value="false"/>
<entry key="isInactive" type="xboolean" value="false"/>
<config key="ports">
<config key="port_1">
<entry key="index" type="xint" value="1"/>
<entry key="port_dir_location" type="xstring" isnull="true" value=""/>
</config>
</config>
<config key="filestores">
<entry key="file_store_location" type="xstring" isnull="true" value=""/>
<entry key="file_store_id" type="xstring" isnull="true" value=""/>
</config>
</config>
