# Supplementary material for: MetMaxStruct: A Tversky-Similarity-Based Strategy for Analysing the (Sub)Structural Similarities of Drugs and Endogenous Metabolites
Source: Front Pharmacol. 2016 Aug 22;7:266. doi: 10.3389/fphar.2016.00266 (PMC4992690; doi:10.3389/fphar.2016.00266)
Supplement: Supplementary file 3 [file DataSheet1.ZIP › DrugsVsRecon2TverskyCumPlot/RDKit Fingerprint (#81)/settings.xml]

<?xml version="1.0" encoding="UTF-8"?>
<config xmlns="http://www.knime.org/2008/09/XMLConfig" xmlns:xsi="http://www.w3.org/2001/XMLSchema-instance" xsi:schemaLocation="http://www.knime.org/2008/09/XMLConfig http://www.knime.org/XMLConfig_2008_09.xsd" key="settings.xml">
<entry key="node_file" type="xstring" value="settings.xml"/>
<config key="flow_stack"/>
<config key="internal_node_subsettings">
<entry key="memory_policy" type="xstring" value="CacheSmallInMemory"/>
</config>
<config key="model">
<config key="smiles_column_Internals">
<entry key="SettingsModelID" type="xstring" value="SMID_string"/>
<entry key="EnabledStatus" type="xboolean" value="true"/>
</config>
<entry key="smiles_column" type="xstring" value="SMILES"/>
<config key="new_column_name_Internals">
<entry key="SettingsModelID" type="xstring" value="SMID_string"/>
<entry key="EnabledStatus" type="xboolean" value="true"/>
</config>
<entry key="new_column_name" type="xstring" value="Fingerprint"/>
<config key="remove_source_columns_Internals">
<entry key="SettingsModelID" type="xstring" value="SMID_boolean"/>
<entry key="EnabledStatus" type="xboolean" value="true"/>
</config>
<entry key="remove_source_columns" type="xboolean" value="false"/>
<config key="fp_type_Internals">
<entry key="SettingsModelID" type="xstring" value="SMID_string"/>
<entry key="EnabledStatus" type="xboolean" value="true"/>
</config>
<entry key="fp_type" type="xstring" value="maccs"/>
<config key="torsion_path_length_Internals">
<entry key="SettingsModelID" type="xstring" value="SMID_integer"/>
<entry key="EnabledStatus" type="xboolean" value="false"/>
</config>
<entry key="torsion_path_length" type="xint" value="4"/>
<config key="min_path_Internals">
<entry key="SettingsModelID" type="xstring" value="SMID_integer"/>
<entry key="EnabledStatus" type="xboolean" value="false"/>
</config>
<entry key="min_path" type="xint" value="1"/>
<config key="max_path_Internals">
<entry key="SettingsModelID" type="xstring" value="SMID_integer"/>
<entry key="EnabledStatus" type="xboolean" value="false"/>
</config>
<entry key="max_path" type="xint" value="7"/>
<config key="atompairs_min_path_Internals">
<entry key="SettingsModelID" type="xstring" value="SMID_integer"/>
<entry key="EnabledStatus" type="xboolean" value="false"/>
</config>
<entry key="atompairs_min_path" type="xint" value="1"/>
<config key="atompairs_max_path_Internals">
<entry key="SettingsModelID" type="xstring" value="SMID_integer"/>
<entry key="EnabledStatus" type="xboolean" value="false"/>
</config>
<entry key="atompairs_max_path" type="xint" value="30"/>
<config key="num_bits_Internals">
<entry key="SettingsModelID" type="xstring" value="SMID_integer"/>
<entry key="EnabledStatus" type="xboolean" value="false"/>
</config>
<entry key="num_bits" type="xint" value="1024"/>
<config key="radius_Internals">
<entry key="SettingsModelID" type="xstring" value="SMID_integer"/>
<entry key="EnabledStatus" type="xboolean" value="false"/>
</config>
<entry key="radius" type="xint" value="2"/>
<config key="layer_flags_Internals">
<entry key="SettingsModelID" type="xstring" value="SMID_integer"/>
<entry key="EnabledStatus" type="xboolean" value="false"/>
</config>
<entry key="layer_flags" type="xint" value="65535"/>
<config key="is_rooted_Internals">
<entry key="SettingsModelID" type="xstring" value="SMID_boolean"/>
<entry key="EnabledStatus" type="xboolean" value="false"/>
</config>
<entry key="is_rooted" type="xboolean" value="false"/>
<config key="atom_list_column_Internals">
<entry key="SettingsModelID" type="xstring" value="SMID_string"/>
<entry key="EnabledStatus" type="xboolean" value="false"/>
</config>
<entry key="atom_list_column" type="xstring" isnull="true" value=""/>
<config key="include_atoms_Internals">
<entry key="SettingsModelID" type="xstring" value="SMID_boolean"/>
<entry key="EnabledStatus" type="xboolean" value="false"/>
</config>
<entry key="include_atoms" type="xboolean" value="true"/>
</config>
<config key="nodeAnnotation">
<entry key="text" type="xstring" value="MACCS"/>
<entry key="bgcolor" type="xint" value="16777215"/>
<entry key="x-coordinate" type="xint" value="210"/>
<entry key="y-coordinate" type="xint" value="266"/>
<entry key="width" type="xint" value="101"/>
<entry key="height" type="xint" value="15"/>
<entry key="alignment" type="xstring" value="CENTER"/>
<config key="styles"/>
</config>
<entry key="customDescription" type="xstring" isnull="true" value=""/>
<entry key="state" type="xstring" value="CONFIGURED"/>
<entry key="factory" type="xstring" value="org.rdkit.knime.nodes.rdkfingerprint.RDKitFingerprintNodeFactory"/>
<entry key="node-name" type="xstring" value="RDKit Fingerprint"/>
<entry key="node-bundle-name" type="xstring" value="RDKit Nodes for Knime"/>
<entry key="node-bundle-symbolic-name" type="xstring" value="org.rdkit.knime.nodes"/>
<entry key="node-bundle-vendor" type="xstring" value="NIBR"/>
<entry key="node-bundle-version" type="xstring" value="2.5.0.201505221301"/>
<config key="factory_settings"/>
<entry key="name" type="xstring" value="RDKit Fingerprint"/>
<entry key="hasContent" type="xboolean" value="false"/>
<entry key="isInactive" type="xboolean" value="false"/>
<config key="ports">
<config key="port_1">
<entry key="index" type="xint" value="1"/>
<entry key="port_dir_location" type="xstring" isnull="true" value=""/>
</config>
</config>
<config key="filestores">
<entry key="file_store_location" type="xstring" isnull="true" value=""/>
<entry key="file_store_id" type="xstring" isnull="true" value=""/>
</config>
</config>
