# Supplementary material for: MetMaxStruct: A Tversky-Similarity-Based Strategy for Analysing the (Sub)Structural Similarities of Drugs and Endogenous Metabolites
Source: Front Pharmacol. 2016 Aug 22;7:266. doi: 10.3389/fphar.2016.00266 (PMC4992690; doi:10.3389/fphar.2016.00266)
Supplement: Supplementary file 3 [file DataSheet1.ZIP › DrugsVsRecon2TverskyCumPlot/Recon2CleanedNoMetals.xls]

## Sheet: Recon2Cleaned
SMILES	Name	InChI	MACCS Fingerprint
O	H2O	InChI=1S/H2O/h1H2	00100000000000000000000000010000000000000000000000000000000000000000000000000000000000000000000000000000000000000000000000000000000000000000000000000000000000000000000
[H][N+]([H])([H])[H]	Ammonium	InChI=1S/H3N/h1H3/p+1	00000100000000010000000000000000000000000000000000000000000000000000000000000000000000000000000000000000000000000000010000000000000000000000000000000000000000000000000
O=[N]	Nitric oxide	InChI=1S/NO/c1-2	00100100000000000000000000000000000000000010000100000000000000001000000010000000000000000000000100000001000000000000000000000000000000000000000000000000000000000000000
C[NH3+]	methylammonium	InChI=1S/CH5N/c1-2/h2H2,1H3/p+1	00000110100000010000000000000000000000000000000000000000000000000000000001000000000000000000000000000000000000000000010000000000000000000000000000000000000000000000000
O=O	dioxygen	InChI=1S/O2/c1-2	00100001000000000000000000000000000000000010000000000000000000001000000000000000000000000000000000000000000000000000000000000000000000000000000000000000000000000000000
OO	Hydrogen peroxide	InChI=1S/H2O2/c1-2/h1-2H	00100001000000000000000000010000000100000010000000000000000000001000000000000000000000000000000001100000000000000000000000000000000000000000000000000000000000000000000
CO	methanol	InChI=1S/CH4O/c1-2/h2H,1H3	00100010010000000000000000010000000000000000000000000000000000000000000001000000000000000000000000000000000000000000000000000000000000000000000000000000000000000000000
[H][H]	Hydrogen	InChI=1S/H2/h1H	00000000000000000000000000000000000000000000000000000000000000000000000000000000000000000000000000000000000000000000000000000000000000000000000000000000000000000000000
[O][O-]	superoxide	InChI=1S/HO2/c1-2/h1H/p-1	00100001000000000000000000000000000000000010000000000000000000001000000000000000000000000000000000000000000000000000010000000000000000000000000000000000000000000000000
OCl	hypochlorous acid	InChI=1S/ClHO/c1-2/h2H	00100000000000000000000000010000100000000010000000000000000000011000000000000000000000000000000001000000000000000000000000000000000000010000000000000000000000000000000
[H]C([H])=O	formaldehyde	InChI=1S/CH2O/c1-2/h1H2	00100000000010000000000000000000000000000000000000000000000000000000000000000000000000000000000000000000000000000000000000000000000010000000000000000000000000000000000
CS	Methanethiol	InChI=1S/CH4S/c1-2/h2H,1H3	00000010000000000000000000000000000000000000000000000000000000000000000001000010000000000000000000000000000000000000000000000000000000000000000000000000000000000000000
[C-]#[O+]	carbon monoxide	InChI=1S/CO/c1-2	00100000000000000000000000000000000000000000000000000000000000000000000000000000000000000000000000000000000000000000010000000000000000000000000000000000000000000000000
C#N	hydrogen cyanide	InChI=1S/CHN/c1-2/h1H	00000100000000000000000000000000000000000000000000000000000000000000000000000000000000000000000000000000000000000000000000000100000000000000000000000000000000000000000
[H]C([O-])=O	Formate	InChI=1S/CH2O2/c2-1-3/h1H,(H,2,3)/p-1	00100001010010000000000000000000000000000001000000000000000000000000000000000000000000000000000000000000000000000000010000000000000000000000000000000000000000000000000
[S-]C#N	thiocyanate	InChI=1S/CHNS/c2-1-3/h3H/p-1	00000100000000000000000000000000000000000000000000000000000000000000000000000010000000000000000000000000000000000000010100000100000000000000000000000000000000000000000
[O-]C#N	Cyanate	InChI=1S/CHNO/c2-1-3/h3H/p-1	00100100010000000000000000000000000000000000000001000000100000000000000000000000000000000000000000000000000000000000010000000100000000000000000000000000000000000000000
CC=O	acetaldehyde	InChI=1S/C2H4O/c1-2-3/h2H,1H3	00100010000010000000000000000000000000000000000000000000000000000000000000000000000000000000000000000000000000000000000000000000000000000000000000000000000000000000000
O=C=O	carbon dioxide	InChI=1S/CO2/c2-1-3	00100001000010000000000000000010000000000001000000000000000000000000000000000000000000000000000000000000000000000000000000000000000000000000000000000000000000000000000
CCO	ethanol	InChI=1S/C2H6O/c1-2-3/h3H,2H2,1H3	00100010010101000000000000010000000000000000000000001000010000000000000000000000000010000000000000000000000000000000000000000000000000000000000000000000000000000000000
[O-]N=O	Nitrite	InChI=1S/HNO2/c2-1-3/h(H,2,3)/p-1	00100101000000000000000000000000000010000010000100000000000000001000000010000000000000000000000110000001000000000000010000000000000000000000001000000000000000000000000
OC([O-])=O	Bicarbonate	InChI=1S/CH2O3/c2-1(3)4/h(H2,2,3,4)/p-1	00100001010010000000100000010000000000000001000000000000000010000000000000000000000000000000000000000000000000000000010000000000000000000000000000000001000000000000000
[NH3+]CCO	etha[c]	InChI=1S/C2H7NO/c3-1-2-4/h4H,1-3H2/p+1	00100100110101010001000000011000001100000000000010000001010000100010000100000000000010000000000000000000000000001000010000000000000000000000000000000000000000000000000
NC(=O)N	Urea	InChI=1S/CH4N2O/c2-1(3)4/h(H4,2,3,4)	00100100101010010000000010000000000100000000000001000000100010000000000000000000001000000100000000000000000000000000000000010000010000000000000000000000000000000000000
OS([O-])=O	hydrogensulfite	InChI=1S/H2O3S/c1-4(2)3/h(H2,1,2,3)/p-2	00100001000000000010100000010000000010000010000000000000000010001000000000000010000000000000010001010000011010010000011000000011000000000000000000000000000000000000000
[H]C(=O)CO	glycolaldehyde	InChI=1S/C2H4O2/c3-1-2-4/h1,4H,2H2	00100001010111000000000000010000001000000000000000000000010000000000000000000000000010000000001000000000000000000000000000000000000000000000000000000000000000000000000
[NH3+]CCS	cysteaminium	InChI=1S/C2H7NS/c3-1-2-4/h4H,1-3H2/p+1	00000100100101010001000000001000000100000000000010000001000000100010000000000010000010000000000000000000000000001000010000000000000000000000000000000000000000000000000
CC(=O)C	acetone	InChI=1S/C3H6O/c1-3(2)4/h1-2H3	00100010000010100100000000000000000000000000000000000000000000000000000000000000000000000000100000000000000000000000000000000000000000000000000000000000000000000000000
CC([O-])=O	acetate	InChI=1S/C2H4O2/c1-2(3)4/h1H3,(H,3,4)/p-1	00100011010010000000000000000000000000000001000000000000000000000000000000000000000000000000000000000000000000000000010000000000000000000000000000000000000000000000000
[O-]ON=O	peroxynitrite	InChI=1S/HNO3/c2-1-4-3/h3H/p-1	00100101000000000000100000000000000010001010000101000000000000001000000010000000000000000000001110000001000000000000010000000000000000000000001000000000000000000000000
[O-]S([O-])(=O)=O	sulfate	InChI=1S/H2O4S/c1-5(2,3)4/h(H2,1,2,3,4)/p-2	00100001000000000010100000100010000010000010000000000010000010001000000000000010000000000000010000010000011010010000011000000011000000000000000000000000000000000000000
OCC([O-])=O	glycolate	InChI=1S/C2H4O3/c3-1-2(4)5/h3H,1H2,(H,4,5)/p-1	00100001010111000000100000010000001000000001000000000000010000000000000000000000000010000000001000000000000000000000010000000000000000000000000000000000000000000000000
CC(=O)C[NH3+]	ammonioacetone	InChI=1S/C3H7NO/c1-3(5)2-4/h2,4H2,1H3/p+1	00100110100111110000000000000000001000000000000000010000000000000010000100000000000010000000000000000000000000000000010000000000000000000000000000000000000000000000000
OP([O-])([O-])=O	hydrogenphosphate	InChI=1S/H3O4P/c1-5(2,3)4/h(H3,1,2,3,4)/p-2	00100001000000000010100000110000000010000010000000000010000010001000000000000000000000000000000001000000000000000000011000000000000000000100000000000000000000000000000
[H]C(=O)C([O-])=O	glyoxylate	InChI=1S/C2H2O3/c3-1-2(4)5/h1H,(H,4,5)/p-1	00100001010010000000100000000010000000000001000000000000000000000000000000000000000000000000001000000000000000000000010000000000000000000000000000000000000000000000000
CC(=O)C=O	methylglyoxal	InChI=1S/C3H4O2/c1-3(5)2-4/h2H,1H3	00100011000010100000000000000010000000000000000000000000000000000000000000000000000000000000001000000000000000000000000000000000000000000000000000000000000000000000000
[H]OS([S-])(=O)=O	hydroxidodioxidosulfidosulfate(1-)	InChI=1S/H2O3S2/c1-5(2,3)4/h(H2,1,2,3,4)/p-1	00100001000000000010100000010010000010000010000000000010000010001000000000000010000001000000010001010000011010010000011000000011000000000000000000000000100000000000000
C[C@H](O)CO	(S)-propane-1,2-diol	InChI=1S/C3H8O2/c1-3(5)2-4/h3-5H,2H2,1H3/t3-/m0/s1	00100011010101100000000000010000001100000000000000010000010000100000000000000000000010000000001000000000000000001000000000000000000000000000000000000000000000000000000
[O-][Se]([O-])(=O)=O	selenate	InChI=1S/H2O4Se/c1-5(2,3)4/h(H2,1,2,3,4)/p-2	00100001000000000010100000100010000010000010000000000010000010001000000000000000000000000000000000000000000000000000011000000000000000000000000000000000000000000001000
[H]C(=O)CCN	beta-Aminopropion aldehyde	InChI=1/C3H7NO/c4-2-1-3-5/h3H,1-2,4H2	00100100100111010001000000000000001000000000000010000001000000100010010000000000001010000000000000000000000000000000000000000000000000000000000000000000000000000000000
[H]C(=O)[C@@H](C)O	(R)-lactaldehyde	InChI=1S/C3H6O2/c1-3(5)2-4/h2-3,5H,1H3/t3-/m1/s1	00100011010010100000000000010000000000000000000000000000000000000000000000000000000000000000001000000000000000000000000000000000000000000000000000000000000000000000000
C[C@@H](O)CO	(R)-propane-1,2-diol	InChI=1S/C3H8O2/c1-3(5)2-4/h3-5H,2H2,1H3/t3-/m1/s1	00100011010101100000000000010000001100000000000000010000010000100000000000000000000010000000001000000000000000001000000000000000000000000000000000000000000000000000000
CCC([O-])=O	propionate	InChI=1S/C3H6O2/c1-2-3(4)5/h2H2,1H3,(H,4,5)/p-1	00100011010110000000000000000000001000000001000000001000000000000000000000000000000000000000000000000000000000000000010000000000000000000000000000000000000000000000000
[H]C(=O)[C@H](C)O	(S)-lactaldehyde	InChI=1S/C3H6O2/c1-3(5)2-4/h2-3,5H,1H3/t3-/m0/s1	00100011010010100000000000010000000000000000000000000000000000000000000000000000000000000000001000000000000000000000000000000000000000000000000000000000000000000000000
[O-]S([S-])(=O)=O	thiosulfate(2-)	InChI=1S/H2O3S2/c1-5(2,3)4/h(H2,1,2,3,4)/p-2	00100001000000000010100000000010000010000010000000000010000010001000000000000010000001000000010000010000011010010000011000000011000000000000000000000000100000000000000
[O-]C(=O)C=C	acrylate	InChI=1S/C3H4O2/c1-2-3(4)5/h2H,1H2,(H,4,5)	00100001010010000000000000000000000000000001000000000000000000000001000000000000000000000000000000000000000000000000010000000000000010000000000000000000000000000000000
C1CC=[NH+]C1	1-pyrrolinium	InChI=1S/C4H7N/c1-2-4-5-3-1/h3H,1-2,4H2/p+1	01000100100001010001000000000100000001000000010110000001000000100010001000011000000110001000000000000000000000000000010000000000000000000000000000000000000000000000000
[O-]P([O-])([O-])=[Se]	Selenophosphate	InChI=1S/H3O3PSe/c1-4(2,3)5/h(H3,1,2,3,5)/p-3	00100001000000000010100000000000000010000010000000000010000010001000000000000000000000000000000000000000000000000000011000000000000000000100000000000000000000000001000
[NH3+]CCC[NH3+]	trimethylenediaminium	InChI=1S/C3H10N2/c4-2-1-3-5/h1-5H2/p+2	00000100100101010001000010001000000100000000000010000001000000100010000000001000000010100000000000000000000000000100010000000000000000000000000000000000000000000000000
CC(=O)CO	hydroxyacetone	InChI=1S/C3H6O2/c1-3(5)2-4/h4H,2H2,1H3	00100011010111100000000000010000001000000000000000010000010000000000000000000000000010000000001000000000000000000000000000000000000000000000000000000000000000000000000
NCC(=O)O	Glycine	InChI=1S/C2H5NO2/c3-1-2(4)5/h1,3H2,(H,4,5)	00100101110111010000000000010000001100000001000000000000000000100010000100000000001010000000000000000000000000001000000000000000000000000000000000000000000000000000000
NCCC(=O)O	beta-alanine	InChI=1S/C3H7NO2/c4-2-1-3(5)6/h1-2,4H2,(H,5,6)	00100101110111010001000000010000001100000001000010000001000000100010010000001000001010000000000000000000000000000100000000000000000000000000000000000000000000000000000
[H]C(=O)CCC[NH3+]	4-Aminobutanal	InChI=1S/C4H9NO/c5-3-1-2-4-6/h4H,1-3,5H2/p+1	00100100100111010001000000000000001000000000000010000001000000100010000000001000000010000000000000000000000000000000010000000000000000000000000000000000000000000000000
NC(=C)C(O)=O	2-aminoacrylic acid	InChI=1S/C3H5NO2/c1-2(4)3(5)6/h1,4H2,(H,5,6)	00100101111010010000000000010000000100000001000000000000000000000001000100000000001000000010000000000000000000001000000001000000000010000000000000000000000000000000000
[H]C(=O)CC([O-])=O	3-oxopropanoate	InChI=1S/C3H4O3/c4-2-1-3(5)6/h2H,1H2,(H,5,6)/p-1	00100001010110000000100000000010001000000001000000000000000000000000000000000100000000000000000000000000000000000000010000000000000000000000000000000000000000000000000
[H]C(=O)[C@H](O)CO	D-Glyceraldehyde	InChI=1S/C3H6O3/c4-1-3(6)2-5/h1,3,5-6H,2H2/t3-/m0/s1	00100001010111100000100000010000001100000000000000000000010000100000000000000100000010000000001000000000000000001000000000000000000000000000000000000000000000000000000
OCC(O)CO	Glycerol	InChI=1S/C3H8O3/c4-1-3(6)2-5/h3-6H,1-2H2	00100001010101100000100000011000001100000000000000000000010000100000000000001100000010000000001000000000000000001100000000000000000000000000000000000000000000000000000
OCCC([O-])=O	3-hydroxypropionate	InChI=1S/C3H6O3/c4-2-1-3(5)6/h4H,1-2H2,(H,5,6)/p-1	00100001010111000001100000010000001000000001000010000000010000100000000000000100000010000000000000000000000000000000010000000000000000000000000000000000000000000000000
C[C@@H](N)C(=O)O	D-alanine	InChI=1S/C3H7NO2/c1-2(4)3(5)6/h2H,4H2,1H3,(H,5,6)/t2-/m1/s1	00100111111010010000000000010000000100000001000000000000000000000000000100000000001000000000000000000000000000001000000000000000000000000000000000000000000000000000000
C[N+]1=CCCC1	1-methylpyrrolinium	InChI=1S/C5H10N/c1-6-4-2-3-5-6/h4H,2-3,5H2,1H3/q+1	01000110100001000011000000000100000001000000110110110001001000000010001001000000110100001001000000000000000000000000010000000000000000000000000000000000000000000000000
NCCS(=O)O	Hypotaurine	InChI=1S/C2H7NO2S/c3-1-2-6(4)5/h1-3H2,(H,4,5)	00100101100101010011000000011000001110000010000010000001000000101010010000001010001010000000010001010000011010010101000000000010000000000000000000000000000000000000000
CCCC([O-])=O	butyrate	InChI=1S/C4H8O2/c1-2-3-4(5)6/h2-3H2,1H3,(H,5,6)/p-1	00100011010110000001000000000000001000000001000010011000000000000000000000000000000000000000000000000000000000000000010000000000000000000000000000000000000000000000000
C[C@@H](O)C([O-])=O	(R)-lactate	InChI=1S/C3H6O3/c1-2(4)3(5)6/h2,4H,1H3,(H,5,6)/p-1/t2-/m1/s1	00100011010010100000100000010000000000000001000000000000000000000000000000000000000000000000001000000000000000000000010000000000000000000000000000000000000000000000000
CC(=O)C([O-])=O	pyruvate	InChI=1S/C3H4O3/c1-2(4)3(5)6/h1H3,(H,5,6)/p-1	00100011010010100000100000000010000000000001000000000000000000000000000000000000000000000000001000000000000000000000010000000000000000000000000000000000000000000000000
[O-]C(=O)C([O-])=O	oxalate(2-)	InChI=1S/C2H2O4/c3-1(4)2(5)6/h(H,3,4)(H,5,6)/p-2	00100001010010000000100000100010000000000001000000000000000000000000000000000000000000000000001000000000000000000000010000000000000000000000000000000000000000000000000
OCC(=O)CO	glycerone	InChI=1S/C3H6O3/c4-1-3(6)2-5/h4-5H,1-2H2	00100001010111100000100000011000001100000000000000000000010000000000000000001100000010000000001000000000000000000100000000000000000000000000000000000000000000000000000
C[C@H](N)C(=O)O	L-alanine	InChI=1S/C3H7NO2/c1-2(4)3(5)6/h2H,4H2,1H3,(H,5,6)/t2-/m0/s1	00100111111010010000000000010000000100000001000000000000000000000000000100000000001000000000000000000000000000001000000000000000000000000000000000000000000000000000000
CNCC(=O)O	Sarcosine	InChI=1S/C3H7NO2/c1-4-2-3(5)6/h4H,2H2,1H3,(H,5,6)	00100111110111010000000000010000001100000001000000010000000000100010000101000000100010000000000000000000000000001000000000000000000000000000000000000000000000000000000
C[C@H](O)C([O-])=O	(S)-lactate	InChI=1S/C3H6O3/c1-2(4)3(5)6/h2,4H,1H3,(H,5,6)/p-1/t2-/m0/s1	00100011010010100000100000010000000000000001000000000000000000000000000000000000000000000000001000000000000000000000010000000000000000000000000000000000000000000000000
[NH3+]CCCC[NH3+]	1,4-butanediammonium	InChI=1S/C4H12N2/c5-3-1-2-4-6/h1-6H2/p+2	00000100100101010001000010001000000101000000000010000001000000100010000000011000000010000000000000000000000000000000010000000000000000000000000000000000000000000000000
O[C@@H](CS)C(O)=O	3-Mercaptolactate	InChI=1/C3H6O3S/c4-2(1-7)3(5)6/h2,4,7H,1H2,(H,5,6)	00100001010111100000100000010000001100000001000000000000000000100000000000001010000010000000001000000000000000001100000000000000000000000000000000000000000000000000000
CCC(O)C(O)=O	2-Hydroxybutyrate	InChI=1S/C4H8O3/c1-2-3(5)4(6)7/h3,5H,2H2,1H3,(H,6,7)	00100011010110100000100000010000001100000001000000001000000000100000000000001000000000000000001000000000000000001000000000000000000000000000000000000000000000000000000
N[C@H](CO)C(O)=O	D-serine	InChI=1S/C3H7NO3/c4-2(1-5)3(6)7/h2,5H,1,4H2,(H,6,7)/t2-/m1/s1	00100101111111010000100000010000000100000001000000000001010000100000000100001100001010000000000000000000000000001100000000000000000000000000000000000000000000000000000
CC(=O)CC(=O)[O-]	acetoacetate	InChI=1S/C4H6O3/c1-3(5)2-4(6)7/h2H2,1H3,(H,6,7)/p-1	00100011010110100000100000000010001000000001000000010000000000000000000000000100000000000000000000000000000000000000010000000000000000000000000000000000000000000000000
C[C@@H](O)CC(=O)[O-]	(R)-3-hydroxybutyrate	InChI=1S/C4H8O3/c1-3(5)2-4(6)7/h3,5H,2H2,1H3,(H,6,7)/p-1/t3-/m1/s1	00100011010110100000100000010000001000000001000000010000000000100000000000000100000000000000000000000000000000000000010000000000000000000000000000000000000000000000000
N[C@@H](CO)C(=O)O	L-serine	InChI=1S/C3H7NO3/c4-2(1-5)3(6)7/h2,5H,1,4H2,(H,6,7)/t2-/m0/s1	00100101111111010000100000010000000100000001000000000001010000100000000100001100001010000000000000000000000000001100000000000000000000000000000000000000000000000000000
C[C@@H](CN)C(O)=O	(S)-3-aminoisobutyric acid	InChI=1S/C4H9NO2/c1-3(2-5)4(6)7/h3H,2,5H2,1H3,(H,6,7)/t3-/m0/s1	00100111110111010000000000010000000100000001000000010000000000000010010000001000001010000000000000000000000000000100000000000000000000000000000000000000000000000000000
CC(C)CCC=O	4-methylpentanal	InChI=1S/C6H12O/c1-6(2)4-3-5-7/h5-6H,3-4H2,1-2H3	00100010000110000101000000000000001000000000000010110000000000000000000000000000000000000000100000000000000000000000000000000000000000000000000000000000000000000000000
N[C@@H](CS)C(=O)O	L-cysteine	InChI=1S/C3H7NO2S/c4-2(1-7)3(5)6/h2,7H,1,4H2,(H,5,6)/t2-/m0/s1	00100101111111010000000000010000000100000001000000000001000000100000000100001010001010000000000000000000000000001100000000000000000000000000000000000000000000000000000
NCCCC(=O)O	4-Aminobutanoate		00100101110111010001000000010000001100000001000010000001000000100010000000011000001010000000000000000000000000000000000000000000000000000000000000000000000000000000000
CC(C=O)C([O-])=O	2-methyl-3-oxopropanoate	InChI=1S/C4H6O3/c1-3(2-5)4(6)7/h2-3H,1H3,(H,6,7)/p-1	00100011010010000000100000000010000000000001000000000000000000000000000000000100000000000000000000000000000000000000010000000000000000000000000000000000000000000000000
[O-]C(=O)C(=O)CS	3-mercaptopyruvate	InChI=1S/C3H4O3S/c4-2(1-7)3(5)6/h7H,1H2,(H,5,6)/p-1	00100001010111100000100000000010001000000001000000000000000000000000000000000010000010000000001000000000000000000000010000000000000000000000000000000000000000000000000
C[N+](C)(C)CCO	Choline	InChI=1S/C5H14NO/c1-6(2,3)4-5-7/h7H,4-5H2,1-3H3/q+1	00100110110101000111000001011000001000000000100010110011010000100010000101000000110010000000100000000000000000000000010000000000000000001000000000000000000000000000000
OC[C@@H](O)C([O-])=O	D-glycerate	InChI=1S/C3H6O4/c4-1-2(5)3(6)7/h2,4-5H,1H2,(H,6,7)/p-1/t2-/m1/s1	00100001010111100000100000110000001100000001000000000000010000100000000000000100000010000000001000000000000000001000010000000000000000000000000000000000000000000000000
NCCP(=O)(O)O	(2-Aminoethyl)phosphonate	InChI=1S/C2H8NO3P/c3-1-2-7(4,5)6/h1-3H2,(H2,4,5,6)	00100101100101010011100000011000001110000010000010000011000010101010010000001000001010000000000001000000000000000100001000010000000000000100000000000000000000000000000
N[C@H]1CCSC1=O	homocysteine thiolactone	InChI=1S/C4H7NOS/c5-3-1-2-7-4(3)6/h3H,1-2,5H2/t3-/m0/s1	01100100101011011001000100000100010000010000000010000001000000100000001100011010001101000000000000000000000000000000000000000000001000000000000000000000000000000000000
[O-]C(=O)CCC=O	Succinic semialdehyde	InChI=1S/C4H6O3/c5-3-1-2-4(6)7/h3H,1-2H2,(H,6,7)/p-1	00100001010110000001100000000010001000000001000010000000000000000000000000000000000000000000000000000000000000000000010000000000000000000000000000000000000000000000000
CCC(=O)C([O-])=O	2-Oxobutanoate	InChI=1S/C4H6O3/c1-2-3(5)4(6)7/h2H2,1H3,(H,6,7)/p-1	00100011010110100000100000000010001000000001000000001000000000000000000000000000000000000000001000000000000000000000010000000000000000000000000000000000000000000000000
CSCCC([O-])=O	3-(methylthio)propionate	InChI=1S/C4H8O2S/c1-7-3-2-4(5)6/h2-3H2,1H3,(H,5,6)/p-1	00100011010111000001000000000000001000000001000010110000000000000000000001000010100000000000000000000000000000000000010000000000000000000000000000000000000000000000000
CC(CO)C([O-])=O	3-hydroxy-2-methylpropanoate	InChI=1S/C4H8O3/c1-3(2-5)4(6)7/h3,5H,2H2,1H3,(H,6,7)/p-1	00100011010111000000100000010000000000000001000000010000010000000000000000000100000010000000000000000000000000000000010000000000000000000000000000000000000000000000000
NCCS(O)(=O)=O	taurine	InChI=1S/C2H7NO3S/c3-1-2-7(4,5)6/h1-3H2,(H,4,5,6)	00100101100101010011100000011010001110000010000010000011000010101010010000001010001010000000010001010000011010010101001000000011000000000000000000000000000000000000000
OC(=O)CC(=O)O	Malonate	InChI=1S/C3H4O4/c4-2(5)1-3(6)7/h1H2,(H,4,5)(H,6,7)	00100001010110000000100000110010001100000001000000000000000000100000000000000100000000000000000000000000000000000100000000000000000000000000000000000000000000000000000
NC(C[SeH])C(O)=O	selenocysteine	InChI=1S/C3H7NO2Se/c4-2(1-7)3(5)6/h2,7H,1,4H2,(H,5,6)	00100101111111010000000000010000000100000001000000000001000000100000000100001000001010000000000000000000000000001100000000000000000000000000000000000000000000000001000
CN(C)CC(O)=O	N,N-dimethylglycine	InChI=1S/C4H9NO2/c1-5(2)3-4(6)7/h3H2,1-2H3,(H,6,7)	00100111110111000110000000010000001000000001100000010000000000100010000101000000110000000000100000000000000000000000000000000000000000000000000000000000000000000000000
OCC(O)C([O-])=O	(S)-Glycerate	InChI=1S/C3H6O4/c4-1-2(5)3(6)7/h2,4-5H,1H2,(H,6,7)/p-1	00100001010111100000100000110000001100000001000000000000010000100000000000000100000010000000001000000000000000001000010000000000000000000000000000000000000000000000000
OCC(=O)C([O-])=O	3-hydroxypyruvate	InChI=1S/C3H4O4/c4-1-2(5)3(6)7/h4H,1H2,(H,6,7)/p-1	00100001010111100000100000110010001000000001000000000000010000000000000000000100000010000000001000000000000000000000010000000000000000000000000000000000000000000000000
CC[C@H](N)C(=O)O	(S)-2-Aminobutanoate	InChI=1S/C4H9NO2/c1-2-3(5)4(6)7/h3H,2,5H2,1H3,(H,6,7)/t3-/m0/s1	00100111111110010000000000010000000100000001000000001001000000100000000100001000001000000000000000000000000000001000000000000000000000000000000000000000000000000000000
C[NH2+]CCCC[NH3+]	N-methylputrescinium(2+)	InChI=1S/C5H14N2/c1-7-5-3-2-4-6/h7H,2-6H2,1H3/p+2	00000110100101010001000010001000000101000000000010110001001000100010000001011000101010000000000000000000000000000000010000000000000000000000000000000000000000000000000
C[N+](C)(C)CC=O	betaine aldehyde	InChI=1S/C5H12NO/c1-6(2,3)4-5-7/h5H,4H2,1-3H3/q+1	00100110100111000110000001000000001000000000100000010010000000000010000101000000110000000000100000000000000000000000010000000000000000001000000000000000000000000000000
CC(C)C(=O)C([O-])=O	3-methyl-2-oxobutanoate	InChI=1S/C5H8O3/c1-3(2)4(6)5(7)8/h3H,1-2H3,(H,7,8)/p-1	00100011010010100100100000000010000000000001000000000000000000000000000000000000000000000000101000000000000000000000010000000000000000000000000000000000000000000000000
NC(=N)NCC(=O)O	guanidinoacetic acid	InChI=1S/C3H7N3O2/c4-3(5)6-1-2(7)8/h1H2,(H,7,8)(H4,4,5,6)	00100101111111010000000010010000001100000001000100000000000010100010000100001000001010001100000000000000000000001000000000010000000000000000010000000000000000000000000
N[C@@H](CCO)C(=O)O	L-homoserine	InChI=1S/C4H9NO3/c5-3(1-2-6)4(7)8/h3,6H,1-2,5H2,(H,7,8)/t3-/m0/s1	00100101111111010001100000010000001100000001000010000001010000100000010100011000001010000000000000000000000000001100000000000000000000000000000000000000000000000000000
O=C1NC=CC(=O)N1	Uracil	InChI=1S/C4H4N2O2/c7-3-1-2-5-4(8)6-3/h1-2H,(H2,5,6,7,8)	01111101001010010000000110000110000100010000011001000100100010000000110000100100000000100100000000000100000000000100000000010000010000000000000000000000000000000000000
CC(=O)CC(=O)S[*]	Acetoacetyl-ACP		00100011000110100000000000000010001000000010000000010000000000000000000000000110000001000000000000010000000000000000000000000000000000000000000000000000000000000000000
O=C1CCNC(=O)N1	5,6-dihydrouracil	InChI=1S/C4H6N2O2/c7-3-1-2-5-4(8)6-3/h1-2H2,(H2,5,6,7,8)	01110101101011010001000110000110001100010000011011000001100010100010110000111100000010100100000000000000000000000100000000010000010000000000000000000000000000000000000
OC(=O)[C@@H]1CCCN1	L-proline	InChI=1S/C5H9NO2/c7-5(8)4-2-1-3-6-4/h4,6H,1-3H2,(H,7,8)/t4-/m0/s1	01100101111011010001000000010100000101000001010010000001000000100010001100011000000110000000000000000000000000001000000000000000000000000000000000000000000000000000000
[NH3+]CCc1c[nH]cn1	histamium	InChI=1S/C5H9N3/c6-2-1-5-3-7-4-8-5/h3-4H,1-2,6H2,(H,7,8)/p+1	01001100101101010001000010000100000100000000011010000001000000100010001000011000000110110100000000000100000000000000010000000000000000000000000000000000000000000000000
NC1=NC(=O)NC=C1	cytosine	InChI=1S/C4H5N3O/c5-3-1-2-6-4(8)7-3/h1-2H,(H3,5,6,7,8)	01111100101010010000000110000101010100010000011001000100100010000000110000000000001000100100000000000100000000000100000000000000110000000000000000000000000000000000000
C[Se]CC(N)C(O)=O	Selenohomocysteine	InChI=1S/C4H9NO2Se/c1-8-2-3(5)4(6)7/h3H,2,5H2,1H3,(H,6,7)	00100111111111010000000000010000000100000001000000010001000000100000000101001000101000000000000000000000000000001000000000000000000000000000000000000000000000000001000
OC(=O)CC(=O)S[*]	Malonyl-[acyl-carrier protein]		00100001010110000000100000010010001000000011000000000000000000100000000000000110000001000000000000010000000000000000000000000000000000000000000000000000000000000000000
CC(C)[C@H](N)C(=O)O	L-valine	InChI=1S/C5H11NO2/c1-3(2)4(6)5(7)8/h3-4H,6H2,1-2H3,(H,7,8)/t4-/m0/s1	00100111111010010100000000010000000100000001000000000000000000000000000100000000001000000000100000000000000000001000000000000000000000000000000000000000000000000000000
C1=C(NC(=S)N=C1)N	cervonyl carnitine	InChI=1/C29H45NO4/c1-5-6-7-8-9-10-11-12-13-14-15-16-17-18-19-20-21-22-23-24-29(33)34-27(25-28(31)32)26-30(2,3)4/h6-7,9-10,12-13,15-16,18-19,21-22,27H,5,8,11,14,17,20,23-26H2,1-4H3/b7-6+,10-9+,13-12+,16-15+,19-18+,22-21+	01011100101000010000000010000101010100000000011000000000000010000000100000000010001001100100010000000110000100000000000100010000100000000000000000000000000000000000000
N[C@@H](CCS)C(=O)O	L-homocysteine	InChI=1S/C4H9NO2S/c5-3(1-2-8)4(6)7/h3,8H,1-2,5H2,(H,6,7)/t3-/m0/s1	00100101111111010001000000010000000100000001000010000001000000100000000100011010001010000000000000000000000000001100000000000000000000000000000000000000000000000000000
[O-]C(=O)C1CCC=N1	1-Pyrroline-5-carboxylate	InChI=1S/C5H7NO2/c7-5(8)4-2-1-3-6-4/h3-4H,1-2H2,(H,7,8)/p-1	01100101111010000001000000000100000000000001010110000001000000000000001100000000000100001000000000000000000000000000010000000000000000000000000000000000000000000000000
N[C@@H](CC#N)C(O)=O	L-3-Cyanoalanine	InChI=1S/C4H6N2O2/c5-2-1-3(6)4(7)8/h3H,1,6H2,(H,7,8)/t3-/m0/s1	00100101111110010000000010010000000100000001000000000001000000100000000100001000001000100000000000000000000000001000000000000100000000000000000000000000000000000000000
CC(=O)[C@H](N)C(O)=O	L-2-amino-3-oxobutanoic acid	InChI=1S/C4H7NO3/c1-2(6)3(5)4(7)8/h3H,5H2,1H3,(H,7,8)/t3-/m0/s1	00100111111010110000100000010010000100000001000000000000000000000000000100000100001000000000000000000000000000001000000000000000000000000000000000000000000000000000000
OC[C@H](O)C(=O)CO	L-erythrulose	InChI=1S/C4H8O4/c5-1-3(7)4(8)2-6/h3,5-7H,1-2H2/t3-/m0/s1	00100001010111100000100000111000001101000000000000000000010000100000000000011100000010000000001000000000000000001100000000000000000000000000000000000000000000000000000
OC(CS)C(O)CS	1,4-dithiothreitol	InChI=1S/C4H10O2S2/c5-3(1-7)4(6)2-8/h3-8H,1-2H2	00100001010101100000000000011000001101000000000000000000000000100000000000011010000010000000001000000000000000001100000000000000000000000000000000000000000000000000000
O=CCc1c[nH]cn1	imidazole-4-acetaldehyde	InChI=1S/C5H6N2O/c8-2-1-5-3-6-4-7-5/h2-4H,1H2,(H,6,7)	01101100001110010000000010000100001000000000011000000001000000000000011000011000000100010100000000000100000000000000000000000000000000000000000000000000000000000000000
NC(=O)OP([O-])([O-])=O	Carbamoyl phosphate	InChI=1S/CH4NO5P/c2-1(3)7-8(4,5)6/h(H2,2,3)(H2,4,5,6)/p-2	00100101111010010010100000100010000010001011000001000010100010001000010000000100001000000000000000000000000000000000011000000000000000000100000100000000000000000000000
[O-]C(=O)C1=NCCC1	1-pyrroline-2-carboxylate	InChI=1S/C5H7NO2/c7-5(8)4-2-1-3-6-4/h1-3H2,(H,7,8)/p-1	01100101111011000001000000000100000001000001010110000001000000000010001100000000000100001000000000000000000000000000010000000000000000000000000000000000000000000000000
OC(=O)[C@H]1CCCN1	D-proline	InChI=1S/C5H9NO2/c7-5(8)4-2-1-3-6-4/h4,6H,1-3H2,(H,7,8)/t4-/m1/s1	01100101111011010001000000010100000101000001010010000001000000100010001100011000000110000000000000000000000000001000000000000000000000000000000000000000000000000000000
CC(C(=O)O)C(=O)O	Methylmalonate	InChI=1S/C4H6O4/c1-2(3(5)6)4(7)8/h2H,1H3,(H,5,6)(H,7,8)	00100011010010000000100000110010000100000001000000000000000000000000000000000100000000000000000000000000000000000100000000000000000000000000000000000000000000000000000
[NH3+]CCOP([O-])([O-])=O	ethamp[c]	InChI=1S/C2H8NO4P/c3-1-2-7-8(4,5)6/h1-3H2,(H2,4,5,6)/p-1	00100101110101010011100000101000001010001010000010000011010010101010000100000000000010000000000000000000000000000000011000000000000000000100000000000000000000000000000
[O-]C(=O)CCC([O-])=O	Succinate	InChI=1S/C4H6O4/c5-3(6)1-2-4(7)8/h1-2H2,(H,5,6)(H,7,8)/p-2	00100001010110000001100000100010001000000001000010000000000000000000000000000000000000000000000000000000000000000000010000000000000000000000000000000000000000000000000
CN1CC(=O)NC1=N	creatinine	InChI=1S/C4H7N3O/c1-7-2-3(8)6-4(7)5/h2H2,1H3,(H2,5,6,8)	01100110101011011010000110000100011100010000111101010001100010100010011101111000110100011101000000000000000000000000000000010000000000000000010000000000000000000000000
[O-]C(=O)\C=C\C([O-])=O	Fumarate	InChI=1S/C4H4O4/c5-3(6)1-2-4(7)8/h1-2H,(H,5,6)(H,7,8)/p-2/b2-1+	00100001010010000000100000100010000000000001000000000000000000000001000000000000000000000000000000000000000000000000010000000000000000000000000000000000000000000000000
N[C@@H](CSS)C(O)=O	3-disulfanyl-L-alanine	InChI=1S/C3H7NO2S2/c4-2(1-8-7)3(5)6/h2,7H,1,4H2,(H,5,6)/t2-/m0/s1	00100101111111010000000000010000000100000011000000000001000000100000000100001010001000000000000001010000000000001100000000000000000000000000000000000000100000000000000
C[C@@H](O)[C@H](N)C(=O)O	L-threonine	InChI=1S/C4H9NO3/c1-2(6)3(5)4(7)8/h2-3,6H,5H2,1H3,(H,7,8)/t2-,3+/m1/s1	00100111111010110000100000010000000100000001000000000000000000000000000100000100001000000000000000000000000000001100000000000000000000000000000000000000000000000000000
C[N+](C)(C)CC(=O)[O-]	glycine betaine	InChI=1S/C5H11NO2/c1-6(2,3)4-5(7)8/h4H2,1-3H3	00100111110111000110000001000000001000000001100000010010000000000010000101000000110000000000100000000000000000000000010000000000000000001000000000000000000000000000000
[O-]C(=O)Cc1c[nH]cn1	imidazol-4-ylacetate	InChI=1S/C5H6N2O2/c8-5(9)1-4-2-6-3-7-4/h2-3H,1H2,(H,6,7)(H,8,9)/p-1	01101101011110010000000010000100001000000001011000000001000000000000011000011000000100010100000000000100000000000000010000000000000000000000000000000000000000000000000
NCCCC(=O)C(O)=O	5-amino-2-oxopentanoic acid	InChI=1S/C5H9NO3/c6-3-1-2-4(7)5(8)9/h1-3,6H2,(H,8,9)	00100101110111110001100000010010001100000001000010000001000000100010000000011000001010000000001000000000000000000000000000000000000000000000000000000000000000000000000
[NH3+]CCC[C@@H]([NH3+])C([O-])=O	D-ornithinium(1+)	InChI=1S/C5H12N2O2/c6-3-1-2-4(7)5(8)9/h4H,1-3,6-7H2,(H,8,9)/p+1/t4-/m1/s1	00100101111111010001000010000000000100000001000010000001000000100010000100011000000010000000000000000000000000000000010000000000000000000000000000000000000000000000000
[O-]C(=O)C1CCCC=N1	1-piperideine-6-carboxylate	InChI=1S/C6H9NO2/c8-6(9)5-3-1-2-4-7-5/h4-5H,1-3H2,(H,8,9)/p-1	01110101111010000001000000000100000000100001010110000001000000000000100100000000000000001000000000000000000000000000010000000000000000000000000000000000000000000000000
[O-]C(=O)CC(=C)C([O-])=O	itaconate(2-)	InChI=1S/C5H6O4/c1-3(5(8)9)2-4(6)7/h1-2H2,(H,6,7)(H,8,9)/p-2	00100001010110000000100000100010001000000001000000000000000000000001000000000000000000000010000000000000000000000000110000000000000010000000000000000000000000000000000
CC(C)CC(=O)C(=O)[O-]	4-methyl-2-oxopentanoate	InChI=1S/C6H10O3/c1-4(2)3-5(7)6(8)9/h4H,3H2,1-2H3,(H,8,9)/p-1	00100011010110100100100000000010001000000001000000010000000000000000000000000000000000000000101000000000000000000000010000000000000000000000000000000000000000000000000
CC1CNC(=O)NC1=O	5,6-dihydrothymine	InChI=1S/C5H8N2O2/c1-3-2-6-5(9)7-4(3)8/h3H,2H2,1H3,(H2,6,7,8,9)	01110111101011011000000110000110000100010000011001010000100010000010110000101100000010100100000000000000000000000100000000010000010000000000000000000000000000000000000
N[C@@H](CC(=O)N)C(=O)O	L-asparagine	InChI=1S/C4H8N2O3/c5-2(4(8)9)1-3(6)7/h2H,1,5H2,(H2,6,7)(H,8,9)/t2-/m0/s1	00100101111110010000100010010010001100000001000001000001100000100000010100101000001000100000000000000000000000001100000000000000000000000000000000000000000000000000000
Cn1cnc(CC[NH3+])c1	N(tele)-methylhistaminium	InChI=1S/C6H11N3/c1-9-4-6(2-3-7)8-5-9/h4-5H,2-3,7H2,1H3/p+1	01001110101101010011000010000100000000000000111010000001001000100010001001000000010110110101000000000100000000000000010000000000000000000000000000000000000000000000000
O[C@@H](CC([O-])=O)C([O-])=O	(S)-malate(2-)	InChI=1S/C4H6O5/c5-2(4(8)9)1-3(6)7/h2,5H,1H2,(H,6,7)(H,8,9)/p-2/t2-/m0/s1	00100001010110100000100000110010001000000001000000000000000000100000000000000100000000000000001000000000000000000000010000000000000000000000000000000000000000000000000
OC[C@H](O)[C@@H](O)C([O-])=O	L-threonate	InChI=1S/C4H8O5/c5-1-2(6)3(7)4(8)9/h2-3,5-7H,1H2,(H,8,9)/p-1/t2-,3+/m0/s1	00100001010111100000100000110000001100000001000000000000010000100000000000001100000010000000001000000000000000001100010000000000000000000000000000000000000000000000000
C[Se]CCC(N)C(=O)O	selenomethionine	InChI=1S/C5H11NO2Se/c1-9-3-2-4(6)5(7)8/h4H,2-3,6H2,1H3,(H,7,8)	00100111111111010001000000010000000100000001000010110001000000100000000101011000101000000000000000000000000000001000000000000000000000000000000000000000000000000001000
[O-]C(=O)C1=NCCCC1	1-piperideine-2-carboxylate	InChI=1S/C6H9NO2/c8-6(9)5-3-1-2-4-7-5/h1-4H2,(H,8,9)	01110101111011000001000000000100000001100001010110000001000000000010100100000000000000001000000000000000000000000000010000000000000000000000000000000000000000000000000
[H]C(=O)Cc1ccccc1	phenylacetaldehyde	InChI=1S/C8H8O/c9-7-6-8-4-2-1-3-5-8/h1-5,7H,6H2	01111000000110000000000000000000001000000000000000000000000000000000000000000000000000000000000000000000000000000000000000000000000000000000000000000000000000000000000
O[C@H]1CN[C@@H](C1)C(=O)O	trans-4-hydroxy-L-proline	InChI=1S/C5H9NO3/c7-3-1-4(5(8)9)6-2-3/h3-4,6-7H,1-2H2,(H,8,9)/t3-,4+/m1/s1	01100101111011110000100100010100001101010001010000000001000000100010011100011000000110000000000000000000000000001100000000000000000000000000000000000000000000000000000
C\C(=C/C([O-])=O)C([O-])=O	Mesaconate	InChI=1S/C5H6O4/c1-3(5(8)9)2-4(6)7/h2H,1H3,(H,6,7)(H,8,9)/p-2/b3-2+	00100011010010000000100000100010000000000001000000000000000000000001000000000000000000000010000000000000000000000000110000000000000000000000000000000000000000000000000
[NH3+][C@H](CC([O-])=O)C([O-])=O	D-aspartate(1-)	InChI=1S/C4H7NO4/c5-2(4(8)9)1-3(6)7/h2H,1,5H2,(H,6,7)(H,8,9)/p-1/t2-/m1/s1	00100101111110010000100000100010001000000001000000000001000000100000010100000000000000000000000000000000000000000000010000000000000000000000000000000000000000000000000
CC[C@H](C)[C@H](N)C(=O)O	L-isoleucine	InChI=1S/C6H13NO2/c1-3-4(2)5(7)6(8)9/h4-5H,3,7H2,1-2H3,(H,8,9)/t4-,5-/m0/s1	00100111111110010100000000010000000100000001000000011000000000000000000100011000001000000000000000000000000000001000000000000000000000000000000000000000000000000000000
NC(=O)NCCC([O-])=O	N-carbamoyl-beta-alaninate	InChI=1S/C4H8N2O3/c5-4(9)6-2-1-3(7)8/h1-2H2,(H,7,8)(H3,5,6,9)/p-1	00100101111111010001100010000010001100000001000011000001100010100010010000011000001010000100000000000000000000000000010000010000010000000000000000000000000000000000000
CN(CC(=O)O)C(=N)N	creatine	InChI=1S/C4H9N3O2/c1-7(4(5)6)2-3(8)9/h2H2,1H3,(H3,5,6)(H,8,9)	00100111111111010010000010010000001100000001100100010000000010100010000101001000111000001100000000000000000000000000000000010000000000000000010000000000000000000000000
[H]C(=O)CCCNC(C)=O	4-acetamidobutanal	InChI=1S/C6H11NO2/c1-6(9)7-4-2-3-5-8/h5H,2-4H2,1H3,(H,7,9)	00100111101111010001000000000010001000000000000011100001101000100010000000101000000010000000000000000000000000000000000000000000000000000000000000000000000000000000000
[O-]C(=O)c1ccccc1	benzoate	InChI=1S/C7H6O2/c8-7(9)6-4-2-1-3-5-6/h1-5H,(H,8,9)/p-1	01111001010010000000000000000000000000000001000000000000000000000000000000000000000000000000000000000000000000000000010000000000000000000000000000000000000000000000000
CCC(C)C(=O)C([O-])=O	3-methyl-2-oxopentanoate	InChI=1S/C6H10O3/c1-3-4(2)5(7)6(8)9/h4H,3H2,1-2H3,(H,8,9)/p-1	00100011010110100100100000000010000000000001000000011000000000000000000000000000000000000000001000000000000000000000010000000000000000000000000000000000000000000000000
C[NH2+]CCOP([O-])([O-])=O	N-methylethanolaminium phosphate(1-)	InChI=1S/C3H10NO4P/c1-4-2-3-8-9(5,6)7/h4H,2-3H2,1H3,(H2,5,6,7)/p-1	00100111110101010011100000101000001010001010000010110011010010101010000101000000101010000000000000000000000000000000011000000000000000000100000000000000000000000000000
CSCCC(=O)C([O-])=O	2-keto-4-methylthiobutyrate	InChI=1S/C5H8O3S/c1-9-3-2-4(6)5(7)8/h2-3H2,1H3,(H,7,8)/p-1	00100011010111100001100000000010001000000001000010110000000000000000000001000010100000000000001000000000000000000000010000000000000000000000000000000000000000000000000
[H][C@]1(C[C@@H](O)C=N1)C(O)=O	L-1-Pyrroline-3-hydroxy-5-carboxylate	InChI=1S/C5H7NO3/c7-3-1-4(5(8)9)6-2-3/h2-4,7H,1H2,(H,8,9)/p-1/t3-,4+/m1/s1	01100101111010100000100100010100001100010001010100000001000000100000011100001000000100001000000000000000000000000000000000000000000000000000000000000000000000000000000
CSCC[C@H](N)C(=O)O	L-methionine	InChI=1S/C5H11NO2S/c1-9-3-2-4(6)5(7)8/h4H,2-3,6H2,1H3,(H,7,8)/t4-/m0/s1	00100111111111010001000000010000000100000001000010110001000000100000000101011010101000000000000000000000000000001000000000000000000000000000000000000000000000000000000
NC(=O)c1cccnc1	Nicotinamide		01111100101010010000000010000100000000000000010001000000100000000000110000100000001000100000000000000100000000000000000000000000000000000000000000000000000000000000000
[NH3+][C@@H](CS([O-])=O)C([O-])=O	3-Sulfino-L-alanine	InChI=1S/C3H7NO4S/c4-2(3(5)6)1-9(7)8/h2H,1,4H2,(H,5,6)(H,7,8)/p-2/t2-/m0/s1	00100101111111010010100000100010001010000011000000000001000000101000010100000010000000000000010000010000011010010001010000000010000000000000000000000000000000000000000
NCC(=O)CCC(=O)O	5-Amino-4-oxopentanoate	InChI=1S/C5H9NO3/c6-3-4(7)1-2-5(8)9/h1-3,6H2,(H,8,9)	00100101110111110001100000010010001101000001000010000000000000100010000100011000001010000000000000000000000000000000000000000000000000000000000000000000000000000000000
CC1=CNC(=O)NC1=O	Thymine	InChI=1S/C5H6N2O2/c1-3-2-6-5(9)7-4(3)8/h2H,1H3,(H2,6,7,8,9)	01111111001010011000001110000110000100010000011001000100100010000000110000100100000000100100000000000100000000000100000000010000010000000000000000000000000000000000000
NCC(=O)NCC(=O)O	Glycyl-glycine		00100101111111010000100010011010001101000001000001000001100000100010000100110000001010010000000000000000000000001000000000000000000000000000000000000000000000000000000
[H]C(=O)CCC[N+](C)(C)C	4-trimethylammoniobutanal	InChI=1S/C7H16NO/c1-8(2,3)6-4-5-7-9/h7H,4-6H2,1-3H3/q+1	00100110100111000111000001000000001000000000100010110011001000000010000001000000110000000000100000000000000000000000010000000000000000001000000000000000000000000000000
OC(=O)CC(=O)C(O)=O	Oxaloacetate		00100001010110100000100000110010001100000001000000000000000000100000000000001100000000000000001000000000000000000000000000000000000000000000000000000000000000000000000
OC[C@@H](O)[C@@H](O)CC=O	2-deoxy-D-ribose	InChI=1S/C5H10O4/c6-2-1-4(8)5(9)3-7/h2,4-5,7-9H,1,3H2/t4-,5+/m0/s1	00100001010111100000100000110000001101000000000000000000010000100000000000011100000010000000001000000000000000001100000000000000000000000000000000000000000000000000000
CC(=O)NCCCC[NH3+]	N-acetylputrescinium	InChI=1S/C6H14N2O/c1-6(9)8-5-3-2-4-7/h2-5,7H2,1H3,(H,8,9)/p+1	00100110101111010001000010001000000101000000000011100001101000100010000000111000000010000000000000000000000000000000010000000000000000000000000000000000000000000000000
NC(=[NH2+])NCCCC[NH3+]	agmatinium(2+)	InChI=1S/C5H14N4/c6-3-1-2-4-9-5(7)8/h1-4,6H2,(H4,7,8,9)/p+2	00000100101101010001000010001000000101000000000110000001000010100010000000011000001010001100000000000000000000000000010000010000000000000000010000000000000000000000000
CC(C)C[C@H](N)C(=O)O	L-leucine	InChI=1S/C6H13NO2/c1-4(2)3-5(7)6(8)9/h4-5H,3,7H2,1-2H3,(H,8,9)/t5-/m0/s1	00100111111110010100000000010000000100000001000000010001000000100000000100001000001000000000100000000000000000001000000000000000000000000000000000000000000000000000000
[O-]C(=O)C1CCC(=O)N1	5-oxoprolinate	InChI=1S/C5H7NO3/c7-4-2-1-3(6-4)5(8)9/h3H,1-2H2,(H,6,7)(H,8,9)/p-1	01100101111010010001100100000110001000010001010011000001100000100000001100101000000100000000000000000000000000000000010000000000000000000000000000000000000000000000000
OC(=O)C(=O)CS(O)=O	3-Sulfinopyruvate	InChI=1S/C3H4O5S/c4-2(3(5)6)1-9(7)8/h1H2,(H,5,6)(H,7,8)	00100001010111100010100000110010001110000011000000000000000000101000000000001110000000000000011001010000011010010001000000000010000000000000000000000000000000000000000
CC(C)C[C@@H](O)C([O-])=O	(R)-2-hydroxy-4-methylpentanoate	InChI=1S/C6H12O3/c1-4(2)3-5(7)6(8)9/h4-5,7H,3H2,1-2H3,(H,8,9)/p-1/t5-/m1/s1	00100011010110100100100000010000001000000001000000010000000000100000000000000000000000000000101000000000000000000000010000000000000000000000000000000000000000000000000
[H]C(=O)CC[C@H](N)C(O)=O	L-Glutamate 5-semialdehyde	InChI=1S/C5H9NO3/c6-4(5(8)9)2-1-3-7/h3-4H,1-2,6H2,(H,8,9)/t4-/m0/s1	00100101111110010001100000010010001100000001000010000001000000100000000100011000001000000000000000000000000000001000000000000000000000000000000000000000000000000000000
[NH3+][C@@H](CC([O-])=O)C([O-])=O	L-aspartate(1-)	InChI=1S/C4H7NO4/c5-2(4(8)9)1-3(6)7/h2H,1,5H2,(H,6,7)(H,8,9)/p-1/t2-/m0/s1	00100101111110010000100000100010001000000001000000000001000000100000010100000000000000000000000000000000000000000000010000000000000000000000000000000000000000000000000
OC(=O)c1cccnc1	Nicotinate		01111101010010000000000000010100000000000001010000000000000000000000110000000000000000000000000000000100000000000000000000000000000000000000000000000000000000000000000
[O-]C(=O)COP([O-])([O-])=O	2-phosphonatoglycolate(3-)	InChI=1S/C2H5O6P/c3-2(4)1-8-9(5,6)7/h1H2,(H,3,4)(H2,5,6,7)/p-3	00100001010111000010100000100010001010001011000000000010010010001000000000000000000000000000001000000000000000000000011000000000000000000100000000000000000000000000000
OP(=O)(O)OP(=O)(O)O	Diphosphate		00100001000000000010100000110010000110001010000000000010000010001000000000000100000000000000000001000000000000000100001000010000000000000100000000000000000000000000000
OP([O-])(=O)OP([O-])([O-])=O	diphosphate(3-)	InChI=1S/H4O7P2/c1-8(2,3)7-9(4,5)6/h(H2,1,2,3)(H2,4,5,6)/p-3	00100001000000000010100000110010000010001010000000000010000010001000000000000100000000000000000001000000000000000000011000000000000000000100000000000000000000000000000
[NH3+]CCc1ccccc1	2-phenylethanaminium	InChI=1S/C8H11N/c9-7-6-8-4-2-1-3-5-8/h1-5H,6-7,9H2/p+1	01011100100101010001000000000000000000000000000010000001000000100010000000000000000010000000000000000000000000000000010000000000000000000000000000000000000000000000000
OC(=O)c1ccccn1	Picolinic acid	InChI=1S/C6H5NO2/c8-6(9)5-3-1-2-4-7-5/h1-4H,(H,8,9)	01111101011010000000000000010100000000000001010000000000000000000000100100000000000000000000000000000100000000000000000000000000000000000000000000000000000000000000000
OC(=O)[C@@H]1CCCCN1	L-pipecolic acid	InChI=1S/C6H11NO2/c8-6(9)5-3-1-2-4-7-5/h5,7H,1-4H2,(H,8,9)/t5-/m0/s1	01110101111011010001000000010100000101100001010010000001000000100010100100011000000010000000000000000000000000001000000000000000000000000000000000000000000000000000000
Cn1cnc(CC=O)c1	1-methylimidazole-4-acetaldehyde	InChI=1S/C6H8N2O/c1-8-4-6(2-3-9)7-5-8/h3-5H,2H2,1H3	01101110101110000010000010000100001000000000111000000001001000000000011001000000010100010101000000000100000000000000000000000000000000000000000000000000000000000000000
NCCCC(N)C(=O)O	Ornithine		00100101111111010001000010010000000100000001000010000001000000100010000100011000001010000000000000000000000000001000000000000000000000000000000000000000000000000000000
CCCCCCCC([O-])=O	octanoate (n-C8:0)	InChI=1S/C8H16O2/c1-2-3-4-5-6-7-8(9)10/h2-7H2,1H3,(H,9,10)/p-1	00100011010110000001000000000000001001100001000010111000001000000000000000000000000000000000000000000000000000000000010000000000000000000000000000000000000000000000000
OC[C@@H](O)COP([O-])([O-])=O	Glycerol 3-phosphate	InChI=1S/C3H9O6P/c4-1-3(5)2-9-10(6,7)8/h3-5H,1-2H2,(H2,6,7,8)/p-2/t3-/m1/s1	00100001010101100010100000111000001110001010000000000010010010101000000000001100000010000000001000000000000000001000011000000000000000000100000000000000000000000000000
Cn1cnc(CC(O)=O)c1	3-Methylimidazoleacetic acid	InChI=1/C6H8N2O2/c1-8-3-5(7-4-8)2-6(9)10/h3-4H,2H2,1H3,(H,9,10)	01101111111110000010000010010100001000000001111000000001001000100000011001000000010100010101000000000100000000000000000000000000000000000000000000000000000000000000000
OC[C@@H](CO[*])OC([*])=O	1-alkyl 2-acylglycerol		00100001010111100000100000111000001000001011000000000000010010001000000000001100000010000000001000000000000000000000000000000000000000000000000000000000000000000000000
[O-]c1ccc(cc1)[N+]([O-])=O	4-nitrophenolate	InChI=1S/C6H5NO3/c8-6-3-1-5(2-4-6)7(9)10/h1-4,8H	01111101111000100010100100000001010010010010100100000100000000001000000010000000000000000000000110000001000000100000010000000000000000000000001000000000000000000000000
Nc1ncnc2[nH]cnc12	adenine	InChI=1S/C5H5N5/c6-4-3-5(9-1-7-3)10-2-8-4/h1-2H,(H3,6,7,8,9,10)	01011100101000010000000010000101010100000100011000000000000001000100101000000000001100110100000000000100000000000100000000000000100000000000000000000000000000000000000
O=C1NC=Nc2nc[nH]c12	hypoxanthine	InChI=1S/C5H4N4O/c10-5-3-4(7-1-6-3)8-2-9-5/h1-2H,(H2,6,7,8,9,10)	01111100001010010000000110000100000100010100011001000100100001000100111100100000000100110100000000000100000000001000000000000000100000000000000000000000000000000000000
OC[C@H](O)C(O)[C@@H](O)CO	L-arabinitol	InChI=1S/C5H12O5/c6-1-3(8)5(10)4(9)2-7/h3-10H,1-2H2/t3-,4-/m0/s1	00100001010101100000100000111000001100100000000000000000010000100000000000011100000010000000001000000000000000001100000000000000000000000000000000000000000000000000000
C[N+](C)(C)CCP(O)(O)=O	N-Trimethyl-2-aminoethylphosphonate	InChI=1/C5H14NO3P/c1-6(2,3)4-5-10(7,8)9/h4-5H2,1-3H3,(H-,7,8,9)/p+1	00100111100101000111100001011000001110000010100010110011000010101010010001001000110000000000100001000000000000000000011000010000000000001100000000000000000000000000000
[O-]C(=O)CCC(=O)C([O-])=O	2-Oxoglutarate	InChI=1S/C5H6O5/c6-3(5(9)10)1-2-4(7)8/h1-2H2,(H,7,8)(H,9,10)/p-2	00100001010110100001100000100010001000000001000010000000000000000000000000000000000000000000001000000000000000000000010000000000000000000000000000000000000000000000000
OC[C@H](O)[C@@H](O)[C@H](O)CO	xylitol	InChI=1S/C5H12O5/c6-1-3(8)5(10)4(9)2-7/h3-10H,1-2H2/t3-,4+,5+	00100001010101100000100000111000001100100000000000000000010000100000000000011100000010000000001000000000000000001100000000000000000000000000000000000000000000000000000
[O-]C(=O)\C=C\c1c[nH]cn1	Urocanate	InChI=1S/C6H6N2O2/c9-6(10)2-1-5-3-7-4-8-5/h1-4H,(H,7,8)(H,9,10)/p-1/b2-1+	01101101011010010000000010000100000000000001011000000000000000000001001000000000000100010100000000000100000000000000010000000000000000000000000000000000000000000000000
[H]C(=O)C(O)COP([O-])([O-])=O	Glyceraldehyde 3-phosphate	InChI=1S/C3H7O6P/c4-1-3(5)2-9-10(6,7)8/h1,3,5H,2H2,(H2,6,7,8)/p-2	00100001010111100010100000110010001010001010000000000010010010101000000000000100000000000000001000000000000000000000011000000000000000000100000000000000000000000000000
Oc1ccc(cc1)C([O-])=O	4-hydroxybenzoate	InChI=1S/C7H6O3/c8-6-3-1-5(2-4-6)7(9)10/h1-4,8H,(H,9,10)/p-1	01111001010010100000100100010000000000010001000000000100000000000000000000000000000000000000000000000000000000000000010000000000000000000000000000000000000000000000000
OC[C@H](O)[C@H](O)[C@H](O)CO	D-ribitol	InChI=1S/C5H12O5/c6-1-3(8)5(10)4(9)2-7/h3-10H,1-2H2/t3-,4+,5-	00100001010101100000100000111000001100100000000000000000010000100000000000011100000010000000001000000000000000001100000000000000000000000000000000000000000000000000000
OCC(=O)COP([O-])([O-])=O	Dihydroxyacetone phosphate	InChI=1S/C3H7O6P/c4-1-3(5)2-9-10(6,7)8/h4H,1-2H2,(H2,6,7,8)/p-2	00100001010111100010100000111010001010001010000000000010010010001000000000001100000010000000001000000000000000000000011000000000000000000100000000000000000000000000000
OC[C@@H](O)[C@@H](O)C(=O)CO	D-ribulose	InChI=1S/C5H10O5/c6-1-3(8)5(10)4(9)2-7/h3,5-8,10H,1-2H2/t3-,5-/m1/s1	00100001010111100000100000111000001100100000000000000000010000100000000000011100000010000000001000000000000000001100000000000000000000000000000000000000000000000000000
CC(=O)OCC[N+](C)(C)C	acetylcholine	InChI=1S/C7H16NO2/c1-7(9)10-6-5-8(2,3)4/h5-6H2,1-4H3/q+1	00100111110111000111000001001000001000001001100010110011011000000010000101000000110000000000100000000000000000000000010000000000000000001000000000000000000000000000000
C[Se](=O)CCC(C(=O)O)N	Selenomethionine se-oxide	InChI=1/C5H11NO3Se/c1-10(9)3-2-4(6)5(7)8/h4H,2-3,6H2,1H3,(H,7,8)	00100111111111010011100000010010001100000011000010110001000000101000000101011000101000000000000000000000000000001000000000000000000000000000000000000000000000000001000
[NH3+][C@@H](CCC([O-])=O)C([O-])=O	L-glutamate(1-)	InChI=1S/C5H9NO4/c6-3(5(9)10)1-2-4(7)8/h3H,1-2,6H2,(H,7,8)(H,9,10)/p-1/t3-/m0/s1	00100101111110010001100000100010001000000001000010000001000000100000000100001000000000000000000000000000000000000000010000000000000000000000000000000000000000000000000
CC(=O)NCCCC([O-])=O	4-acetamidobutanoate	InChI=1S/C6H11NO3/c1-5(8)7-4-2-3-6(9)10/h2-4H2,1H3,(H,7,8)(H,9,10)/p-1	00100111111111010001100000000010001000000001000011100001101000100010000000101000000010000000000000000000000000000000010000000000000000000000000000000000000000000000000
[NH3+]CCc1ccc(O)cc1	tyraminium	InChI=1S/C8H11NO/c9-6-5-7-1-3-8(10)4-2-7/h1-4,10H,5-6,9H2/p+1	01111100110101110001000100010000000100010000000010000101000000100010000000000000000010000000000000000000000000000000010000000000000000000000000000000000000000000000000
[NH3+]CCC\C=[NH+]\CCC[NH3+]	N-[(E)-4-ammoniobutylidene]propane-1,3-diaminium	InChI=1S/C7H17N3/c8-4-1-2-6-10-7-3-5-9/h6H,1-5,7-9H2/p+3/b10-6+	00000100100101010001000010001000000101100000000110000001000000100010000000011000000010101000000000000000000000000100010000000000000000000000000000000000000000000000000
N[C@@H](C[C@@H](O)C=O)C(O)=O	L-4-hydroxyglutamic semialdehyde	InChI=1S/C5H9NO4/c6-4(5(9)10)1-3(8)2-7/h2-4,8H,1,6H2,(H,9,10)/t3-,4+/m1/s1	00100101111110110000100000110010001100000001000000000001000000100000010100001000001000000000001000000000000000001100000000000000000000000000000000000000000000000000000
OC[C@@H](O)[C@H](O)[C@@H](O)C=O	aldehydo-D-xylose	InChI=1S/C5H10O5/c6-1-3(8)5(10)4(9)2-7/h1,3-5,7-10H,2H2/t3-,4+,5+/m0/s1	00100001010111100000100000110000001100000000000000000000010000100000000000011100000010000000001000000000000000001100000000000000000000000000000000000000000000000000000
C[N+](C)(C)CCCC(=O)[O-]	4-(trimethylammonio)butanoate	InChI=1S/C7H15NO2/c1-8(2,3)6-4-5-7(9)10/h4-6H2,1-3H3	00100111110111000111000001000000001000000001100010110011001000000010000001000000110000000000100000000000000000000000010000000000000000001000000000000000000000000000000
[H]C(=O)Cc1ccc(O)cc1	(4-hydroxyphenyl)acetaldehyde	InChI=1S/C8H8O2/c9-6-5-7-1-3-8(10)4-2-7/h1-4,6,10H,5H2	01111001010110100000000100010000001000010000000000000100000000000000000000000000000000000000000000000000000000000000000000000000000000000000000000000000000000000000000
O[C@H](CS([O-])(=O)=O)C([O-])=O	(S)-3-sulfonatolactate(2-)	InChI=1S/C3H6O6S/c4-2(3(5)6)1-10(7,8)9/h2,4H,1H2,(H,5,6)(H,7,8,9)/p-2/t2-/m1/s1	00100001010111100010100000110010001010000011000000000010000010101000000000000110000000000000011000010000011010010001011000000011000000000000000000000000000000000000000
OC[C@@H](O)[C@H](O)C(=O)CO	D-xylulose	InChI=1S/C5H10O5/c6-1-3(8)5(10)4(9)2-7/h3,5-8,10H,1-2H2/t3-,5+/m1/s1	00100001010111100000100000111000001100100000000000000000010000100000000000011100000010000000001000000000000000001100000000000000000000000000000000000000000000000000000
NCCCCC(=O)C(O)=O	6-amino-2-oxohexanoic acid	InChI=1S/C6H11NO3/c7-4-2-1-3-5(8)6(9)10/h1-4,7H2,(H,9,10)	00100101110111110001100000010010001101000001000010000001000000100010000000011000001010000000001000000000000000000000000000000000000000000000000000000000000000000000000
[NH3+][C@@H](CS([O-])(=O)=O)C([O-])=O	L-cysteate(1-)	InChI=1S/C3H7NO5S/c4-2(3(5)6)1-10(7,8)9/h2H,1,4H2,(H,5,6)(H,7,8,9)/p-1/t2-/m0/s1	00100101111111010010100000100010001010000011000000000011000010101000010100000010000000000000010000010000011010010001011000000011000000000000000000000000000000000000000
C[C@@](O)(CCO)CC([O-])=O	(R)-mevalonate	InChI=1S/C6H12O4/c1-6(10,2-3-7)4-5(8)9/h7,10H,2-4H2,1H3,(H,8,9)/p-1/t6-/m1/s1	00100011010111100001100000110000001101000001000010110010010000100000000000011100000010000000000000001000000000000100010000000000000000000000000000000000000000000000000
OC[C@H](O)[C@@H](O)C(=O)CO	L-xylulose	InChI=1S/C5H10O5/c6-1-3(8)5(10)4(9)2-7/h3,5-8,10H,1-2H2/t3-,5+/m0/s1	00100001010111100000100000111000001100100000000000000000010000100000000000011100000010000000001000000000000000001100000000000000000000000000000000000000000000000000000
N[C@@H](CCC(=O)N)C(=O)O	L-glutamine	InChI=1S/C5H10N2O3/c6-3(5(9)10)1-2-4(7)8/h3H,1-2,6H2,(H2,7,8)(H,9,10)/t3-/m0/s1	00100101111110010001100010010010001100000001000011000001100000100000000100111000001000000000000000000000000000001000000000000000000000000000000000000000000000000000000
[H]C(=O)\C=C/C=C(/N)C([O-])=O	2-aminomuconate 6-semialdehyde(1-)	InChI=1S/C6H7NO3/c7-5(6(9)10)3-1-2-4-8/h1-4H,7H2,(H,9,10)/b2-1-,5-3+	00100101111010010000100000000010000000000001000000000000000000000001000100000000001000000010000000000000000000000000010001000000000000000000000000000000000000000000000
CN(C)CCOP(O)(O)=O	Phosphodimethylethanolamine	InChI=1S/C4H12NO4P/c1-5(2)3-4-9-10(6,7)8/h3-4H2,1-2H3,(H2,6,7,8)	00100111110101000111100000111000001110001010100010110011010010001010000101011000110000000000100001000000000000000000001000010000000000000100000000000000000000000000000
Nc1ccccc1C([O-])=O	anthranilate	InChI=1S/C7H7NO2/c8-6-4-2-1-3-5(6)7(9)10/h1-4H,8H2,(H,9,10)/p-1	01111101111010011000001000000001010000000001000000000000000000000000010000000000001000000000000000000000000000000000010000000000000000000000000000000000000000000000000
CC(CNC(N)=O)C(O)=O	3-Ureidoisobutyrate	InChI=1S/C5H10N2O3/c1-3(4(8)9)2-7-5(6)10/h3H,2H2,1H3,(H,8,9)(H3,6,7,10)	00100111111111010000100010010010000100000001000001010000100010000010010000001000001010000100000000000000000000000100000000010000010000000000000000000000000000000000000
[O-]C(=O)C(=O)CS([O-])(=O)=O	3-sulfonatopyruvate(2-)	InChI=1S/C3H4O6S/c4-2(3(5)6)1-10(7,8)9/h1H2,(H,5,6)(H,7,8,9)/p-2	00100001010111100010100000100010001010000011000000000010000010001000000000000110000000000000011000010000011010010001011000000011000000000000000000000000000000000000000
OCC(=O)COP(=O)(O)O	Dihydroxyacetone phosphate		00100001010111100010100000111010001110001010000000000010010010001000000000001100000010000000001001000000000000000000001000010000000000000100000000000000000000000000000
[H]C(=O)CCC[C@H](N)C(O)=O	L-allysine	InChI=1S/C6H11NO3/c7-5(6(9)10)3-1-2-4-8/h4-5H,1-3,7H2,(H,9,10)/t5-/m0/s1	00100101111110010001100000010010001100000001000010000001000000100000000100011000001000000000000000000000000000001000000000000000000000000000000000000000000000000000000
C[n+]1cccc(c1)C(=O)N	1-methylnicotinamide	InChI=1S/C7H8N2O/c1-9-4-2-3-6(5-9)7(8)10/h2-5H,1H3,(H-,8,10)/p+1	01111110101010010010000010000100000000000000110001000000100000000000110001100000011000100001000000000100000000000000010000000000000000000000000000000000000000000000000
[O-]C(=O)Cc1ccccc1	phenylacetate	InChI=1S/C8H8O2/c9-8(10)6-7-4-2-1-3-5-7/h1-5H,6H2,(H,9,10)/p-1	01111001010110000000000000000000001000000001000000000000000000000000000000000000000000000000000000000000000000000000010000000000000000000000000000000000000000000000000
CC(=O)O[C@@H](CO)CO[*]	1-Alkyl-2-acetyl-sn-glycerol		00100011010111100000100000111000001000001011000000000000011000001000000000001100000010000000001000000000000000000000000000000000000000000000000000000000000000000000000
[NH3+]CCCC[C@H]([NH3+])C([O-])=O	L-lysinium(1+)	InChI=1S/C6H14N2O2/c7-4-2-1-3-5(8)6(9)10/h5H,1-4,7-8H2,(H,9,10)/p+1/t5-/m0/s1	00100101111111010001000010000000000101000001000010000001000000100010000100011000000010000000000000000000000000000000010000000000000000000000000000000000000000000000000
CCC(C)CCC(CC)O	3-decenoylcoa		00100010010100100101000001010000001001000000000010111000001000100000000000001000000000000000000000000000000000000000000000000000000000000000000000000000000000000000000
NC(=O)CCC(=O)C([O-])=O	2-oxoglutaramate	InChI=1S/C5H7NO4/c6-4(8)2-1-3(7)5(9)10/h1-2H2,(H2,6,8)(H,9,10)/p-1	00100101111110110001100000100010001000000001000011000001100000100000000000101000001000000000001000000000000000000000010000000000000000000000000000000000000000000000000
OP(O)(=O)OC(=C)C([O-])=O	Phosphoenolpyruvate	InChI=1S/C3H5O6P/c1-2(3(4)5)9-10(6,7)8/h1H2,(H,4,5)(H2,6,7,8)/p-1	00100001010010100010100000110010000110001011000000000010000010001001000000000000000000000010001001000000000000000000011000010000000010000100000000000000000000000000000
[NH3+]CCCC[NH2+]CCC[NH3+]	Spermidine	InChI=1S/C7H19N3/c8-4-1-2-6-10-7-3-5-9/h10H,1-9H2/p+3	00000100100101010001000010001000000101100000000010000001000000100010000000011000101010100000000000000000000000000100010000000000000000000000000000000000000000000000000
N[C@@H](CS)C(=O)NCC(=O)O	L-cysteinylglycine	InChI=1S/C5H10N2O3S/c6-3(2-11)5(10)7-1-4(8)9/h3,11H,1-2,6H2,(H,7,10)(H,8,9)/t3-/m0/s1	00100101111111010000100010011010001100100001000001000001100000100010000100111010001010010000000000000000000000001100000000000000000000000000000000000000000000000000000
N[C@@H](COP(=O)(O)O)C(=O)O	O-Phospho-L-serine	InChI=1S/C3H8NO6P/c4-2(3(5)6)1-10-11(7,8)9/h2H,1,4H2,(H,5,6)(H2,7,8,9)/t2-/m0/s1	00100101111111010010100000110010000110001011000000000011010010101000000100001100001000000000000001000000000000001000001000010000000000000100000000000000000000000000000
[O-]C(=O)CC[c-]1[nH]cnc1=O	4-Imidazolone-5-propanoate	InChI=1S/C6H7N2O3/c9-5(10)2-1-4-6(11)8-3-7-4/h3H,1-2H2,(H,9,10)(H,7,8,11)/q-1/p-1	01101101011110011001101110000110001000010001011011000101100000100000011100101000000100010100000000000100000000000000010000000000000000000000000000000000000000000000000
[O-]C(=O)C(=O)COP([O-])([O-])=O	3-phosphonatooxypyruvate(3-)	InChI=1S/C3H5O7P/c4-2(3(5)6)1-10-11(7,8)9/h1H2,(H,5,6)(H2,7,8,9)/p-3	00100001010111100010100000100010001010001011000000000010010010001000000000000100000000000000001000000000000000000000011000000000000000000100000000000000000000000000000
C[N+](C)(C)C[C@H](O)CC(=O)[O-]	(R)-carnitine	InChI=1S/C7H15NO3/c1-8(2,3)5-6(9)4-7(10)11/h6,9H,4-5H2,1-3H3/t6-/m1/s1	00100111110111100110100001010000001000000001100000010010001000100010000101000100110000000000100000000000000000000000010000000000000000001000000000000000000000000000000
N\C(=C/C=C/C([O-])=O)C([O-])=O	2-aminomuconate(2-)	InChI=1S/C6H7NO4/c7-4(6(10)11)2-1-3-5(8)9/h1-3H,7H2,(H,8,9)(H,10,11)/p-2/b3-1+,4-2-	00100101111010010000100000100010000000000001000000000000000000000001000100000000001000000010000000000000000000000000010001000000000000000000000000000000000000000000000
[O-]P([O-])(=O)OCC(=O)CO[*]	O-alkylglycerone phosphate(2-)		00100001010111100010100000101010001010001010000000000010010010001000000000000100000000000000001000000000000000000000011000000000000000000100000000000000000000000000000
CCCCCCCCC([O-])=O	nonanoate	InChI=1S/C9H18O2/c1-2-3-4-5-6-7-8-9(10)11/h2-8H2,1H3,(H,10,11)/p-1	00100011010110000001000000000000001001100001000010111000001000000000000000000000000000000000000000000000000000000000010000000000000000000000000000000000000000000000000
[NH3+]CCc1ccc(O)c(O)c1	dopaminium(1+)	InChI=1S/C8H11NO2/c9-4-3-6-1-2-7(10)8(11)5-6/h1-2,5,10-11H,3-4,9H2/p+1	01111101110101111001001100010000000100010000000010000101000000100010000000010000000010000000001000000000000000001000010000000000000000000000000000000000000000000000000
C[NH2+]CCc1ccc(O)cc1	N-methyltyraminium	InChI=1S/C9H13NO/c1-10-7-6-8-2-4-9(11)5-3-8/h2-5,10-11H,6-7H2,1H3/p+1	01111110110101110001000100010000000100010000000010110101000000100010000001000000101010000000000000000000000000000000010000000000000000000000000000000000000000000000000
CCCCCC(=O)\C=C\C=O	4-oxo-2-nonenal	InChI=1S/C9H14O2/c1-2-3-4-6-9(11)7-5-8-10/h5,7-8H,2-4,6H2,1H3/b7-5+	00100011000110100001000000000010001001000000000010111000001000000001000000000000000000000000000000000000000000000000000000000000000000000000000000000000000000000000000
OC(CC(=O)C([O-])=O)C([O-])=O	4-hydroxy-2-oxoglutarate(2-)	InChI=1S/C5H6O6/c6-2(4(8)9)1-3(7)5(10)11/h2,6H,1H2,(H,8,9)(H,10,11)/p-2	00100001010110100000100000110010001000000001000000000000000000100000000000000100000000000000001000000000000000000000010000000000000000000000000000000000000000000000000
C(C(C(C(C(=O)O)O)O)O)O	L-lyxonate	InChI=1/C5H10O6/c6-1-2(7)3(8)4(9)5(10)11/h2-4,6-9H,1H2,(H,10,11)	00100001010111100000100000110000001100000001000000000000010000100000000000011100000010000000001000000000000000001100000000000000000000000000000000000000000000000000000
NC1=Nc2[nH]cnc2C(=O)N1	guanine	InChI=1S/C5H5N5O/c6-5-9-3-2(4(11)10-5)7-1-8-3/h1H,(H4,6,7,8,9,10,11)	01111100101010010000000110000101010100010100011001000100100011000100111100100000001100110100000000000100000000000100000000010000100000000000010000000000000000000000000
Oc1ccc(O)c(c1)C([O-])=O	2,5-dihydroxybenzoate	InChI=1S/C7H6O4/c8-4-1-2-6(9)5(3-4)7(10)11/h1-3,8-9H,(H,10,11)/p-1	01111001010010101000101100110000000100010001000000000100000000000000000000000100000000000000000000000000000000000000010000000000000000000000000000000000000000000000000
OC(=O)Cc1ccccc1O	2-Hydroxyphenylacetate	InChI=1/C8H8O3/c9-7-4-2-1-3-6(7)5-8(10)11/h1-4,9H,5H2,(H,10,11)	01111001010110101000101100010000001100010001000000000100000000100000000000001000000000000000000000000000000000000000000000000000000000000000000000000000000000000000000
[O-]C(=O)[C@@H]1CC(=O)NC(=O)N1	(S)-dihydroorotate	InChI=1S/C5H6N2O4/c8-3-1-2(4(9)10)6-5(11)7-3/h2H,1H2,(H,9,10)(H2,6,7,8,11)/p-1/t2-/m0/s1	01110101111010010000100110100110001100010001011001000001100010100000110100110100000000100100000000000000000000000100010000010000010000000000000000000000000000000000000
NC(=O)NC1NC(=O)NC1=O	Allantoin	InChI=1S/C4H6N4O3/c5-3(10)6-1-2(9)8-4(11)7-1/h1H,(H3,5,6,10)(H2,7,8,9,11)	01100101101010011000100110000110010100010000011001000000100010000000011100100100001100110100000000000000000000001100000000010000110000000000000000000000000000000000000
[NH3+][C@@H](C[C@@H](O)C([O-])=O)C([O-])=O	erythro-4-hydroxy-L-glutamate(1-)	InChI=1S/C5H9NO5/c6-2(4(8)9)1-3(7)5(10)11/h2-3,7H,1,6H2,(H,8,9)(H,10,11)/p-1/t2-,3+/m0/s1	00100101111110110000100000110010001100000001000000000001000000100000010100000000000000000000001000000000000000000100010000000000000000000000000000000000000000000000000
C[C@H](O)[C@@H](O)[C@@H](O)C(=O)CO	L-Fuculose	InChI=1S/C6H12O5/c1-3(8)5(10)6(11)4(9)2-7/h3,5-8,10-11H,2H2,1H3/t3-,5+,6-/m0/s1	00100011010111100000100000110000001100000000000000000000010000000000000000011100000010000000001000000000000000001100000000000000000000000000000000000000000000000000000
[H]C(=O)Cc1ccc(O)c(O)c1	3,4-Dihydroxyphenylacetaldehyde	InChI=1S/C8H8O3/c9-4-3-6-1-2-7(10)8(11)5-6/h1-2,4-5,10-11H,3H2	01111001010110101000101100010000001100010000000000000100000000000000000000010000000000000000001000000000000000001000000000000000000000000000000000000000000000000000000
O=C1NC(=O)c2nc[nH]c2N1	Xanthine	InChI=1S/C5H4N4O2/c10-4-2-3(7-1-6-2)8-5(11)9-4/h1H,(H3,6,7,8,9,10,11)	01111101001010010000000110000110000100010100011001000100100011000100111100100100000100110100000000000100000000000100000000010000110000000000000000000000000000000000000
CCCCCCCC(=O)S[*]	Octanoyl-ACP		00100010000110000001000000000000001001100010000010111000001000000000000000000010000001000000000000010000000000000000000000000000000000000000000000000000000000000000000
Oc1ccc(CC([O-])=O)cc1	4-hydroxyphenylacetate	InChI=1S/C8H8O3/c9-7-3-1-6(2-4-7)5-8(10)11/h1-4,9H,5H2,(H,10,11)/p-1	01111001010110100000100100010000001000010001000000000100000000000000000000000000000000000000000000000000000000000000010000000000000000000000000000000000000000000000000
[H]C(=CC=O)C(O)CCCCC	4-hydroxy-2-nonenal	InChI=1S/C9H16O2/c1-2-3-4-6-9(11)7-5-8-10/h5,7-9,11H,2-4,6H2,1H3	00100011010110100001000000010000001001000000000010111000001000100001000000011000000000000000000000000000000000000000000000000000000000000000000000000000000000000000000
[O-]C(=O)c1cc(=O)[nH]c(=O)[nH]1	Orotate	InChI=1S/C5H4N2O4/c8-3-1-2(4(9)10)6-5(11)7-3/h1H,(H,9,10)(H2,6,7,8,11)/p-1	01111101011010010000100110100110000100010001011001000100100010000000110100100100000000100100000000000100000000000100010000010000010000000000000000000000000000000000000
OC[C@H](O)[C@@H](O)[C@H](O)C([O-])=O	L-xylonate	InChI=1S/C5H10O6/c6-1-2(7)3(8)4(9)5(10)11/h2-4,6-9H,1H2,(H,10,11)/p-1/t2-,3+,4-/m0/s1	00100001010111100000100000110000001100000001000000000000010000100000000000011100000010000000001000000000000000001100010000000000000000000000000000000000000000000000000
[NH3+][C@@H](CCCC([O-])=O)C([O-])=O	L-2-aminoadipate(1-)	InChI=1S/C6H11NO4/c7-4(6(10)11)2-1-3-5(8)9/h4H,1-3,7H2,(H,8,9)(H,10,11)/p-1/t4-/m0/s1	00100101111110010001100000100010001000000001000010000001000000100000000100011000000000000000000000000000000000000000010000000000000000000000000000000000000000000000000
OC[C@@H](OP([O-])([O-])=O)C([O-])=O	D-Glycerate 2-phosphate	1/C3H7O7P/c4-1-2(3(5)6)10-11(7,8)9/h2,4H,1H2,(H,5,6)(H2,7,8,9)/t2-/m1/s1/f/h5,7-8H	00100001010111100010100000110010001010001011000000000010010010001000000000000100000010000000001000000000000000000000011000000000000000000100000000000000000000000000000
[O-]C(=O)CCCC(=O)C([O-])=O	2-oxoadipate(2-)	InChI=1S/C6H8O5/c7-4(6(10)11)2-1-3-5(8)9/h1-3H2,(H,8,9)(H,10,11)/p-2	00100001010110100001100000100010001000000001000010000000000000000000000000000000000000000000001000000000000000000000010000000000000000000000000000000000000000000000000
[NH3+]C[C@H](O)CC[C@H]([NH3+])C([O-])=O	erythro-5-hydroxy-L-lysinium(1+)	InChI=1S/C6H14N2O3/c7-3-4(9)1-2-5(8)6(10)11/h4-5,9H,1-3,7-8H2,(H,10,11)/t4-,5+/m1/s1	00100101111111110001100010010000001101000001000010000001000000100010000100011000000010000000000000000000000000001000010000000000000000000000000000000000000000000000000
O[C@H](COP([O-])([O-])=O)C([O-])=O	(2R)-2-hydroxy-3-(phosphonatooxy)propanoate	InChI=1S/C3H7O7P/c4-2(3(5)6)1-10-11(7,8)9/h2,4H,1H2,(H,5,6)(H2,7,8,9)/p-3/t2-/m1/s1	00100001010111100010100000110010001010001011000000000010010010101000000000000100000000000000001000000000000000000000011000000000000000000100000000000000000000000000000
Nc1c(O)cccc1C([O-])=O	3-hydroxyanthranilate	InChI=1S/C7H7NO3/c8-6-4(7(10)11)2-1-3-5(6)9/h1-3,9H,8H2,(H,10,11)	01111101111010111000101100010001010100010001000000000100000000000000010100000000001000000000000000000000000000001000010000000000000000000000000000000000000000000000000
C[N+](C)(C)CCOP([O-])([O-])=O	choline phosphate(1-)	InChI=1S/C5H14NO4P/c1-6(2,3)4-5-10-11(7,8)9/h4-5H2,1-3H3,(H-,7,8,9)/p-1	00100111110101000111100001101000001010001010100010110011010010001010000101000000110000000000100000000000000000000000011000000000000000001100000000000000000000000000000
O[C@H](CO[*])COP([O-])([O-])=O	1-alkyl-sn-glycerol 3-phosphate(1-)		00100001010101100010100000111000001010001010000000000010010010101000000000000100000000000000001000000000000000000000011000000000000000000100000000000000000000000000000
N[C@@H](Cc1c[nH]cn1)C(=O)O	L-histidine	InChI=1S/C6H9N3O2/c7-5(6(10)11)1-4-2-8-3-9-4/h2-3,5H,1,7H2,(H,8,9)(H,10,11)/t5-/m0/s1	01101101111110010000000010010100000100000001011000000001000000100000001100011000001100110100000000000100000000001000000000000000000000000000000000000000000000000000000
Oc1cc(ccc1[O-])[N+]([O-])=O	2-hydroxy-4-nitrophenolate	InChI=1S/C6H5NO4/c8-5-2-1-4(7(10)11)3-6(5)9/h1-3,8-9H	01111101111000101010101100110001010010010010100100000100000000001000010010000000000000000000001110000001000000100000010000000000000000000000001000000000000000000000000
N[C@@H](CSS(=O)(=O)O)C(=O)O	S-Sulfo-L-cysteine		00100101111111010010100000110010000110000011000000000011000010101000000100001010001001000000010001010000011010011000001000000011000000000000000000000000100000000000000
N[C@@H](Cc1ccccc1)C(=O)O	L-phenylalanine	InChI=1S/C9H11NO2/c10-8(9(11)12)6-7-4-2-1-3-5-7/h1-5,8H,6,10H2,(H,11,12)/t8-/m0/s1	01111101111110010000000000010000000100000001000000000001000000100000000100001000001000000000000000000000000000001000000000000000000000000000000000000000000000000000000
Oc1ccc2nccc(O)c2c1	4,6-Dihydroxyquinoline	InChI=1S/C9H7NO2/c11-6-1-2-8-7(5-6)9(12)3-4-10-8/h1-5,11H,(H,10,12)	01111101011000100000010100010100000100010100010000000100000001000100110000000000000000000000000000000100000000000000000000000000000000000000000000000000000000000000000
OCC(O)c1ccc(O)c(O)c1	3,4-Dihydroxyphenylethyleneglycol	InChI=1/C8H10O4/c9-4-8(12)5-1-2-6(10)7(11)3-5/h1-3,8-12H,4H2	01111001010101101000101100110000001100010000000000000100010000100000000000000000000010000000001000000000000000001000000000000000000000000000000000000000000000000000000
[H]C(=O)C(O)c1ccc(O)c(O)c1	3,4-Dihydroxymandelaldehyde	InChI=1/C8H8O4/c9-4-8(12)5-1-2-6(10)7(11)3-5/h1-4,8,10-12H	01111001010010101000101100110000000100010000000000000100000000000000000000000000000000000000001000000000000000001000000000000000000000000000000000000000000000000000000
OC[C@@H](O)[C@H](O)[C@H](O)[C@@H](O)CO	galactitol	InChI=1S/C6H14O6/c7-1-3(9)5(11)6(12)4(10)2-8/h3-12H,1-2H2/t3-,4+,5+,6-	00100001010101100000100000111000001100000000000000000000010000100000000000011100000010000000001000000000000000001100000000000000000000000000000000000000000000000000000
N[C@@H](CCCNC(=O)N)C(=O)O	citr_L[e]	InChI=1S/C6H13N3O3/c7-4(5(10)11)2-1-3-9-6(8)12/h4H,1-3,7H2,(H,10,11)(H3,8,9,12)/t4-/m0/s1	00100101111111010001100010010010000100000001000011000001100010100010000100011000001010000100000000000000000000001000000000010000010000000000000000000000000000000000000
COC1=C(C=CC(=C1)CCN)O	3-Methoxytyramine	InChI=1/C9H13NO2/c1-12-9-6-7(4-5-10)2-3-8(9)11/h2-3,6,11H,4-5,10H2,1H3	01111111110101111001001100010000000100011000000010000101000000100010000001000000001010000000001000000000000000000000000000000000000000000000000000000000000000000000000
[H][C@@]1(OC(=O)[C@@H](O)[C@H]1O)[C@@H](O)C=O	D-glucurono-6,3-lactone	InChI=1S/C6H8O6/c7-1-2(8)5-3(9)4(10)6(11)12-5/h1-5,8-10H/t2-,3+,4-,5+/m0/s1	01100001010010101000100100110110000100010001000000000000000000000000001000000100000100000000001000000000000001001100000000000000000000000000000000000000000000000000000
[H][C@@]1(OC(=O)C([O-])=C1[O])[C@@H](O)CO	monodehydroascorbate(1-)	InChI=1S/C6H7O6/c7-1-2(8)5-3(9)4(10)6(11)12-5/h2,5,7-8,10H,1H2/t2?,5-/m1/s1	01100001010111101000100100110100001100010001000000000000010000100001001000000100000110000010001000000000000001001000010000000000000000000000000000000000000000000000000
NC(=O)CCCCC(S)CCS	dihydrolipoamide	InChI=1S/C8H17NOS2/c9-8(10)4-2-1-3-7(12)5-6-11/h7,11-12H,1-6H2,(H2,9,10)	00100100101111010001000000000000001101100000000011000001100000100000000000111010001011000000000000000000000000000100000000000000000000000000000000000000000000000000000
C(C1C(C(C(O1)(CO)O)O)O)O	D-Fructose		01100001010101101000100100111100001100110001000000000010010000100000001000011100000110000000001000000000000001001100000000000000000000000000000000000000000000000000000
Cc1ncc(CO)c(CO)c1O	Pyridoxine	InChI=1S/C8H11NO3/c1-5-8(12)7(4-11)6(3-10)2-9-5/h2,10-12H,3-4H2,1H3	01111111011101101000101100011100000101010000010000000100011000000000110100011100000010000000000000000100000000000100000000000000000000000000000000000000000000000000000
CSCC[C@H](NC(C)=O)C(O)=O	N-Acetylmethionine	InChI=1/C7H13NO3S/c1-5(9)8-6(7(10)11)3-4-12-2/h6H,3-4H2,1-2H3,(H,8,9)(H,10,11)	00100111111111010101100000010010000100000001000011110001101000100000000101111010100000000000000000000000000000001000000000000000000000000000000000000000000000000000000
[O-]C(=O)c1ccccc1NC=O	N-formylanthranilate	InChI=1S/C8H7NO3/c10-5-9-7-4-2-1-3-6(7)8(11)12/h1-5H,(H,9,10)(H,11,12)/p-1	01111101111010011000101000000011010000000001000001000000100000000000010000000000000000000000000000000000000000000000010000000000000000000000000000000000000000000000000
C(C1C(C(C(C(O1)O)O)O)O)O	D-Mannose		01110001010101101000100100110100001100010001000000000000010000000000100000011100000010000000001000000000000001001100000000000000000000000000000000000000000000000000000
OC[C@H]1OC(O)[C@H](O)[C@@H](O)[C@H]1O	D-Galactose		01110001010101101000100100110100001100010001000000000000010000000000100000011100000010000000001000000000000001001100000000000000000000000000000000000000000000000000000
CCOC(=O)C1CCCNC1=O	13-docosenoylcoa		01110111111111011001100100001110000000111001010011001001110000100010110000111100000010000000000000000000000000000000000000000000000000000000000000000000000000000000000
C1=CC(=C(C=C1[N+](=O)[O-])CCl)O	11-eicosenoylcoa		01111101111101101010101100010001110010010010100100000100000000011000000010001000000000000000000110000001000000100000010000000000000000000000001000000000000000000000000
Cc1ncc(CO)c(C=O)c1O	Pyridoxal	InChI=1S/C8H9NO3/c1-5-8(12)7(4-11)6(3-10)2-9-5/h2,4,10,12H,3H2,1H3	01111111011111101000101100010100000100010000010000000100010000000000110100010100000010000000000000000100000000000000000000000000000000000000000000000000000000000000000
NCC(O)c1ccc(O)c(O)c1	Norepinephrine	InChI=1S/C8H11NO3/c9-4-8(12)5-1-2-6(10)7(11)3-5/h1-3,8,10-12H,4,9H2	01111101110101111000101100010000001100010000000000000100000000100010000100000000001010000000001000000000000000001000000000000000000000000000000000000000000000000000000
[H]C(=O)[C@H](O)[C@H](O)COP([O-])([O-])=O	D-Erythrose 4-phosphate	InChI=1S/C4H9O7P/c5-1-3(6)4(7)2-11-12(8,9)10/h1,3-4,6-7H,2H2,(H2,8,9,10)/p-2/t3-,4+/m0/s1	00100001010111100010100000110010001110001010000000000010010010101000000000001100000000000000001000000000000000001000011000000000000000000100000000000000000000000000000
NC(=O)CCCCC1CCSS1	lipoamide	InChI=1S/C8H15NOS2/c9-8(10)4-2-1-3-7-5-6-11-12-7/h7H,1-6H2,(H2,9,10)	01100100101111010001000000000100001001100010001011000001100000100000001000111010001101000000000000010000000000000000000000000000001000000000000000000000100000000000000
NC(=O)NC(NC(N)=O)C([O-])=O	allantoate	InChI=1S/C4H8N4O4/c5-3(11)7-1(2(9)10)8-4(6)12/h1H,(H,9,10)(H3,5,7,11)(H3,6,8,12)/p-1	00100101111010010000100010100010000100000001000001000000100010000000010100000000001000100100000000000000000000000100010000010000110000000000000000000000000000000000000
[O-]C(=O)C(=O)Cc1ccccc1	keto-phenylpyruvate	InChI=1S/C9H8O3/c10-8(9(11)12)6-7-4-2-1-3-5-7/h1-5H,6H2,(H,11,12)/p-1	01111001010110100000100000000010001000000001000000000000000000000000000000000000000000000000001000000000000000000000010000000000000000000000000000000000000000000000000
[NH3+]CCc1c[nH]c2ccccc12	tryptaminium	InChI=1S/C10H12N2/c11-6-5-8-7-12-10-4-2-1-3-9(8)10/h1-4,7,12H,5-6,11H2/p+1	01011100101101010001000010000100000100000100010010000001000001100110001000011000000110000000000000000100000000000000010000000000000000000000000000000000000000000000000
OC[C@H]1OC(O)[C@H](O)[C@@H](O)[C@@H]1O	D-glucose	InChI=1S/C6H12O6/c7-1-2-3(8)4(9)5(10)6(11)12-2/h2-11H,1H2/t2-,3-,4+,5-,6?/m1/s1	01110001010101101000100100110100001100010001000000000000010000000000100000011100000010000000001000000000000001001100000000000000000000000000000000000000000000000000000
CC(=O)N[C@@H](CCCN)C(O)=O	N(2)-acetyl-L-ornithine	InChI=1S/C7H14N2O3/c1-5(10)9-6(7(11)12)3-2-4-8/h6H,2-4,8H2,1H3,(H,9,10)(H,11,12)/t6-/m0/s1	00100111111111010001100010010010000100000001000011000001101000100010000100111000001010000000000000000000000000001000000000000000000000000000000000000000000000000000000
OC[C@H](O)[C@@H](O)[C@H](O)[C@@H](O)CO	L-Iditol	InChI=1S/C6H14O6/c7-1-3(9)5(11)6(12)4(10)2-8/h3-12H,1-2H2/t3-,4-,5+,6+/m0/s1	00100001010101100000100000111000001100000000000000000000010000100000000000011100000010000000001000000000000000001100000000000000000000000000000000000000000000000000000
[H][C@@]1(OC(=O)[C@@H](O)[C@H]1O)[C@@H](O)CO	L-gulono-1,4-lactone	InChI=1S/C6H10O6/c7-1-2(8)5-3(9)4(10)6(11)12-5/h2-5,7-10H,1H2/t2-,3+,4-,5+/m0/s1	01100001010111101000100100110100001100010001000000000000010000100000001000010100000110000000001000000000000001001100000000000000000000000000000000000000000000000000000
[H]C(=O)Cc1ccc(O)c(OC)c1	(4-hydroxy-3-methoxyphenyl)acetaldehyde	InChI=1S/C9H10O3/c1-12-9-6-7(4-5-10)2-3-8(9)11/h2-3,5-6,11H,4H2,1H3	01111011010110101000101100010000001000011000000000000100000000000000000001000000000000000000001000000000000000000000000000000000000000000000000000000000000000000000000
[NH3+][C@@H](CCOP([O-])([O-])=O)C([O-])=O	O-phosphonato-L-homoserine(2-)	InChI=1S/C4H10NO6P/c5-3(4(6)7)1-2-11-12(8,9)10/h3H,1-2,5H2,(H,6,7)(H2,8,9,10)/p-2/t3-/m0/s1	00100101111111010011100000100010001010001011000010000011010010101000010100001000000000000000000000000000000000000000011000000000000000000100000000000000000000000000000
[H]C(=O)Cc1c[nH]c2ccccc12	indol-3-ylacetaldehyde	InChI=1S/C10H9NO/c12-6-5-8-7-11-10-4-2-1-3-9(8)10/h1-4,6-7,11H,5H2	01111100001110010000000000000100001000000100010000000000000001000100001000011000000100000000000000000100000000000000000000000000000000000000000000000000000000000000000
OC[C@@H](COC([*])=O)OC([*])=O	1,2-Diacyl-sn-glycerol (didodecanoyl, n-C12:0)		00100001010111100000100000111010001000001001000000000000010010000000000000001100000010000000001000000000000000000000000000000000000000000000000000000000000000000000000
OC[C@H]1O[C@@H](O)[C@H](O)C(=O)[C@H]1O	3-Keto-beta-D-galactose	InChI=1S/C6H10O6/c7-1-2-3(8)4(9)5(10)6(11)12-2/h2-3,5-8,10-11H,1H2/t2-,3+,5-,6-/m1/s1	01110001010111101000100100110100001100010001000000000000010000000000100000011100000010000000001000000000000001001100000000000000000000000000000000000000000000000000000
Oc1ccc(CC([O-])=O)cc1O	(3,4-dihydroxyphenyl)acetate	InChI=1S/C8H8O4/c9-6-2-1-5(3-7(6)10)4-8(11)12/h1-3,9-10H,4H2,(H,11,12)/p-1	01111001010110101000101100110000001100010001000000000100000000000000000000010000000000000000001000000000000000001000010000000000000000000000000000000000000000000000000
NC(=O)N[C@@H](CC([O-])=O)C([O-])=O	N-Carbamoyl-L-aspartate	InChI=1S/C5H8N2O5/c6-5(12)7-2(4(10)11)1-3(8)9/h2H,1H2,(H,8,9)(H,10,11)(H3,6,7,12)/p-2/t2-/m0/s1	00100101111110010000100010100010001100000001000001000001100010100000010100010000001000000100000000000000000000000000010000010000010000000000000000000000000000000000000
[H]C(=N)N[C@@H](CCC([O-])=O)C([O-])=O	N-Formimidoyl-L-glutamate	InChI=1S/C6H10N2O4/c7-3-8-4(6(11)12)1-2-5(9)10/h3-4H,1-2H2,(H2,7,8)(H,9,10)(H,11,12)/p-2/t4-/m0/s1	00100101111110010001100010100010001100000001000110000001000000100000000100011000000000001100000000000000000000000000010000010000000000000000000000000000000000000000000
[O-]C(=O)C\C(=C\C([O-])=O)C([O-])=O	cis-aconitate(3-)	InChI=1S/C6H6O6/c7-4(8)1-3(6(11)12)2-5(9)10/h1H,2H2,(H,7,8)(H,9,10)(H,11,12)/p-3/b3-1-	00100001010110000000100000100010001000000001000000000000000000000001000000000000000000000010000000000000000000000000110000000000000000000000000000000000000000000000000
NC(=N)NCCCC(=O)C(O)=O	5-guanidino-2-oxopentanoic acid	InChI=1S/C6H11N3O3/c7-6(8)9-3-1-2-4(10)5(11)12/h1-3H2,(H,11,12)(H4,7,8,9)	00100101111111110001100010010010001100000001000110000001000010100010000000011000001010001100001000000000000000000000000000010000000000000000010000000000000000000000000
OC[C@@H](O)[C@@H](O)[C@H](O)[C@@H](O)CO	D-glucitol	InChI=1S/C6H14O6/c7-1-3(9)5(11)6(12)4(10)2-8/h3-12H,1-2H2/t3-,4+,5-,6-/m1/s1	00100001010101100000100000111000001100000000000000000000010000100000000000011100000010000000001000000000000000001100000000000000000000000000000000000000000000000000000
[O-]C(=O)c1cccnc1C([O-])=O	quinolinate(2-)	InChI=1S/C7H5NO4/c9-6(10)4-2-1-3-8-5(4)7(11)12/h1-3H,(H,9,10)(H,11,12)/p-2	01111101011010001000101000100110000000000001010000000000000000000000110100000000000000000000000000000100000000000000010000000000000000000000000000000000000000000000000
[O-]C(=O)CCCCC1CCSS1	lipoate	InChI=1S/C8H14O2S2/c9-8(10)4-2-1-3-7-5-6-11-12-7/h7H,1-6H2,(H,9,10)	01100001010111000001000000000100001001100011001010000000000000000000001000000010000101000000000000010000000000000000010000000000001000000000000000000000100000000000000
O[C@@H]1[C@H](O)[C@H](O)[C@@H](O)[C@H](O)[C@H]1O	myo-inositol	InChI=1S/C6H12O6/c7-1-2(8)4(10)6(12)5(11)3(1)9/h1-12H/t1-,2-,3-,4+,5-,6-	01110001010000101000100100110000000100010000000000000000000000000000000000000100000000000000001000000000000000001100000000000000000000000000000000000000000000000000000
OC[C@H](O)[C@@H](O)[C@H](O)C(=O)CO	L-Sorbose	InChI=1S/C6H12O6/c7-1-3(9)5(11)6(12)4(10)2-8/h3,5-9,11-12H,1-2H2/t3-,5+,6+/m0/s1	00100001010111100000100000111000001100000000000000000000010000100000000000011100000010000000001000000000000000001100000000000000000000000000000000000000000000000000000
CC12CCCCC1=CC(=O)CC2	Glycylphenylalanine		01110010000010100001010100000000001001110000000010110010001001000101000000000000000000000010000000001000000000000000100000000000000000000000100000000000000000000000000
NC(=[NH2+])NCCC[C@@H]([NH3+])C([O-])=O	D-argininium(1+)	InChI=1S/C6H14N4O2/c7-4(5(11)12)2-1-3-10-6(8)9/h4H,1-3,7H2,(H,11,12)(H4,8,9,10)/p+1/t4-/m1/s1	00100101111111010001000010000000000100000001000110000001000010100010000100011000001010001100000000000000000000000000010000010000000000000000010000000000000000000000000
CC(=O)N[C@@H](CC([O-])=O)C([O-])=O	N-acetyl-L-aspartate(2-)	InChI=1S/C6H9NO5/c1-3(8)7-4(6(11)12)2-5(9)10/h4H,2H2,1H3,(H,7,8)(H,9,10)(H,11,12)/p-2/t4-/m0/s1	00100111111110010000100000100010001000000001000001000001101000100000010100100000000000000000000000000000000000000000010000000000000000000000000000000000000000000000000
OCC(O)[C-]1OC(=O)C(=O)C1=O	dehydroascorbide(1-)	InChI=1S/C6H6O6/c7-1-2(8)5-3(9)4(10)6(11)12-5/h2,5,7-8H,1H2	01100001010111101000100100110110001100010001000000000000010000100000001000000100000110000000001000000000000001001000010000000000000000000000000000000000000000000000000
C(C1C(C(C(C(O1)O)N)O)O)O	D-Glucosamine		01110101111101111000100100110100011100010001000000000000010000000000110100011100001010000000001000000000000001001100000000000000000000000000000000000000000000000000000
Oc1nc(O)c2nc(O)[nH]c2n1	7,9-dihydro-1H-purine-2,6,8(3H)-trione	InChI=1S/C5H4N4O3/c10-3-1-2(7-4(11)6-1)8-5(12)9-3/h(H4,6,7,8,9,10,11,12)	01111101011000010000100110010100000100010100011001000100100011000100111100100100000100110100000000000100000000000100000000010000110000000000000000000000000000000000000
[H][C@@]1(OC(=O)C(O)=C1[O-])[C@@H](O)CO	L-ascorbate	InChI=1S/C6H8O6/c7-1-2(8)5-3(9)4(10)6(11)12-5/h2,5,7-10H,1H2/p-1/t2-,5+/m0/s1	01100001010111101000100100110100001100010001000000000000010000100001001000000100000110000010001000000000000001001000010000000000000000000000000000000000000000000000000
Oc1ccnc2c(O)cccc12	quinoline-4,8-diol	InChI=1S/C9H7NO2/c11-7-4-5-10-9-6(7)2-1-3-8(9)12/h1-5,12H,(H,10,11)	01111101011000100000010100010100000100010100010000000100000001000100110100000000000000000000000000000100000000000000000000000000000000000000000000000000000000000000000
Cc1ncc(CO)c(C[NH3+])c1O	Pyridoxamine	InChI=1S/C8H12N2O2/c1-5-8(12)7(2-9)6(4-11)3-10-5/h3,11-12H,2,4,9H2,1H3/p+1	01111111111101111000001110011100000101010000010000000100011000000010110100011000000010000000000000000100000000000100010000000000000000000000000000000000000000000000000
NC(=[NH2+])NCCC[C@H]([NH3+])C([O-])=O	L-argininium(1+)	InChI=1S/C6H14N4O2/c7-4(5(11)12)2-1-3-10-6(8)9/h4H,1-3,7H2,(H,11,12)(H4,8,9,10)/p+1/t4-/m0/s1	00100101111111010001000010000000000100000001000110000001000010100010000100011000001010001100000000000000000000000000010000010000000000000000010000000000000000000000000
NC(C(O)=O)C(=O)CCC(O)=O	2-Amino-3-oxoadipate	InChI=1S/C6H9NO5/c7-5(6(11)12)3(8)1-2-4(9)10/h5H,1-2,7H2,(H,9,10)(H,11,12)	00100101111110110001100000110010001100000001000010000000000000100000000100011100001000000000000000000000000000001000000000000000000000000000000000000000000000000000000
CCCCCCCCCC([O-])=O	caprate	InChI=1S/C10H20O2/c1-2-3-4-5-6-7-8-9-10(11)12/h2-9H2,1H3,(H,11,12)/p-1	00100011010110000001000000000000001001100001000010111000001000000000000000000000000000000000000000000000000000000000010000000000000000000000000000000000000000000000000
[O-]C(=O)CCCCC(S)CCS	dihydrolipoate	InChI=1S/C8H16O2S2/c9-8(10)4-2-1-3-7(12)5-6-11/h7,11-12H,1-6H2,(H,9,10)/p-1	00100001010111000001000000000000001101100001000010000000000000100000000000011010000011000000000000000000000000000100010000000000000000000000000000000000000000000000000
CC(=O)N[C@@H](CCC=O)C([O-])=O	2-acetamido-5-oxopentanoate	InChI=1S/C7H11NO4/c1-5(10)8-6(7(11)12)3-2-4-9/h4,6H,2-3H2,1H3,(H,8,10)(H,11,12)/p-1/t6-/m0/s1	00100111111110010001100000100010001000000001000011000001101000100000000100101000000000000000000000000000000000000000010000000000000000000000000000000000000000000000000
CC(C)C[C@H](NC(=O)CN)C(=O)O	Glycylleucine		00100111111111010100100010010010001100100001000001010001100000100010000100101000001010010000100000000000000000001000000000000000000000000000000000000000000000000000000
OC(C(CC([O-])=O)C([O-])=O)C([O-])=O	Isocitrate	InChI=1S/C6H8O7/c7-3(8)1-2(5(10)11)4(9)6(12)13/h2,4,9H,1H2,(H,7,8)(H,10,11)(H,12,13)/p-3	00100001010110100000100000110010001000000001000000000000000000000000000000001100000000000000001000000000000000000000010000000000000000000000000000000000000000000000000
N\C(C([O-])=O)=C(\C=C/C=O)C([O-])=O	cis,cis-2-amino-3-(3-oxoprop-1-enyl)but-2-enedioate	InChI=1S/C7H7NO5/c8-5(7(12)13)4(6(10)11)2-1-3-9/h1-3H,8H2,(H,10,11)(H,12,13)/p-2/b2-1-,5-4-	00100101111010010000100000100010000000000001000000000000000000000001010100000000001000000010000000000000000000000000110001000000000000000000000000000000000000000000000
NCCC(=O)c1cc(O)ccc1N	5-Hydroxykynurenamine	InChI=1/C9H12N2O2/c10-4-3-9(13)7-5-6(12)1-2-8(7)11/h1-2,5,12H,3-4,10-11H2	01111101111111111001001110010001011100010000000010000101000000100010010000010000001010000000000000000000000000000000000000000000000000000000000000000000000000000000000
O[C@H](COP([O-])([O-])=O)[C@@H](O)CC=O	2-deoxy-D-ribose 5-phosphate(2-)	InChI=1S/C5H11O7P/c6-2-1-4(7)5(8)3-12-13(9,10)11/h2,4-5,7-8H,1,3H2,(H2,9,10,11)/p-2/t4-,5+/m0/s1	00100001010111100010100000110010001111001010000000000010010010101000000000001100000000000000001000000000000000001000011000000000000000000100000000000000000000000000000
C1(C(C(OC(C1O)O)C(=O)O)O)O	D-glucuronate		01110001010010101000100100110100000100010001000000000000000000000000100000000100000000000000001000000000000001001100000000000000000000000000000000000000000000000000000
OC[C@H](O)[C@@H](O)[C@H](O)[C@H](O)C([O-])=O	L-gulonate	InChI=1S/C6H12O7/c7-1-2(8)3(9)4(10)5(11)6(12)13/h2-5,7-11H,1H2,(H,12,13)/p-1/t2-,3+,4-,5-/m0/s1	00100001010111100000100000110000001100000001000000000000010000100000000000011100000010000000001000000000000000001100010000000000000000000000000000000000000000000000000
CC(=O)NCCC[NH2+]CCCC[NH3+]	N(1)-acetylspermidinium(2+)	InChI=1S/C9H21N3O/c1-9(13)12-8-4-7-11-6-3-2-5-10/h11H,2-8,10H2,1H3,(H,12,13)/p+2	00100110101111010001000010001000000101100000000011100001101000100010000000111000101010100000000000000000000000000100010000000000000000000000000000000000000000000000000
OC[C@H]1OC(C[C@@H]1O)OP([O-])([O-])=O	2-Deoxy-D-ribose 1-phosphate	InChI=1S/C5H11O7P/c6-2-4-3(7)1-5(11-4)12-13(8,9)10/h3-7H,1-2H2,(H2,8,9,10)/p-2/t3-,4+,5?/m0/s1	01100001010101101010100100110100001111111011000000000010010010101000001000011100000110000000001000000000000001000100011000000000000000000100000000000000000000000000000
COC1=C(C=CC(=C1)C(C=O)O)O	3-Methoxy-4-hydroxyphenylglycolaldehyde	InChI=1/C9H10O4/c1-13-9-4-6(8(12)5-10)2-3-7(9)11/h2-5,8,11-12H,1H3	01111011010010101000101100110000000100011000000000000100000000000000000001000000000000000000001000000000000000000000000000000000000000000000000000000000000000000000000
NC(CCCN\C(N)=N/O)C(O)=O	N-(omega)-Hydroxyarginine	InChI=1S/C6H14N4O3/c7-4(5(11)12)2-1-3-9-6(8)10-13/h4,13H,1-3,7H2,(H,11,12)(H3,8,9,10)	00100101111111010001100010010000000100000011000110000001000010101010000110011000001010001100000101000000000000001000000000010000000000000000011000000000000000000000000
Oc1ccc2[nH]cc(CC=O)c2c1	(5-hydroxyindol-3-yl)acetaldehyde	InChI=1S/C10H9NO2/c12-4-3-7-6-11-10-2-1-8(13)5-9(7)10/h1-2,4-6,11,13H,3H2	01111101011110110000000100010100001100010100010000000100000001000100001000011000000100000000000000000100000000000000000000000000000000000000000000000000000000000000000
OC[C@@H](O)[C@@H](O)[C@H](O)[C@@H](O)C([O-])=O	D-gluconate	InChI=1S/C6H12O7/c7-1-2(8)3(9)4(10)5(11)6(12)13/h2-5,7-11H,1H2,(H,12,13)/p-1/t2-,3-,4+,5-/m1/s1	00100001010111100000100000110000001100000001000000000000010000100000000000011100000010000000001000000000000000001100010000000000000000000000000000000000000000000000000
[NH3+]CCc1c[nH]c2ccc(O)cc12	serotonin(1+)	InChI=1S/C10H12N2O/c11-4-3-7-6-12-10-2-1-8(13)5-9(7)10/h1-2,5-6,12-13H,3-4,11H2/p+1	01111100111101110001000110010100000100010100010010000101000001100110001000011000000110000000000000000100000000000000010000000000000000000000000000000000000000000000000
CCCCCCCCCC(=O)S[*]	Decanoyl-ACP		00100010000110000001000000000000001001100010000010111000001000000000000000000010000001000000000000010000000000000000000000000000000000000000000000000000000000000000000
[O-]P([O-])(=O)OCC(=O)COC([*])=O	1-acylglycerone 3-phosphate(2-)		00100001010111100010100000101010001010001011000000000010010010001000000000000100000000000000001000000000000000000000011000000000000000000100000000000000000000000000000
[O-]C(=O)CNC(=O)c1ccccc1	N-benzoylglycinate	InChI=1S/C9H9NO3/c11-8(12)6-10-9(13)7-4-2-1-3-5-7/h1-5H,6H2,(H,10,13)(H,11,12)/p-1	01111101111111010000100000000010001000000001000001000000100000000010000100100000000010000000000000000000000000000000010000000000000000000000000000000000000000000000000
OC[C@H](O)[C@@H](O)C(=O)C(=O)C([O-])=O	(4R,5S)-4,5,6-trihydroxy-2,3-dioxohexanoate	InChI=1S/C6H8O7/c7-1-2(8)3(9)4(10)5(11)6(12)13/h2-3,7-9H,1H2,(H,12,13)/p-1/t2-,3+/m0/s1	00100001010111100000100000110010001100000001000000000000010000100000000000001100000010000000001000000000000000001100010000000000000000000000000000000000000000000000000
[H]C(=O)[C@]([H])(O)[C@@]([H])(O)[C@]([H])(O)[C@@]([H])(O)C([O-])=O	L-iduronate	InChI=1S/C6H10O7/c7-1-2(8)3(9)4(10)5(11)6(12)13/h1-5,8-11H,(H,12,13)/p-1/t2-,3+,4-,5+/m0/s1	00100001010010100000100000110010000100000001000000000000000000000000000000000100000000000000001000000000000000001100010000000000000000000000000000000000000000000000000
C[N+](C)(C)CCCC[C@H](N)C(=O)O	N6,N6,N6-Trimethyl-L-lysine	InChI=1S/C9H20N2O2/c1-11(2,3)7-5-4-6-8(10)9(12)13/h8H,4-7,10H2,1-3H3/p+1/t8-/m0/s1	00100111111111010111000011010000000101000001100010110011001000100010000101011000111000000000100000000000000000001000010000000000000000001000000000000000000000000000000
[O-]C(=O)CC(C([O-])=O)C(=O)C([O-])=O	oxalatosuccinate(3-)	InChI=1S/C6H6O7/c7-3(8)1-2(5(10)11)4(9)6(12)13/h2H,1H2,(H,7,8)(H,10,11)(H,12,13)/p-3	00100001010110100000100000100010001000000001000000000000000000000000000000000100000000000000001000000000000000000000010000000000000000000000000000000000000000000000000
Oc1ccc(CC(=O)C([O-])=O)cc1	3-(4-hydroxyphenyl)pyruvate	InChI=1S/C9H8O4/c10-7-3-1-6(2-4-7)5-8(11)9(12)13/h1-4,10H,5H2,(H,12,13)/p-1	01111001010110100000100100110010001000010001000000000100000000000000000000000000000000000000001000000000000000000000010000000000000000000000000000000000000000000000000
OC(Cc1ccc(O)cc1)C([O-])=O	3-(4-hydroxyphenyl)lactate	InChI=1S/C9H10O4/c10-7-3-1-6(2-4-7)5-8(11)9(12)13/h1-4,8,10-11H,5H2,(H,12,13)/p-1	01111001010110100000100100110000001100010001000000000100000000100000000000000000000000000000001000000000000000000000010000000000000000000000000000000000000000000000000
OC[C@H](O)[C@@H](O)C(=O)[C@H](O)C([O-])=O	3-dehydro-L-gulonate	InChI=1S/C6H10O7/c7-1-2(8)3(9)4(10)5(11)6(12)13/h2-3,5,7-9,11H,1H2,(H,12,13)/p-1/t2-,3+,5-/m0/s1	00100001010111100000100000110010001100000001000000000000010000100000000000001100000010000000001000000000000000001100010000000000000000000000000000000000000000000000000
OC(CC([O-])=O)(CC([O-])=O)C([O-])=O	Citrate	InChI=1S/C6H8O7/c7-3(8)1-6(13,5(11)12)2-4(9)10/h13H,1-2H2,(H,7,8)(H,9,10)(H,11,12)/p-3	00100001010110100000100000110010001000000001000000000010000000100000000000000100000000000000001000001000000000000000010000000000000000000000000000000000000000000000000
CC1(CC2=CC=CC=C2C1OC)C	timnodonic acid C20:5, n-3	InChI=1/C20H30O2/c1-2-3-4-5-6-7-8-9-10-11-12-13-14-15-16-17-18-19-20(21)22/h3-4,6-7,9-10,12-13,15-16H,2,5,8,11,14,17-19H2,1H3,(H,21,22)/b4-3-,7-6-,10-9-,13-12-,16-15-	01111010010000101100001101000000000000011000000000010010001001000100001001000000000000000000100000001000000000000000000000000000000000000000000000000000000000000000000
CC1C2=CC(=C(C=C2CCN1)O)O	(-)-Salsolinol	InChI=Not Available	01111111111001111001011100010100000100010000010010100101001001100110100000010000000010000000001000000000000000001000000000000000000000000000000000000000000000000000000
C1=CC(=C(C(=C1)O)N)C(=O)CCN	3-Hydroxykynurenamine	InChI=1/C9H12N2O2/c10-5-4-7(12)6-2-1-3-8(13)9(6)11/h1-3,13H,4-5,10-11H2	01111101111111111001001110010001011100010000000010000101000000100010010100010000001010000000000000000000000000001000000000000000000000000000000000000000000000000000000
CC(=O)NCCCC[NH2+]CCC[NH3+]	N(8)-acetylspermidinium(2+)	InChI=1S/C9H21N3O/c1-9(13)12-8-3-2-6-11-7-4-5-10/h11H,2-8,10H2,1H3,(H,12,13)/p+2	00100110101111010001000010001000000101100000000011100001101000100010000000111000101010100000000000000000000000000100010000000000000000000000000000000000000000000000000
Cc1ncc(CO)c(C([O-])=O)c1O	4-pyridoxate	InChI=1S/C8H9NO4/c1-4-7(11)6(8(12)13)5(3-10)2-9-4/h2,10-11H,3H2,1H3,(H,12,13)	01111111011111101000101100110100000100010001010000000100010000000000110100010100000010000000000000000100000000000000010000000000000000000000000000000000000000000000000
O[C@H](COC([*])=O)COP([O-])([O-])=O	1-acyl-sn-glycerol 3-phosphate(2-)		00100001010111100010100000111010001010001011000000000010010010101000000000000100000000000000001000000000000000000000011000000000000000000100000000000000000000000000000
N[C@@H](Cc1ccc(O)cc1)C(=O)O	L-tyrosine	InChI=1S/C9H11NO3/c10-8(9(12)13)5-6-1-3-7(11)4-2-6/h1-4,8,11H,5,10H2,(H,12,13)/t8-/m0/s1	01111101111110110000100100010000000100010001000000000101000000100000000100001000001000000000000000000000000000001000000000000000000000000000000000000000000000000000000
CNCC(O)c1ccc(O)c(O)c1	Adrenaline	InChI=1S/C9H13NO3/c1-10-5-9(13)6-2-3-7(11)8(12)4-6/h2-4,9-13H,5H2,1H3	01111111110101111000101100010000001100010000000000010100000000100010000101000000100010000000001000000000000000001000000000000000000000000000000000000000000000000000000
[O-]C(=O)Cc1c[nH]c2ccccc12	indole-3-acetate	InChI=1S/C10H9NO2/c12-10(13)5-7-6-11-9-4-2-1-3-8(7)9/h1-4,6,11H,5H2,(H,12,13)/p-1	01111101011110010000000000000100001000000101010000000000000001000100001000011000000100000000000000000100000000000000010000000000000000000000000000000000000000000000000
C\C(C([O-])=O)=C(/CC([O-])=O)C([O-])=O	(Z)-but-2-ene-1,2,3-tricarboxylate	InChI=1S/C7H8O6/c1-3(6(10)11)4(7(12)13)2-5(8)9/h2H2,1H3,(H,8,9)(H,10,11)(H,12,13)/p-3/b4-3-	00100011010110000000100000100010001000000001000000100000000000000001000000000000000000000010000000000000000000000000110000000000000000000000000000000000000000000000000
COc1cc(CC(O)=O)ccc1O	Homovanillate	InChI=1S/C9H10O4/c1-13-8-4-6(5-9(11)12)2-3-7(8)10/h2-4,10H,5H2,1H3,(H,11,12)	01111011010110101000101100110000001100011001000000000100000000100000000001000000000000000000001000000000000000000000000000000000000000000000000000000000000000000000000
OC(C(O)=O)c1ccc(O)c(O)c1	3,4-Dihydroxymandelate	InChI=1S/C8H8O5/c9-5-2-1-4(3-6(5)10)7(11)8(12)13/h1-3,7,9-11H,(H,12,13)/p-1	01111001010010101000101100110000000100010001000000000100000000000000000000000000000000000000001000000000000000001000000000000000000000000000000000000000000000000000000
CN(CC([O-])=O)C(=[NH2+])NP([O-])([O-])=O	N-phosphocreatinate(2-)	InChI=1S/C4H10N3O5P/c1-7(2-3(8)9)4(5)6-13(10,11)12/h2H2,1H3,(H,8,9)(H4,5,6,10,11,12)/p-2	00100111111111010010100010100010001110000011100101010010000010001010010111001000111000001100000001000000000000000000011000010000000000000100010000000000000000000000000
CC(=O)N[C@@H](CCC([O-])=O)C([O-])=O	N-acetyl-L-glutamate(2-)	InChI=1S/C7H11NO5/c1-4(9)8-5(7(12)13)2-3-6(10)11/h5H,2-3H2,1H3,(H,8,9)(H,10,11)(H,12,13)/p-2/t5-/m0/s1	00100111111110010001100000100010001000000001000011000001101000100000000100101000000000000000000000000000000000000000010000000000000000000000000000000000000000000000000
[O-]P([O-])(=O)OP([O-])(=O)OP([O-])([O-])=O	triphosphate(5-)	InChI=1S/H5O10P3/c1-11(2,3)9-13(7,8)10-12(4,5)6/h(H,7,8)(H2,1,2,3)(H2,4,5,6)/p-4	00100001000000000010100000100010000010001010000000000010000010001000000000000100000000000000000000000000000000000000011000000000000000000100000000000000000000000000000
OC12NC(=O)NC1=NC(=O)NC2=O	5-Hydroxyisourate	InChI=1S/C5H4N4O4/c10-2-5(13)1(6-3(11)8-2)7-4(12)9-5/h13H,(H3,6,7,8,9,10,11,12)	01110101111010111000100110110110000100010000011101000010100011000100111100100100000100111100001000000000000000001100000000010000110000000000000000000000000000000000000
COC1=C(C=CC(=C1)C(CN)O)O	L-Normetanephrine	InChI=1/C9H13NO3/c1-13-9-4-6(8(12)5-10)2-3-7(9)11/h2-4,8,11-12H,5,10H2,1H3	01111111110101111000101100010000001100011000000000000100000000100010000101000000001010000000001000000000000000001000000000000000000000000000000000000000000000000000000
OC(=O)Cc1c[nH]c2ccc(O)cc12	5-Hydroxyindoleacetate	InChI=1S/C10H9NO3/c12-7-1-2-9-8(4-7)6(5-11-9)3-10(13)14/h1-2,4-5,11-12H,3H2,(H,13,14)/p-1	01111101011110110000100100010100001100010101010000000100000001100100001000011000000100000000000000000100000000000000000000000000000000000000000000000000000000000000000
CC(=O)O[C@H](CO[*])COP([O-])([O-])=O	1-alkyl-2-acetyl-sn-glycerol 3-phosphate(2-)		00100011010111100010100000101010001010001011000000000010011010001000000000000100000000000000001000000000000000000000011000000000000000000100000000000000000000000000000
N[C@@H](CC1=CC(=O)C(=O)C=C1)C(O)=O	L-dopaquinone	InChI=1S/C9H9NO4/c10-6(9(13)14)3-5-1-2-7(11)8(12)4-5/h1-2,4,6H,3,10H2,(H,13,14)/t6-/m0/s1	01110101111110111000100100110010000100010001000000000001000000100001000100001000001000000010001000000000000000001000100000000000000000000000000000000000000000000000000
CNCCc1c[nH]c2ccc(O)cc12	N-Methylserotonin	InChI=1S/C11H14N2O/c1-12-5-4-8-7-13-11-3-2-9(14)6-10(8)11/h2-3,6-7,12-14H,4-5H2,1H3	01111110111101110001000110010100000100010100010010110101000001100110001001011000100110000000000000000100000000000000000000000000000000000000000000000000000000000000000
OCC(=O)[C@H](O)[C@H](O)COP([O-])([O-])=O	D-ribulose 5-phosphate(2-)	InChI=1S/C5H11O8P/c6-1-3(7)5(9)4(8)2-13-14(10,11)12/h4-6,8-9H,1-2H2,(H2,10,11,12)/p-2/t4-,5+/m1/s1	00100001010111100010100000111010001110101010000000000010010010101000000000011100000010000000001000000000000000001100011000000000000000000100000000000000000000000000000
CSC1=C(C2=C(N1)N=CN=C2N)C#N	Sulfate derivative of norepinephrine	InChI=1/C8H11NO6S/c9-4-7(11)5-1-2-8(6(10)3-5)15-16(12,13)14/h1-3,7,10-11H,4,9H2,(H,12,13,14)/t7-/m0/s1	01011110101000011000001010000101010100000100011000000000000001000100101001000010001101100100000000000110000100000100000100000100100000000000000000000000000000000000000
[O-]C(=O)CC(=O)CC(=O)\C=C/C([O-])=O	4-maleylacetoacetate	InChI=1S/C8H8O6/c9-5(1-2-7(11)12)3-6(10)4-8(13)14/h1-2H,3-4H2,(H,11,12)(H,13,14)/p-2/b2-1-	00100001010110100000100000100010001000000001000000000000000000000001000000000100000000000000000000000000000000000000010000000000000000000000000000000000000000000000000
N[C@@H](CCSC[C@H](N)C(O)=O)C(O)=O	L-cystathionine	InChI=1S/C7H14N2O4S/c8-4(6(10)11)1-2-14-3-5(9)7(12)13/h4-5H,1-3,8-9H2,(H,10,11)(H,12,13)/t4-,5-/m0/s1	00100101111111010001100010111010000101000001000010000001000000100000000100011010101000000000000000000000000000001000000000000000000000000000000000000000000000000000000
[O-][N+](=O)c1ccc(OP([O-])([O-])=O)cc1	4-nitrophenyl phosphate(2-)	InChI=1S/C6H6NO6P/c8-7(9)5-1-3-6(4-2-5)13-14(10,11)12/h1-4H,(H2,10,11,12)/p-2	01111101111000100010100100100011010010011010100100000110000010001000000010000000000000000000000110000001000000100000011000000000000000000100001000000000000000000000000
N[C@@H](CCC(=O)NCCC#N)C(O)=O	gamma-Glutamyl-3-aminopropiononitrile		00100101111111010001100010010010001101100001000011000001100000100010000100111000001010100000000000000000000000001000000000000100000000000000000000000000000000000000000
OP(O)(=O)OC[C@@H](CO[*])OC([*])=O	1-alkyl 2-acylglycerol 3-phosphate		00100001010111100010100000111010001110001011000000000010010010001000000000001100000000000000001001000000000000000000001000010000000000000100000000000000000000000000000
COc1cc(ccc1O)C(O)C([O-])=O	3-Methoxy-4-hydroxymandelate	InChI=1S/C9H10O5/c1-14-7-4-5(2-3-6(7)10)8(11)9(12)13/h2-4,8,10-11H,1H3,(H,12,13)/p-1	01111011010010101000101100110000000100011001000000000100000000000000000001000000000000000000001000000000000000000000010000000000000000000000000000000000000000000000000
CC1C2=CC(=C(C=C2CCN1)O)OC	(-)-Salsoline	InChI=1/C11H15NO2/c1-7-9-6-11(14-2)10(13)5-8(9)3-4-12-7/h5-7,12-13H,3-4H2,1-2H3/t7-/m0/s1	01111111111001111101011100010100000100011000010010100101001001100110100001010000000010000000001000000000000000000000000000000000000000000000000000000000000000000000000
[NH3+][C@@H](CCC(=O)OP([O-])([O-])=O)C([O-])=O	L-Glutamate 5-phosphate	InChI=1S/C5H10NO7P/c6-3(5(8)9)1-2-4(7)13-14(10,11)12/h3H,1-2,6H2,(H,8,9)(H2,10,11,12)/p-2/t3-/m0/s1	00100101111110010011100000100010001010001011000010000011000010101000000100001100000000000000000000000000000000000000011000000000000000000100000000000000000000000000000
CC(C([O-])=O)C(O)(CC([O-])=O)C([O-])=O	2-methylcitrate(3-)	InChI=1S/C7H10O7/c1-3(5(10)11)7(14,6(12)13)2-4(8)9/h3,14H,2H2,1H3,(H,8,9)(H,10,11)(H,12,13)/p-3	00100011010110100000100000110010001000000001000000100010000000100000000000000100000000000000001000001000000000000000010000000000000000000000000000000000000000000000000
N[C@@H](CSSC[C@H](N)C(=O)O)C(=O)O	L-cystine	InChI=1S/C6H12N2O4S2/c7-3(5(9)10)1-13-14-2-4(8)6(11)12/h3-4H,1-2,7-8H2,(H,9,10)(H,11,12)/t3-,4-/m0/s1	00100101111111010000100010111010000101000011000000000001000000100000000100001010001000000000000000010000000000001000000000000000000000000000000000000000100000000000000
OC[C@@H](O)[C@@H](O)C(O)[C@H](O)[C@H](O)CO	hexadecanediocacid		00100001010101100000100000111000001100000000000000000000010000100000000000011100000010000000001000000000000000001100000000000000000000000000000000000000000000000000000
OS(=O)(=O)Oc1ccc(cc1)[N+](=O)[O-]	4-Nitrophenyl sulfate	InChI=1S/C6H5NO6S/c8-7(9)5-1-3-6(4-2-5)13-14(10,11)12/h1-4H,(H,10,11,12)	01111101111000100010100100110011010010011010100100000110000010001000000010000010000000000000010111010001011010110000011000000011000000000000001000000000000000000000000
CNCC(O)c1ccc(O)c(OC)c1	Metanephrine	InChI=1S/C10H15NO3/c1-11-6-9(13)7-3-4-8(12)10(5-7)14-2/h3-5,9,11-13H,6H2,1-2H3	01111111110101111100101100010000001100011000000000010100000000100010000101000000100010000000001000000000000000001000000000000000000000000000000000000000000000000000000
CCCCCCCCCCCC([O-])=O	laurate	InChI=1S/C12H24O2/c1-2-3-4-5-6-7-8-9-10-11-12(13)14/h2-11H2,1H3,(H,13,14)/p-1	00100011010110000001000000000000001001100001000010111000001000000000000000000000000000000000000000000000000000000000010000000000000000000000000000000000000000000000000
CC(=O)O[C@H](CC(=O)[O-])C[N+](C)(C)C	O-acetylcarnitine	InChI=1S/C9H17NO4/c1-7(11)14-8(5-9(12)13)6-10(2,3)4/h8H,5-6H2,1-4H3/t8-/m1/s1	00100111110111100110100001100010001000001001100000010010001000000010000101000100110000000000100000000000000000000000010000000000000000001000000000000000000000000000000
OC(=O)[C@@H]1Cc2cc(O)c(O)cc2N1	2-Carboxy-2,3-dihydro-5,6-dihydroxyindole	InChI=1/C9H9NO4/c11-7-2-4-1-6(9(13)14)10-5(4)3-8(7)12/h2-3,6,10-12H,1H2,(H,13,14)/t6-/m0/s1	01111101111010111000101100110101000100010001010000000101000001100100011100011000000100000000001000000000000000001100000000000000000000000000000000000000000000000000000
Oc1cc2cc([nH]c2cc1O)C([O-])=O	5,6-dihydroxyindole-2-carboxylate	InChI=1S/C9H7NO4/c11-7-2-4-1-6(9(13)14)10-5(4)3-8(7)12/h1-3,10-12H,(H,13,14)/p-1	01111101011010111000101100110100000100010101010000000100000001000100011100000000000100000000001000000100000000001100010000000000000000000000000000000000000000000000000
[NH3+]CCC[NH2+]CCCC[NH2+]CCC[NH3+]	spermine(4+)	InChI=1S/C10H26N4/c11-5-3-9-13-7-1-2-8-14-10-4-6-12/h13-14H,1-12H2	00000100100101010001000010001000000101100000000010000001000000100010000000011000101010100000000000000000000000000100010000000000000000000000000000000000000000000000000
OC(=O)CCCCCCCCC(O)=O	sebacicacid		00100001010110000001100000110010001101100001000010000000000000100000000000011000000000000000000000000000000000000000000000000000000000000000000000000000000000000000000
OCC(=O)[C@@H](O)[C@H](O)COP([O-])([O-])=O	D-xylulose 5-phosphate(2-)	InChI=1S/C5H11O8P/c6-1-3(7)5(9)4(8)2-13-14(10,11)12/h4-6,8-9H,1-2H2,(H2,10,11,12)/p-2/t4-,5-/m1/s1	00100001010111100010100000111010001110101010000000000010010010101000000000011100000010000000001000000000000000001100011000000000000000000100000000000000000000000000000
Oc1cc(nc2ccccc12)C([O-])=O	kynurenate	InChI=1S/C10H7NO3/c12-9-5-8(10(13)14)11-7-4-2-1-3-6(7)9/h1-5H,(H,11,12)(H,13,14)/p-1	01111101011010100000110100010100000000010101010000000100000001000100110100000000000000000000000000000100000000000000010000000000000000000000000000000000000000000000000
N[C@@H](Cc1ccc(O)c(I)c1)C(=O)O	3-iodo-L-tyrosine	InChI=1S/C9H10INO3/c10-6-3-5(1-2-8(6)12)4-7(11)9(13)14/h1-3,7,12H,4,11H2,(H,13,14)/t7-/m0/s1	01111101111110111000101100010000100100010001000000000101000100100000000100001001001000000000000000000000000000001000000000000000000000000001000000000000000000000000000
OC[C@H]1O[C@H](OP([O-])([O-])=O)[C@H](O)[C@@H]1O	alpha-D-Ribose 1-phosphate	InChI=1S/C5H11O8P/c6-1-2-3(7)4(8)5(12-2)13-14(9,10)11/h2-8H,1H2,(H2,9,10,11)/p-2/t2-,3-,4-,5-/m1/s1	01100001010101101010100100110100001110011011000000000010010010001000001000011100000110000000001000000000000001001100011000000000000000000100000000000000000000000000000
[NH3+][C@@H]1O[C@H](COP([O-])([O-])=O)[C@@H](O)[C@H]1O	5-Phospho-beta-D-ribosylamine	InChI=1S/C5H12NO7P/c6-5-4(8)3(7)2(13-5)1-12-14(9,10)11/h2-5,7-8H,1,6H2,(H2,9,10,11)/p-1/t2-,3-,4-,5-/m1/s1	01100101111101111010100100110100011110011010000001000010110010001000011100111100000100000000001000000000000001001100011000000000000000000100000000000000000000000000000
CSCCC(=O)C(=O)COP([O-])([O-])=O	2,3-diketo-5-methylthio-1-phosphopentane	InChI=1S/C6H11O6PS/c1-14-3-2-5(7)6(8)4-12-13(9,10)11/h2-4H2,1H3,(H2,9,10,11)/p-2	00100011010111100011100000101010001011101010000010110010010010001000000001000110100000000000001000000000000000000000011000000000000000000100000000000000000000000000000
O[C@@H]([C@H](O)[C@@H](O)C([O-])=O)[C@H](O)C([O-])=O	D-glucarate(2-)	InChI=1S/C6H10O8/c7-1(3(9)5(11)12)2(8)4(10)6(13)14/h1-4,7-10H,(H,11,12)(H,13,14)/p-2/t1-,2-,3-,4+/m0/s1	00100001010010100000100000110010000100000001000000000000000000000000000000000100000000000000001000000000000000001100010000000000000000000000000000000000000000000000000
CC(=C)CCOP([O-])(=O)OP([O-])([O-])=O	Isopentenyl diphosphate	InChI=1S/C5H12O7P2/c1-5(2)3-4-11-14(9,10)12-13(6,7)8/h1,3-4H2,2H3,(H,9,10)(H2,6,7,8)/p-3	00100011010101000011100000100010001010001010000010110010010010001001000000000100000000000010000000000000000000000000111000000000000010000100000000000000000000000000000
[O-]C(=O)CC(=O)CC(=O)\C=C\C([O-])=O	4-fumarylacetoacetate(2-)	InChI=1S/C8H8O6/c9-5(1-2-7(11)12)3-6(10)4-8(13)14/h1-2H,3-4H2,(H,11,12)(H,13,14)/p-2/b2-1+	00100001010110100000100000100010001000000001000000000000000000000001000000000100000000000000000000000000000000000000010000000000000000000000000000000000000000000000000
C[C@@](O)(CCOP([O-])([O-])=O)CC([O-])=O	(R)-5-phosphonatomevalonate(3-)	InChI=1S/C6H13O7P/c1-6(9,4-5(7)8)2-3-13-14(10,11)12/h9H,2-4H2,1H3,(H,7,8)(H2,10,11,12)/p-3/t6-/m1/s1	00100011010111100011100000110010001011001011000010110010010010101000000000001100000000000000000000001000000000000000011000000000000000000100000000000000000000000000000
N[C@@H](Cc1ccc(O)c(O)c1)C(=O)O	L-dopa	InChI=1S/C9H11NO4/c10-6(9(13)14)3-5-1-2-7(11)8(12)4-5/h1-2,4,6,11-12H,3,10H2,(H,13,14)/t6-/m0/s1	01111101111110111000101100110000000100010001000000000101000000100000000100011000001000000000001000000000000000001000000000000000000000000000000000000000000000000000000
N[C@@H](CC[Se]C[C@H](N)C(O)=O)C(O)=O	Selenocystathionine	InChI=1/C7H14N2O4Se/c8-4(6(10)11)1-2-14-3-5(9)7(12)13/h4-5H,1-3,8-9H2,(H,10,11)(H,12,13)	00100101111111010001100010111010000101000001000010000001000000100000000100011000101000000000000000000000000000001000000000000000000000000000000000000000000000000001000
C[N+](C)(C)CCCC(O)[C@H](N)C(O)=O	3-Hydroxy-N6,N6,N6-trimethyl-L-lysine	InChI=1S/C9H20N2O3/c1-11(2,3)6-4-5-7(12)8(10)9(13)14/h7-8,12H,4-6,10H2,1-3H3/p+1/t7?,8-/m0/s1	00100111111111110111100011010000001100000001100010110011001000100010000101011100111000000000100000000000000000001100010000000000000000001000000000000000000000000000000
C[C@@](O)([C@H](CC([O-])=O)C([O-])=O)C([O-])=O	(2S,3R)-3-hydroxybutane-1,2,3-tricarboxylate	InChI=1S/C7H10O7/c1-7(14,6(12)13)3(5(10)11)2-4(8)9/h3,14H,2H2,1H3,(H,8,9)(H,10,11)(H,12,13)/p-3/t3-,7-/m1/s1	00100011010110100000100000110010001000000001000000100010000000000000000000001100000000000000001000001000000000000000010000000000000000000000000000000000000000000000000
O[C@H]1O[C@H](COP(=O)(O)O)[C@@H](O)[C@H]1O	alpha-D-Ribose 5-phosphate	InChI=1S/C5H11O8P/c6-3-2(1-12-14(9,10)11)13-5(8)4(3)7/h2-8H,1H2,(H2,9,10,11)/t2-,3-,4-,5+/m1/s1	01100001010101101010100100110100001110011011000000000010010010001000001000011100000100000000001001000000000001001100001000010000000000000100000000000000000000000000000
CC(C)=CCOP([O-])(=O)OP([O-])([O-])=O	Dimethylallyl diphosphate	InChI=1S/C5H12O7P2/c1-5(2)3-4-11-14(9,10)12-13(6,7)8/h3H,4H2,1-2H3,(H,9,10)(H2,6,7,8)/p-3	00100011010101000110100000100010000010001010000000100010010010001001000000000100000000000010100000000000000000000000111000000000000000000100000000000000000000000000000
COC1=CC2=C(C=C1)NC=C2CC(=O)O	5-Methoxyindoleacetate	InChI=1/C11H11NO3/c1-15-8-2-3-10-9(5-8)7(6-12-10)4-11(13)14/h2-3,5-6,12H,4H2,1H3,(H,13,14)	01111111011110110000100100010100001100011101010000000100000001100100001001011000000100000000000000000100000000000000000000000000000000000000000000000000000000000000000
CC(C)(CO)C(O)C(=O)NCCC(=O)O	(R)-Pantothenate	InChI=1S/C9H17NO5/c1-9(2,5-11)7(14)8(15)10-4-3-6(12)13/h7,11,14H,3-5H2,1-2H3,(H,10,15)(H,12,13)/p-1	00100111111111110101100000111010001100000001000011010011110000100010010100111100000010000000101000001000000000001100000000000000000000000000000000000000000000000000000
CCC(=O)OC(CC(=O)[O-])C[N+](C)(C)C	O-Propanoylcarnitine	InChI=1S/C10H19NO4/c1-5-10(14)15-8(6-9(12)13)7-11(2,3)4/h8H,5-7H2,1-4H3	00100111110111100110100001100010001000101001100000011010001000000010000101000100110000000000100000000000000000000000010000000000000000001000000000000000000000000000000
N[C@@H](CC(=O)c1ccccc1N)C(=O)O	L-kynurenine	InChI=1S/C10H12N2O3/c11-7-4-2-1-3-6(7)9(13)5-8(12)10(14)15/h1-4,8H,5,11-12H2,(H,14,15)/t8-/m0/s1	01111101111110111000101010010011011100000001000000000001000000100000010100011000001000000000000000000000000000001000000000000000000000000000000000000000000000000000000
Nc1ccccc1C(=O)CC(=O)C([O-])=O	4-(2-aminophenyl)-2,4-dioxobutanoate	InChI=1S/C10H9NO4/c11-7-4-2-1-3-6(7)8(12)5-9(13)10(14)15/h1-4H,5,11H2,(H,14,15)/p-1	01111101111110111000101000100011011000000001000000000000000000000000010000010100001000000000001000000000000000000000010000000000000000000000000000000000000000000000000
NCCc1ccc(O)c(OS(O)(=O)=O)c1	dopamine 3-O-sulfate	InChI=1S/C8H11NO5S/c9-4-3-6-1-2-7(10)8(5-6)14-15(11,12)13/h1-2,5,10H,3-4,9H2,(H,11,12,13)	01111101110101111011101100110010000110011010000010000111000010101010000000000010001010000000011001010000011010010000001000000011000000000000000000000000000000000000000
Oc1cccc2c(O)cc(nc12)C([O-])=O	Xanthurenic acid	InChI=1/C10H7NO4/c12-7-3-1-2-5-8(13)4-6(10(14)15)11-9(5)7/h1-4,12H,(H,11,13)(H,14,15)	01111101011010100000110100110100000100010101010000000100000001000100110100000000000000000000000000000100000000000000010000000000000000000000000000000000000000000000000
C[C@@H]1OC(OP(O)(O)=O)[C@@H](O)[C@H](O)[C@@H]1O	L-Fucose 1-phosphate	InChI=1S/C6H13O8P/c1-2-3(7)4(8)5(9)6(13-2)14-15(10,11)12/h2-9H,1H3,(H2,10,11,12)/t2-,3+,4+,5-,6?/m0/s1	01110011010000101010100100110100000110011011000000000010000010001000100000000100000000000000001001000000000001001100001000010000000000000100000000000000000000000000000
N[C@@H](Cc1cc(I)c(O)c(I)c1)C(=O)O	3,5-diiodo-L-tyrosine	InChI=1S/C9H9I2NO3/c10-5-1-4(2-6(11)8(5)13)3-7(12)9(14)15/h1-2,7,13H,3,12H2,(H,14,15)/t7-/m0/s1	01111101111110111000101100010000100100010001000000000101000100100000000100001001001000000000000000000000000000001000000000000000000000000001000000000000000000000000000
O[C@H](COP([O-])([O-])=O)C(=O)OP([O-])([O-])=O	3-Phospho-D-glyceroyl phosphate	1/C3H8O10P2/c4-2(1-12-14(6,7)8)3(5)13-15(9,10)11/h2,4H,1H2,(H2,6,7,8)(H2,9,10,11)/t2-/m1/s1/f/h6-7,9-10H	00100001010111100010100000110010001010001011000000000010010010101000000000000100000000000000001000000000000000000000011000000000000000000100000000000000000000000000000
CC(=O)N[C@H]1C(O)O[C@H](CO)[C@H](O)[C@@H]1O	N-acetyl-D-galactosamine	InChI=1S/C8H15NO6/c1-3(11)9-5-7(13)6(12)4(2-10)15-8(5)14/h4-8,10,12-14H,2H2,1H3,(H,9,11)/t4-,5-,6+,7-,8?/m1/s1	01110111111111111000100100110100011100010001000001000000110000000000110100111100000010000000001000000000000001001100000000000000000000000000000000000000000000000000000
CSC[C@@H](O)[C@@H](O)C(=O)COP([O-])([O-])=O	5-Methylthio-5-deoxy-D-ribulose 1-phosphate	InChI=1S/C6H13O7PS/c1-15-3-5(8)6(9)4(7)2-13-14(10,11)12/h5-6,8-9H,2-3H2,1H3,(H2,10,11,12)/p-2/t5-,6+/m1/s1	00100011010111100010100000111010001110101010000000010010010010101000000001011110100000000000001000000000000000001000011000000000000000000100000000000000000000000000000
N[C@@H](Cc1c[nH]c2ccccc12)C(O)=O	L-tryptophan	InChI=1S/C11H12N2O2/c12-9(11(14)15)5-7-6-13-10-4-2-1-3-8(7)10/h1-4,6,9,13H,5,12H2,(H,14,15)/t9-/m0/s1	01111101111110010000000010010100000100000101010000000001000001100100001100011000001100000000000000000100000000001000000000000000000000000000000000000000000000000000000
[*]C(=O)OCC(COC([*])=O)OC([*])=O	triglyceride		00100001010111100000100000101010001000001001000000000000010010000000000000000100000000000000001000000000000000000000000000000000000000000000000000000000000000000000000
[O-]C(=O)[C@@H](COP([O-])([O-])=O)OP([O-])([O-])=O	2,3-bisphosphonato-D-glycerate(5-)	InChI=1S/C3H8O10P2/c4-3(5)2(13-15(9,10)11)1-12-14(6,7)8/h2H,1H2,(H,4,5)(H2,6,7,8)(H2,9,10,11)/p-5/t2-/m1/s1	00100001010111100010100000100010001010001011000000000010010010001000000000000100000000000000001000000000000000000000011000000000000000000100000000000000000000000000000
CC(=O)SC(CCS)CCCCC(N)=O	S-Acetyldihydrolipoamide	InChI=1S/C10H19NO2S2/c1-8(12)15-9(6-7-14)4-2-3-5-10(11)13/h9,14H,2-7H2,1H3,(H2,11,13)	00100111101111010001000000000010001101100000000011000001101000100000000000111010001011000000000000000000000000000000000000000000000000000000000000000000000000000000000
[H]C(=O)[C@H](NC(C)=O)[C@@H](O)[C@H](O)[C@H](O)CO	N-acetyl-D-glucosamine	InChI=1S/C8H15NO6/c1-4(12)9-5(2-10)7(14)8(15)6(13)3-11/h2,5-8,11,13-15H,3H2,1H3,(H,9,12)/t5-,6+,7+,8+/m0/s1	00100111111111110000100000110010001100000000000001000000110000100000010100111100000010000000001000000000000000001100000000000000000000000000000000000000000000000000000
NCCC(=O)c1cc(O)ccc1NC=O	Formyl-5-hydroxykynurenamine	InChI=1/C10H12N2O3/c11-4-3-10(15)8-5-7(14)1-2-9(8)12-6-13/h1-2,5-6,14H,3-4,11H2,(H,12,13)	01111101111111111001101110010011011100010000000011000101100000100010010000010000001010000000000000000000000000000000000000000000000000000000000000000000000000000000000
CSC[C@H]1O[C@H](OP([O-])([O-])=O)[C@H](O)[C@@H]1O	5-Methylthio-5-deoxy-D-ribose 1-phosphate	InChI=1S/C6H13O7PS/c1-15-2-3-4(7)5(8)6(12-3)13-14(9,10)11/h3-8H,2H2,1H3,(H2,9,10,11)/p-2/t3-,4-,5-,6-/m1/s1	01100011010101101010100100110100001110011011000000010010000010001000001001011110100100000000001000000000000001001000011000000000000000000100000000000000000000000000000
CC(=O)N[C@@H](C=O)[C@H](O)[C@@H](O)[C@@H](O)CO	N-acetyl-D-mannosamine	InChI=1S/C8H15NO6/c1-4(12)9-5(2-10)7(14)8(15)6(13)3-11/h2,5-8,11,13-15H,3H2,1H3,(H,9,12)/t5-,6-,7-,8-/m0/s1	00100111111111110000100000110010001100000000000001000000110000100000010100111100000010000000001000000000000000001100000000000000000000000000000000000000000000000000000
NCCCCNCCCC[C@H](N)C(O)=O	deoxyhypusine	InChI=1S/C10H23N3O2/c11-6-2-4-8-13-7-3-1-5-9(12)10(14)15/h9,13H,1-8,11-12H2,(H,14,15)/t9-/m0/s1	00100101111111010001000010011000000101100001000010000001000000100010000100011000101010000000000000000000000000001000000000000000000000000000000000000000000000000000000
CCCCCCCCCCCCCC([O-])=O	myristate	InChI=1S/C14H28O2/c1-2-3-4-5-6-7-8-9-10-11-12-13-14(15)16/h2-13H2,1H3,(H,15,16)/p-1	00100011010110000001000000000000001001100001000010111000001000000000000000000000000000000000000000000000000000000000010000000000000000000000000000000000000000000000000
O[C@H]1[C@H](O)[C@@H](O)[C@H](OP([O-])([O-])=O)[C@H](O)[C@@H]1O	1D-myo-inositol 1-phosphate(2-)	InChI=1S/C6H13O9P/c7-1-2(8)4(10)6(5(11)3(1)9)15-16(12,13)14/h1-11H,(H2,12,13,14)/p-2/t1-,2-,3+,4-,5-,6-/m1/s1	01110001010000101010100100110000000110011010000000000010000010001000000000000100000000000000001000000000000000001100011000000000000000000100000000000000000000000000000
Cc1ncc(COP([O-])([O-])=O)c(CO)c1O	Pyridoxine 5-phosphate	InChI=1S/C8H12NO6P/c1-5-8(11)7(3-10)6(2-9-5)4-15-16(12,13)14/h2,10-11H,3-4H2,1H3,(H2,12,13,14)/p-2	01111111011101101010101100111100000111011010010000000110011010001000110100011100000010000000000000000100000000000100011000000000000000000100000000000000000000000000000
C(C1C(C(C(C(O1)O)O)O)O)OP(=O)(O)O	D-Mannose 6-phosphate		01110001010101101010100100110100001110011011000000000010010010001000100000011100000000000000001001000000000001001100001000010000000000000100000000000000000000000000000
NC(CC(=O)c1cc(O)ccc1N)C(O)=O	5-hydroxykynurenine	InChI=1S/C10H12N2O4/c11-7-2-1-5(13)3-6(7)9(14)4-8(12)10(15)16/h1-3,8,13H,4,11-12H2,(H,15,16)	01111101111110111000101110110011011100010001000000000101000000100000010100011000001000000000000000000000000000001000000000000000000000000000000000000000000000000000000
OC[C@H]1O[C@H](OP([O-])([O-])=O)[C@H](O)[C@@H](O)[C@H]1O	(2R,3R,4S,5R,6R)-3,4,5-trihydroxy-6-(hydroxymethyl)oxan-2-yl phosphate	InChI=1S/C6H13O9P/c7-1-2-3(8)4(9)5(10)6(14-2)15-16(11,12)13/h2-10H,1H2,(H2,11,12,13)/p-2/t2-,3+,4+,5-,6-/m1/s1	01110001010101101010100100110100001110011011000000000010010010001000100000011100000010000000001000000000000001001100011000000000000000000100000000000000000000000000000
[NH3+][C@@H](CCC(=O)N[C@@H](CS)C([O-])=O)C([O-])=O	gamma-L-Glutamyl-L-cysteine	InChI=1S/C8H14N2O5S/c9-4(7(12)13)1-2-6(11)10-5(3-16)8(14)15/h4-5,16H,1-3,9H2,(H,10,11)(H,12,13)(H,14,15)/p-1/t4-,5-/m0/s1	00100101111111010001100010100010001100100001000011000001100000100000000100101010000010000000000000000000000000001000010000000000000000000000000000000000000000000000000
O[C@H]1[C@H](O)[C@H](O)[C@H](OP([O-])([O-])=O)[C@@H](O)[C@@H]1O	1D-myo-inositol 3-phosphate(2-)	InChI=1S/C6H13O9P/c7-1-2(8)4(10)6(5(11)3(1)9)15-16(12,13)14/h1-11H,(H2,12,13,14)/p-2/t1-,2-,3+,4-,5-,6-/m0/s1	01110001010000101010100100110000000110011010000000000010000010001000000000000100000000000000001000000000000000001100011000000000000000000100000000000000000000000000000
OC[C@H]1O[C@H](C[C@@H]1O)N2C=CC(=O)NC2=O	2-deoxyuridine	InChI=1S/C9H12N2O5/c12-4-6-5(13)3-8(16-6)11-2-1-7(14)10-9(11)15/h1-2,5-6,8,12-13H,3-4H2,(H,10,14,15)/t5-,6+,8+/m0/s1	01111101111111111010101110110110011101110000111001000101110010100000111000111100010110100101001000000100100001000100000000000000010000000000000000000000000000000000000
[H]C(=O)c1c(COP([O-])([O-])=O)cnc(C)c1O	Pyridoxal 5-phosphate	InChI=1S/C8H10NO6P/c1-5-8(11)7(3-10)6(2-9-5)4-15-16(12,13)14/h2-3,11H,4H2,1H3,(H2,12,13,14)/p-2	01111111011111101010101100110110000010011010010000000110010010001000110100010100000000000000000000000100000000000000011000000000000000000100000000000000000000000000000
CC(=O)NCCc1c[nH]c2ccc(O)cc12	N-acetylserotonin	InChI=1S/C12H14N2O2/c1-8(15)13-5-4-9-7-14-12-3-2-10(16)6-11(9)12/h2-3,6-7,14,16H,4-5H2,1H3,(H,13,15)	01111111111111110001000110010100000100010100010011100101101001100110001000111000000110000000000000000100000000000000000000000000000000000000000000000000000000000000000
O[C@@H]1[C@H](O)[C@H](O)[C@@H](OP([O-])([O-])=O)[C@H](O)[C@H]1O	1D-myo-inositol 4-phosphate(2-)	InChI=1S/C6H13O9P/c7-1-2(8)4(10)6(5(11)3(1)9)15-16(12,13)14/h1-11H,(H2,12,13,14)/p-2/t1-,2-,3-,4+,5-,6-/m0/s1	01110001010000101010100100110000000110011010000000000010000010001000000000000100000000000000001000000000000000001100011000000000000000000100000000000000000000000000000
O[C@H]1[C@H](O)[C@@H](COP([O-])([O-])=O)OC(=O)[C@@H]1O	6-O-phosphonato-D-glucono-1,5-lactone(2-)	InChI=1S/C6H11O9P/c7-3-2(1-14-16(11,12)13)15-6(10)5(9)4(3)8/h2-5,7-9H,1H2,(H2,11,12,13)/p-2/t2-,3-,4+,5-/m1/s1	01110001010111101010100100110110001110011011000000000010010010001000100000011100000000000000001000000000000001001100011000000000000000000100000000000000000000000000000
OC(=O)CCCC[C@@H]1SC[C@@H]2NC(=O)N[C@H]12	Biotin		01100101111111010001100110010110001101110001011011000001100011100100001000011010000101010100000000000000000000001000000000010000011000000000000000000000000000000000000
OC[C@H]1O[C@H](OP([O-])([O-])=O)[C@H](O)[C@@H](O)[C@@H]1O	alpha-D-glucose 1-phosphate(2-)	InChI=1S/C6H13O9P/c7-1-2-3(8)4(9)5(10)6(14-2)15-16(11,12)13/h2-10H,1H2,(H2,11,12,13)/p-2/t2-,3-,4+,5-,6-/m1/s1	01110001010101101010100100110100001110011011000000000010010010001000100000011100000010000000001000000000000001001100011000000000000000000100000000000000000000000000000
Cc1ncc(COP([O-])([O-])=O)c(C[NH3+])c1O	Pyridoxamine 5-phosphate	InChI=1S/C8H13N2O5P/c1-5-8(11)7(2-9)6(3-10-5)4-15-16(12,13)14/h3,11H,2,4,9H2,1H3,(H2,12,13,14)/p-1	01111111111101111010101110111100000111011010010000000110011010001010110100011000000010000000000000000100000000000100011000000000000000000100000000000000000000000000000
N[C@@H](Cc1c[nH]c2ccc(O)cc12)C(=O)O	5-hydroxy-L-tryptophan	InChI=1S/C11H12N2O3/c12-9(11(15)16)3-6-5-13-10-2-1-7(14)4-8(6)10/h1-2,4-5,9,13-14H,3,12H2,(H,15,16)/t9-/m0/s1	01111101111110110000100110010100000100010101010000000101000001100100001100011000001100000000000000000100000000001000000000000000000000000000000000000000000000000000000
OC1O[C@H](COP([O-])([O-])=O)[C@@H](O)[C@H](O)[C@H]1O	D-Glucose 6-phosphate	1/C5H11/c1-3-5-4-2/h1,3-5H2,2H3	01110001010101101010100100110100001110011011000000000010010010001000100000011100000000000000001000000000000001001100011000000000000000000100000000000000000000000000000
N[C@@H](CC(=O)c1cccc(O)c1N)C(O)=O	3-hydroxy-L-kynurenine	InChI=1S/C10H12N2O4/c11-6(10(15)16)4-8(14)5-2-1-3-7(13)9(5)12/h1-3,6,13H,4,11-12H2,(H,15,16)/t6-/m0/s1	01111101111110111000101110110011011100010001000000000101000000100000010100011000001000000000000000000000000000001000000000000000000000000000000000000000000000000000000
CCCC(=O)OC(CC(=O)[O-])C[N+](C)(C)C	butyryl carnitine		00100111110111100111100001100010001000101001100010011010001000000010000101000100110000000000100000000000000000000000010000000000000000001000000000000000000000000000000
OCC(=O)[C@@H](O)[C@H](O)[C@H](O)COP([O-])([O-])=O	D-Fructose 6-phosphate	InChI=1S/C6H13O9P/c7-1-3(8)5(10)6(11)4(9)2-15-16(12,13)14/h4-7,9-11H,1-2H2,(H2,12,13,14)/p-2/t4-,5-,6-/m1/s1	00100001010111100010100000111010001110001010000000000010010010101000000000011100000010000000001000000000000000001100011000000000000000000100000000000000000000000000000
C1=CC(=C(C(=C1)O)N)C(=O)CC(=O)C(=O)O	4-(2-Amino-3-hydroxyphenyl)-2,4-dioxobutanoate	InChI=1/C10H9NO5/c11-9-5(2-1-3-6(9)12)7(13)4-8(14)10(15)16/h1-3,12H,4,11H2,(H,15,16)	01111101111110111000101100110011011100010001000000000100000000000000010100011100001000000000001000000000000000001000000000000000000000000000000000000000000000000000000
[H][C@@](O)(CO)[C@@]([H])(O)[C@]([H])(O)C(=O)CNCC(O)=O	fructoseglycine	InChI=1S/C8H15NO7/c10-3-5(12)8(16)7(15)4(11)1-9-2-6(13)14/h5,7-10,12,15-16H,1-3H2,(H,13,14)/t5-,7-,8-/m1/s1	00100101110111110000100000111010001100000001000000000000010000100010010100011100100010000000001000000000000000001100000000000000000000000000000000000000000000000000000
[O-]P([O-])(=O)OCC(COC([*])=O)OC([*])=O	phosphatidate(2-)		00100001010111100010100000101010001010001011000000000010010010001000000000000100000000000000001000000000000000000000011000000000000000000100000000000000000000000000000
OC[C@H]1OC(OP(O)(O)=O)[C@@H](O)[C@@H](O)[C@@H]1O	D-Mannose 1-phosphate	InChI=1S/C6H13O9P/c7-1-2-3(8)4(9)5(10)6(14-2)15-16(11,12)13/h2-10H,1H2,(H2,11,12,13)/t2-,3-,4+,5+,6?/m1/s1	01110001010101101010100100110100001110011011000000000010010010001000100000011100000010000000001001000000000001001100001000010000000000000100000000000000000000000000000
[H][C@@](O)(CO)[C@@]([H])(O)[C@]([H])(O)C(=O)COP(O)(O)=O	D-Fructose 1-phosphate	InChI=1S/C6H13O9P/c7-1-3(8)5(10)6(11)4(9)2-15-16(12,13)14/h3,5-8,10-11H,1-2H2,(H2,12,13,14)/t3-,5-,6-/m1/s1	00100001010111100010100000111010001110001010000000000010010010101000000000011100000010000000001001000000000000001100001000010000000000000100000000000000000000000000000
[H][C@]12CS[C@@H](CCCCC([O-])=O)[C@@]1([H])NC(=O)N2	biotinate	InChI=1S/C10H16N2O3S/c13-8(14)4-2-1-3-7-9-6(5-16-7)11-10(15)12-9/h6-7,9H,1-5H2,(H,13,14)(H2,11,12,15)/p-1/t6-,7-,9-/m0/s1	01100101111111010001100110000110001101110001011011000001100011100100001000011010000101010100000000000000000000001000010000010000011000000000000000000000000000000000000
OCC1(O)O[C@H](COP([O-])([O-])=O)[C@H](O)[C@@H]1O	D-tagatofuranose 6-phosphate(2-)	InChI=1S/C6H13O9P/c7-2-6(10)5(9)4(8)3(15-6)1-14-16(11,12)13/h3-5,7-10H,1-2H2,(H2,11,12,13)/p-2/t3-,4+,5+,6?/m1/s1	01100001010101101010100100111100001110111011000000000010010010101000001000011100000110000000001000000000000001001100011000000000000000000100000000000000000000000000000
NCCC(=O)N[C@@H](Cc1cnc[nH]1)C(=O)O	carnosine	InChI=1S/C9H14N4O3/c10-2-1-8(14)13-7(9(15)16)3-6-4-11-5-12-6/h4-5,7H,1-3,10H2,(H,11,12)(H,13,14)(H,15,16)/t7-/m0/s1	01101101111111010001100010010110001100100001011011000001100000100010011100101000001110110100000000000100000000001100000000000000000000000000000000000000000000000000000
C[N+](C)(C)CCOP(=O)([O-])OC[C@H](O)CO	sn-Glycero-3-phosphocholine	InChI=1S/C8H20NO6P/c1-9(2,3)4-5-14-16(12,13)15-7-8(11)6-10/h8,10-11H,4-7H2,1-3H3/p+1/t8-/m1/s1	00100111110101100111100001111000001110101010100010110011010010101010000101001100110010000000101000000000000000001000011000000000000000001100000000000000000000000000000
NC1=NC(=O)N(C=C1)[C@H]2C[C@H](O)[C@@H](CO)O2	2-deoxycytidine	InChI=1S/C9H13N3O4/c10-7-1-2-12(9(15)11-7)8-3-5(14)6(4-13)16-8/h1-2,5-6,8,13-14H,3-4H2,(H2,10,11,15)/t5-,6+,8+/m0/s1	01111101111111111010101110110101011101110000111001000101110010100000111000111100011110100101001000000100100001000100000000000000110000000000000000000000000000000000000
[NH3+]Cc1[nH]cc(CCC([O-])=O)c1CC([O-])=O	Porphobilinogen	InChI=1S/C10H14N2O4/c11-4-8-7(3-10(15)16)6(5-12-8)1-2-9(13)14/h5,12H,1-4,11H2,(H,13,14)(H,15,16)/p-1	01101101111111011001101010100110001101100001010010000001000000100010001000011000000110010000000000000100000000001000010000000000000000000000000000000000000000000000000
OC[C@H]1OC(OP(=O)(O)O)[C@H](O)[C@@H](O)[C@H]1O	Galactose-1P	InChI=1S/C6H13O9P/c7-1-2-3(8)4(9)5(10)6(14-2)15-16(11,12)13/h2-10H,1H2,(H2,11,12,13)/t2-,3+,4+,5-,6?/m1/s1	01110001010101101010100100110100001110011011000000000010010010001000100000011100000010000000001001000000000001001100001000010000000000000100000000000000000000000000000
CC(=O)N[C@@H](CCC(=O)OP([O-])([O-])=O)C([O-])=O	N-acetyl-L-gamma-glutamyl phosphate(3-)	InChI=1S/C7H12NO8P/c1-4(9)8-5(7(11)12)2-3-6(10)16-17(13,14)15/h5H,2-3H2,1H3,(H,8,9)(H,11,12)(H2,13,14,15)/p-3/t5-/m0/s1	00100111111110010011100000100010001010001011000011000011101010101000000100101100000000000000000000000000000000000000011000000000000000000100000000000000000000000000000
NC1=NC(=O)N(C=C1)[C@@H]2O[C@H](CO)[C@@H](O)[C@H]2O	Cytidine	InChI=1S/C9H13N3O5/c10-5-1-2-12(9(16)11-5)8-7(15)6(14)4(3-13)17-8/h1-2,4,6-8,13-15H,3H2,(H2,10,11,16)/t4-,6-,7-,8-/m1/s1	01111101111111111010101110110101011100010000111001000100110010000000111100111100011110100101001000000100100001001100000000000000110000000000000000000000000000000000000
CC(=O)C(=O)C1CNc2nc(N)[nH]c(=O)c2N1	6-pyruvoyl-5,6,7,8-tetrahydropterin	InChI=1S/C9H11N5O3/c1-3(15)6(16)4-2-11-7-5(12-4)8(17)14-9(10)13-7/h4,12H,2H2,1H3,(H4,10,11,13,14,17)	01111111101011110000111110000111010100010000011001000101101011100110110100110000001010110100001000000100000000001100000000010000100000000000010000000000000000000000000
C1=C(NC=N1)CC(C(=O)O)NC(=O)CCCN	Homocarnosine		01101101111111010001100010010110001100100001011011000001100000100010001100111000001110110100000000000100000000001100000000000000000000000000000000000000000000000000000
C1=CC(=CC(=C1)Cl)NC(=O)NC2=CN=CC=C2	9-octadecenoylcoa		01111100101010010000010010000101110100000100010001000000100110010000100000000001000000010100000000000100000000000000000000010000010000000000000000000000000000000000000
O[C@@H]1[C@@H](O)C(O[C@@H]([C@H]1O)C([O-])=O)OP(O)(O)=O	D-Glucuronate 1-phosphate	InChI=1S/C6H11O10P/c7-1-2(8)4(5(10)11)15-6(3(1)9)16-17(12,13)14/h1-4,6-9H,(H,10,11)(H2,12,13,14)/p-1/t1-,2-,3+,4-,6?/m0/s1	01110001010010101010100100110110000110011011000000000010000010001000100000000100000000000000001001000000000001001100011000010000000000000100000000000000000000000000000
NCCOP(O)(=O)OC[C@@H](CO[*])OC([*])=O	1-alkyl 2-acylglycerol 3-phosphoethanolamine		00100101110111110011100000111010001110101011000010000011010010101010000100011100001010000000001001000000000000000000001000000000000000000100000000000000000000000000000
COc1ccc2[nH]cc(CCNC(=O)C)c2c1	melatonin	InChI=1S/C13H16N2O2/c1-9(16)14-6-5-10-8-15-13-4-3-11(17-2)7-12(10)13/h3-4,7-8,15H,5-6H2,1-2H3,(H,14,16)	01111111111111110101000110000100000100011100010011100101101001100110001001111000000110000000000000000100000000000000000000000000000000000000000000000000000000000000000
CC(=O)NCCC[NH2+]CCCC[NH2+]CCC[NH3+]	N(1)-acetylsperminium(3+)	InChI=1S/C12H28N4O/c1-12(17)16-11-5-10-15-8-3-2-7-14-9-4-6-13/h14-15H,2-11,13H2,1H3,(H,16,17)/p+3	00100110101111010001000010001000000101100000000011100001101000100010000000111000101010100000000000000000000000000100010000000000000000000000000000000000000000000000000
CC(C)C(=O)SCCC(S)CCCCC(N)=O	S-(2-Methylpropanoyl)-dihydrolipoamide	InChI=1S/C12H23NO2S2/c1-9(2)12(15)17-8-7-10(16)5-3-4-6-11(13)14/h9-10,16H,3-8H2,1-2H3,(H2,13,14)	00100111101111010101000000000010001101100000000011000001101000100000000000111010001001000000100000000000000000000000000000000000000000000000000000000000000000000000000
CCCCCCCCCCCCCC(=O)S[*]	Myristoyl-ACP (n-C14:0ACP)		00100010000110000001000000000000001001100010000010111000001000000000000000000010000001000000000000010000000000000000000000000000000000000000000000000000000000000000000
OC[C@@H](O)CO[C@@H]1O[C@H](CO)[C@H](O)[C@H](O)[C@H]1O	Galactosylglycerol	InChI=1S/C9H18O8/c10-1-4(12)3-16-9-8(15)7(14)6(13)5(2-11)17-9/h4-15H,1-3H2/t4-,5-,6+,7+,8-,9-/m1/s1	01110001010101101000100100111100001100011001000000000000010000100000100000011100000010000000001000000000000001001100000000000000000000000000000000000000000000000000000
CC(O)C(O)C1CNc2nc(N)nc(O)c2N1	5,6,7,8-tetrahydrobiopterin	InChI=1S/C9H15N5O3/c1-3(15)6(16)4-2-11-7-5(12-4)8(17)14-9(10)13-7/h3-4,6,12,15-16H,2H2,1H3,(H4,10,11,13,14,17)	01111111111001110000111110010101010100010000011001000101101011100110110100111000001010110100001000000100000000001100000000000000100000000000010000000000000000000000000
OC[C@H]1O[C@H]([C@H](O)[C@@H]1O)N2C=CC(=O)NC2=O	Uridine	InChI=1S/C9H12N2O6/c12-3-4-6(14)7(15)8(17-4)11-2-1-5(13)10-9(11)16/h1-2,4,6-8,12,14-15H,3H2,(H,10,13,16)/t4-,6-,7-,8-/m1/s1	01111101111111111010101110110110011100010000111001000100110010000000111100111100010110100101001000000100100001001100000000000000010000000000000000000000000000000000000
CC1=CN([C@H]2C[C@H](O)[C@@H](CO)O2)C(=O)NC1=O	Thymidine	InChI=1S/C10H14N2O5/c1-5-3-12(10(16)11-9(5)15)8-2-6(14)7(4-13)17-8/h3,6-8,13-14H,2,4H2,1H3,(H,11,15,16)/t6-,7+,8+/m0/s1	01111111111111111010101110110110011101110000111001000101110010100000111000111100010110100101001000000100100001000100000000000000010000000000000000000000000000000000000
[H]C(=O)Nc1ccccc1C(=O)C[C@H](N)C(O)=O	N-formyl-L-kynurenine	InChI=1S/C11H12N2O4/c12-8(11(16)17)5-10(15)7-3-1-2-4-9(7)13-6-14/h1-4,6,8H,5,12H2,(H,13,14)(H,16,17)/t8-/m0/s1	01111101111110111000101010110011011100000001000001000001100000100000010100011000001000000000000000000000000000001000000000000000000000000000000000000000000000000000000
[H]C(=O)\C=C\CCCCCCCCCCCCC	Hexadecenal		00100010000110000001000000000000000001100000000010111000001000000001000000000000000000000000000000000000000000000000000000000000000000000000000000000000000000000000000
CCCCCCCCCCCCCCCC=O	hexadecanal	InChI=1S/C16H32O/c1-2-3-4-5-6-7-8-9-10-11-12-13-14-15-16-17/h16H,2-15H2,1H3	00100010000110000001000000000000001001100000000010111000001000000000000000000000000000000000000000000000000000000000000000000000000000000000000000000000000000000000000
CC(O)C(=O)C1CNc2nc(N)[nH]c(=O)c2N1	6-Lactoyl-5,6,7,8-tetrahydropterin	InChI=1S/C9H13N5O3/c1-3(15)6(16)4-2-11-7-5(12-4)8(17)14-9(10)13-7/h3-4,12,15H,2H2,1H3,(H4,10,11,13,14,17)	01111111111011110000111110010111010100010000011001000101101011100110110100110000001010110100001000000100000000001100000000010000100000000000010000000000000000000000000
N[C@@H](CCC(=O)N[C@@H](CC#N)C(O)=O)C(O)=O	gamma-Glutamyl-beta-cyanoalanine		00100101111110010001100010110010001100100001000011000001100000100000000100111000001000100000000000000000000000001000000000000100000000000000000000000000000000000000000
O[C@H](COP([O-])([O-])=O)[C@@H](O)[C@H](O)[C@@H](O)C([O-])=O	6-Phospho-D-gluconate	InChI=1S/C6H13O10P/c7-2(1-16-17(13,14)15)3(8)4(9)5(10)6(11)12/h2-5,7-10H,1H2,(H,11,12)(H2,13,14,15)/p-3/t2-,3-,4+,5-/m1/s1	00100001010111100010100000110010001110001011000000000010010010101000000000011100000000000000001000000000000000001100011000000000000000000100000000000000000000000000000
CC(O)C(O)C1CNC2=NC(N)=NC(=O)C2=N1	6,7-dihydrobiopterin	InChI=1S/C9H13N5O3/c1-3(15)6(16)4-2-11-7-5(12-4)8(17)14-9(10)13-7/h3-4,6,15-16H,2H2,1H3,(H3,10,11,13,14,17)	01110111111011110000110110010100010100010000011101000001101011000110110100111000001010111100001000000000000000001100000000000000100000000000010000000000000000000000000
Cc1ncc(C[n+]2csc(CCO)c2C)c(N)n1	Thiamin		01111110111101011111001010011101011100100100111010100000011000100010101000001010011111100101000000000100000000000000010100000000101000000000000000000000000000000000000
NC(=O)c1ccc[n+](c1)[C@@H]2O[C@H](CO)[C@@H](O)[C@H]2O	N-Ribosylnicotinamide	InChI=1S/C11H14N2O5/c12-10(17)6-2-1-3-13(4-6)11-9(16)8(15)7(5-14)18-11/h1-4,7-9,11,14-16H,5H2,(H-,12,17)/p+1/t7-,8-,9-,11-/m1/s1	01111101111111111010100110110100011100010000111001000000110000000000111100111100011110100001001000000100100001001100010000000000000000000000000000000000000000000000000
[H]C(=O)Nc1ccc(O)cc1C(=O)CC(N)C(O)=O	5-hydroxy-N-formylkynurenine	InChI=1S/C11H12N2O5/c12-8(11(17)18)4-10(16)7-3-6(15)1-2-9(7)13-5-14/h1-3,5,8,15H,4,12H2,(H,13,14)(H,17,18)	01111101111110111000101110110011011100010001000001000101100000100000010100011000001000000000000000000000000000001000000000000000000000000000000000000000000000000000000
CCCCCCCCCCCCCCCC([O-])=O	palmitate	InChI=1S/C16H32O2/c1-2-3-4-5-6-7-8-9-10-11-12-13-14-15-16(17)18/h2-15H2,1H3,(H,17,18)/p-1	00100011010110000001000000000000001001100001000010111000001000000000000000000000000000000000000000000000000000000000010000000000000000000000000000000000000000000000000
OCC(=O)[C@@H](O)[C@H](O)[C@H](O)[C@H](O)COP([O-])([O-])=O	Sedoheptulose 7-phosphate	InChI=1S/C7H15O10P/c8-1-3(9)5(11)7(13)6(12)4(10)2-17-18(14,15)16/h4-8,10-13H,1-2H2,(H2,14,15,16)/p-2/t4-,5-,6-,7+/m1/s1	00100001010111100010100000111010001110001010000000000010010010101000000000011100000010000000001000000000000000001100011000000000000000000100000000000000000000000000000
CC(C)(CO)[C@@H](O)C(=O)NCCC(=O)NCCS	pantetheine	InChI=1S/C11H22N2O4S/c1-11(2,7-14)9(16)10(17)13-4-3-8(15)12-5-6-18/h9,14,16,18H,3-7H2,1-2H3,(H,12,15)(H,13,17)/t9-/m0/s1	00100111111111110101100010111010001101100000000011010011110000100010010100111110000010100000101000001000000000001100000000000000000000000000000000000000000000000000000
Nc1nc2n(COC(CO)CO)cnc2c(=O)[nH]1	GA2		01111101111111110010100110111101011101011100111001000100110011000110111100111100011110110101001000000100000000000100000000010000100000000010010000000000000000000000000
OC[C@H]1O[C@H](C[C@@H]1O)n2cnc3C(=O)NC=Nc23	Deoxyinosine	InChI=1S/C10H12N4O4/c15-2-6-5(16)1-7(18-6)14-4-13-8-9(14)11-3-12-10(8)17/h3-7,15-16H,1-2H2,(H,11,12,17)/t5-,6+,7+/m0/s1	01111101111111111010100110110100011101110100111001000101110001100100111100111100010110110101001000000100100001000100000000000000100000000000000000000000000000000000000
CC(C)CC(=O)SCCC(S)CCCCC(N)=O	S-(3-Methylbutanoyl)-dihydrolipoamide	InChI=1S/C13H25NO2S2/c1-10(2)9-13(16)18-8-7-11(17)5-3-4-6-12(14)15/h10-11,17H,3-9H2,1-2H3,(H2,14,15)	00100111101111010101000000000010001101100000000011010001100000100000000000111010001001000000100000000000000000000000000000000000000000000000000000000000000000000000000
CCCCCC\C=C/CCCCCCCC([O-])=O	Hexadecenoate (n-C16:1)	InChI=1S/C16H30O2/c1-2-3-4-5-6-7-8-9-10-11-12-13-14-15-16(17)18/h7-8H,2-6,9-15H2,1H3,(H,17,18)/p-1/b8-7-	00100011010110000001000000000000001001100001000010111000001000000001000000000000000000000000000000000000000000000000010000000000000000000000000000000000000000000000000
[NH3+]CC(=O)NC1O[C@H](COP([O-])([O-])=O)[C@@H](O)[C@H]1O	N1-(5-Phospho-D-ribosyl)glycinamide	InChI=1S/C7H15N2O8P/c8-1-4(10)9-7-6(12)5(11)3(17-7)2-16-18(13,14)15/h3,5-7,11-12H,1-2,8H2,(H,9,10)(H2,13,14,15)/p-1/t3-,5-,6-,7?/m1/s1	01100101111111111010100110111110011110011010000001000011110010101010011100111100000110010000001000000000000001001100011000000000000000000100000000000000000000000000000
Nc1ncnc2c1ncn2[C@@H]3C[C@H](O)[C@@H](CO)O3	2-deoxyadenosine	InChI=1S/C10H13N5O3/c11-9-8-10(13-3-12-9)15(4-14-8)7-1-5(17)6(2-16)18-7/h3-7,16-17H,1-2H2,(H2,11,12,13)/t5-,6+,7+/m0/s1	01111101111101111010100110010101011101110100111001000001110001100100111000111100011110110101001000000100100001000100000000000000100000000000000000000000000000000000000
C[C@@](O)(CCOP(=O)(O)OP(=O)(O)O)CC(=O)O	(R)-5-Diphosphomevalonate	InChI=1S/C6H14O10P2/c1-6(9,4-5(7)8)2-3-15-18(13,14)16-17(10,11)12/h9H,2-4H2,1H3,(H,7,8)(H,13,14)(H2,10,11,12)/p-4/t6-/m1/s1	00100011010111100011100000110010001111001011000010110010010010101000000000011100000000000000000001001000000000000100001000010000000000000100000000000000000000000000000
CN(C)CCCN1C(SCC1=O)c2ccccc2	docosa-4,7,10,13,16-pentaenoic acid	InChI=1/C22H34O2/c1-2-3-4-5-6-7-8-9-10-11-12-13-14-15-16-17-18-19-20-21-22(23)24/h6-7,9-10,12-13,15-16,18-19H,2-5,8,11,14,17,20-21H2,1H3,(H,23,24)/b7-6-,10-9-,13-12-,16-15-,19-18-	01111110101111001111000110001100001001110000111011110001101000000010001001100010110101100001100000000000100000000000000100000000001000000000000000000000000000000000000
COc1cc2c(CCNC(=O)C)c[nH]c2cc1O	6-Hydroxymelatonin	InChI=1/C13H16N2O3/c1-8(16)14-4-3-9-7-15-11-6-12(17)13(18-2)5-10(9)11/h5-7,15,17H,3-4H2,1-2H3,(H,14,16)	01111111111111111101101110010100000100011100010011100101101001100110011001111000000110000000001000000100000000000100000000000000000000000000000000000000000000000000000
Nc1nc2NCC(=Nc2c(=O)[nH]1)[C@H](O)[C@H](O)CO	Dihydroneopterin	InChI=1S/C9H13N5O4/c10-9-13-7-5(8(18)14-9)12-3(1-11-7)6(17)4(16)2-15/h4,6,15-17H,1-2H2,(H4,10,11,13,14,18)/t4-,6+/m1/s1	01111101111111110000111110111101011100110000011101000101110011100110110100111100001010111100001000000100000000001100000000010000100000000000010000000000000000000000000
CCCCCCCCCCCCCCCC(O)=O	Hexadecanoate (n-C16:0)		00100011010110000001000000010000001001100001000010111000001000100000000000011000000000000000000000000000000000000000000000000000000000000000000000000000000000000000000
OC[C@H]1O[C@H]([C@H](O)[C@@H]1O)[n+]1cccc(c1)C([O-])=O	Nicotinate D-ribonucleoside	InChI=1S/C11H13NO6/c13-5-7-8(14)9(15)10(18-7)12-3-1-2-6(4-12)11(16)17/h1-4,7-10,13-15H,5H2/t7-,8-,9-,10-/m1/s1	01111101111111101010100100110100011100010001111001000000110000000000111100111100010110000001001000000100100001001100010000000000000000000000000000000000000000000000000
CCC(C)C(=O)SCCC(S)CCCCC(N)=O	S-(2-Methylbutanoyl)-dihydrolipoamide	InChI=1S/C13H25NO2S2/c1-3-10(2)13(16)18-9-8-11(17)6-4-5-7-12(14)15/h10-11,17H,3-9H2,1-2H3,(H2,14,15)	00100111101111010101000000000010001101100000000011011001101000100000000000111010001001000000000000000000000000000000000000000000000000000000000000000000000000000000000
CC(O)C(O)C1CNC2=NC(N)=NC(=O)C2(O)N1	4a-hydroxytetrahydrobiopterin	InChI=1S/C9H15N5O4/c1-3(15)5(16)4-2-11-6-9(18,14-4)7(17)13-8(10)12-6/h3-5,14-16,18H,2H2,1H3,(H3,10,11,12,13,17)	01110111111011111000110110110100010100010000011101000011101011100110110100111000001010111100001000000000000000001100000000010000100000000000010000000000000000000000000
CC(=O)N[C@@H]1[C@@H](O)[C@@H](O)[C@@H](CO)OC1OP(O)(O)=O	N-Acetyl-D-galactosamine 1-phosphate	InChI=1S/C8H16NO9P/c1-3(11)9-5-7(13)6(12)4(2-10)17-8(5)18-19(14,15)16/h4-8,10,12-13H,2H2,1H3,(H,9,11)(H2,14,15,16)/t4-,5-,6+,7-,8?/m1/s1	01110111111111111010100100110110011110011011000001000010110010001000110100111100000010000000001001000000000001001100001000010000000000000100000000000000000000000000000
CC(=O)NCCC(=O)C1=C(C=CC(=C1)OC)NC=O	Formyl-N-acetyl-5-methoxykynurenamine	InChI=1/C13H16N2O4/c1-9(17)14-6-5-13(18)11-7-10(19-2)3-4-12(11)15-8-16/h3-4,7-8H,5-6H2,1-2H3,(H,14,17)(H,15,16)	01111111111111111101101110100011011100011000000011100101101000100010010001110000000010000000000000000000000000000000000000000000000000000000000000000000000000000000000
NCCOP(O)(=O)OCC(COC([*])=O)OC([*])=O	phosphatidylethanolamine		00100101110111110011100000111010001110101011000010000011010010101010000100011100001010000000001001000000000000000000001000000000000000000100000000000000000000000000000
CC(C)(COP([O-])([O-])=O)[C@@H](O)C(=O)NCCC([O-])=O	(R)-4-phosphopantothenate(3-)	InChI=1S/C9H18NO8P/c1-9(2,5-18-19(15,16)17)7(13)8(14)10-4-3-6(11)12/h7,13H,3-5H2,1-2H3,(H,10,14)(H,11,12)(H2,15,16,17)/p-3/t7-/m0/s1	00100111111111110111100000111010001110001011000011010011110010101010010100111100000010000000101000001000000000001000011000000000000000000100000000000000000000000000000
CC(=O)N[C@H]1C(O)O[C@H](COP([O-])([O-])=O)[C@@H](O)[C@@H]1O	N-acetyl-D-glucosamine 6-phosphate(2-)	InChI=1S/C8H16NO9P/c1-3(10)9-5-7(12)6(11)4(18-8(5)13)2-17-19(14,15)16/h4-8,11-13H,2H2,1H3,(H,9,10)(H2,14,15,16)/p-2/t4-,5-,6-,7-,8?/m1/s1	01110111111111111010100100110110011110011011000001000010110010001000110100111100000000000000001000000000000001001100011000000000000000000100000000000000000000000000000
CC(C)=CCC\C(C)=C\COP([O-])(=O)OP([O-])([O-])=O	Geranyl diphosphate	InChI=1S/C10H20O7P2/c1-9(2)5-4-6-10(3)7-8-16-19(14,15)17-18(11,12)13/h5,7H,4,6,8H2,1-3H3,(H,14,15)(H2,11,12,13)/p-3/b10-7+	00100011010101000111100001100010000011101010000010110010011010001001000000000100000000000010100000000000000000000000111000000000000000000100000000000000000000000000000
NC(=O)CCCCC(S)CCSC(=O)CCC(O)=O	S-Succinyldihydrolipoamide	InChI=1S/C12H21NO4S2/c13-10(14)4-2-1-3-9(18)7-8-19-12(17)6-5-11(15)16/h9,18H,1-8H2,(H2,13,14)(H,15,16)	00100101111111010001100000110010001101100001000011000001100000100000000000111010001001000000000000000000000000000000000000000000000000000000000000000000000000000000000
Nc1ncnc2c1ncn2[C@@H]3O[C@H](CO)[C@@H](O)[C@H]3O	adenosine	InChI=1S/C10H13N5O4/c11-8-5-9(13-2-12-8)15(3-14-5)10-7(18)6(17)4(1-16)19-10/h2-4,6-7,10,16-18H,1H2,(H2,11,12,13)/t4-,6-,7-,10-/m1/s1	01111101111101111010100110110101011100010100111001000000110001000100111100111100011110110101001000000100100001001100000000000000100000000000000000000000000000000000000
OC[C@H]1O[C@H]([C@H](O)[C@@H]1O)n2cnc3c(O)ncnc23	Inosine	InChI=1S/C10H12N4O5/c15-1-4-6(16)7(17)10(19-4)14-3-13-5-8(14)11-2-12-9(5)18/h2-4,6-7,10,15-17H,1H2,(H,11,12,18)/t4-,6-,7-,10-/m1/s1	01111101111101101010100110110100011100010100111001000100110001000100111100111100010110110101001000000100100001001100000000000000100000000000000000000000000000000000000
Nc1c[nH+]cn1C1O[C@H](COP([O-])([O-])=O)[C@@H](O)[C@H]1O	5-amino-1-(5-phospho-D-ribosyl)imidazole	InChI=1S/C8H14N3O7P/c9-5-1-10-3-11(5)8-7(13)6(12)4(18-8)2-17-19(14,15)16/h1,3-4,6-8,12-13H,2,9H2,(H2,14,15,16)/p-1/t4-,6-,7-,8?/m1/s1	01101101111101111010101110110101011110011010111001000010110010001000011100111100011100110101001000000100100001001100011000000000100000000100000000000000000000000000000
CC(=O)N[C@@H]1[C@@H](O)[C@H](O)[C@@H](CO)OC1OP(O)(O)=O	N-Acetyl-D-glucosamine 1-phosphate	InChI=1S/C8H16NO9P/c1-3(11)9-5-7(13)6(12)4(2-10)17-8(5)18-19(14,15)16/h4-8,10,12-13H,2H2,1H3,(H,9,11)(H2,14,15,16)/t4-,5-,6-,7-,8?/m1/s1	01110111111111111010100100110110011110011011000001000010110010001000110100111100000010000000001001000000000001001100001000010000000000000100000000000000000000000000000
NC(=O)CC[C@H](NC(=O)Cc1ccccc1)C([O-])=O	(2S)-4-carbamoyl-2-(2-phenylacetamido)butanoate	InChI=1S/C13H16N2O4/c14-11(16)7-6-10(13(18)19)15-12(17)8-9-4-2-1-3-5-9/h1-5,10H,6-8H2,(H2,14,16)(H,15,17)(H,18,19)/t10-/m0/s1	01111101111110010001100010100010001100100001000011000001100000100000000100101000001000000000000000000000000000000000010000000000000000000000000000000000000000000000000
CCCCCCCCCCCCCCCC(=O)S[*]	Palmitoyl-ACP (n-C16:0ACP)		00100010000110000001000000000000001001100010000010111000001000000000000000000010000001000000000000010000000000000000000000000000000000000000000000000000000000000000000
NC1=NC(=O)c2ncn([C@H]3C[C@H](O)[C@@H](CO)O3)c2N1	2-deoxyguanosine	InChI=1S/C10H13N5O4/c11-10-13-8-7(9(18)14-10)12-3-15(8)6-1-4(17)5(2-16)19-6/h3-6,16-17H,1-2H2,(H3,11,13,14,18)/t4-,5+,6+/m0/s1	01111101111111111010100110110101011101110100111001000101110011100100111100111100011110110101001000000100100001000100000000010000100000000000010000000000000000000000000
[H][C@@](O)(COP([O-])([O-])=O)[C@@]([H])(O)[C@]([H])(O)[C@]([H])(NC(C)=O)C=O	N-acetyl-D-mannosamine 6-phosphate(2-)	InChI=1S/C8H16NO9P/c1-4(11)9-5(2-10)7(13)8(14)6(12)3-18-19(15,16)17/h2,5-8,12-14H,3H2,1H3,(H,9,11)(H2,15,16,17)/p-2	00100111111111110010100000110010001110001010000001000010110010101000010100111100000000000000001000000000000000001100011000000000000000000100000000000000000000000000000
CCCCCCCCCCCCCCCCC([O-])=O	margarate	InChI=1S/C17H34O2/c1-2-3-4-5-6-7-8-9-10-11-12-13-14-15-16-17(18)19/h2-16H2,1H3,(H,18,19)/p-1	00100011010110000001000000000000001001100001000010111000001000000000000000000000000000000000000000000000000000000000010000000000000000000000000000000000000000000000000
[NH3+][C@@H](CCCC[NH2+][C@@H](CCC([O-])=O)C([O-])=O)C([O-])=O	L-saccharopinate(1-)	InChI=1S/C11H20N2O6/c12-7(10(16)17)3-1-2-6-13-8(11(18)19)4-5-9(14)15/h7-8,13H,1-6,12H2,(H,14,15)(H,16,17)(H,18,19)/p-1/t7-,8-/m0/s1	00100101111111010001100010100010001101100001000010000001000000100010000100011000001010000000000000000000000000000000010000000000000000000000000000000000000000000000000
C[N+](C)(C)CCOP(O)(=O)OC[C@@H](CO[*])OC([*])=O	1-alkyl 2-acylglycerol 3-phosphocholine		00100111110111100111100001111010001010101011100010110011010010001010000101011100110000000000101001000000000000000000011000000000000000001100000000000000000000000000000
CSC[C@H]1O[C@H]([C@H](O)[C@@H]1O)n2cnc3c(N)ncnc23	5-Methylthioadenosine	InChI=1S/C11H15N5O3S/c1-20-2-5-7(17)8(18)11(19-5)16-4-15-6-9(12)13-3-14-10(6)16/h3-5,7-8,11,17-18H,2H2,1H3,(H2,12,13,14)/t5-,7-,8-,11-/m1/s1	01111111111101111010100110010101011100010100111001010000100001000100111101111110111100110101001000000100100001001000000000000000100000000000000000000000000000000000000
O[C@H]1[C@H](O)[C@@H](O)[C@H](OP(O)(O)=O)[C@@H](OP(O)(O)=O)[C@H]1O	1D-myo-Inositol 3,4-bisphosphate	InChI=1S/C6H14O12P2/c7-1-2(8)4(10)6(18-20(14,15)16)5(3(1)9)17-19(11,12)13/h1-10H,(H2,11,12,13)(H2,14,15,16)/t1-,2-,3-,4+,5-,6-/m0/s1	01110001010000101010100100110010000110011010000000000010000010001000000000000100000000000000001001000000000000001100001000010000000000000100000000000000000000000000000
CCCCC\C=C/C\C=C/C\C=C/CCCCC([O-])=O	gamma-linolenate	InChI=1S/C18H30O2/c1-2-3-4-5-6-7-8-9-10-11-12-13-14-15-16-17-18(19)20/h6-7,9-10,12-13H,2-5,8,11,14-17H2,1H3,(H,19,20)/p-1/b7-6-,10-9-,13-12-	00100011010110000001000000000000001001100001000010111000001000000001000000000000000000000000000000000000000000000000010000000000000000000000000000000000000000000000000
CCCCCCCCCCCCCC(=O)CC(=O)S[*]	3-Oxohexadecanoyl-ACP		00100011000110100001000000000010001001100010000010111000001000000000000000000110000001000000000000010000000000000000000000000000000000000000000000000000000000000000000
OC[C@]1(O[C@H](COP([O-])([O-])=O)[C@@H](O)[C@@H]1O)OP([O-])([O-])=O	beta-D-fructofuranose 2,6-bisphosphate(4-)	InChI=1S/C6H14O12P2/c7-2-6(18-20(13,14)15)5(9)4(8)3(17-6)1-16-19(10,11)12/h3-5,7-9H,1-2H2,(H2,10,11,12)(H2,13,14,15)/p-4/t3-,4-,5+,6+/m1/s1	01100001010101101010100100111110001110111011000000000010010010001000001000011100000110000000001000000000000001001100011000000000000000000100000000000000000000000000000
CNCCOP(O)(=O)OCC(COC([*])=O)OC([*])=O	Phosphatidyl-N-methylethanolamine		00100111110111110011100000111010001110101011000010110011010010101010000101011100100010000000001001000000000000000000001000000000000000000100000000000000000000000000000
NC(=O)CCCCC(S)CCSC(=O)CCCC(O)=O	S-Glutaryldihydrolipoamide	InChI=1S/C13H23NO4S2/c14-11(15)5-2-1-4-10(19)8-9-20-13(18)7-3-6-12(16)17/h10,19H,1-9H2,(H2,14,15)(H,16,17)	00100101111111010001100000110010001101100001000011000001100000100000000000111010001001000000000000000000000000000000000000000000000000000000000000000000000000000000000
CCCCCCCC\C=C/CCCCCCCC([O-])=O	oleate	InChI=1S/C18H34O2/c1-2-3-4-5-6-7-8-9-10-11-12-13-14-15-16-17-18(19)20/h9-10H,2-8,11-17H2,1H3,(H,19,20)/p-1/b10-9-	00100011010110000001000000000000001001100001000010111000001000000001000000000000000000000000000000000000000000000000010000000000000000000000000000000000000000000000000
CC\C=C/C\C=C/C\C=C/C\C=C/CCCCC(=O)O	stearidonic acid C18:4, n-3	InChI=1/C18H28O2/c1-2-3-4-5-6-7-8-9-10-11-12-13-14-15-16-17-18(19)20/h3-4,6-7,9-10,12-13H,2,5,8,11,14-17H2,1H3,(H,19,20)/b4-3-,7-6-,10-9-,13-12-	00100011010110000001000000010000001001100001000010001000001000100001000000011000000000000000000000000000000000000000000000000000000000000000000000000000000000000000000
Nc1nc2n(cnc2c(=O)[nH]1)[C@@H]1O[C@H](CO)[C@@H](O)[C@H]1O	Guanosine	InChI=1S/C10H13N5O5/c11-10-13-7-4(8(19)14-10)12-2-15(7)9-6(18)5(17)3(1-16)20-9/h2-3,5-6,9,16-18H,1H2,(H3,11,13,14,19)/t3-,5-,6-,9-/m1/s1	01111101111111111010100110110101011100010100111001000100110011000100111100111100011110110101001000000100100001001100000000010000100000000000010000000000000000000000000
C[C@]12CC[C@H]3[C@@H](CCc4cc(O)ccc34)[C@@H]1CC[C@@H]2O	estradiol	InChI=1S/C18H24O2/c1-18-9-8-14-13-5-3-12(19)10-11(13)2-4-15(14)16(18)6-7-17(18)20/h3,5,10,14-17,19-20H,2,4,6-9H2,1H3/t14-,15-,16+,17+,18+/m1/s1	01111011010000101001011100010000001101110000000010110110001001100100001000011000000000000000000000001000000000000000000000000000000000000000000000000000000000000000000
CCCCCC\C=C\CCCCCCCCCC([O-])=O	trans-vaccenate	InChI=1S/C18H34O2/c1-2-3-4-5-6-7-8-9-10-11-12-13-14-15-16-17-18(19)20/h7-8H,2-6,9-17H2,1H3,(H,19,20)/p-1/b8-7+	00100011010110000001000000000000001001100001000010111000001000000001000000000000000000000000000000000000000000000000010000000000000000000000000000000000000000000000000
C(C1C(C(C(C(O1)OP(=O)(O)O)O)O)O)OP(=O)(O)O	D-Mannose 1,6-bisphosphate	InChI=1/C6H14O12P2/c7-3-2(1-16-19(10,11)12)17-6(5(9)4(3)8)18-20(13,14)15/h2-9H,1H2,(H2,10,11,12)(H2,13,14,15)/t2-,3-,4+,5+,6+/m1/s1	01110001010101101010100100110110001110011011000000000010010010001000100000011100000000000000001001000000000001001100001000010000000000000100000000000000000000000000000
O[C@H](COP(=O)(O)O)[C@@H](O)[C@H](O)C(=O)COP(=O)(O)O	D-Fructose 1,6-bisphosphate	InChI=1S/C6H14O12P2/c7-3(1-17-19(11,12)13)5(9)6(10)4(8)2-18-20(14,15)16/h3,5-7,9-10H,1-2H2,(H2,11,12,13)(H2,14,15,16)/t3-,5-,6-/m1/s1	00100001010111100010100000111010001110001010000000000010010010101000000000011100000000000000001001000000000000001100001000010000000000000100000000000000000000000000000
CC\C=C/C\C=C/C\C=C/CCCCCCCC([O-])=O	alpha-linolenate	InChI=1S/C18H30O2/c1-2-3-4-5-6-7-8-9-10-11-12-13-14-15-16-17-18(19)20/h3-4,6-7,9-10H,2,5,8,11-17H2,1H3,(H,19,20)/p-1/b4-3-,7-6-,10-9-	00100011010110000001000000000000001001100001000010001000001000000001000000000000000000000000000000000000000000000000010000000000000000000000000000000000000000000000000
COC[C@H](COP(O)(=O)OCC[N+](C)(C)C)OC(C)=O	1-alkyl 2-acteylglycerol 3-phosphocholine		00100111110111100111100001111010001010101011100010110011011010001010000101011100110000000000101001000000000000000000011000000000000000001100000000000000000000000000000
CCCCCCCC\C=C\CCCCCCCC([O-])=O	elaidate	InChI=1S/C18H34O2/c1-2-3-4-5-6-7-8-9-10-11-12-13-14-15-16-17-18(19)20/h9-10H,2-8,11-17H2,1H3,(H,19,20)/p-1/b10-9+	00100011010110000001000000000000001001100001000010111000001000000001000000000000000000000000000000000000000000000000010000000000000000000000000000000000000000000000000
OC[C@H]1O[C@H]([C@@H]2OP([O-])(=O)O[C@H]12)n1ccc(=O)[nH]c1=O	2,3-cyclic UMP(1-)	InChI=1S/C9H11N2O8P/c12-3-4-6-7(19-20(15,16)18-6)8(17-4)11-2-1-5(13)10-9(11)14/h1-2,4,6-8,12H,3H2,(H,15,16)(H,10,13,14)/p-1/t4-,6-,7-,8-/m1/s1	01111101111111111010101110110110011110010010111001000110110011001100111100100100010110100101001000000100100001000000011000000000010000000100000000000000000000000000000
Nc1ccn([C@H]2C[C@H](O)[C@@H](COP([O-])([O-])=O)O2)c(=O)n1	dCMP	InChI=1S/C9H14N3O7P/c10-7-1-2-12(9(14)11-7)8-3-5(13)6(19-8)4-18-20(15,16)17/h1-2,5-6,8,13H,3-4H2,(H2,10,11,14)(H2,15,16,17)/p-2/t5-,6+,8+/m0/s1	01111101111111111010101110110111011111111010111001000111110010101000111000101100011100100101001000000100100001000000011000000000110000000100000000000000000000000000000
O[C@H]1[C@@H](O)[C@@H](OP([O-])([O-])=O)[C@H](O)[C@@H](O)[C@@H]1OP([O-])([O-])=O	(1R,2R,3R,4R,5R,6S)-2,3,5,6-tetrahydroxy-4-(phosphonatooxy)cyclohexyl phosphate	InChI=1S/C6H14O12P2/c7-1-2(8)6(18-20(14,15)16)4(10)3(9)5(1)17-19(11,12)13/h1-10H,(H2,11,12,13)(H2,14,15,16)/p-4/t1-,2-,3-,4+,5+,6+/m1/s1	01110001010000101010100100110010000110011010000000000010000010001000000000000100000000000000001000000000000000001100011000000000000000000100000000000000000000000000000
C[C@]12CC[C@H]3[C@@H](CCc4cc(O)ccc34)[C@@H]1CCC2=O	estrone	InChI=1S/C18H22O2/c1-18-9-8-14-13-5-3-12(19)10-11(13)2-4-15(14)16(18)6-7-17(18)20/h3,5,10,14-16,19H,2,4,6-9H2,1H3/t14-,15-,16+,18+/m1/s1	01111011010010101001011100010000001001110000000010110110001001000100001000010000000000000000000000001000000000000000000000000000000000000000000000000000000000000000000
O[C@H]1C[C@@H](O[C@@H]1COP([O-])([O-])=O)n1ccc(=O)[nH]c1=O	dUMP	InChI=1S/C9H13N2O8P/c12-5-3-8(11-2-1-7(13)10-9(11)14)19-6(5)4-18-20(15,16)17/h1-2,5-6,8,12H,3-4H2,(H,10,13,14)(H2,15,16,17)/p-2/t5-,6+,8+/m0/s1	01111101111111111010101110110110011111111010111001000111110010101000111000111100010100100101001000000100100001000000011000000000010000000100000000000000000000000000000
[NH3+][C@@H](CCC(=O)N[C@@H](CS)C(=O)NCC([O-])=O)C([O-])=O	glutathionate(1-)	InChI=1S/C10H17N3O6S/c11-5(10(18)19)1-2-7(14)13-6(4-20)9(17)12-3-8(15)16/h5-6,20H,1-4,11H2,(H,12,17)(H,13,14)(H,15,16)(H,18,19)/p-1/t5-,6-/m0/s1	00100101111111010001100010101010001100100001000011000001100000100010000100111010000010010000000000000000000000001100010000000000000000000000000000000000000000000000000
CCCCCCCC\C=C/CCCCCCCC(O)=O	octadecenoate (n-C18:1)		00100011010110000001000000010000001001100001000010111000001000100001000000011000000000000000000000000000000000000000000000000000000000000000000000000000000000000000000
O[C@H]1[C@@H](O)C(NC(=O)CNC=O)O[C@@H]1COP([O-])([O-])=O	N2-Formyl-N1-(5-phospho-D-ribosyl)glycinamide	InChI=1S/C8H15N2O9P/c11-3-9-1-5(12)10-8-7(14)6(13)4(19-8)2-18-20(15,16)17/h3-4,6-8,13-14H,1-2H2,(H,9,11)(H,10,12)(H2,15,16,17)/p-2/t4-,6-,7-,8?/m1/s1	01100101111111111010100110111110011110011010000001000011110010101010011100111100000110010000001000000000000001001100011000000000000000000100000000000000000000000000000
OC(=O)CCCCCCCCCCCCCCC(O)=O	Glycylproline		00100001010110000001100000110010001101100001000010000000000000100000000000011000000000000000000000000000000000000000000000000000000000000000000000000000000000000000000
[NH3+][C@@H](CCCNC(=[NH2+])NC(CC([O-])=O)C([O-])=O)C([O-])=O	N(omega)-(L-Arginino)succinate	InChI=1S/C10H18N4O6/c11-5(8(17)18)2-1-3-13-10(12)14-6(9(19)20)4-7(15)16/h5-6H,1-4,11H2,(H,15,16)(H,17,18)(H,19,20)(H3,12,13,14)/p-1/t5-,6?/m0/s1	00100101111111010001100010100010001100000001000110000001000010100010010100011000001010001100000000000000000000000000010000010000000000000000010000000000000000000000000
O[C@H]1[C@H](O)[C@@H](OP(O)(O)=O)[C@@H](O)[C@@H](OP(O)(O)=O)[C@@H]1O	1D-myo-Inositol 1,3-bisphosphate	InChI=1S/C6H14O12P2/c7-1-2(8)5(17-19(11,12)13)4(10)6(3(1)9)18-20(14,15)16/h1-10H,(H2,11,12,13)(H2,14,15,16)/t1-,2-,3+,4+,5+,6-	01110001010000101010100100110010000110011010000000000010000010001000000000000100000000000000001001000000000000001100001000010000000000000100000000000000000000000000000
CC1=CC=C(C=C1)NC2=C3C4=C(CCC4)SC3=NC=N2	tetradecanoyl carnitine	InChI=1/C21H41NO4/c1-5-6-7-8-9-10-11-12-13-14-15-16-21(25)26-19(17-20(23)24)18-22(2,3)4/h19H,5-18H2,1-4H3/t19-/m1/s1	01011110101000010001011010000101010001000100011010000000000001000100101000010010000101100100000000000100000000000000000100000000101000000000000000000000000000000000000
CCCCCCCC(=O)O[C@H](CC([O-])=O)C[N+](C)(C)C	L-Octanoylcarnitine	InChI=1S/C15H29NO4/c1-5-6-7-8-9-10-15(19)20-13(11-14(17)18)12-16(2,3)4/h13H,5-12H2,1-4H3/t13-/m0/s1	00100111110111100111100001100010001001101001100010111010001000000010000101000100110000000000100000000000000000000000010000000000000000001000000000000000000000000000000
CC(=O)NCCC[NH2+]CCCC[NH2+]CCCNC(C)=O	N(1),N(12)-diacetylsperminium(2+)	InChI=1S/C14H30N4O2/c1-13(19)17-11-5-9-15-7-3-4-8-16-10-6-12-18-14(2)20/h15-16H,3-12H2,1-2H3,(H,17,19)(H,18,20)/p+2	00100111101111010101000010001010000101100000000011100001101000100010000000111000101010100000000000000000000000000100010000000000000000000000000000000000000000000000000
CCCCC\C=C/C\C=C/CCCCCCCC([O-])=O	linoleate	InChI=1S/C18H32O2/c1-2-3-4-5-6-7-8-9-10-11-12-13-14-15-16-17-18(19)20/h6-7,9-10H,2-5,8,11-17H2,1H3,(H,19,20)/p-1/b7-6-,10-9-	00100011010110000001000000000000001001100001000010111000001000000001000000000000000000000000000000000000000000000000010000000000000000000000000000000000000000000000000
O[C@@H]1[C@H](O)C(O)(COP([O-])([O-])=O)O[C@@H]1COP([O-])([O-])=O	D-tagatofuranose 1,6-bisphosphate(4-)	InChI=1S/C6H14O12P2/c7-4-3(1-16-19(10,11)12)18-6(9,5(4)8)2-17-20(13,14)15/h3-5,7-9H,1-2H2,(H2,10,11,12)(H2,13,14,15)/p-4/t3-,4+,5+,6?/m1/s1	01100001010101101010100100111110001110111011000000000010010010101000001000011100000100000000001000000000000001001100011000000000000000000100000000000000000000000000000
O[C@H]1[C@@H](O)C(NC(=[NH2+])CNC=O)O[C@@H]1COP([O-])([O-])=O	2-(Formamido)-N1-(5-phospho-D-ribosyl)acetamidine	InChI=1S/C8H16N3O8P/c9-5(1-10-3-12)11-8-7(14)6(13)4(19-8)2-18-20(15,16)17/h3-4,6-8,13-14H,1-2H2,(H2,9,11)(H,10,12)(H2,15,16,17)/p-1/t4-,6-,7-,8?/m1/s1	01100101111111111010100110111110011110011010000101000011110010101010011100111100001110011100001000000000000001001100011000010000100000000100000000000000000000000000000
CCCCCCCCCCCCCCCCCC([O-])=O	octadecanoate (n-C18:0)	InChI=1S/C18H36O2/c1-2-3-4-5-6-7-8-9-10-11-12-13-14-15-16-17-18(19)20/h2-17H2,1H3,(H,19,20)/p-1	00100011010110000001000000000000001001100001000010111000001000000000000000000000000000000000000000000000000000000000010000000000000000000000000000000000000000000000000
OC[C@H]1O[C@H]([C@H](O)[C@@H]1O)n2cnc3c(O)nc(O)nc23	xanthosine	InChI=1S/C10H12N4O6/c15-1-3-5(16)6(17)9(20-3)14-2-11-4-7(14)12-10(19)13-8(4)18/h2-3,5-6,9,15-17H,1H2,(H2,12,13,18,19)/t3-,5-,6-,9-/m1/s1	01111101111101101010100110110100011100010100111001000100110011000100111100111100010110110101001000000100100001001100000000000000110000000000000000000000000000000000000
CCCCCC=CCC1C(O1)CCCCCCCC(=O)O	9(10)-EpOME	InChI=1/C18H32O3/c1-2-3-4-5-7-10-13-16-17(21-16)14-11-8-6-9-12-15-18(19)20/h7,10,16-17H,2-6,8-9,11-15H2,1H3,(H,19,20)/b10-7-	01100011010110101001100000010100001001100001000010111000001000100001000000011000000000000000000000000000000001000000000000000000000000000000000010000010000000000000000
C\C(=C/CO)\C=C\C=C(/C)\C=C\C1=C(C)CCCC1(C)C	9-cis-retinol	InChI=1S/C20H30O/c1-16(8-6-9-17(2)13-15-21)11-12-19-18(3)10-7-14-20(19,4)5/h6,8-9,11-13,21H,7,10,14-15H2,1-5H3/b9-6+,12-11+,16-8+,17-13+	01110010010101001101000001010000000000100000000010110010011000000001000000000000000010000010100000001000000000000000100000000000000000000000000000000000000000000000000
C[C@]12CC[C@H]3[C@@H](CCc4cc(O)c(O)cc34)[C@@H]1CCC2=O	2-Hydroxyestrone	InChI=1S/C18H22O3/c1-18-7-6-11-12(14(18)4-5-17(18)21)3-2-10-8-15(19)16(20)9-13(10)11/h8-9,11-12,14,19-20H,2-7H2,1H3/t11-,12+,14-,18-/m0/s1	01111011010010101001111100010000001101110000000010110110001001000100001000010000000000000000001000001000000000001000000000000000000000000000000000000000000000000000000
CC(/C=C\C=C(C)\C=C\C1=C(C)CCCC1(C)C)=C\CO	11-cis-retinol	InChI=1S/C20H30O/c1-16(8-6-9-17(2)13-15-21)11-12-19-18(3)10-7-14-20(19,4)5/h6,8-9,11-13,21H,7,10,14-15H2,1-5H3/b9-6-,12-11+,16-8+,17-13+	01110010010101001101000001010000000000100000000010110010011000000001000000000000000010000010100000001000000000000000100000000000000000000000000000000000000000000000000
CCCCCCCCCCCCCCCC(=O)[C@@H]([NH3+])CO	(2S)-1-hydroxy-3-oxooctadecan-2-aminium	InChI=1S/C18H37NO2/c1-2-3-4-5-6-7-8-9-10-11-12-13-14-15-18(21)17(19)16-20/h17,20H,2-16,19H2,1H3/p+1/t17-/m0/s1	00100111111111110001000000010000001101100000000010111001011000100000000100011100000010000000000000000000000000001000010000000000000000000000000000000000000000000000000
C[C@]12CC[C@@H](O)C[C@H]1CC[C@@H]3[C@@H]2CC[C@@]4(C)[C@H]3CCC4=O	3alpha-hydroxy-5beta-androstan-17-one	InChI=1S/C19H30O2/c1-18-9-7-13(20)11-12(18)3-4-14-15-5-6-17(21)19(15,2)10-8-16(14)18/h12-16,20H,3-11H2,1-2H3/t12-,13-,14+,15+,16+,18+,19+/m1/s1	01110011010010101101010100010000001001110000000010110010001001100100001000011000000000000000000000001000000000000000000000000000000000000000000000000000000000000000000
CCCCCCCCCCCCCCC[C@@H](O)[C@@H]([NH3+])CO	sphinganine(1+)	InChI=1S/C18H39NO2/c1-2-3-4-5-6-7-8-9-10-11-12-13-14-15-18(21)17(19)16-20/h17-18,20-21H,2-16,19H2,1H3/p+1/t17-,18+/m0/s1	00100111111101110001000000010000001101100000000010111001011000100000000100011100000010000000000000000000000000001100010000000000000000000000000000000000000000000000000
[H]C(=O)C=C(C)C=CC=C(C)C=CC1=C(C)CCCC1(C)C	retinal	InChI=1S/C20H28O/c1-16(8-6-9-17(2)13-15-21)11-12-19-18(3)10-7-14-20(19,4)5/h6,8-9,11-13,15H,7,10,14H2,1-5H3	01110010000010001101000001000000000000100000000010110010001000000001000000000000000000000010100000001000000000000000100000000000000000000000000000000000000000000000000
C[C@]12CC[C@@H](O)C[C@@H]1CC[C@@H]3[C@@H]2CC[C@@]4(C)[C@H]3CCC4=O	androsterone	InChI=1S/C19H30O2/c1-18-9-7-13(20)11-12(18)3-4-14-15-5-6-17(21)19(15,2)10-8-16(14)18/h12-16,20H,3-11H2,1-2H3/t12-,13+,14-,15-,16-,18-,19-/m0/s1	01110011010010101101010100010000001001110000000010110010001001100100001000011000000000000000000000001000000000000000000000000000000000000000000000000000000000000000000
CCCCCCCCCCCCC\C=C\[C@@H](O)[C@@H]([NH3+])CO	sphingosine(1+)	InChI=1S/C18H37NO2/c1-2-3-4-5-6-7-8-9-10-11-12-13-14-15-18(21)17(19)16-20/h14-15,17-18,20-21H,2-13,16,19H2,1H3/p+1/b15-14+/t17-,18+/m0/s1	00100111111101110001000000010000000101100000000010111001011000100001000100011100000010000000000000000000000000001100010000000000000000000000000000000000000000000000000
C[C@]12CC[C@H]3[C@@H](CC[C@H]4C[C@H](O)CC[C@]34C)[C@@H]1CC[C@@H]2O	5alpha-androstane-3alpha,17beta-diol	InChI=1S/C19H32O2/c1-18-9-7-13(20)11-12(18)3-4-14-15-5-6-17(21)19(15,2)10-8-16(14)18/h12-17,20-21H,3-11H2,1-2H3/t12-,13+,14-,15-,16-,17-,18-,19-/m0/s1	01110011010000101101010100010000001101110000000010110010001001100100001000011000000000000000000000001000000000000000000000000000000000000000000000000000000000000000000
C[C@]12CC[C@H]3[C@@H](CC=C4C[C@@H](O)CC[C@]34C)[C@@H]1CCC2=O	3beta-hydroxyandrost-5-en-17-one	InChI=1S/C19H28O2/c1-18-9-7-13(20)11-12(18)3-4-14-15-5-6-17(21)19(15,2)10-8-16(14)18/h3,13-16,20H,4-11H2,1-2H3/t13-,14-,15-,16-,18-,19-/m0/s1	01110011010010101101010100010000001001110000000010110010001001100101001000001000000000000010000000001000000000000000100000000000000000000000100000000000000000000000000
Cc1cn([C@H]2C[C@H](O)[C@@H](COP([O-])([O-])=O)O2)c(=O)[nH]c1=O	dTMP	InChI=1S/C10H15N2O8P/c1-5-3-12(10(15)11-9(5)14)8-2-6(13)7(20-8)4-19-21(16,17)18/h3,6-8,13H,2,4H2,1H3,(H,11,14,15)(H2,16,17,18)/p-2/t6-,7+,8+/m0/s1	01111111111111111010101110110110011111111010111001000111110010101000111000111100010100100101001000000100100001000000011000000000010000000100000000000000000000000000000
C[C@]12CC[C@H]3[C@@H](CCc4cc(O)ccc34)[C@@H]1C[C@@H](O)[C@@H]2O	estriol	InChI=1S/C18H24O3/c1-18-7-6-13-12-5-3-11(19)8-10(12)2-4-14(13)15(18)9-16(20)17(18)21/h3,5,8,13-17,19-21H,2,4,6-7,9H2,1H3/t13-,14-,15+,16-,17+,18+/m1/s1	01111011010000101001111100010000001101110000000010110110001001100100001000011000000000000000001000001000000000001000000000000000000000000000000000000000000000000000000
[H][C@]1(OC(O)(C[C@H](O)[C@H]1NC(C)=O)C([O-])=O)[C@H](O)[C@H](O)CO	N-acetylneuraminate	InChI=1S/C11H19NO9/c1-4(14)12-7-5(15)2-11(20,10(18)19)21-9(7)8(17)6(16)3-13/h5-9,13,15-17,20H,2-3H2,1H3,(H,12,14)(H,18,19)/p-1/t5-,6+,7+,8+,9+,11?/m0/s1	01110111111111111000100100110110011100010001000001000010110000100000110100101100000010000000001000000000000001001100010000000000000000000000000000000000000000000000000
OCC(O)COP([O-])(=O)OCC(COC([*])=O)OC([*])=O	phosphatidylglycerol(1-)		00100001010111100010100000111010001110101011000000000010010010101000000000001100000010000000001000000000000000001000011000000000000000000100000000000000000000000000000
C[C@]12CC[C@H]3[C@@H](CC[C@H]4CC(=O)CC[C@]34C)[C@@H]1CC[C@@H]2O	17beta-hydroxy-5alpha-androstan-3-one	InChI=1S/C19H30O2/c1-18-9-7-13(20)11-12(18)3-4-14-15-5-6-17(21)19(15,2)10-8-16(14)18/h12,14-17,21H,3-11H2,1-2H3/t12-,14-,15-,16-,17-,18-,19-/m0/s1	01110011010010101101010100010000001001110000000010110010001001100100001000011000000000000000000000001000000000000000000000000000000000000000000000000000000000000000000
C[C@]12CC[C@H]3[C@@H](CC=C4C[C@@H](O)CC[C@]34C)[C@@H]1CC[C@@H]2O	Androst-5-ene-3beta,17beta-diol	InChI=1S/C19H30O2/c1-18-9-7-13(20)11-12(18)3-4-14-15-5-6-17(21)19(15,2)10-8-16(14)18/h3,13-17,20-21H,4-11H2,1-2H3/t13-,14-,15-,16-,17-,18-,19-/m0/s1	01110011010000101101010100010000001101110000000010110010001001100101001000011000000000000010000000001000000000000000100000000000000000000000100000000000000000000000000
C\C(=C\CO)\C=C\C=C(/C)\C=C\C1=C(C)CCCC1(C)C	13-cis-retinol	InChI=1S/C20H30O/c1-16(8-6-9-17(2)13-15-21)11-12-19-18(3)10-7-14-20(19,4)5/h6,8-9,11-13,21H,7,10,14-15H2,1-5H3/b9-6+,12-11+,16-8+,17-13-	01110010010101001101000001010000000000100000000010110010011000000001000000000000000010000010100000001000000000000000100000000000000000000000000000000000000000000000000
C[C@]12CC[C@H]3[C@@H](CCC4=CC(=O)CC[C@]34C)[C@@H]1CCC2=O	androst-4-ene-3,17-dione	InChI=1S/C19H26O2/c1-18-9-7-13(20)11-12(18)3-4-14-15-5-6-17(21)19(15,2)10-8-16(14)18/h11,14-16H,3-10H2,1-2H3/t14-,15-,16-,18-,19-/m0/s1	01110011000010101101010100000010001001110000000010110010001001000101001000000000000000000010000000001000000000000000100000000000000000000000100000000000000000000000000
C\C(=C\C=O)\C=C\C=C(/C)\C=C\C1=C(C)CCCC1(C)C	13-cis-retinal	InChI=1S/C20H28O/c1-16(8-6-9-17(2)13-15-21)11-12-19-18(3)10-7-14-20(19,4)5/h6,8-9,11-13,15H,7,10,14H2,1-5H3/b9-6+,12-11+,16-8+,17-13-	01110010000010001101000001000000000000100000000010110010001000000001000000000000000000000010100000001000000000000000100000000000000000000000000000000000000000000000000
CC(C=CC=C(C)C=CC1=C(C)CCCC1(C)C)=CCO	retinol	InChI=1S/C20H30O/c1-16(8-6-9-17(2)13-15-21)11-12-19-18(3)10-7-14-20(19,4)5/h6,8-9,11-13,21H,7,10,14-15H2,1-5H3	01110010010101001101000001010000000000100000000010110010011000000001000000000000000010000010100000001000000000000000100000000000000000000000000000000000000000000000000
O[C@@H]1[C@@H](COP([O-])([O-])=O)O[C@H]([C@@H]1O)n1ccc(=O)[nH]c1=O	UMP	InChI=1S/C9H13N2O9P/c12-5-1-2-11(9(15)10-5)8-7(14)6(13)4(20-8)3-19-21(16,17)18/h1-2,4,6-8,13-14H,3H2,(H,10,12,15)(H2,16,17,18)/p-2/t4-,6-,7-,8-/m1/s1	01111101111111111010101110110110011110011010111001000110110010001000111100111100010100100101001000000100100001001000011000000000010000000100000000000000000000000000000
C\C(=C/C=O)\C=C\C=C(/C)\C=C\C1=C(C)CCCC1(C)C	all-trans-retinal	InChI=1S/C20H28O/c1-16(8-6-9-17(2)13-15-21)11-12-19-18(3)10-7-14-20(19,4)5/h6,8-9,11-13,15H,7,10,14H2,1-5H3/b9-6+,12-11+,16-8+,17-13+	01110010000010001101000001000000000000100000000010110010001000000001000000000000000000000010100000001000000000000000100000000000000000000000000000000000000000000000000
CN(C)CCOP(O)(=O)OCC(COC([*])=O)OC([*])=O	Phosphatidyl-N-dimethylethanolamine		00100111110111100111100000111010001010101011100010110011010010001010000101011100110000000000101001000000000000000000001000000000000000000100000000000000000000000000000
Nc1ccn([C@@H]2O[C@H](COP([O-])([O-])=O)[C@@H](O)[C@H]2O)c(=O)n1	CMP	InChI=1S/C9H14N3O8P/c10-5-1-2-12(9(15)11-5)8-7(14)6(13)4(20-8)3-19-21(16,17)18/h1-2,4,6-8,13-14H,3H2,(H2,10,11,15)(H2,16,17,18)/p-2/t4-,6-,7-,8-/m1/s1	01111101111111111010101110110111011110011010111001000110110010001000111100111100011100100101001000000100100001001000011000000000110000000100000000000000000000000000000
C\C(=C/C=O)\C=C/C=C(\C)/C=C/C1=C(C)CCCC1(C)C	11-cis-retinal	InChI=1S/C20H28O/c1-16(8-6-9-17(2)13-15-21)11-12-19-18(3)10-7-14-20(19,4)5/h6,8-9,11-13,15H,7,10,14H2,1-5H3/b9-6-,12-11+,16-8+,17-13+	01110010000010001101000001000000000000100000000010110010001000000001000000000000000000000010100000001000000000000000100000000000000000000000000000000000000000000000000
C[C@]12CC[C@H]3[C@@H](CCC4=CC(=O)CC[C@]34C)[C@@H]1CC[C@@H]2O	testosterone	InChI=1S/C19H28O2/c1-18-9-7-13(20)11-12(18)3-4-14-15-5-6-17(21)19(15,2)10-8-16(14)18/h11,14-17,21H,3-10H2,1-2H3/t14-,15-,16-,17-,18-,19-/m0/s1	01110011010010101101010100010000001001110000000010110010001001100101001000011000000000000010000000001000000000000000100000000000000000000000100000000000000000000000000
CC(C)(CO)[C@@H](O)C(=O)NCCC(=O)N[C@@H](CS)C([O-])=O	N-[(R)-pantothenoyl]-L-cysteinate	InChI=1S/C12H22N2O6S/c1-12(2,6-15)9(17)10(18)13-4-3-8(16)14-7(5-21)11(19)20/h7,9,15,17,21H,3-6H2,1-2H3,(H,13,18)(H,14,16)(H,19,20)/p-1/t7-,9-/m0/s1	00100111111111110101100010111010001100100001000011010011110000100010010100111110000010100000101000001000000000001100010000000000000000000000000000000000000000000000000
C[C@]12CC[C@H]3[C@@H](CCc4cc(O)ccc34)[C@@H]1C[C@@H](O)C2=O	16alpha-Hydroxyestrone	InChI=1S/C18H22O3/c1-18-7-6-13-12-5-3-11(19)8-10(12)2-4-14(13)15(18)9-16(20)17(18)21/h3,5,8,13-16,19-20H,2,4,6-7,9H2,1H3/t13-,14-,15+,16-,18+/m1/s1	01111011010010101001111100010000001101110000000010110110001001100100001000010000000000000000001000001000000000000000000000000000000000000000000000000000000000000000000
[H][C@@]12CC[C@@]3([H])[C@]4([H])CCC(=O)[C@@]4(C)CC[C@]3([H])[C@@]1(C)CCC(=O)C2	5alpha-androstane-3,17-dione	InChI=1S/C19H28O2/c1-18-9-7-13(20)11-12(18)3-4-14-15-5-6-17(21)19(15,2)10-8-16(14)18/h12,14-16H,3-11H2,1-2H3/t12-,14-,15-,16-,18-,19-/m0/s1	01110011000010101101010100000010001001110000000010110010001001000100001000000000000000000000000000001000000000000000000000000000000000000000000000000000000000000000000
C[C@]12CC[C@H]3[C@@H](CCc4cc(O)c(O)cc34)[C@@H]1CC[C@@H]2O	2-Hydroxyestradiol-17beta	InChI=1S/C18H24O3/c1-18-7-6-11-12(14(18)4-5-17(18)21)3-2-10-8-15(19)16(20)9-13(10)11/h8-9,11-12,14,17,19-21H,2-7H2,1H3/t11-,12+,14-,17-,18-/m0/s1	01111011010000101001111100010000001101110000000010110110001001100100001000011000000000000000001000001000000000001000000000000000000000000000000000000000000000000000000
CCCCC[C@@H]1O[C@@H]1C\C=C/CCCCCCCC(O)=O	12(13)-EpOME	InChI=1/C18H32O3/c1-2-3-10-13-16-17(21-16)14-11-8-6-4-5-7-9-12-15-18(19)20/h8,11,16-17H,2-7,9-10,12-15H2,1H3,(H,19,20)/b11-8-	01100011010110101001100000010100001001100001000010111000001000100001000000011000000000000000000000000000000001000000000000000000000000000000000010000010000000000000000
OC[C@H]1O[C@H]([C@H](O)[C@@H]1OP([O-])([O-])=O)n1ccc(=O)[nH]c1=O	3-UMP(2-)	InChI=1S/C9H13N2O9P/c12-3-4-7(20-21(16,17)18)6(14)8(19-4)11-2-1-5(13)10-9(11)15/h1-2,4,6-8,12,14H,3H2,(H,10,13,15)(H2,16,17,18)/p-2/t4-,6-,7-,8-/m1/s1	01111101111111111010101110110110011110011010111001000110110010001000111100110100010110100101001000000100100001000000011000000000010000000100000000000000000000000000000
O[C@H]1[C@@H](O)[C@H](O[C@@H]1COP([O-])([O-])=O)OP([O-])(=O)OP([O-])([O-])=O	5-O-phosphonato-alpha-D-ribofuranosyl diphosphate(5-)	InChI=1S/C5H13O14P3/c6-3-2(1-16-20(8,9)10)17-5(4(3)7)18-22(14,15)19-21(11,12)13/h2-7H,1H2,(H,14,15)(H2,8,9,10)(H2,11,12,13)/p-5/t2-,3-,4-,5-/m1/s1	01100001010101101010100100110110001110011011000000000010010010001000001000011100000100000000001000000000000001001000011000000000000000000100000000000000000000000000000
C[N+](C)(C)CCOP(O)(=O)OC[C@@H](COC([*])=O)OC([*])=O	Phosphatidylcholine		00100111110111100111100001111010001010101011100010110011010010001010000101011100110000000000101001000000000000000000011000000000000000001100000000000000000000000000000
COc1cc2[C@H]3CC[C@@]4(C)[C@@H](CCC4=O)[C@@H]3CCc2cc1O	2-Methoxyestrone	InChI=1S/C19H24O3/c1-19-8-7-12-13(15(19)5-6-18(19)21)4-3-11-9-16(20)17(22-2)10-14(11)12/h9-10,12-13,15,20H,3-8H2,1-2H3/t12-,13+,15-,19-/m0/s1	01111011010010101101111100010000001001111000000010110110001001000100001001010000000000000000001000001000000000000000000000000000000000000000000000000000000000000000000
[NH3+][C@@H](CCC(=O)N[C@@H](CSCO)C(=O)NCC([O-])=O)C([O-])=O	S-(hydroxymethyl)glutathione(1-)	InChI=1S/C11H19N3O7S/c12-6(11(20)21)1-2-8(16)14-7(4-22-5-15)10(19)13-3-9(17)18/h6-7,15H,1-5,12H2,(H,13,19)(H,14,16)(H,17,18)(H,20,21)/p-1/t6-,7-/m0/s1	00100101111111010001100010111010001100100001000011000001110000100010000100111010100010010000000000000000000000001000010000000000000000000010000000000000000000000000000
CCCCCCCCCCCCCCCCCCCC([O-])=O	arachidate	InChI=1S/C20H40O2/c1-2-3-4-5-6-7-8-9-10-11-12-13-14-15-16-17-18-19-20(21)22/h2-19H2,1H3,(H,21,22)/p-1	00100011010110000001000000000000001001100001000010111000001000000000000000000000000000000000000000000000000000000000010000000000000000000000000000000000000000000000000
CC(C)(COP([O-])([O-])=O)C(O)C(=O)NCCC(=O)NCCS	Pantetheine 4-phosphate	InChI=1S/C11H23N2O7PS/c1-11(2,7-20-21(17,18)19)9(15)10(16)13-4-3-8(14)12-5-6-22/h9,15,22H,3-7H2,1-2H3,(H,12,14)(H,13,16)(H2,17,18,19)/p-2	00100111111111110111100010111010001111101010000011010011110010101010010100111110000010100000101000001000000000001100011000000000000000000100000000000000000000000000000
Nc1ncnc2n(cnc12)[C@@H]1O[C@@H]2COP([O-])(=O)O[C@H]2[C@H]1O	3,5-cyclic AMP(1-)	InChI=1S/C10H12N5O6P/c11-8-5-9(13-2-12-8)15(3-14-5)10-6(16)7-4(20-10)1-19-22(17,18)21-7/h2-4,6-7,10,16H,1H2,(H,17,18)(H2,11,12,13)/p-1/t4-,6-,7-,10-/m1/s1	01111101111001111010110110110101011110010110111001000010110011001100111100110100011100110101001000000100100001000000011000000000100000000100000000000000000000000000000
N[C@@H](Cc1ccc(Oc2ccc(O)c(I)c2)c(I)c1)C(O)=O	3,3-diiodo-L-thyronine	InChI=1S/C15H13I2NO4/c16-10-7-9(2-3-13(10)19)22-14-4-1-8(5-11(14)17)6-12(18)15(20)21/h1-5,7,12,19H,6,18H2,(H,20,21)/t12-/m0/s1	01111101111110111000111100110000100100011101000000000101000100100000000100001001001000000000000000000000000000001000000000000000000000000001000000000000000000000000000
C[C@]12C[C@H](O)[C@H]3[C@@H](CCC4=CC(=O)CC[C@]34C)[C@@H]1CCC2=O	11beta-Hydroxyandrost-4-ene-3,17-dione	InChI=1S/C19H26O3/c1-18-8-7-12(20)9-11(18)3-4-13-14-5-6-16(22)19(14,2)10-15(21)17(13)18/h9,13-15,17,21H,3-8,10H2,1-2H3/t13-,14-,15-,17+,18-,19-/m0/s1	01110011010010101101110100010010001001110000000010110010001001100101001000010000000000000010000000001000000000000000100000000000000000000000100000000000000000000000000
COc1cc2[C@H]3CC[C@]4(C)[C@@H](O)CC[C@H]4[C@@H]3CCc2cc1O	2-Methoxyestradiol-17beta	InChI=1S/C19H26O3/c1-19-8-7-12-13(15(19)5-6-18(19)21)4-3-11-9-16(20)17(22-2)10-14(11)12/h9-10,12-13,15,18,20-21H,3-8H2,1-2H3/t12-,13+,15-,18-,19-/m0/s1	01111011010000101101111100010000001101111000000010110110001001100100001001011000000000000000001000001000000000000000000000000000000000000000000000000000000000000000000
O[C@H](COP([O-])([O-])=O)[C@@H](O)[C@@H](O)[C@H](O)C(=O)COP([O-])([O-])=O	sedoheptulose 1,7-bisphosphate(4-)	InChI=1S/C7H16O13P2/c8-3(1-19-21(13,14)15)5(10)7(12)6(11)4(9)2-20-22(16,17)18/h3,5-8,10-12H,1-2H2,(H2,13,14,15)(H2,16,17,18)/p-4/t3-,5-,6-,7-/m1/s1	00100001010111100010100000111010001110001010000000000010010010101000000000011100000000000000001000000000000000001100011000000000000000000100000000000000000000000000000
[NH3+][C@@H](CCC(=O)N[C@@H](CSC=O)C(=O)NCC([O-])=O)C([O-])=O	S-formylglutathionate(1-)	InChI=1S/C11H17N3O7S/c12-6(11(20)21)1-2-8(16)14-7(4-22-5-15)10(19)13-3-9(17)18/h5-7H,1-4,12H2,(H,13,19)(H,14,16)(H,17,18)(H,20,21)/p-1/t6-,7-/m0/s1	00100101111111010001100010101010001100100001000011000001100000100010000100111010000010010000000000000000000000001000010000000000000000000000000000000000000000000000000
O[C@H]1C[C@@H](O[C@@H]1COP([O-])([O-])=O)n1cnc2c1nc[nH]c2=O	2-deoxyinosine 5-phosphate(2-)	InChI=1S/C10H13N4O7P/c15-5-1-7(21-6(5)2-20-22(17,18)19)14-4-13-8-9(14)11-3-12-10(8)16/h3-7,15H,1-2H2,(H,11,12,16)(H2,17,18,19)/p-2/t5-,6+,7+/m0/s1	01111101111111111010100110110110011111111110111001000111110011101100111100101100010100110101001000000100100001000000011000000000100000000100000000000000000000000000000
CCCCC\C=C/C\C=C/C\C=C/C\C=C/CCCC([O-])=O	arachidonate	InChI=1S/C20H32O2/c1-2-3-4-5-6-7-8-9-10-11-12-13-14-15-16-17-18-19-20(21)22/h6-7,9-10,12-13,15-16H,2-5,8,11,14,17-19H2,1H3,(H,21,22)/p-1/b7-6-,10-9-,13-12-,16-15-	00100011010110000001000000000000001001100001000010111000001000000001000000000000000000000000000000000000000000000000010000000000000000000000000000000000000000000000000
[H][C@]1(OC(O)(C[C@H](O)[C@H]1NC(=O)CO)C([O-])=O)[C@H](O)[C@H](O)CO	NeuNGc	InChI=1S/C11H19NO10/c13-2-5(16)8(18)9-7(12-6(17)3-14)4(15)1-11(21,22-9)10(19)20/h4-5,7-9,13-16,18,21H,1-3H2,(H,12,17)(H,19,20)/p-1/t4-,5+,7+,8+,9+,11?/m0/s1	01110101111111111000100100111110011100010001000001000011110000100000110100101100000010000000001000000000000001001100010000000000000000000000000000000000000000000000000
N[C@@H](COP(O)(=O)OCC(COC([*])=O)OC([*])=O)C(O)=O	phosphatidylserine		00100101111111110010100000111010001110101011000000000011010010101000000100001100001000000000001001000000000000001000001000000000000000000100000000000000000000000000000
CC(\C=C\C1=C(C)CCCC1(C)C)=C/C=C/C(C)=C/C([O-])=O	all-trans-retinoate	InChI=1S/C20H28O2/c1-15(8-6-9-16(2)14-19(21)22)11-12-18-17(3)10-7-13-20(18,4)5/h6,8-9,11-12,14H,7,10,13H2,1-5H3,(H,21,22)/p-1/b9-6+,12-11+,15-8+,16-14+	01110011010010001101000001000000000000100001000010110010001000000001000000000000000000000010100000001000000000000000110000000000000000000000000000000000000000000000000
CC(C)(CCC1=CC=CC=N1)C(=O)CCCC2=CC=CC=N2	Leucylglycine		01111110001110100101010010000100001001100100011010110011001000000000100000000000000000000000100000001100000000000000000000000000000000000000000000000000000000000000000
C[C@]12CC[C@H]3[C@@H](C[C@@H](O)C4=CC(=O)CC[C@]34C)[C@@H]1CC[C@@H]2O	6 beta hydroxy testosterone	InChI=1/C19H28O3/c1-18-7-5-11(20)9-15(18)16(21)10-12-13-3-4-17(22)19(13,2)8-6-14(12)18/h9,12-14,16-17,21-22H,3-8,10H2,1-2H3/t12-,13-,14-,16+,17-,18+,19-/m0/s1	01110011010010101101110100010000001101110000000010110010001001100101001000011000000000000010000000001000000000000000100000000000000000000000100000000000000000000000000
NC(=O)c1ncn([C@@H]2O[C@H](COP([O-])([O-])=O)[C@@H](O)[C@H]2O)c1N	5-Amino-1-(5-Phospho-D-ribosyl)imidazole-4-carboxamide	InChI=1S/C9H15N4O8P/c10-7-4(8(11)16)12-2-13(7)9-6(15)5(14)3(21-9)1-20-22(17,18)19/h2-3,5-6,9,14-15H,1,10H2,(H2,11,16)(H2,17,18,19)/p-2/t3-,5-,6-,9-/m1/s1	01101101111111111010101110110111011110011010111001000010110010001000011100111100011100110101001000000100100001001100011000000000100000000100000000000000000000000000000
CCCCC\C=C/C\C=C/C\C=C/CCCCCCC(=O)O	Dihomo-gamma-linolenate	InChI=1S/C20H34O2/c1-2-3-4-5-6-7-8-9-10-11-12-13-14-15-16-17-18-19-20(21)22/h6-7,9-10,12-13H,2-5,8,11,14-19H2,1H3,(H,21,22)/p-1/b7-6-,10-9-,13-12-	00100011010110000001000000010000001001100001000010111000001000100001000000011000000000000000000000000000000000000000000000000000000000000000000000000000000000000000000
O[C@H]1[C@@H](O)[C@@H](O[C@@H]1COP([O-])([O-])=O)[n+]1cccc(c1)C([O-])=O	Nicotinate D-ribonucleotide	InChI=1S/C11H14NO9P/c13-8-7(5-20-22(17,18)19)21-10(9(8)14)12-3-1-2-6(4-12)11(15)16/h1-4,7-10,13-14H,5H2,(H2-,15,16,17,18,19)/p-2/t7-,8-,9-,10-/m1/s1	01111101111111101010100100110110011110011011111001000010110010001000111100111100010100000001001000000100100001001000011000000000000000000100000000000000000000000000000
NC(=O)c1ccc[n+](c1)[C@@H]1O[C@H](COP([O-])([O-])=O)[C@@H](O)[C@H]1O	NMN	InChI=1S/C11H15N2O8P/c12-10(16)6-2-1-3-13(4-6)11-9(15)8(14)7(21-11)5-20-22(17,18)19/h1-4,7-9,11,14-15H,5H2,(H3-,12,16,17,18,19)/p-1/t7-,8-,9-,11-/m1/s1	01111101111111111010100110110110011110011010111001000010110010001000111100111100011100100001001000000100100001001000011000000000000000000100000000000000000000000000000
Nc1ncnc2n(cnc12)[C@H]1C[C@H](O)[C@@H](COP([O-])([O-])=O)O1	dAMP(2-)	InChI=1S/C10H14N5O6P/c11-9-8-10(13-3-12-9)15(4-14-8)7-1-5(16)6(21-7)2-20-22(17,18)19/h3-7,16H,1-2H2,(H2,11,12,13)(H2,17,18,19)/p-2/t5-,6+,7+/m0/s1	01111101111101111010100110110101011111111110111001000011110011101100111000101100011100110101001000000100100001000000011000000000100000000100000000000000000000000000000
C[C@]12CC[C@H](O)CC1=CC[C@@H]3[C@@H]2CC[C@@]4(C)[C@H]3C[C@@H](O)C4=O	16alpha-hydroxydehydroepiandrosterone	InChI=1S/C19H28O3/c1-18-7-5-12(20)9-11(18)3-4-13-14(18)6-8-19(2)15(13)10-16(21)17(19)22/h3,12-16,20-21H,4-10H2,1-2H3/t12-,13+,14-,15-,16+,18-,19-/m0/s1	01110011010010101101110100010000001101110000000010110010001001100101001000011000000000000010001000001000000000000000100000000000000000000000100000000000000000000000000
C\C(=C\C(=O)O)\C=C\C=C(/C)\C=C\C1=C(C)CCCC1(C)C	13-cis-retinoate	InChI=1/C20H28O2/c1-15(8-6-9-16(2)14-19(21)22)11-12-18-17(3)10-7-13-20(18,4)5/h6,8-9,11-12,14H,7,10,13H2,1-5H3,(H,21,22)/b9-6+,12-11+,15-8+,16-14-	01110011010010001101000001010000000000100001000010110010001000000001000000000000000000000010100000001000000000000000100000000000000000000000000000000000000000000000000
CCCCC[C@H](OO)\C=C\C=C/CCCCCCCC([O-])=O	13(S)-HPODE(1-)	InChI=1S/C18H32O4/c1-2-3-11-14-17(22-21)15-12-9-7-5-4-6-8-10-13-16-18(19)20/h7,9,12,15,17,21H,2-6,8,10-11,13-14,16H2,1H3,(H,19,20)/p-1/b9-7-,15-12+/t17-/m0/s1	00100011010110100001100000110000001001101011000010111000001000001001000000011000000000000000000001000000000000000000010000000000000000000000000000000000000000000000000
Cc1ncc(C[n+]2csc(CCOP([O-])([O-])=O)c2C)c(N)n1	Thiamin monophosphate	InChI=1S/C12H17N4O4PS/c1-8-11(3-4-20-21(17,18)19)22-7-16(8)6-10-5-14-9(2)15-12(10)13/h5,7H,3-4,6H2,1-2H3,(H3-,13,14,15,17,18,19)/p-1	01111111111101011111101010101101011010101110111010100010011010001010101000001010011101100101000000000100000000000000011100000000101000000100000000000000000000000000000
Nc1c(ncn1[C@@H]1O[C@H](COP([O-])([O-])=O)[C@@H](O)[C@H]1O)C([O-])=O	5-amino-1-(5-phospho-D-ribosyl)imidazole-4-carboxylate	InChI=1S/C9H14N3O9P/c10-7-4(9(15)16)11-2-12(7)8-6(14)5(13)3(21-8)1-20-22(17,18)19/h2-3,5-6,8,13-14H,1,10H2,(H,15,16)(H2,17,18,19)/p-3/t3-,5-,6-,8-/m1/s1	01101101111111111010101110110111011110011011111001000010110010001000011100111100011100110101001000000100100001001000011000000000100000000100000000000000000000000000000
CCCCC\C=C/C\C=C/C\C=C/C=C/[C@@H](O)CCCC(=O)O	5(S)-HETE	InChI=1S/C20H32O3/c1-2-3-4-5-6-7-8-9-10-11-12-13-14-16-19(21)17-15-18-20(22)23/h6-7,9-10,12-14,16,19,21H,2-5,8,11,15,17-18H2,1H3,(H,22,23)/b7-6-,10-9-,13-12-,16-14+/t19-/m1/s1	00100011010110100001100000010000001101100001000010111000001000100001000000011000000000000000000000000000000000000000000000000000000000000000000000000000000000000000000
CC(=O)[C@H]1CC[C@H]2[C@@H]3CC=C4C[C@@H](O)CC[C@]4(C)[C@H]3CC[C@]12C	pregnenolone	InChI=1S/C21H32O2/c1-13(22)17-6-7-18-16-5-4-14-12-15(23)8-10-20(14,2)19(16)9-11-21(17,18)3/h4,15-19,23H,5-12H2,1-3H3/t15-,16-,17+,18-,19-,20-,21+/m0/s1	01110011010010101101010101010000001001110000000010110010001001100101001000001000000000000010000000001000000000000000100000000000000000000000100000000000000000000000000
O[C@@H]1[C@@H](COP([O-])([O-])=O)O[C@H]([C@@H]1O)n1cnc2c1nc[nH]c2=O	IMP	InChI=1S/C10H13N4O8P/c15-6-4(1-21-23(18,19)20)22-10(7(6)16)14-3-13-5-8(14)11-2-12-9(5)17/h2-4,6-7,10,15-16H,1H2,(H,11,12,17)(H2,18,19,20)/p-2/t4-,6-,7-,10-/m1/s1	01111101111111111010100110110110011110011110111001000110110011001100111100111100010100110101001000000100100001001000011000000000100000000100000000000000000000000000000
CCCCC\C=C/C\C=C/C\C=C/CC1OC1CCCC(=O)O	5,6-EET	InChI=1/C20H32O3/c1-2-3-4-5-6-7-8-9-10-11-12-13-15-18-19(23-18)16-14-17-20(21)22/h6-7,9-10,12-13,18-19H,2-5,8,11,14-17H2,1H3,(H,21,22)/b7-6-,10-9-,13-12-	01100011010110101001100000010100001001100001000010111000001000100001000000011000000000000000000000000000000001000000000000000000000000000000000010000010000000000000000
CCCCCCCCCCCCCCCC(=O)OCC(O)CO	1-Acylglycerol-3P-palm		00100011010111100001100000111000001101101001000010111000011000100000000000001100000010000000001000000000000000001000000000000000000000000000000000000000000000000000000
Nc1ncnc2c1ncn2[C@@H]3O[C@H](COP(=O)(O)O)[C@@H](O)[C@H]3O	AMP		01111101111101111010100110110101011110011110111001000010110011001100111100111100011100110101001001000100100001001000001000010000100000000100000000000000000000000000000
Nc1ncnc2n(cnc12)[C@@H]1O[C@H](COP([O-])([O-])=O)[C@@H](O)[C@H]1O	AMP(2-)	InChI=1S/C10H14N5O7P/c11-8-5-9(13-2-12-8)15(3-14-5)10-7(17)6(16)4(22-10)1-21-23(18,19)20/h2-4,6-7,10,16-17H,1H2,(H2,11,12,13)(H2,18,19,20)/p-2/t4-,6-,7-,10-/m1/s1	01111101111101111010100110110101011110011110111001000010110011001100111100111100011100110101001000000100100001001000011000000000100000000100000000000000000000000000000
Nc1ncnc2n(cnc12)[C@@H]1O[C@H](CO)[C@@H](OP([O-])([O-])=O)[C@H]1O	3-AMP(2-)	InChI=1S/C10H14N5O7P/c11-8-5-9(13-2-12-8)15(3-14-5)10-6(17)7(4(1-16)21-10)22-23(18,19)20/h2-4,6-7,10,16-17H,1H2,(H2,11,12,13)(H2,18,19,20)/p-2/t4-,6-,7-,10-/m1/s1	01111101111101111010100110110101011110011110111001000010110011001100111100110100011110110101001000000100100001000000011000000000100000000100000000000000000000000000000
OCCCCC\C=C/C\C=C/C\C=C/C\C=C/CCCC(O)=O	20-hydroxy-arachidonate	InChI=1S/C20H32O3/c21-19-17-15-13-11-9-7-5-3-1-2-4-6-8-10-12-14-16-18-20(22)23/h1,3-4,6-7,9-10,12,21H,2,5,8,11,13-19H2,(H,22,23)/b3-1-,6-4-,9-7-,12-10-	00100001010111000001100000010000001101100001000010000000010000100001000000011000000010000000000000000000000000000000000000000000000000000000000000000000000000000000000
CC(=O)[C@H]1CC[C@H]2[C@@H]3CCC4=CC(=O)CC[C@]4(C)[C@H]3CC[C@]12C	progesterone	InChI=1S/C21H30O2/c1-13(22)17-6-7-18-16-5-4-14-12-15(23)8-10-20(14,2)19(16)9-11-21(17,18)3/h12,16-19H,4-11H2,1-3H3/t16-,17+,18-,19-,20-,21+/m0/s1	01110011000010101101010101000010001001110000000010110010001001000101001000000000000000000010000000001000000000000000100000000000000000000000100000000000000000000000000
CCCCCC1OC1C\C=C/C\C=C/C\C=C/CCCC(=O)O	14,15-EET	InChI=1/C20H32O3/c1-2-3-12-15-18-19(23-18)16-13-10-8-6-4-5-7-9-11-14-17-20(21)22/h4,6-7,9-10,13,18-19H,2-3,5,8,11-12,14-17H2,1H3,(H,21,22)/b6-4-,9-7-,13-10-	01100011010110101001100000010100001001100001000010111000001000100001000000011000000000000000000000000000000001000000000000000000000000000000000010000010000000000000000
OC[C@H]1O[C@H](O[C@]2(CO)O[C@H](CO)[C@@H](O)[C@@H]2O)[C@H](O)[C@@H](O)[C@@H]1O	Sucrose	InChI=1S/C12H22O11/c13-1-4-6(16)8(18)9(19)11(21-4)23-12(3-15)10(20)7(17)5(2-14)22-12/h4-11,13-20H,1-3H2/t4-,5-,6-,7-,8+,9-,10+,11-,12+/m1/s1	01110001010101101000100100111100001100111001001000000010010000000000101000011100000110000000001000000000000001001100000000000000000000000000000000000000000000000000000
C[C@H](O)[C@H]1CC[C@H]2[C@@H]3CCC4=CC(=O)CC[C@]4(C)[C@H]3CC[C@]12C	(20S)-20-hydroxypregn-4-en-3-one	InChI=1S/C21H32O2/c1-13(22)17-6-7-18-16-5-4-14-12-15(23)8-10-20(14,2)19(16)9-11-21(17,18)3/h12-13,16-19,22H,4-11H2,1-3H3/t13-,16-,17+,18-,19-,20-,21+/m0/s1	01110011010010101101010101010000001001110000000010110010001001000101001000011000000000000010000000001000000000000000100000000000000000000000100000000000000000000000000
Nc1nc2n(cnc2c(=O)[nH]1)[C@@H]1O[C@@H]2COP([O-])(=O)O[C@H]2[C@H]1O	3,5-cyclic GMP(1-)	InChI=1S/C10H12N5O7P/c11-10-13-7-4(8(17)14-10)12-2-15(7)9-5(16)6-3(21-9)1-20-23(18,19)22-6/h2-3,5-6,9,16H,1H2,(H,18,19)(H3,11,13,14,17)/p-1/t3-,5-,6-,9-/m1/s1	01111101111011111010110110110111011110010110111001000110110011001100111100110100011100110101001000000100100001000000011000010000100000000100010000000000000000000000000
OC[C@H]1O[C@H](O[C@@H]2[C@@H](CO)OC(O)[C@H](O)[C@H]2O)[C@H](O)[C@@H](O)[C@@H]1O	Maltose	InChI=1S/C12H22O11/c13-1-3-5(15)6(16)9(19)12(22-3)23-10-4(2-14)21-11(20)8(18)7(10)17/h3-20H,1-2H2/t3-,4-,5-,6+,7-,8-,9-,10-,11?,12-/m1/s1	01110001010101101000110100111100001100011001001000000000010000000000100000011100000010000000001000000000000001001100000000000000000000000000000000000000000000000000000
CC(=O)[C@H]1CC[C@H]2[C@@H]3CC[C@H]4CC(=O)CC[C@]4(C)[C@H]3CC[C@]12C	5alpha-Pregnane-3,20-dione	InChI=1S/C21H32O2/c1-13(22)17-6-7-18-16-5-4-14-12-15(23)8-10-20(14,2)19(16)9-11-21(17,18)3/h14,16-19H,4-12H2,1-3H3/t14-,16-,17+,18-,19-,20-,21+/m0/s1	01110011000010101101010101000010001001110000000010110010001001000100001000000000000000000000000000001000000000000000000000000000000000000000000000000000000000000000000
OC[C@H]1O[C@@H](O[C@H]2[C@H](O)[C@@H](O)[C@H](O)O[C@@H]2CO)[C@H](O)C(=O)[C@H]1O	3-Ketolactose		01110001010111101000110100111100001100011001001000000000010000000000100000011100000010000000001000000000000001001100000000000000000000000000000000000000000000000000000
OC[C@H]1O[C@H](OC[C@H]2OC(O)[C@H](O)[C@@H](O)[C@@H]2O)[C@H](O)[C@@H](O)[C@@H]1O	Isomaltose	InChI=1S/C12H22O11/c13-1-4(15)7(17)8(18)5(16)3-22-12-11(21)10(20)9(19)6(2-14)23-12/h1,4-12,14-21H,2-3H2/t4-,5+,6+,7+,8+,9+,10-,11+,12-/m0/s1	01110001010101101000110100111100001100011001001000000000010000000000100000011100000010000000001000000000000001001100000000000000000000000000000000000000000000000000000
OC[C@H]1O[C@@H](O[C@@H]2[C@@H](CO)OC(O)[C@H](O)[C@H]2O)[C@H](O)[C@@H](O)[C@H]1O	Lactose	InChI=1S/C12H22O11/c13-1-3-5(15)6(16)9(19)12(22-3)23-10-4(2-14)21-11(20)8(18)7(10)17/h3-20H,1-2H2/t3-,4-,5+,6+,7-,8-,9-,10-,11?,12+/m1/s1	01110001010101101000110100111100001100011001001000000000010000000000100000011100000010000000001000000000000001001100000000000000000000000000000000000000000000000000000
CCCCC\C=C/C\C=C/CC1OC1C\C=C/CCCC(=O)O	8,9-EET	InChI=1/C20H32O3/c1-2-3-4-5-6-7-8-9-12-15-18-19(23-18)16-13-10-11-14-17-20(21)22/h6-7,9-10,12-13,18-19H,2-5,8,11,14-17H2,1H3,(H,21,22)/b7-6-,12-9-,13-10-	01100011010110101001100000010100001001100001000010111000001000100001000000011000000000000000000000000000000001000000000000000000000000000000000010000010000000000000000
[H][C@@]12CC[C@@]3([H])[C@]4([H])CC[C@]([H])(C(C)=O)[C@@]4(C)CC[C@]3([H])[C@@]1(C)CC[C@@H](O)C2	allopregnanolone	InChI=1S/C21H34O2/c1-13(22)17-6-7-18-16-5-4-14-12-15(23)8-10-20(14,2)19(16)9-11-21(17,18)3/h14-19,23H,4-12H2,1-3H3/t14-,15+,16-,17+,18-,19-,20-,21+/m0/s1	01110011010010101101010101010000001001110000000010110010001001100100001000011000000000000000000000001000000000000000000000000000000000000000000000000000000000000000000
OC[C@H]1O[C@H](O[C@H]2O[C@H](CO)[C@@H](O)[C@H](O)[C@H]2O)[C@H](O)[C@@H](O)[C@@H]1O	Trehalose	InChI=1S/C12H22O11/c13-1-3-5(15)7(17)9(19)11(21-3)23-12-10(20)8(18)6(16)4(2-14)22-12/h3-20H,1-2H2/t3-,4-,5-,6-,7+,8+,9-,10-,11-,12-/m1/s1	01110001010101101000110100111100001100011001001000000000010000000000100000011100000010000000001000000000000001001100000000000000000000000000000000000000000000000000000
C1=C(C(=CC(=C1F)[N+](=O)[O-])F)C(=O)NC(CCC(=O)O)C(=O)O	propionyl-carnitine	InChI=1/C10H19NO4/c1-5-10(14)15-8(6-9(12)13)7-11(2,3)4/h8H,5-7H2,1-4H3	01111101111110011011101010110011111110000011100111000001100100101000000110111001000000000000000110000001000000101000010000001000000000000000001000000000000000000000000
OC[C@H]1O[C@H](O[C@@H]2[C@H](O)[C@H](O)O[C@H](CO)[C@H]2O)[C@H](O)[C@@H](O)[C@@H]1O	glucose-1,3-mannose oligosaccharide	InChI=1S/C12H22O11/c13-1-3-5(15)7(17)8(18)12(22-3)23-10-6(16)4(2-14)21-11(20)9(10)19/h3-20H,1-2H2/t3-,4-,5-,6-,7+,8-,9+,10+,11-,12-/m1/s1	01110001010101101000110100111100001100011001001000000000010000000000100000011100000010000000001000000000000001001100000000000000000000000000000000000000000000000000000
OC[C@H]1O[C@@H](Oc2ccccc2\C=C/C([O-])=O)[C@H](O)[C@@H](O)[C@@H]1O	cis-beta-D-Glucosyl-2-hydroxycinnamate	InChI=1/C15H18O8/c16-7-10-12(19)13(20)14(21)15(23-10)22-9-4-2-1-3-8(9)5-6-11(17)18/h1-6,10,12-16,19-21H,7H2,(H,17,18)/b6-5-/t10-,12-,13+,14-,15-/m1/s1	01111001010111101000111100110100001100011001000000000100010000000001100000011100000010000000001000000000000001001100010000000000000000000000000000000000000000000000000
N[C@@H](Cc1cc(I)c(Oc2ccc(O)c(I)c2)c(I)c1)C(O)=O	3,3,5-triiodo-L-thyronine	InChI=1S/C15H12I3NO4/c16-9-6-8(1-2-13(9)20)23-14-10(17)3-7(4-11(14)18)5-12(19)15(21)22/h1-4,6,12,20H,5,19H2,(H,21,22)/t12-/m0/s1	01111101111110111000111100110000100100011101000000000101000100100000000100001001001000000000000000000000000000001000000000000000000000000001000000000000000000000000000
CCCCC\C=C/CC1OC1C\C=C/C\C=C/CCCC(=O)O	11,12-EET	InChI=1/C20H32O3/c1-2-3-4-5-9-12-15-18-19(23-18)16-13-10-7-6-8-11-14-17-20(21)22/h6,8-10,12-13,18-19H,2-5,7,11,14-17H2,1H3,(H,21,22)/b8-6+,12-9+,13-10+	01100011010110101001100000010100001001100001000010111000001000100001000000011000000000000000000000000000000001000000000000000000000000000000000010000010000000000000000
Nc1nc2n(cnc2c(=O)[nH]1)[C@H]1C[C@H](O)[C@@H](COP([O-])([O-])=O)O1	dGMP	InChI=1S/C10H14N5O7P/c11-10-13-8-7(9(17)14-10)12-3-15(8)6-1-4(16)5(22-6)2-21-23(18,19)20/h3-6,16H,1-2H2,(H2,18,19,20)(H3,11,13,14,17)/p-2/t4-,5+,6+/m0/s1	01111101111111111010100110110111011111111110111001000111110011101100111100101100011100110101001000000100100001000000011000010000100000000100010000000000000000000000000
NC(Cc1ccc(Oc2cc(I)c(O)c(I)c2)c(I)c1)C(=O)O	reverse-triiodthyronine	InChI=1S/C15H12I3NO4/c16-9-3-7(4-12(19)15(21)22)1-2-13(9)23-8-5-10(17)14(20)11(18)6-8/h1-3,5-6,12,20H,4,19H2,(H,21,22)	01111101111110111000111100110000100100011101000000000101000100100000000100001001001000000000000000000000000000001000000000000000000000000001000000000000000000000000000
CCCCC\C=C/C\C=C/C=C/C=C/[C@@H]1O[C@H]1CCCC([O-])=O	leukotriene A4(1-)	InChI=1S/C20H30O3/c1-2-3-4-5-6-7-8-9-10-11-12-13-15-18-19(23-18)16-14-17-20(21)22/h6-7,9-13,15,18-19H,2-5,8,14,16-17H2,1H3,(H,21,22)/p-1/b7-6-,10-9-,12-11+,15-13+/t18-,19-/m0/s1	01100011010110101001100000000100001001100001000010111000001000000001000000000000000000000000000000000000000001000000010000000000000000000000000010000010000000000000000
CCCCC\C=C/C\C=C/C\C=C/C\C=C/CCCCCC(=O)O	adrenic acid	InChI=1S/C22H36O2/c1-2-3-4-5-6-7-8-9-10-11-12-13-14-15-16-17-18-19-20-21-22(23)24/h6-7,9-10,12-13,15-16H,2-5,8,11,14,17-21H2,1H3,(H,23,24)/b7-6-,10-9-,13-12-,16-15-	00100011010110000001000000010000001001100001000010111000001000100001000000011000000000000000000000000000000000000000000000000000000000000000000000000000000000000000000
O[C@H]1[C@@H](O)[C@@H](O[C@@H]1COP([O-])([O-])=O)n1c(cc(=O)[nH]c1=O)C([O-])=O	Orotidine 5-phosphate	InChI=1S/C10H13N2O11P/c13-5-1-3(9(16)17)12(10(18)11-5)8-7(15)6(14)4(23-8)2-22-24(19,20)21/h1,4,6-8,14-15H,2H2,(H,16,17)(H,11,13,18)(H2,19,20,21)/p-3/t4-,6-,7-,8-/m1/s1	01111101111111111010101110110110011110011011111001000110110010001000111100111100010100100101001000000100100001001000011000000000010000000100000000000000000000000000000
O[C@@H]1[C@@H](COP([O-])([O-])=O)O[C@H]([C@@H]1O)n1cnc2c1[nH]c(=O)[nH]c2=O	Xanthosine 5-phosphate	InChI=1S/C10H13N4O9P/c15-5-3(1-22-24(19,20)21)23-9(6(5)16)14-2-11-4-7(14)12-10(18)13-8(4)17/h2-3,5-6,9,15-16H,1H2,(H2,19,20,21)(H2,12,13,17,18)/p-2/t3-,5-,6-,9-/m1/s1	01111101111111111010100110110110011110011110111001000110110011001100111100111100010100110101001000000100100001001100011000010000110000000100000000000000000000000000000
CC1=C2C3=C(C4=CNC5=C(C(=O)C(=O)C(=C45)C3=CN2)C)C(=O)C1=O	Melanin	InChI=1/C18H10N2O4/c1-5-13-9-7(3-19-13)12-10-8(11(9)17(23)15(5)21)4-20-14(10)6(2)16(22)18(12)24/h3-4,19-20H,1-2H3	01111111001010111100111110100110000100010100011000000100000001000100011000000000000100000000001000000100000000000000000000000000000000000000000000000000000000000000000
CC\C=C/C\C=C/C\C=C/C\C=C/C\C=C/CCCCCC(=O)O	clupanodonic acid	InChI=1S/C22H34O2/c1-2-3-4-5-6-7-8-9-10-11-12-13-14-15-16-17-18-19-20-21-22(23)24/h3-4,6-7,9-10,12-13,15-16H,2,5,8,11,14,17-21H2,1H3,(H,23,24)/b4-3-,7-6-,10-9-,13-12-,16-15-	00100011010110000001000000010000001001100001000010001000001000100001000000011000000000000000000000000000000000000000000000000000000000000000000000000000000000000000000
N[C@@H](Cc1cc(I)c(Oc2cc(I)c(O)c(I)c2)c(I)c1)C(=O)O	L-thyroxine	InChI=1S/C15H11I4NO4/c16-8-4-7(5-9(17)13(8)21)24-14-10(18)1-6(2-11(14)19)3-12(20)15(22)23/h1-2,4-5,12,21H,3,20H2,(H,22,23)/t12-/m0/s1	01111101111110111000111100110000100100011101000000000101000100100000000100001001001000000000000000000000000000001000000000000000000000000001000000000000000000000000000
C[C@]12CC[C@H]3[C@@H](CCC4=CC(=O)CC[C@]34C)[C@@H]1CC[C@@H]2C(=O)CO	11-deoxycorticosterone	InChI=1S/C21H30O3/c1-20-9-7-14(23)11-13(20)3-4-15-16-5-6-18(19(24)12-22)21(16,2)10-8-17(15)20/h11,15-18,22H,3-10,12H2,1-2H3/t15-,16-,17-,18+,20-,21-/m0/s1	01110011010111101101110100010010001001110000000010110010011001000101001000010000000010000010001000001000000000000000100000000000000000000000100000000000000000000000000
CCCCC[C@H](O)\C=C\[C@H]1C=CC(=O)[C@@H]1CCCCCCC([O-])=O	prostaglandin A1(1-)	InChI=1S/C20H32O4/c1-2-3-6-9-17(21)14-12-16-13-15-19(22)18(16)10-7-4-5-8-11-20(23)24/h12-18,21H,2-11H2,1H3,(H,23,24)/p-1/b14-12+/t16-,17-,18+/m0/s1	01100011010110101001100100110010001001110001000010111000001000100001001000011000000000000000000000000000000000000000010000000000000000000000000000000000000000000000000
[H][C@]12CC[C@]3(C)C(=O)CC[C@@]3([H])[C@]1([H])CCc1cc(OS([O-])(=O)=O)ccc21	estrone 3-sulfate(1-)	InChI=1S/C18H22O5S/c1-18-9-8-14-13-5-3-12(23-24(20,21)22)10-11(13)2-4-15(14)16(18)6-7-17(18)19/h3,5,10,14-16H,2,4,6-9H2,1H3,(H,20,21,22)/p-1/t14-,15-,16+,18+/m1/s1	01111011010010101011111100100010001011111010000010110110001011001100001000000010000000000000010000011000011010010000011000000011000000000000000000000000000000000000000
O[C@@H]1[C@H](O)[C@@H](OP([O-])([O-])=O)[C@H](OP([O-])([O-])=O)[C@@H](O)[C@@H]1OP([O-])([O-])=O	1D-myo-inositol 1,4,5-trisphosphate(6-)	InChI=1S/C6H15O15P3/c7-1-2(8)5(20-23(13,14)15)6(21-24(16,17)18)3(9)4(1)19-22(10,11)12/h1-9H,(H2,10,11,12)(H2,13,14,15)(H2,16,17,18)/p-6/t1-,2+,3+,4-,5-,6-/m1/s1	01110001010000101010100100110010000110011010000000000010000010001000000000000100000000000000001000000000000000001100011000000000000000000100000000000000000000000000000
CC(=O)[C@@]1(O)CC[C@H]2[C@@H]3CC=C4C[C@@H](O)CC[C@]4(C)[C@H]3CC[C@]12C	17alpha-hydroxypregnenolone	InChI=1S/C21H32O3/c1-13(22)21(24)11-8-18-16-5-4-14-12-15(23)6-9-19(14,2)17(16)7-10-20(18,21)3/h4,15-18,23-24H,5-12H2,1-3H3/t15-,16+,17-,18-,19-,20-,21-/m0/s1	01110011010010101101110101010000001101110000000010110010001001100101001000011000000000000010001000001000000000000000100000000000000000000000100000000000000000000000000
CCCCC\C=C/C[C@H](OO)\C=C\C=C/C\C=C/CCCC([O-])=O	12(S)-HPETE(1-)	InChI=1S/C20H32O4/c1-2-3-4-5-10-13-16-19(24-23)17-14-11-8-6-7-9-12-15-18-20(21)22/h7-11,13-14,17,19,23H,2-6,12,15-16,18H2,1H3,(H,21,22)/p-1/b9-7-,11-8-,13-10-,17-14+/t19-/m0/s1	00100011010110100001100000110000001001101011000010111000001000001001000000001000000000000000000001000000000000000000010000000000000000000000000000000000000000000000000
C[S+](CCC[NH3+])C[C@H]1O[C@H]([C@H](O)[C@@H]1O)n1cnc2c(N)ncnc12	S-Adenosylmethioninamine	InChI=1S/C14H23N6O3S/c1-24(4-2-3-15)5-8-10(21)11(22)14(23-8)20-7-19-9-12(16)17-6-18-13(9)20/h6-8,10-11,14,21-22H,2-5,15H2,1H3,(H2,16,17,18)/q+1/p+1/t8-,10-,11-,14-,24?/m1/s1	01111111111101111011100110011101011101110100111011110001101001100110111101111110111110110101001000000100110001001000010000000000100000000000000000000000000000000000000
CCCCCCCCCCCCCCC[C@@H](O)[C@H](CO)NC([*])=O	dihydroceramide		00100111111111110001100000010000001101100000000011111001111010100000000100011100000010000000000000000000000000001100000000000000000000000000000000000000000000000000000
CCCCC\C=C/C[C@@H]1O[C@@H]1\C=C\C(O)C\C=C/CCCC([O-])=O	(5Z,9E,14Z)-(8xi,11R,12S)-11,12-epoxy-8-hydroxyicosa-5,9,14-trienoate	InChI=1S/C20H32O4/c1-2-3-4-5-6-10-13-18-19(24-18)16-15-17(21)12-9-7-8-11-14-20(22)23/h6-7,9-10,15-19,21H,2-5,8,11-14H2,1H3,(H,22,23)/p-1/b9-7-,10-6-,16-15+/t17?,18-,19+/m0/s1	01100011010110101001100000110100001001100001000010111000001000100001000000000000000000000000000000000000000001000000010000000000000000000000000010000010000000000000000
CCCCC[C@H](O)\C=C\C1=C(CCCCCCC(=O)O)C(=O)CC1	prostaglandin-b1	InChI=1S/C20H32O4/c1-2-3-6-9-17(21)14-12-16-13-15-19(22)18(16)10-7-4-5-8-11-20(23)24/h12,14,17,21H,2-11,13,15H2,1H3,(H,23,24)/b14-12+/t17-/m0/s1	01100011010110101001100100110010001101110001000010111000001000100001001000011000000000000010000000000000000000000000100000000000000000000000000000000000000000000000000
CCCCC[C@H](O)\C=C\[C@H]1C=CC(=O)[C@@H]1C\C=C/CCCC(=O)O	Prostaglandin A2	InChI=1S/C20H30O4/c1-2-3-6-9-17(21)14-12-16-13-15-19(22)18(16)10-7-4-5-8-11-20(23)24/h4,7,12-18,21H,2-3,5-6,8-11H2,1H3,(H,23,24)/b7-4-,14-12+/t16-,17-,18+/m0/s1	01100011010110101001100100110010001101110001000010111000001000100001001000011000000000000000000000000000000000000000000000000000000000000000000000000000000000000000000
O[C@H]1C[C@@H](O[C@@H]1COP([O-])(=O)OP([O-])([O-])=O)n1ccc(=O)[nH]c1=O	dUDP	InChI=1S/C9H14N2O11P2/c12-5-3-8(11-2-1-7(13)10-9(11)14)21-6(5)4-20-24(18,19)22-23(15,16)17/h1-2,5-6,8,12H,3-4H2,(H,18,19)(H,10,13,14)(H2,15,16,17)/p-3/t5-,6+,8+/m0/s1	01111101111111111010101110110110011111111010111001000111110010101000111000111100010100100101001000000100100001000000011000000000010000000100000000000000000000000000000
CCCCC[C@H](O)\C=C\C1=CCC(=O)[C@@H]1CCCCCCC([O-])=O	prostaglandin C1(1-)	InChI=1S/C20H32O4/c1-2-3-6-9-17(21)14-12-16-13-15-19(22)18(16)10-7-4-5-8-11-20(23)24/h12-14,17-18,21H,2-11,15H2,1H3,(H,23,24)/p-1/b14-12+/t17-,18+/m0/s1	01100011010110101001100100110010001001110001000010111000001000100001001000011000000000000010000000000000000000000000110000000000000000000000000000000000000000000000000
CCCCCCCCCCCCC\C=C\[C@@H](O)[C@H](CO)NC([*])=O	N-acylsphingosine		00100111111111110001100000010000000101100000000011111001111010100001000100011100000010000000000000000000000000001100000000000000000000000000000000000000000000000000000
CC(C)=CCC\C(C)=C\CC\C(C)=C\COP([O-])(=O)OP([O-])([O-])=O	Farnesyl diphosphate	InChI=1S/C15H28O7P2/c1-13(2)7-5-8-14(3)9-6-10-15(4)11-12-21-24(19,20)22-23(16,17)18/h7,9,11H,5-6,8,10,12H2,1-4H3,(H,19,20)(H2,16,17,18)/p-3/b14-9+,15-11+	00100011010101000111100001100010000011101010000010110010011010001001000000000100000000000010100000000000000000000000111000000000000000000100000000000000000000000000000
[H]C(=O)Nc1c(ncn1[C@@H]1O[C@H](COP([O-])([O-])=O)[C@@H](O)[C@H]1O)C(N)=O	5-Formamido-1-(5-phospho-D-ribosyl)imidazole-4-carboxamide	InChI=1S/C10H15N4O9P/c11-8(18)5-9(13-3-15)14(2-12-5)10-7(17)6(16)4(23-10)1-22-24(19,20)21/h2-4,6-7,10,16-17H,1H2,(H2,11,18)(H,13,15)(H2,19,20,21)/p-2/t4-,6-,7-,10-/m1/s1	01101101111111111010101110110111011110011010111001000010110010001000011100111100011100110101001000000100100001001100011000000000100000000100000000000000000000000000000
CC(=O)[C@@]1(O)CC[C@H]2[C@@H]3CCC4=CC(=O)CC[C@]4(C)[C@H]3CC[C@]12C	17alpha-hydroxyprogesterone	InChI=1S/C21H30O3/c1-13(22)21(24)11-8-18-16-5-4-14-12-15(23)6-9-19(14,2)17(16)7-10-20(18,21)3/h12,16-18,24H,4-11H2,1-3H3/t16-,17+,18+,19+,20+,21+/m1/s1	01110011010010101101110101010010001001110000000010110010001001100101001000011000000000000010001000001000000000000000100000000000000000000000100000000000000000000000000
CCCCC[C@H](OO)\C=C\C=C/C\C=C/C\C=C/CCCC([O-])=O	15(S)-HPETE(1-)	InChI=1S/C20H32O4/c1-2-3-13-16-19(24-23)17-14-11-9-7-5-4-6-8-10-12-15-18-20(21)22/h4-5,8-11,14,17,19,23H,2-3,6-7,12-13,15-16,18H2,1H3,(H,21,22)/p-1/b5-4-,10-8-,11-9-,17-14+/t19-/m0/s1	00100011010110100001100000110000001001101011000010111000001000001001000000011000000000000000000001000000000000000000010000000000000000000000000000000000000000000000000
CCCCC\C=C/C[C@@H](O)\C=C\C=C\C=C/[C@@H](O)CCCC([O-])=O	leukotriene B4(1-)	InChI=1S/C20H32O4/c1-2-3-4-5-6-9-13-18(21)14-10-7-8-11-15-19(22)16-12-17-20(23)24/h6-11,14-15,18-19,21-22H,2-5,12-13,16-17H2,1H3,(H,23,24)/p-1/b8-7+,9-6-,14-10+,15-11-/t18-,19-/m1/s1	00100011010110100001100000110000001101100001000010111000001000100001000000011000000000000000000000000000000000000000010000000000000000000000000000000000000000000000000
CCCCC\C=C/C\C=C/C\C=C/C=C/[C@H](CCCC([O-])=O)OO	5(S)-HPETE(1-)	InChI=1S/C20H32O4/c1-2-3-4-5-6-7-8-9-10-11-12-13-14-16-19(24-23)17-15-18-20(21)22/h6-7,9-10,12-14,16,19,23H,2-5,8,11,15,17-18H2,1H3,(H,21,22)/p-1/b7-6-,10-9-,13-12-,16-14+/t19-/m1/s1	00100011010110100001100000110000001001101011000010111000001000001001000000011000000000000000000001000000000000000000010000000000000000000000000000000000000000000000000
Nc1ccn([C@H]2C[C@H](O)[C@@H](COP([O-])(=O)OP([O-])([O-])=O)O2)c(=O)n1	dCDP	InChI=1S/C9H15N3O10P2/c10-7-1-2-12(9(14)11-7)8-3-5(13)6(21-8)4-20-24(18,19)22-23(15,16)17/h1-2,5-6,8,13H,3-4H2,(H,18,19)(H2,10,11,14)(H2,15,16,17)/p-3/t5-,6+,8+/m0/s1	01111101111111111010101110110111011111111010111001000111110010101000111000101100011100100101001000000100100001000000011000000000110000000100000000000000000000000000000
CCCCC[C@H](O)\C=C\[C@@H]1[C@@H](C\C=C/CCCC(=O)O)C=CC1=O	Prostaglandin J2	InChI=1S/C20H30O4/c1-2-3-6-10-17(21)13-14-18-16(12-15-19(18)22)9-7-4-5-8-11-20(23)24/h4,7,12-18,21H,2-3,5-6,8-11H2,1H3,(H,23,24)/b7-4-,14-13+/t16-,17-,18+/m0/s1	01100011010110101001100100110010001101110001000010111000001000100001001000011000000000000000000000000000000000000000000000000000000000000000000000000000000000000000000
CCCCCCCCCCCCCCCCCCCCCC([O-])=O	behenate	InChI=1S/C22H44O2/c1-2-3-4-5-6-7-8-9-10-11-12-13-14-15-16-17-18-19-20-21-22(23)24/h2-21H2,1H3,(H,23,24)/p-1	00100011010110000001000000000000001001100001000010111000001000000000000000000000000000000000000000000000000000000000010000000000000000000000000000000000000000000000000
O[C@@H]1[C@@H](O)[C@H](OP([O-])([O-])=O)[C@@H](OP([O-])([O-])=O)[C@@H](O)[C@H]1OP([O-])([O-])=O	1D-myo-inositol 1,3,4-trisphosphate(6-)	InChI=1S/C6H15O15P3/c7-1-2(8)5(20-23(13,14)15)6(21-24(16,17)18)3(9)4(1)19-22(10,11)12/h1-9H,(H2,10,11,12)(H2,13,14,15)(H2,16,17,18)/p-6/t1-,2-,3+,4+,5+,6+/m1/s1	01110001010000101010100100110010000110011010000000000010000010001000000000000100000000000000001000000000000000001100011000000000000000000100000000000000000000000000000
Nc1nc2n(cnc2c(=O)[nH]1)[C@@H]1O[C@H](COP([O-])([O-])=O)[C@@H](O)[C@H]1O	GMP	InChI=1S/C10H14N5O8P/c11-10-13-7-4(8(18)14-10)12-2-15(7)9-6(17)5(16)3(23-9)1-22-24(19,20)21/h2-3,5-6,9,16-17H,1H2,(H2,19,20,21)(H3,11,13,14,18)/p-2/t3-,5-,6-,9-/m1/s1	01111101111111111010100110110111011110011110111001000110110011001100111100111100011100110101001000000100100001001000011000010000100000000100010000000000000000000000000
CCCCC[C@H](O)\C=C\C1=CCC(=O)[C@@H]1C\C=C/CCCC(O)=O	prostaglandin-c2	InChI=1S/C20H30O4/c1-2-3-6-9-17(21)14-12-16-13-15-19(22)18(16)10-7-4-5-8-11-20(23)24/h4,7,12-14,17-18,21H,2-3,5-6,8-11,15H2,1H3,(H,23,24)/b7-4-,14-12+/t17-,18+/m0/s1	01100011010110101001100100110010001101110001000010111000001000100001001000011000000000000010000000000000000000000000100000000000000000000000000000000000000000000000000
CCCCC[C@H](O)\C=C\C1=C(C\C=C/CCCC(=O)O)C(=O)CC1	prostaglandin-b2	InChI=1S/C20H30O4/c1-2-3-6-9-17(21)14-12-16-13-15-19(22)18(16)10-7-4-5-8-11-20(23)24/h4,7,12,14,17,21H,2-3,5-6,8-11,13,15H2,1H3,(H,23,24)/b7-4-,14-12+/t17-/m0/s1	01100011010110101001100100110010001101110001000010111000001000100001001000011000000000000010000000000000000000000000100000000000000000000000000000000000000000000000000
CCCCC[C@H](O)[C@H](O)\C=C\C=C\C=C/C=C/[C@@H](O)CCCC(O)=O	Lipoxin B4	InChI=1S/C20H32O5/c1-2-3-8-14-18(22)19(23)15-10-7-5-4-6-9-12-17(21)13-11-16-20(24)25/h4-7,9-10,12,15,17-19,21-23H,2-3,8,11,13-14,16H2,1H3,(H,24,25)/p-1/b6-4-,7-5+,12-9+,15-10+/t17-,18+,19-/m1/s1	00100011010110100001100000110000001101000001000010111000001000100001000000011000000000000000001000000000000000001000000000000000000000000000000000000000000000000000000
CCCCC[C@H](O)\C=C\[C@H]1[C@H](O)C[C@@H](O)[C@@H]1C\C=C/CCCC(=O)O	prostaglandin-f2beta	InChI=1S/C20H34O5/c1-2-3-6-9-15(21)12-13-17-16(18(22)14-19(17)23)10-7-4-5-8-11-20(24)25/h4,7,12-13,15-19,21-23H,2-3,5-6,8-11,14H2,1H3,(H,24,25)/b7-4-,13-12+/t15-,16+,17+,18+,19+/m0/s1	01100011010110101001100100110000001101110001000010111000001000100001001000011100000000000000000000000000000000000100000000000000000000000000000000000000000000000000000
[H][C@]12C[C@@H](O)[C@H](\C=C\[C@@H](O)CCCCC)[C@@]1([H])C\C(O2)=C\CCCC([O-])=O	prostaglandin I2(1-)	InChI=1S/C20H32O5/c1-2-3-4-7-14(21)10-11-16-17-12-15(8-5-6-9-20(23)24)25-19(17)13-18(16)22/h8,10-11,14,16-19,21-22H,2-7,9,12-13H2,1H3,(H,23,24)/p-1/b11-10+,15-8-/t14-,16+,17+,18+,19-/m0/s1	01100011010110101001100100110100001101110001000010111000001001100101001000011100000100000010000000000000000001000000010000000000000000000000000000000000000000000000000
CCOS(=O)(=O)OCC.COC1=CC2=NC3=CC=CC=C3N=C2C=C1	Glycylsarcosine		11111111011101100110110111101110000010111110011000001110010011001100110001000010000000010000010000010100011010010000001000000011000000000000000000000000000000000000000
Nc1ccn([C@@H]2O[C@H](COP([O-])(=O)OP([O-])([O-])=O)[C@@H](O)[C@H]2O)c(=O)n1	CDP	InChI=1S/C9H15N3O11P2/c10-5-1-2-12(9(15)11-5)8-7(14)6(13)4(22-8)3-21-25(19,20)23-24(16,17)18/h1-2,4,6-8,13-14H,3H2,(H,19,20)(H2,10,11,15)(H2,16,17,18)/p-3/t4-,6-,7-,8-/m1/s1	01111101111111111010101110110111011110011010111001000110110010001000111100111100011100100101001000000100100001001000011000000000110000000100000000000000000000000000000
CCCCC\C=C/C\C=C/C\C=C/C\C=C/CCCC(=O)NCCO	Anandamide	InChI=1S/C22H37NO2/c1-2-3-4-5-6-7-8-9-10-11-12-13-14-15-16-17-18-19-22(25)23-20-21-24/h6-7,9-10,12-13,15-16,24H,2-5,8,11,14,17-21H2,1H3,(H,23,25)/b7-6-,10-9-,13-12-,16-15-	00100111111111010001000000011000001101100000000011111001111000100011000100111000000010000000000000000000000000001000000000000000000000000000000000000000000000000000000
CCCCC[C@H](O)\C=C\[C@H]1[C@H]2C[C@H](OO2)[C@@H]1C\C=C/CCCC([O-])=O	prostaglandin H2(1-)	InChI=1S/C20H32O5/c1-2-3-6-9-15(21)12-13-17-16(18-14-19(17)25-24-18)10-7-4-5-8-11-20(22)23/h4,7,12-13,15-19,21H,2-3,5-6,8-11,14H2,1H3,(H,22,23)/p-1/b7-4-,13-12+/t15-,16+,17+,18-,19+/m0/s1	01110011010110101001100000110100001001100011001010111000001001101001101000011100000100000000000000000000000001000000010000000000000000000000000000000000000000000000000
CCCCC[C@H](O)\C=C\[C@H]1[C@H](O)CC(=O)[C@@H]1C\C=C/CCCC([O-])=O	prostaglandin E2(1-)	InChI=1S/C20H32O5/c1-2-3-6-9-15(21)12-13-17-16(18(22)14-19(17)23)10-7-4-5-8-11-20(24)25/h4,7,12-13,15-17,19,21,23H,2-3,5-6,8-11,14H2,1H3,(H,24,25)/p-1/b7-4-,13-12+/t15-,16+,17+,19+/m0/s1	01100011010110101001100100110010001101110001000010111000001000100001001000011100000000000000000000000000000000000000010000000000000000000000000000000000000000000000000
C[C@]12CCC(=O)C=C1CC[C@@H]3[C@@H]2CC[C@@]4(C)[C@H]3CC[C@]4(O)C(=O)CO	11-deoxycortisol	InChI=1S/C21H30O4/c1-19-8-5-14(23)11-13(19)3-4-15-16(19)6-9-20(2)17(15)7-10-21(20,25)18(24)12-22/h11,15-17,22,25H,3-10,12H2,1-2H3/t15-,16+,17+,19+,20+,21+/m1/s1	01110011010111101101110100110010001101110000000010110010011001100101001000011100000010000010001000001000000000000100100000000000000000000000100000000000000000000000000
CCCCC[C@H](O)\C=C\[C@H]1[C@H](O)CC(=O)[C@@H]1CCCCCCC([O-])=O	prostaglandin E1(1-)	InChI=1S/C20H34O5/c1-2-3-6-9-15(21)12-13-17-16(18(22)14-19(17)23)10-7-4-5-8-11-20(24)25/h12-13,15-17,19,21,23H,2-11,14H2,1H3,(H,24,25)/p-1/b13-12+/t15-,16+,17+,19+/m0/s1	01100011010110101001100100110010001101110001000010111000001000100001001000011100000000000000000000000000000000000000010000000000000000000000000000000000000000000000000
Cc1cn([C@H]2C[C@H](O)[C@@H](COP([O-])(=O)OP([O-])([O-])=O)O2)c(=O)[nH]c1=O	({[(2R,3S,5R)-3-hydroxy-5-(5-methyl-2,4-dioxo-1,2,3,4-tetrahydropyrimidin-1-yl)oxolan-2-yl]methyl phosphonato}oxy)phosphonate	InChI=1S/C10H16N2O11P2/c1-5-3-12(10(15)11-9(5)14)8-2-6(13)7(22-8)4-21-25(19,20)23-24(16,17)18/h3,6-8,13H,2,4H2,1H3,(H,19,20)(H,11,14,15)(H2,16,17,18)/p-3/t6-,7+,8+/m0/s1	01111111111111111010101110110110011111111010111001000111110010101000111000111100010100100101001000000100100001000000011000000000010000000100000000000000000000000000000
[H][C@]12CS[C@@H](CCCCC(=O)NCCCC[C@H](N)C(O)=O)[C@@]1([H])NC(=O)N2	Biocytin	InChI=1/C16H28N4O4S/c17-10(15(22)23)5-3-4-8-18-13(21)7-2-1-6-12-14-11(9-25-12)19-16(24)20-14/h10-12,14H,1-9,17H2,(H,18,21)(H,22,23)(H2,19,20,24)/t10-,11-,12-,14-/m0/s1	01100101111111010001100110111110001101110001011011000001100011100110001100111010001111010100000000000000000000001000000000010000011000000000000000000000000000000000000
CCCCC[C@H](O)\C=C\[C@@H]1[C@@H](CCCCCCC(=O)O)[C@@H](O)CC1=O	prostaglandin-d1	InChI=1S/C20H34O5/c1-2-3-6-9-15(21)12-13-17-16(18(22)14-19(17)23)10-7-4-5-8-11-20(24)25/h12-13,15-18,21-22H,2-11,14H2,1H3,(H,24,25)/b13-12+/t15-,16+,17+,18-/m0/s1	01100011010110101001100100110010001101110001000010111000001000100001001000011100000000000000000000000000000000000000000000000000000000000000000000000000000000000000000
C1C2=CC=CC=C2C3=C1C=C(C=C3)C(=O)C[N+]4=CC=CC(=C4)C(=O)N	w-hydroxydocosanoicacid		01111101101111110010011010000110001000000100110001000000100001000110111100100000011000100001000000000100000000000000010000000000000000000000000000000000000000000000000
OCCCCC\C=C/C[C@@H](O)\C=C\C=C\C=C/[C@@H](O)CCCC([O-])=O	20-hydroxy-leukotriene B4(1-)	InChI=1S/C20H32O5/c21-17-10-6-2-1-3-7-12-18(22)13-8-4-5-9-14-19(23)15-11-16-20(24)25/h3-5,7-9,13-14,18-19,21-23H,1-2,6,10-12,15-17H2,(H,24,25)/p-1/b5-4+,7-3-,13-8+,14-9-/t18-,19-/m1/s1	00100001010111100001100000110000001101100001000010000000010000100001000000011000000010000000000000000000000000000000010000000000000000000000000000000000000000000000000
CCCCC[C@H](O)\C=C\[C@H]1[C@H](O)C[C@H](O)[C@@H]1C\C=C/CCCC([O-])=O	prostaglandin F2alpha(1-)	InChI=1S/C20H34O5/c1-2-3-6-9-15(21)12-13-17-16(18(22)14-19(17)23)10-7-4-5-8-11-20(24)25/h4,7,12-13,15-19,21-23H,2-3,5-6,8-11,14H2,1H3,(H,24,25)/p-1/b7-4-,13-12+/t15-,16+,17+,18-,19+/m0/s1	01100011010110101001100100110000001101110001000010111000001000100001001000011100000000000000000000000000000000000100010000000000000000000000000000000000000000000000000
CCCCC[C@H](O)\C=C\[C@H]1O[C@H]2C[C@H](O2)[C@@H]1C\C=C/CCCC([O-])=O	thromboxane A2(1-)	InChI=1S/C20H32O5/c1-2-3-6-9-15(21)12-13-17-16(18-14-20(24-17)25-18)10-7-4-5-8-11-19(22)23/h4,7,12-13,15-18,20-21H,2-3,5-6,8-11,14H2,1H3,(H,22,23)/p-1/b7-4-,13-12+/t15-,16+,17+,18-,20+/m0/s1	01110011010110101001110000110100001001100001001010111000001001100001100000011100000000000000000000000000000001000000010000000000000000000000000000000000000100100000000
CCC1=C(C(=NN1C2=CC=C(C=C2)C(C)(C)C)CC(C)(C)C)C(=O)O	sphingosylphosphorylcholine	InChI=1S/C23H49N2O5P/c1-5-6-7-8-9-10-11-12-13-14-15-16-17-18-23(26)22(24)21-30-31(27,28)29-20-19-25(2,3)4/h17-18,22-23,26H,5-16,19-21,24H2,1-4H3/b18-17+/t22-,23+/m1/s1	01111111111110001110001011010101010000100111111000011011000000000000011010010000000100100001100000001100100000000010000000000000000000000000000000000000000000000000000
CCCCCCCCCCCCC\C=C\[C@@H](O)[C@@H]([NH3+])COP([O-])([O-])=O	sphingosine 1-phosphate(1-)	InChI=1S/C18H38NO5P/c1-2-3-4-5-6-7-8-9-10-11-12-13-14-15-18(20)17(19)16-24-25(21,22)23/h14-15,17-18,20H,2-13,16,19H2,1H3,(H2,21,22,23)/p-1/b15-14+/t17-,18+/m0/s1	00100111111101110011100000110000000111101010000010111011011010101001000100011100000000000000000000000000000000001000011000000000000000000100000000000000000000000000000
CCCCCCCCCCCCCCC[C@@H](O)[C@@H]([NH3+])COP([O-])([O-])=O	(2S,3R)-2-azaniumyl-3-hydroxyoctadecyl phosphate	InChI=1S/C18H40NO5P/c1-2-3-4-5-6-7-8-9-10-11-12-13-14-15-18(20)17(19)16-24-25(21,22)23/h17-18,20H,2-16,19H2,1H3,(H2,21,22,23)/p-1/t17-,18+/m0/s1	00100111111101110011100000110000001111101010000010111011011010101000000100011100000000000000000000000000000000001000011000000000000000000100000000000000000000000000000
O[C@@H]1[C@@H](COP([O-])(=O)OP([O-])([O-])=O)O[C@H]([C@@H]1O)n1ccc(=O)[nH]c1=O	UDP	InChI=1S/C9H14N2O12P2/c12-5-1-2-11(9(15)10-5)8-7(14)6(13)4(22-8)3-21-25(19,20)23-24(16,17)18/h1-2,4,6-8,13-14H,3H2,(H,19,20)(H,10,12,15)(H2,16,17,18)/p-3/t4-,6-,7-,8-/m1/s1	01111101111111111010101110110110011110011010111001000110110010001000111100111100010100100101001000000100100001001000011000000000010000000100000000000000000000000000000
CCCCC[C@H](O)\C=C\[C@H]1[C@H](O)C[C@H](O)[C@@H]1CCCCCCC(=O)O	prostaglandin-f1alpha	InChI=1S/C20H36O5/c1-2-3-6-9-15(21)12-13-17-16(18(22)14-19(17)23)10-7-4-5-8-11-20(24)25/h12-13,15-19,21-23H,2-11,14H2,1H3,(H,24,25)/b13-12+/t15-,16+,17+,18-,19+/m0/s1	01100011010110101001100100110000001101110001000010111000001000100001001000011100000000000000000000000000000000000100000000000000000000000000000000000000000000000000000
CCCCCC(=O)\C=C\[C@H]1[C@H](O)CC(=O)[C@@H]1CCCCCCC([O-])=O	15-dehydro-prostaglandin E1(1-)	InChI=1S/C20H32O5/c1-2-3-6-9-15(21)12-13-17-16(18(22)14-19(17)23)10-7-4-5-8-11-20(24)25/h12-13,16-17,19,23H,2-11,14H2,1H3,(H,24,25)/p-1/b13-12+/t16-,17-,19-/m1/s1	01100011010110101001100100110010001001110001000010111000001000100001001000010100000000000000000000000000000000000000010000000000000000000000000000000000000000000000000
CCCCCCCCCCCCCCCCCC(=O)OCC(O)CO	1-Acylglycerol-3P-stea		00100011010111100001100000111000001101101001000010111000011000100000000000001100000010000000001000000000000000001000000000000000000000000000000000000000000000000000000
CCCCC\C=C/C[C@@H](O)C(O)\C=C\C(O)C\C=C/CCCC([O-])=O	(5Z,9E,12S,14Z)-8,11,12-trihydroxyicosa-5,9,14-trienoate	InChI=1S/C20H34O5/c1-2-3-4-5-6-10-13-18(22)19(23)16-15-17(21)12-9-7-8-11-14-20(24)25/h6-7,9-10,15-19,21-23H,2-5,8,11-14H2,1H3,(H,24,25)/p-1/b9-7-,10-6-,16-15+/t17?,18-,19?/m1/s1	00100011010110100001100000110000001101100001000010111000001000100001000000001000000000000000001000000000000000001000010000000000000000000000000000000000000000000000000
CC(C)(COP([O-])([O-])=O)[C@@H](O)C(=O)NCCC(=O)N[C@@H](CS)C([O-])=O	N-((R)-4-Phosphopantothenoyl)-L-cysteine	InChI=1S/C12H23N2O9PS/c1-12(2,6-23-24(20,21)22)9(16)10(17)13-4-3-8(15)14-7(5-25)11(18)19/h7,9,16,25H,3-6H2,1-2H3,(H,13,17)(H,14,15)(H,18,19)(H2,20,21,22)/p-3/t7-,9-/m0/s1	00100111111111110111100010111010001110101011000011010011110010101010010100111110000010100000101000001000000000001100011000000000000000000100000000000000000000000000000
CCCCC[C@H](O)\C=C\C=C/C=C/C=C/[C@@H](O)[C@@H](O)CCCC(=O)O	Lipoxin A4	InChI=1S/C20H32O5/c1-2-3-8-12-17(21)13-9-6-4-5-7-10-14-18(22)19(23)15-11-16-20(24)25/h4-7,9-10,13-14,17-19,21-23H,2-3,8,11-12,15-16H2,1H3,(H,24,25)/p-1/b6-4-,7-5+,13-9+,14-10+/t17-,18+,19-/m0/s1	00100011010110100001100000110000001101000001000010111000001000100001000000011000000000000000001000000000000000001000000000000000000000000000000000000000000000000000000
[H][C@]1(OC(O)(C[C@H](O)[C@H]1NC(C)=O)C(O)=O)[C@H](O)[C@H](O)COP(O)(O)=O	N-Acetylneuraminate 9-phosphate	InChI=1S/C11H20NO12P/c1-4(13)12-7-5(14)2-11(19,10(17)18)24-9(7)8(16)6(15)3-23-25(20,21)22/h5-9,14-16,19H,2-3H2,1H3,(H,12,13)(H,17,18)(H2,20,21,22)/t5-,6+,7+,8+,9+,11?/m0/s1	01110111111111111010100100110110011110011011000001000010110010101000110100101100000000000000001001000000000001001100001000010000000000000100000000000000000000000000000
C[C@@H](O)C(=O)SC[C@H](NC(=O)CC[C@H]([NH3+])C([O-])=O)C(=O)NCC([O-])=O	(R)-S-lactoylglutathionate(1-)	InChI=1S/C13H21N3O8S/c1-6(17)13(24)25-5-8(11(21)15-4-10(19)20)16-9(18)3-2-7(14)12(22)23/h6-8,17H,2-5,14H2,1H3,(H,15,21)(H,16,18)(H,19,20)(H,22,23)/p-1/t6-,7+,8+/m1/s1	00100111111111110001100010111010001100100001000011000001101000100010000100111010000011010000001000000000000000001000010000000000000000000000000000000000000000000000000
CC\C=C/C[C@H](O)\C=C\[C@@H]1[C@@H](C\C=C/CCCC(O)=O)[C@@H](O)CC1=O	prostaglandin-d3	InChI=1S/C20H30O5/c1-2-3-6-9-15(21)12-13-17-16(18(22)14-19(17)23)10-7-4-5-8-11-20(24)25/h3-4,6-7,12-13,15-18,21-22H,2,5,8-11,14H2,1H3,(H,24,25)/b6-3-,7-4-,13-12+/t15-,16+,17+,18-/m0/s1	01100011010110101001100100110010001101110001000010001000001000100001001000011100000000000000000000000000000000000000000000000000000000000000000000000000000000000000000
CC\C=C/C[C@H](O)\C=C\[C@H]1[C@H](O)CC(=O)[C@@H]1C\C=C/CCCC(=O)O	Prostaglandin E3	InChI=1S/C20H30O5/c1-2-3-6-9-15(21)12-13-17-16(18(22)14-19(17)23)10-7-4-5-8-11-20(24)25/h3-4,6-7,12-13,15-17,19,21,23H,2,5,8-11,14H2,1H3,(H,24,25)/b6-3-,7-4-,13-12+/t15-,16+,17+,19+/m0/s1	01100011010110101001100100110010001101110001000010001000001000100001001000011100000000000000000000000000000000000000000000000000000000000000000000000000000000000000000
CCCCC[C@H](O)\C=C\[C@@H]1[C@@H](C\C=C/CCCC([O-])=O)[C@@H](O)CC1=O	prostaglandin D2(1-)	InChI=1S/C20H32O5/c1-2-3-6-9-15(21)12-13-17-16(18(22)14-19(17)23)10-7-4-5-8-11-20(24)25/h4,7,12-13,15-18,21-22H,2-3,5-6,8-11,14H2,1H3,(H,24,25)/p-1/b7-4-,13-12+/t15-,16+,17+,18-/m0/s1	01100011010110101001100100110010001101110001000010111000001000100001001000011100000000000000000000000000000000000000010000000000000000000000000000000000000000000000000
C[C@]12C[C@H](O)[C@H]3[C@@H](CCC4=CC(=O)CC[C@]34C)[C@@H]1CC[C@@H]2C(=O)CO	corticosterone	InChI=1S/C21H30O4/c1-20-8-7-13(23)9-12(20)3-4-14-15-5-6-16(18(25)11-22)21(15,2)10-17(24)19(14)20/h9,14-17,19,22,24H,3-8,10-11H2,1-2H3/t14-,15-,16+,17-,19+,20-,21-/m0/s1	01110011010111101101110100110010001101110000000010110010011001100101001000010000000010000010001000001000000000000000100000000000000000000000100000000000000000000000000
[H][C@@]12CC=C3C[C@H](CC[C@]3(C)[C@@]1([H])CC[C@]1(C)C(=O)CC[C@@]21[H])OS([O-])(=O)=O	3beta-hydroxyandrost-5-en-17-one 3-sulfate(1-)	InChI=1S/C19H28O5S/c1-18-9-7-13(24-25(21,22)23)11-12(18)3-4-14-15-5-6-17(20)19(15,2)10-8-16(14)18/h3,13-16H,4-11H2,1-2H3,(H,21,22,23)/p-1/t13-,14-,15-,16-,18-,19-/m0/s1	01110011010010101111110100100010001011111010000010110010001011001101001000000010000000000010010000011000011010010000111000000011000000000000100000000000000000000000000
Cc1ncc(C[n+]2csc(CCOP(O)(=O)OP(O)([O-])=O)c2C)c(N)n1	Thiamine diphosphate	InChI=1S/C12H18N4O7P2S/c1-8-11(3-4-22-25(20,21)23-24(17,18)19)26-7-16(8)6-10-5-14-9(2)15-12(10)13/h5,7H,3-4,6H2,1-2H3,(H4-,13,14,15,17,18,19,20,21)	01111111111101011111101010111111011110101110111010100010011010001010101000011110011101100101000001000100000000000100011100000000101000000100000000000000000000000000000
C[C@]12CCC(=O)C=C1CC[C@H]3[C@@H]4CC[C@H](C(=O)CO)[C@]4(C[C@H](O)[C@H]23)C=O	aldosterone	InChI=1S/C21H28O5/c1-20-7-6-13(24)8-12(20)2-3-14-15-4-5-16(18(26)10-22)21(15,11-23)9-17(25)19(14)20/h8,11,14-17,19,22,25H,2-7,9-10H2,1H3/t14-,15-,16+,17-,19+,20-,21+/m0/s1	01110011010111101001110100110010001101110000000010110010011001100101001000010000000010000010001000001000000000000000100000000000000000000000100000000000000000000000000
CCCCC[C@H](O)\C=C\[C@H]1OC(O)C[C@H](O)[C@@H]1C\C=C/CCCC(=O)O	thromboxane-b2	InChI=1S/C20H34O6/c1-2-3-6-9-15(21)12-13-18-16(17(22)14-20(25)26-18)10-7-4-5-8-11-19(23)24/h4,7,12-13,15-18,20-22,25H,2-3,5-6,8-11,14H2,1H3,(H,23,24)/b7-4-,13-12+/t15-,16-,17-,18+,20?/m0/s1	01110011010110101001100100110100001101110001000010111000001000100001100000011100000000000000000000000000000001000100000000000000000000000000000000000000000000000000000
CC(=O)N[C@H]1[C@H](O)O[C@H](CO)[C@@H](O)[C@@H]1O[C@@H]1OC(=C[C@H](O)[C@H]1O)C(O)=O	hyaluronan biosynthesis, precursor 1	InChI=1S/C14H21NO11/c1-4(17)15-8-11(10(20)7(3-16)24-13(8)23)26-14-9(19)5(18)2-6(25-14)12(21)22/h2,5,7-11,13-14,16,18-20,23H,3H2,1H3,(H,15,17)(H,21,22)/t5-,7+,8+,9+,10+,11+,13+,14-/m0/s1	01110111111111111000110100110110011100011001001001000000110000000001110100111100000010000010001000000000000001001100000000000000000000000000000000000000000000000000000
CCCCC\C=C/C\C=C/C\C=C/C\C=C/CCCC(=O)NCC([O-])=O	N-arachidonoylglycinate	InChI=1S/C22H35NO3/c1-2-3-4-5-6-7-8-9-10-11-12-13-14-15-16-17-18-19-21(24)23-20-22(25)26/h6-7,9-10,12-13,15-16H,2-5,8,11,14,17-20H2,1H3,(H,23,24)(H,25,26)/p-1/b7-6-,10-9-,13-12-,16-15-	00100111111111010001100000000010001001100001000011111001101000100011000100111000000010000000000000000000000000000000010000000000000000000000000000000000000000000000000
CCCCC[C@H](OO)\C=C\[C@H]1[C@H]2C[C@H](OO2)[C@@H]1C\C=C/CCCC(O)=O	prostaglandin-g2	InChI=1S/C20H32O6/c1-2-3-6-9-15(24-23)12-13-17-16(18-14-19(17)26-25-18)10-7-4-5-8-11-20(21)22/h4,7,12-13,15-19,23H,2-3,5-6,8-11,14H2,1H3,(H,21,22)/b7-4-,13-12+/t15-,16+,17+,18-,19+/m0/s1	01110011010110101001100000110100001111101011001010111000001001101001101000011100000100000000000001000000000001000000000000000000000000000000000000000000000000000000000
CCCCC[C@H](O)\C=C\[C@H]1OC(=O)C[C@H](O)[C@@H]1C\C=C/CCCC(=O)O	11-dehydrothromboxane B2	InChI=1S/C20H32O6/c1-2-3-6-9-15(21)12-13-18-16(17(22)14-20(25)26-18)10-7-4-5-8-11-19(23)24/h4,7,12-13,15-18,21-22H,2-3,5-6,8-11,14H2,1H3,(H,23,24)/b7-4-,13-12+/t15-,16-,17-,18+/m0/s1	01110011010110101001100100110110001101110001000010111000001000100001100000011100000000000000000000000000000001000000000000000000000000000000000000000000000000000000000
N[C@@H](CCSC[C@H]1O[C@H]([C@H](O)[C@@H]1O)n2cnc3c(N)ncnc23)C(=O)O	S-Adenosyl-L-homocysteine	InChI=1S/C14H20N6O5S/c15-6(14(23)24)1-2-26-3-7-9(21)10(22)13(25-7)20-5-19-8-11(16)17-4-18-12(8)20/h4-7,9-10,13,21-22H,1-3,15H2,(H,23,24)(H2,16,17,18)/t6-,7+,9+,10+,13+/m0/s1	01111101111111111011100110111101011101010101111011000001100001100100111100111110111100110101001000000100100001001000000000000000100000000000000000000000000000000000000
C1=NC2=C(C(=N1)N)N=CN2C3C(C(C(O3)C[Se]CCC(C(=O)O)N)O)O	Se-Adenosylselenohomocysteine	InChI=1/C14H20N6O5Se/c15-6(14(23)24)1-2-26-3-7-9(21)10(22)13(25-7)20-5-19-8-11(16)17-4-18-12(8)20/h4-7,9-10,13,21-22H,1-3,15H2,(H,23,24)(H2,16,17,18)/t6?,7-,9-,10-,13+/m1/s1	01111101111111111011100110111101011101010101111011000001100001100100111100111100111100110101001000000100100001001000000000000000100000000000000000000000000000000001000
CC(=O)OP(O)(=O)OC[C@H]1O[C@H]([C@H](O)[C@@H]1O)n1cnc2c(N)ncnc12	Acetyl adenylate	InChI=1S/C12H16N5O8P/c1-5(18)25-26(21,22)23-2-6-8(19)9(20)12(24-6)17-4-16-7-10(13)14-3-15-11(7)17/h3-4,6,8-9,12,19-20H,2H2,1H3,(H,21,22)(H2,13,14,15)/t6-,8-,9-,12-/m1/s1	01111111111111111010100110110111011110011111111001000010110011001100111100111100011100110101001001000100100001001000001000000000100000000100000000000000000000000000000
C[C@]12CCC(=O)C=C1CC[C@H]3[C@@H]4CC[C@](O)(C(=O)CO)[C@@]4(C)C[C@H](O)[C@H]23	cortisol	InChI=1S/C21H30O5/c1-19-7-5-13(23)9-12(19)3-4-14-15-6-8-21(26,17(25)11-22)20(15,2)10-16(24)18(14)19/h9,14-16,18,22,24,26H,3-8,10-11H2,1-2H3/t14-,15-,16-,18+,19-,20-,21-/m0/s1	01110011010111101101110100110010001101110000000010110010011001100101001000011100000010000010001000001000000000000100100000000000000000000000100000000000000000000000000
C[C@]12CCC(=O)C=C1CC[C@H]3[C@@H]4CC[C@](O)(C(=O)CO)[C@@]4(C)CC(=O)[C@H]23	cortisone	InChI=1S/C21H28O5/c1-19-7-5-13(23)9-12(19)3-4-14-15-6-8-21(26,17(25)11-22)20(15,2)10-16(24)18(14)19/h9,14-15,18,22,26H,3-8,10-11H2,1-2H3/t14-,15-,18+,19-,20-,21-/m0/s1	01110011010111101101110100110010001101110000000010110010011001100101001000011100000010000010001000001000000000000100100000000000000000000000100000000000000000000000000
NC(=O)[C@@H]1CCCN1C(=O)[C@H](Cc1cnc[nH]1)NC(=O)[C@@H]1CCC(=O)N1	Thyrotropin releasing hormone	InChI=1S/C16H22N6O4/c17-14(24)12-2-1-5-22(12)16(26)11(6-9-7-18-8-19-9)21-15(25)10-3-4-13(23)20-10/h7-8,10-12H,1-6H2,(H2,17,24)(H,18,19)(H,20,23)(H,21,25)/t10-,11-,12-/m0/s1	01101101101111011011100110100110001101110000111011000001100000100010001100111000011100110101000000000100000000001100000000000000000000000000000000000000000000000000000
CCCCCCCCCCCCCCCCCCCCCCCC([O-])=O	lignocerate	InChI=1S/C24H48O2/c1-2-3-4-5-6-7-8-9-10-11-12-13-14-15-16-17-18-19-20-21-22-23-24(25)26/h2-23H2,1H3,(H,25,26)/p-1	00100011010110000001000000000000001001100001000010111000001000000000000000000000000000000000000000000000000000000000010000000000000000000000000000000000000000000000000
O[C@H]1C[C@@H](O[C@@H]1COP(O)(=O)OP(O)(O)=O)n1cnc2c1nc[nH]c2=O	dIDP	InChI=1S/C10H14N4O10P2/c15-5-1-7(14-4-13-8-9(14)11-3-12-10(8)16)23-6(5)2-22-26(20,21)24-25(17,18)19/h3-7,15H,1-2H2,(H,20,21)(H,11,12,16)(H2,17,18,19)/p-3/t5-,6+,7+/m0/s1	01111101111111111010100110110110011111111110111001000111110011101100111100101100010100110101001001000100100001000100001000010000100000000100000000000000000000000000000
CCCCCCCC\C=C/CCCCCCCCCCCCCC([O-])=O	nervonate	InChI=1S/C24H46O2/c1-2-3-4-5-6-7-8-9-10-11-12-13-14-15-16-17-18-19-20-21-22-23-24(25)26/h9-10H,2-8,11-23H2,1H3,(H,25,26)/p-1/b10-9-	00100011010110000001000000000000001001100001000010111000001000000001000000000000000000000000000000000000000000000000010000000000000000000000000000000000000000000000000
CCCCC[C@H](O)\C=C\[C@H]1[C@H](O)C[C@H](O)[C@@H]1CC(=O)CCCCC(=O)O	6-oxo-prostaglandin F1alpha	InChI=1S/C20H34O6/c1-2-3-4-7-14(21)10-11-16-17(19(24)13-18(16)23)12-15(22)8-5-6-9-20(25)26/h10-11,14,16-19,21,23-24H,2-9,12-13H2,1H3,(H,25,26)/b11-10+/t14-,16+,17+,18+,19-/m0/s1	01100011010110101001100100110010001101110001000010111000001000100001001000011100000000000000000000000000000000000100000000000000000000000000000000000000000000000000000
Nc1ncnc2n(cnc12)[C@H]1C[C@H](O)[C@@H](COP([O-])(=O)OP([O-])([O-])=O)O1	dADP	InChI=1S/C10H15N5O9P2/c11-9-8-10(13-3-12-9)15(4-14-8)7-1-5(16)6(23-7)2-22-26(20,21)24-25(17,18)19/h3-7,16H,1-2H2,(H,20,21)(H2,11,12,13)(H2,17,18,19)/p-3/t5-,6+,7+/m0/s1	01111101111101111010100110110111011111111110111001000011110011101100111000101100011100110101001000000100100001000000011000000000100000000100000000000000000000000000000
CC(CCC=C(C)CCC=C(C)CCC=C(C)CCC=C(C)C)CCO	Dolichol, human liver homolog		00100010010101000101000001010000001001100000000010110000011000100001000000010000000010000010100000000000000000000000100000000000000000000000000000000000000000000000000
C[Se+](CC[C@H](N)C(O)=O)C[C@H]1O[C@H]([C@H](O)[C@@H]1O)n1cnc2c(N)ncnc12	Se-Adenosylselenomethionine	InChI=1/C15H22N6O5Se/c1-27(3-2-7(16)15(24)25)4-8-10(22)11(23)14(26-8)21-6-20-9-12(17)18-5-19-13(9)21/h5-8,10-11,14,22-23H,2-4,16H2,1H3,(H2-,17,18,19,24,25)/p+1/t7?,8-,10-,11-,14-,27?/m1/s1	01111111111111111011100110111101011101010101111011110001100001100100111101111100111100110101001000000100100001001000010000000000100000000000000000000000000000000001000
Nc1ncnc2n(cnc12)[C@@H]1O[C@H](COP([O-])(=O)OP([O-])([O-])=O)[C@@H](O)[C@H]1O	ADP(3-)	InChI=1S/C10H15N5O10P2/c11-8-5-9(13-2-12-8)15(3-14-5)10-7(17)6(16)4(24-10)1-23-27(21,22)25-26(18,19)20/h2-4,6-7,10,16-17H,1H2,(H,21,22)(H2,11,12,13)(H2,18,19,20)/p-3/t4-,6-,7-,10-/m1/s1	01111101111101111010100110110111011110011110111001000010110011001100111100111100011100110101001000000100100001001000011000000000100000000100000000000000000000000000000
Nc1ncnc2n(cnc12)[C@@H]1O[C@H](COP([O-])([O-])=O)[C@@H](OP([O-])([O-])=O)[C@H]1O	adenosine 3,5-bismonophosphate(4-)	InChI=1S/C10H15N5O10P2/c11-8-5-9(13-2-12-8)15(3-14-5)10-6(16)7(25-27(20,21)22)4(24-10)1-23-26(17,18)19/h2-4,6-7,10,16H,1H2,(H2,11,12,13)(H2,17,18,19)(H2,20,21,22)/p-4/t4-,6-,7-,10-/m1/s1	01111101111101111010100110110111011110011110111001000010110011001100111100110100011100110101001000000100100001000000011000000000100000000100000000000000000000000000000
Nc1ncnc2c1ncn2[C@@H]3O[C@H](COP(=O)(O)OP(=O)(O)O)[C@@H](O)[C@H]3O	ADP	InChI=1S/C10H15N5O10P2/c11-8-5-9(13-2-12-8)15(3-14-5)10-7(17)6(16)4(24-10)1-23-27(21,22)25-26(18,19)20/h2-4,6-7,10,16-17H,1H2,(H,21,22)(H2,11,12,13)(H2,18,19,20)/t4-,6-,7-,10-/m1/s1	01111101111101111010100110110111011110011110111001000010110011001100111100111100011100110101001001000100100001001100001000010000100000000100000000000000000000000000000
Nc1ncnc2n(cnc12)[C@@H]1O[C@H](COP(O)(=O)O[Se](O)(=O)=O)[C@@H](O)[C@H]1O	Adenylylselenate	InChI=1/C10H14N5O10PSe/c11-8-5-9(13-2-12-8)15(3-14-5)10-7(17)6(16)4(24-10)1-23-26(18,19)25-27(20,21)22/h2-4,6-7,10,16-17H,1H2,(H,18,19)(H2,11,12,13)(H,20,21,22)/t4-,6-,7-,10-/m1/s1	01111101111101111010100110110111011110011110111001000010110011001100111100111100011100110101001001000100100001001100001000000000100000000100000000000000000000000001000
N[C@@H](Cc1cc(I)c(Oc2ccc(OS(=O)(=O)O)c(I)c2)c(I)c1)C(=O)O	Triiodothyronine sulfate	InChI=1S/C15H12I3NO7S/c16-9-6-8(1-2-13(9)26-27(22,23)24)25-14-10(17)3-7(4-11(14)18)5-12(19)15(20)21/h1-4,6,12H,5,19H2,(H,20,21)(H,22,23,24)/t12-/m0/s1	01111101111110111010111100110010100110011111000000000111000110101000000100001011001000000000010001010000011010011000001000000011000000000001000000000000000000000000000
O[C@H]1[C@H](O)[C@@H](O)[C@H](OP([O-])(=O)OC[C@@H](COC([*])=O)OC([*])=O)[C@H](O)[C@@H]1O	1-phosphatidyl-1D-myo-inositol(1-)		01110001010111101010100100111010001110011011000000000010010010001000000000000100000000000000001000000000000000001100011000000000000000000100000000000000000000000000000
Cc1cc2nc3c(nc(=O)[nH]c3=O)n(C[C@H](O)[C@H](O)[C@H](O)CO)c2cc1C	Riboflavin		01111111111111111110111110111110001100110000111001000100110011100110110100111100010010110101001000000100000000001100000000000000110000000000000000000000000000000000000
O[C@@H]1[C@@H](COP([O-])(=O)OP([O-])([O-])=O)O[C@H]([C@@H]1O)n1cnc2c1nc[nH]c2=O	IDP(3-)	InChI=1S/C10H14N4O11P2/c15-6-4(1-23-27(21,22)25-26(18,19)20)24-10(7(6)16)14-3-13-5-8(14)11-2-12-9(5)17/h2-4,6-7,10,15-16H,1H2,(H,21,22)(H,11,12,17)(H2,18,19,20)/p-3/t4-,6-,7-,10-/m1/s1	01111101111111111010100110110110011110011110111001000110110011001100111100111100010100110101001000000100100001001000011000000000100000000100000000000000000000000000000
[H]C(CO)(CO)OC(=O)CCC\C=C/C\C=C/C\C=C/C\C=C/CCCCC	2-Arachidonoylglycerol	InChI=1S/C23H38O4/c1-2-3-4-5-6-7-8-9-10-11-12-13-14-15-16-17-18-19-23(26)27-22(20-24)21-25/h6-7,9-10,12-13,15-16,22,24-25H,2-5,8,11,14,17-21H2,1H3/b7-6-,10-9-,13-12-,16-15-	00100011010111100001100000111000001101101001000010111000011000000001000000001100000010000000001000000000000000000100000000000000000000000000000000000000000000000000000
CC(=O)[C@H]1CC[C@H]2[C@@H]3CC=C4C[C@H](CC[C@]4(C)[C@H]3CC[C@]12C)OS(=O)(=O)O	pregnenolone sulfate	InChI=1S/C21H32O5S/c1-13(22)17-6-7-18-16-5-4-14-12-15(26-27(23,24)25)8-10-20(14,2)19(16)9-11-21(17,18)3/h4,15-19H,5-12H2,1-3H3,(H,23,24,25)/t15-,16-,17+,18-,19-,20-,21+/m0/s1	01110011010010101111110101110010001011111010000010110010001011001101001000010010000000000010010001011000011010010000101000000011000000000000100000000000000000000000000
C[C@H](CCC(=O)[O-])[C@H]1CC[C@H]2[C@@H]3CC[C@@H]4C[C@H](O)CC[C@]4(C)[C@H]3CC[C@]12C	lithocholate	InChI=1S/C24H40O3/c1-15(4-9-22(26)27)19-7-8-20-18-6-5-16-14-17(25)10-12-23(16,2)21(18)11-13-24(19,20)3/h15-21,25H,4-14H2,1-3H3,(H,26,27)/p-1/t15-,16-,17-,18+,19-,20+,21+,23+,24-/m1/s1	01110011010110101101110101010000001001110001000010110010001001100100001000011000000000000000000000001000000000000000010000000000000000000000000000000000000000000000000
C[S+](CC[C@H](N)C(=O)O)C[C@H]1O[C@H]([C@H](O)[C@@H]1O)n2cnc3c(N)ncnc23	S-Adenosyl-L-methionine	InChI=1S/C15H22N6O5S/c1-27(3-2-7(16)15(24)25)4-8-10(22)11(23)14(26-8)21-6-20-9-12(17)18-5-19-13(9)21/h5-8,10-11,14,22-23H,2-4,16H2,1H3,(H2-,17,18,19,24,25)/p+1/t7-,8+,10+,11+,14+,27?/m0/s1	01111111111111111011100110111101011101010101111011110001100001100100111101111110111100110101001000000100110001001000010000000000100000000000000000000000000000000000000
Nc1nc2n(cnc2c(=O)[nH]1)[C@H]1C[C@H](O)[C@@H](COP([O-])(=O)OP([O-])([O-])=O)O1	dGDP	InChI=1S/C10H15N5O10P2/c11-10-13-8-7(9(17)14-10)12-3-15(8)6-1-4(16)5(24-6)2-23-27(21,22)25-26(18,19)20/h3-6,16H,1-2H2,(H,21,22)(H2,18,19,20)(H3,11,13,14,17)/p-3/t4-,5+,6+/m0/s1	01111101111111111010100110110111011111111110111001000111110011101100111100101100011100110101001000000100100001000000011000010000100000000100010000000000000000000000000
CCC(=O)OP(O)(=O)OC[C@H]1O[C@H]([C@H](O)[C@@H]1O)n1cnc2c(N)ncnc12	Propinol adenylate		01111111111111111010100110110111011110011111111001001010110011001100111100111100011100110101001001000100100001001000001000000000100000000100000000000000000000000000000
C(C1C(C(C(C(O1)O)O)O)OC2C(C(C(C(O2)COP(=O)(O)O)O)O)O)O	Lactose-6P		01110001010101101010110100111100001110011011001000000010010010001000100000011100000010000000001001000000000001001100001000010000000000000100000000000000000000000000000
C1=CN(C(=O)N=C1N)C2C(C(C(O2)COP(=O)(O)OP(=O)(CCN)O)O)O	CMP-2-aminoethylphosphonate	InChI=1/C11H20N4O10P2/c12-2-4-26(19,20)25-27(21,22)23-5-6-8(16)9(17)10(24-6)15-3-1-7(13)14-11(15)18/h1,3,6,8-10,16-17H,2,4-5,12H2,(H,19,20)(H,21,22)(H2,13,14,18)/t6-,8-,9-,10-/m1/s1	01111101111111111011101110111111011110011010111011000111110010101010111100111100011110100101001001000100100001001100001000000000110000000100000000000000000000000000000
Nc1ncnc2n(cnc12)[C@@H]1O[C@H](COP([O-])(=O)OS([O-])(=O)=O)[C@@H](O)[C@H]1O	5-adenylyl sulfate(2-)	InChI=1S/C10H14N5O10PS/c11-8-5-9(13-2-12-8)15(3-14-5)10-7(17)6(16)4(24-10)1-23-26(18,19)25-27(20,21)22/h2-4,6-7,10,16-17H,1H2,(H,18,19)(H2,11,12,13)(H,20,21,22)/p-2/t4-,6-,7-,10-/m1/s1	01111101111101111010100110110111011110011110111001000010110011001100111100111110011100110101011000010100111011011000011000000011100000000100000000000000000000000000000
O[C@H]1[C@@H](O)[C@@H](OP([O-])([O-])=O)[C@H](OP([O-])([O-])=O)[C@@H](OP([O-])([O-])=O)[C@@H]1OP([O-])([O-])=O	1D-myo-inositol 1,4,5,6-tetrakisphosphate(8-)	InChI=1S/C6H16O18P4/c7-1-2(8)4(22-26(12,13)14)6(24-28(18,19)20)5(23-27(15,16)17)3(1)21-25(9,10)11/h1-8H,(H2,9,10,11)(H2,12,13,14)(H2,15,16,17)(H2,18,19,20)/p-8/t1-,2+,3-,4-,5+,6+/m1/s1	01110001010000101010100100110010000110011010000000000010000010001000000000000100000000000000001000000000000000001000011000000000000000000100000000000000000000000000000
C[C@H](CCC=C(C)C)[C@H]1CC[C@H]2[C@@H]3CC=C4C[C@@H](O)CC[C@]4(C)[C@H]3CC[C@]12C	desmosterol	InChI=1S/C27H44O/c1-18(2)7-6-8-19(3)23-11-12-24-22-10-9-20-17-21(28)13-15-26(20,4)25(22)14-16-27(23,24)5/h7,9,19,21-25,28H,6,8,10-17H2,1-5H3/t19-,21+,22+,23-,24+,25+,26+,27-/m1/s1	01110010010100101101010101010000001001110000000010110010001001100101001000001000000000000010100000001000000000000000100000000000000000000000100000000000000000000000000
Nc1ccn([C@@H]2O[C@H](COP([O-])(=O)OP([O-])(=O)OCC[NH3+])[C@@H](O)[C@H]2O)c(=O)n1	CDP-ethanolamine(1-)	InChI=1S/C11H20N4O11P2/c12-2-4-23-27(19,20)26-28(21,22)24-5-6-8(16)9(17)10(25-6)15-3-1-7(13)14-11(15)18/h1,3,6,8-10,16-17H,2,4-5,12H2,(H,19,20)(H,21,22)(H2,13,14,18)/p-1/t6-,8-,9-,10-/m1/s1	01111101111111111011101110111111011110011010111011000111110010101010111100111100011110100101001000000100100001001000011000000000110000000100000000000000000000000000000
[H][C@@]12C[C@H](O)CC[C@]1(C)[C@@]1([H])CC[C@]3(C)[C@]([H])(CC[C@@]3([H])[C@]1([H])[C@H](O)C2)[C@H](C)CCC([O-])=O	chenodeoxycholate	InChI=1S/C24H40O4/c1-14(4-7-21(27)28)17-5-6-18-22-19(9-11-24(17,18)3)23(2)10-8-16(25)12-15(23)13-20(22)26/h14-20,22,25-26H,4-13H2,1-3H3,(H,27,28)/p-1/t14-,15+,16-,17-,18+,19+,20-,22+,23+,24-/m1/s1	01110011010110101101110101110000001101110001000010110010001001100100001000011000000000000000000000001000000000000000010000000000000000000000000000000000000000000000000
[H][C@]12CC[C@@]3([H])[C@]4([H])CC[C@]([H])([C@H](C)CCC([O-])=O)[C@@]4(C)[C@@H](O)C[C@]3([H])[C@@]1(C)CC[C@@H](O)C2	deoxycholate	InChI=1S/C24H40O4/c1-14(4-9-22(27)28)18-7-8-19-17-6-5-15-12-16(25)10-11-23(15,2)20(17)13-21(26)24(18,19)3/h14-21,25-26H,4-13H2,1-3H3,(H,27,28)/p-1/t14-,15-,16-,17+,18-,19+,20+,21+,23+,24-/m1/s1	01110011010110101101110101110000001101110001000010110010001001100100001000011000000000000000000000001000000000000000010000000000000000000000000000000000000000000000000
[H][C@@]12CC=C3[C@]4([H])CC[C@]([H])([C@H](C)CCCC(C)C)[C@@]4(C)CC[C@]3([H])[C@@]1(C)CC[C@H](O)C2	5alpha-cholest-7-en-3beta-ol	InChI=1S/C27H46O/c1-18(2)7-6-8-19(3)23-11-12-24-22-10-9-20-17-21(28)13-15-26(20,4)25(22)14-16-27(23,24)5/h10,18-21,23-25,28H,6-9,11-17H2,1-5H3/t19-,20+,21+,23-,24+,25+,26+,27-/m1/s1	01110010010100101101010101010000001001110000000010110010001001100101001000011000000000000010100000001000000000000000100000000000000000000000100000000000000000000000000
[H][C@@]1(CC[C@@]2([H])C3=CC=C4C[C@@H](O)CC[C@]4(C)[C@@]3([H])CC[C@]12C)[C@H](C)CCC=C(C)C	7-dehydrodesmosterol	InChI=1S/C27H42O/c1-18(2)7-6-8-19(3)23-11-12-24-22-10-9-20-17-21(28)13-15-26(20,4)25(22)14-16-27(23,24)5/h7,9-10,19,21,23-25,28H,6,8,11-17H2,1-5H3/t19-,21+,23-,24+,25+,26+,27-/m1/s1	01110010010100101101010101010000001001110000000010110010001001100101001000001000000000000010100000001000000000000000100000000000000000000000100000000000000000000000000
O[C@H]1[C@@H](O)[C@H](OP([O-])([O-])=O)[C@@H](OP([O-])([O-])=O)[C@H](OP([O-])([O-])=O)[C@H]1OP([O-])([O-])=O	1D-myo-inositol 3,4,5,6-tetrakisphosphate(8-)	InChI=1S/C6H16O18P4/c7-1-2(8)4(22-26(12,13)14)6(24-28(18,19)20)5(23-27(15,16)17)3(1)21-25(9,10)11/h1-8H,(H2,9,10,11)(H2,12,13,14)(H2,15,16,17)(H2,18,19,20)/p-8/t1-,2+,3-,4-,5+,6+/m0/s1	01110001010000101010100100110010000110011010000000000010000010001000000000000100000000000000001000000000000000001000011000000000000000000100000000000000000000000000000
CC(C)CCC[C@@H](C)[C@H]1CC[C@H]2\C(=C\C=C/3\C[C@@H](O)CCC3=C)\CCC[C@]12C	calciol	InChI=1S/C27H44O/c1-19(2)8-6-9-21(4)25-15-16-26-22(10-7-17-27(25,26)5)12-13-23-18-24(28)14-11-20(23)3/h12-13,19,21,24-26,28H,3,6-11,14-18H2,1-2,4-5H3/b22-12+,23-13-/t21-,24+,25-,26+,27-/m1/s1	01110010010100101101010101010000001001110000000010110010001001100101001000001000000000000010100000001000000000000000100000000000000010000000000000000000000000000000000
[H][C@@]12CC=C3[C@]4([H])CC[C@]([H])([C@H](C)CCC=C(C)C)[C@@]4(C)CC[C@]3([H])[C@@]1(C)CC[C@H](O)C2	5alpha-cholesta-7,24-dien-3beta-ol	InChI=1S/C27H44O/c1-18(2)7-6-8-19(3)23-11-12-24-22-10-9-20-17-21(28)13-15-26(20,4)25(22)14-16-27(23,24)5/h7,10,19-21,23-25,28H,6,8-9,11-17H2,1-5H3/t19-,20+,21+,23-,24+,25+,26+,27-/m1/s1	01110010010100101101010101010000001001110000000010110010001001100101001000011000000000000010100000001000000000000000100000000000000000000000100000000000000000000000000
CCCCCCCCCCCCCCCC(=O)O[C@@H](CC(=O)[O-])C[N+](C)(C)C	L-palmitoylcarnitine	InChI=1S/C23H45NO4/c1-5-6-7-8-9-10-11-12-13-14-15-16-17-18-23(27)28-21(19-22(25)26)20-24(2,3)4/h21H,5-20H2,1-4H3/t21-/m0/s1	00100111110111100111100001100010001001101001100010111010001000000010000101000100110000000000100000000000000000000000010000000000000000001000000000000000000000000000000
CC(C)CCC[C@@H](C)[C@H]1CC[C@H]2C3=CC=C4C[C@@H](O)CC[C@]4(C)[C@H]3CC[C@]12C	cholesta-5,7-dien-3beta-ol	InChI=1S/C27H44O/c1-18(2)7-6-8-19(3)23-11-12-24-22-10-9-20-17-21(28)13-15-26(20,4)25(22)14-16-27(23,24)5/h9-10,18-19,21,23-25,28H,6-8,11-17H2,1-5H3/t19-,21+,23-,24+,25+,26+,27-/m1/s1	01110010010100101101010101010000001001110000000010110010001001100101001000001000000000000010100000001000000000000000100000000000000000000000100000000000000000000000000
O[C@H]1[C@@H](OP([O-])([O-])=O)[C@H](O)[C@@H](OP([O-])([O-])=O)[C@H](OP([O-])([O-])=O)[C@H]1OP([O-])([O-])=O	1D-myo-inositol 1,3,4,5-tetrakisphosphate(8-)	InChI=1S/C6H16O18P4/c7-1-3(21-25(9,10)11)2(8)5(23-27(15,16)17)6(24-28(18,19)20)4(1)22-26(12,13)14/h1-8H,(H2,9,10,11)(H2,12,13,14)(H2,15,16,17)(H2,18,19,20)/p-8/t1-,2-,3-,4+,5-,6-/m0/s1	01110001010000101010100100110010000110011010000000000010000010001000000000000100000000000000001000000000000000000100011000000000000000000100000000000000000000000000000
[H][C@@]12CCC3=C(CC[C@]4(C)[C@]([H])(CC[C@@]34[H])[C@H](C)CCC=C(C)C)[C@@]1(C)CCC(=O)C2	zymosterol intermediate 2	InChI=1S/C27H42O/c1-18(2)7-6-8-19(3)23-11-12-24-22-10-9-20-17-21(28)13-15-26(20,4)25(22)14-16-27(23,24)5/h7,19-20,23-24H,6,8-17H2,1-5H3/t19-,20+,23-,24+,26+,27-/m1/s1	01110010000110101101010101000000001001110000000010110010001001000101001000000000000000000010100000001000000000000000100000000000000000000000100000000000000000000000000
CCCCCCCCCCCCCCCCCCCCCCCCCC([O-])=O	cerotate	InChI=1S/C26H52O2/c1-2-3-4-5-6-7-8-9-10-11-12-13-14-15-16-17-18-19-20-21-22-23-24-25-26(27)28/h2-25H2,1H3,(H,27,28)/p-1	00100011010110000001000000000000001001100001000010111000001000000000000000000000000000000000000000000000000000000000010000000000000000000000000000000000000000000000000
O[C@H]1[C@H](OP([O-])([O-])=O)[C@@H](OP([O-])([O-])=O)[C@@H](O)[C@@H](OP([O-])([O-])=O)[C@@H]1OP([O-])([O-])=O	myo-inositol 1,3,4,6-tetrakisphosphate(8-)	InChI=1S/C6H16O18P4/c7-1-3(21-25(9,10)11)5(23-27(15,16)17)2(8)6(24-28(18,19)20)4(1)22-26(12,13)14/h1-8H,(H2,9,10,11)(H2,12,13,14)(H2,15,16,17)(H2,18,19,20)/p-8/t1-,2+,3-,4+,5-,6+	01110001010000101010100100110010000110011010000000000010000010001000000000000100000000000000001000000000000000000000011000000000000000000100000000000000000000000000000
NC1=NC(=O)N(C=C1)[C@H]2C[C@H](O)[C@@H](COP(=O)(O)OP(=O)(O)OP(=O)(O)O)O2	dCTP	InChI=1S/C9H16N3O13P3/c10-7-1-2-12(9(14)11-7)8-3-5(13)6(23-8)4-22-27(18,19)25-28(20,21)24-26(15,16)17/h1-2,5-6,8,13H,3-4H2,(H,18,19)(H,20,21)(H2,10,11,14)(H2,15,16,17)/t5-,6+,8+/m0/s1	01111101111111111010101110110111011111111010111001000111110010101000111000101100011100100101001001000100100001000100001000010000110000000100000000000000000000000000000
[H][C@@]12CCC3=C(CC[C@]4(C)[C@]([H])(CC[C@@]34[H])[C@H](C)CCC=C(C)C)[C@@]1(C)CC[C@H](O)C2	zymosterol	InChI=1S/C27H44O/c1-18(2)7-6-8-19(3)23-11-12-24-22-10-9-20-17-21(28)13-15-26(20,4)25(22)14-16-27(23,24)5/h7,19-21,23-24,28H,6,8-17H2,1-5H3/t19-,20+,21+,23-,24+,26+,27-/m1/s1	01110010010100101101010101010000001001110000000010110010001001100101001000011000000000000010100000001000000000000000100000000000000000000000100000000000000000000000000
O[C@H]1C[C@@H](O[C@@H]1COP(=O)(O)OP(=O)(O)OP(=O)(O)O)N2C=CC(=O)NC2=O	dUTP	InChI=1S/C9H15N2O14P3/c12-5-3-8(11-2-1-7(13)10-9(11)14)23-6(5)4-22-27(18,19)25-28(20,21)24-26(15,16)17/h1-2,5-6,8,12H,3-4H2,(H,18,19)(H,20,21)(H,10,13,14)(H2,15,16,17)/t5-,6+,8+/m0/s1	01111101111111111010101110110110011111111010111001000111110010101000111000111100010100100101001001000100100001000100001000010000010000000100000000000000000000000000000
Nc1nc2n(cnc2c(=O)[nH]1)[C@@H]1O[C@H](COP([O-])(=O)OP([O-])([O-])=O)[C@@H](O)[C@H]1O	GDP	InChI=1S/C10H15N5O11P2/c11-10-13-7-4(8(18)14-10)12-2-15(7)9-6(17)5(16)3(25-9)1-24-28(22,23)26-27(19,20)21/h2-3,5-6,9,16-17H,1H2,(H,22,23)(H2,19,20,21)(H3,11,13,14,18)/p-3/t3-,5-,6-,9-/m1/s1	01111101111111111010100110110111011110011110111001000110110011001100111100111100011100110101001000000100100001001000011000010000100000000100010000000000000000000000000
CC(C)CCC[C@@H](C)[C@H]1CC[C@H]2[C@@H]3CC=C4C[C@@H](O)CC[C@]4(C)[C@H]3CC[C@]12C	cholesterol	InChI=1S/C27H46O/c1-18(2)7-6-8-19(3)23-11-12-24-22-10-9-20-17-21(28)13-15-26(20,4)25(22)14-16-27(23,24)5/h9,18-19,21-25,28H,6-8,10-17H2,1-5H3/t19-,21+,22+,23-,24+,25+,26+,27-/m1/s1	01110010010100101101010101010000001001110000000010110010001001100101001000001000000000000010100000001000000000000000100000000000000000000000100000000000000000000000000
[H][C@@]12CCC3=C(CC[C@]4(C)[C@]([H])(CC[C@@]34[H])[C@H](C)CCCC(C)C)[C@@]1(C)CC[C@H](O)C2	5alpha-cholest-8-en-3beta-ol	InChI=1S/C27H46O/c1-18(2)7-6-8-19(3)23-11-12-24-22-10-9-20-17-21(28)13-15-26(20,4)25(22)14-16-27(23,24)5/h18-21,23-24,28H,6-17H2,1-5H3/t19-,20+,21+,23-,24+,26+,27-/m1/s1	01110010010100101101010101010000001001110000000010110010001001100101001000011000000000000010100000001000000000000000100000000000000000000000100000000000000000000000000
CCCCCCCCCCCCC\C=C\[C@@H](O)[C@H](COP([O-])([O-])=O)NC([*])=O	ceramide 1-phosphate(2-)		00100111111111110011100000110010000111101010000011111011111010101001000100011100000000000000000000000000000000001000011000000000000000000100000000000000000000000000000
CC(C)=CCC\C(C)=C\CC\C(C)=C\CC\C(C)=C\COP([O-])(=O)OP([O-])([O-])=O	2-trans,6-trans,10-trans-geranylgeranyl diphosphate(3-)	InChI=1S/C20H36O7P2/c1-17(2)9-6-10-18(3)11-7-12-19(4)13-8-14-20(5)15-16-26-29(24,25)27-28(21,22)23/h9,11,13,15H,6-8,10,12,14,16H2,1-5H3,(H,24,25)(H2,21,22,23)/p-3/b18-11+,19-13+,20-15+	00100011010101000111100001100010000011101010000010110010011010001001000000000100000000000010100000000000000000000000111000000000000000000100000000000000000000000000000
[H][C@@]1(CC[C@@]2([H])[C@]3([H])[C@H](O)CC4=CC(=O)CC[C@]4(C)[C@@]3([H])CC[C@]12C)[C@H](C)CCCC(C)C	7alpha-hydroxycholest-4-en-3-one	InChI=1S/C27H44O2/c1-17(2)7-6-8-18(3)21-9-10-22-25-23(12-14-27(21,22)5)26(4)13-11-20(28)15-19(26)16-24(25)29/h15,17-18,21-25,29H,6-14,16H2,1-5H3/t18-,21-,22+,23+,24-,25+,26+,27-/m1/s1	01110011010110101101010101010000001001110000000010110010001001100101001000010000000000000010100000001000000000000000100000000000000000000000100000000000000000000000000
[H][C@@]12CCC3=C(CC[C@]4(C)[C@]([H])(CC[C@@]34[H])[C@H](C)CCC=C(C)C)[C@@]1(C)CCC(=O)C2C	3-Keto-4-methylzymosterol	InChI=1S/C28H44O/c1-18(2)8-7-9-19(3)22-12-13-24-21-10-11-23-20(4)26(29)15-17-28(23,6)25(21)14-16-27(22,24)5/h8,19-20,22-24H,7,9-17H2,1-6H3/t19-,20?,22-,23+,24+,27-,28+/m1/s1	01110010000110101101010101000000001001110000000010110010001001000101001000000000000000000010100000001000000000000000100000000000000000000000100000000000000000000000000
C[C@H](CCCC(C)(C)O)[C@H]1CC[C@H]2[C@@H]3CC=C4C[C@@H](O)CC[C@]4(C)[C@H]3CC[C@]12C	25-hydroxycholesterol	InChI=1S/C27H46O2/c1-18(7-6-14-25(2,3)29)22-10-11-23-21-9-8-19-17-20(28)12-15-26(19,4)24(21)13-16-27(22,23)5/h8,18,20-24,28-29H,6-7,9-17H2,1-5H3/t18-,20+,21+,22-,23+,24+,26+,27-/m1/s1	01110011010100101101010101010000001101110000000010110010001001100101001000011000000000000010100000001000000000000000100000000000000000000000100000000000000000000000000
[H][C@@]1(CC[C@@]2([H])[C@]3([H])CC=C4C[C@@H](O)CC[C@]4(C)[C@@]3([H])CC[C@]12C)[C@H](C)CCCC(C)CO	26-hydroxycholesterol	InChI=1S/C27H46O2/c1-18(17-28)6-5-7-19(2)23-10-11-24-22-9-8-20-16-21(29)12-14-26(20,3)25(22)13-15-27(23,24)4/h8,18-19,21-25,28-29H,5-7,9-17H2,1-4H3/t18?,19-,21+,22+,23-,24+,25+,26+,27-/m1/s1	01110011010101101101010101010000001101110000000010110010011001100101001000011000000010000010000000001000000000000000100000000000000000000000100000000000000000000000000
[H][C@@]12C[C@H](O)CC[C@]1(C)[C@@]1([H])C[C@H](O)[C@]3(C)[C@]([H])(CC[C@@]3([H])[C@]1([H])[C@H](O)C2)[C@H](C)CCC([O-])=O	Cholate	InChI=1S/C24H40O5/c1-13(4-7-21(28)29)16-5-6-17-22-18(12-20(27)24(16,17)3)23(2)9-8-15(25)10-14(23)11-19(22)26/h13-20,22,25-27H,4-12H2,1-3H3,(H,28,29)/p-1/t13-,14+,15-,16-,17+,18+,19-,20+,22+,23+,24-/m1/s1	01110011010110101101110101110000001101110001000010110010001001100100001000011000000000000000000000001000000000000000010000000000000000000000000000000000000000000000000
[H]C(CCCCCCCC)=C([H])CCCCCCCC(=O)OCC(O)COP(O)(O)=O	lysophosphatidic acid		00100011010111100011100000111010001111101011000010111010011010101001000000001100000000000000001001000000000000000000001000010000000000000100000000000000000000000000000
CC(C)CCC[C@](C)(O)[C@H]1CC[C@H]2[C@@H]3CC=C4C[C@@H](O)CC[C@]4(C)[C@H]3CC[C@]12C	20-hydroxycholesterol	InChI=1S/C27H46O2/c1-18(2)7-6-14-27(5,29)24-11-10-22-21-9-8-19-17-20(28)12-15-25(19,3)23(21)13-16-26(22,24)4/h8,18,20-24,28-29H,6-7,9-17H2,1-5H3/t20-,21-,22-,23-,24-,25-,26-,27-/m0/s1	01110011010100101101010101010000001101110000000010110010001001100101001000011000000000000010100000001000000000000000100000000000000000000000100000000000000000000000000
Nc1ccn([C@@H]2O[C@H](COP([O-])(=O)OP([O-])(=O)OP([O-])([O-])=O)[C@@H](O)[C@H]2O)c(=O)n1	CTP	InChI=1S/C9H16N3O14P3/c10-5-1-2-12(9(15)11-5)8-7(14)6(13)4(24-8)3-23-28(19,20)26-29(21,22)25-27(16,17)18/h1-2,4,6-8,13-14H,3H2,(H,19,20)(H,21,22)(H2,10,11,15)(H2,16,17,18)/p-4/t4-,6-,7-,8-/m1/s1	01111101111111111010101110110111011110011010111001000110110010001000111100111100011100100101001000000100100001001000011000000000110000000100000000000000000000000000000
Cc1cn([C@H]2C[C@H](O)[C@@H](COP([O-])(=O)OP([O-])(=O)OP([O-])([O-])=O)O2)c(=O)[nH]c1=O	dTTP	InChI=1S/C10H17N2O14P3/c1-5-3-12(10(15)11-9(5)14)8-2-6(13)7(24-8)4-23-28(19,20)26-29(21,22)25-27(16,17)18/h3,6-8,13H,2,4H2,1H3,(H,19,20)(H,21,22)(H,11,14,15)(H2,16,17,18)/p-4/t6-,7+,8+/m0/s1	01111111111111111010101110110110011111111010111001000111110010101000111000111100010100100101001000000100100001000000011000000000010000000100000000000000000000000000000
CC(C)[C@@H](C)\C=C\[C@@H](C)[C@H]1CC[C@H]2\C(=C\C=C/3\C[C@@H](O)CCC3=C)\CCC[C@]12C	vitamin D2	InChI=1S/C28H44O/c1-19(2)20(3)9-10-22(5)26-15-16-27-23(8-7-17-28(26,27)6)12-13-24-18-25(29)14-11-21(24)4/h9-10,12-13,19-20,22,25-27,29H,4,7-8,11,14-18H2,1-3,5-6H3/b10-9+,23-12+,24-13-/t20-,22+,25-,26+,27-,28+/m0/s1	01110010010000101101010101010000001001110000000010110010001001100101001000001000000000000010100000001000000000000000100000000000000010000000000000000000000000000000000
[H][C@@]12CCC3=C(CC[C@]4(C)[C@]([H])(CC[C@@]34[H])[C@H](C)CCC=C(C)C)[C@@]1(C)CC[C@H](O)[C@H]2C	4alpha-Methylzymosterol	InChI=1S/C28H46O/c1-18(2)8-7-9-19(3)22-12-13-24-21-10-11-23-20(4)26(29)15-17-28(23,6)25(21)14-16-27(22,24)5/h8,19-20,22-24,26,29H,7,9-17H2,1-6H3/t19-,20+,22-,23+,24+,26+,27-,28+/m1/s1	01110010010100101101010101010000001001110000000010110010001001100101001000011000000000000010100000001000000000000000100000000000000000000000100000000000000000000000000
[H][C@]12C[C@@H](O)[C@]3([H])[C@]([H])(CC[C@]4(C)[C@]([H])(CC[C@@]34[H])[C@H](C)CCCC(C)C)[C@@]1(C)CCC(=O)C2	7alpha-hydroxy-5beta-cholestan-3-one	InChI=1S/C27H46O2/c1-17(2)7-6-8-18(3)21-9-10-22-25-23(12-14-27(21,22)5)26(4)13-11-20(28)15-19(26)16-24(25)29/h17-19,21-25,29H,6-16H2,1-5H3/t18-,19+,21-,22+,23+,24-,25+,26+,27-/m1/s1	01110011010110101101010101010000001001110000000010110010001001100100001000010000000000000000100000001000000000000000000000000000000000000000000000000000000000000000000
[H][C@@]12C[C@H](O)CC[C@]1(C)[C@@]1([H])CC[C@]3(C)[C@]([H])(CC[C@@]3([H])[C@]1([H])[C@H](O)C2)[C@H](C)CCCC(C)C	5beta-cholestane-3alpha,7alpha-diol	InChI=1S/C27H48O2/c1-17(2)7-6-8-18(3)21-9-10-22-25-23(12-14-27(21,22)5)26(4)13-11-20(28)15-19(26)16-24(25)29/h17-25,28-29H,6-16H2,1-5H3/t18-,19+,20-,21-,22+,23+,24-,25+,26+,27-/m1/s1	01110011010100101101010101010000001101110000000010110010001001100100001000011000000000000000100000001000000000000000000000000000000000000000000000000000000000000000000
CC(C)[C@@H](O)CC[C@@H](C)[C@H]1CC[C@H]2[C@@H]3CC=C4C[C@@H](O)CC[C@]4(C)[C@H]3CC[C@]12C	(24S)-24-hydroxycholesterol	InChI=1S/C27H46O2/c1-17(2)25(29)11-6-18(3)22-9-10-23-21-8-7-19-16-20(28)12-14-26(19,4)24(21)13-15-27(22,23)5/h7,17-18,20-25,28-29H,6,8-16H2,1-5H3/t18-,20+,21+,22-,23+,24+,25+,26+,27-/m1/s1	01110011010100101101010101010000001101110000000010110010001001100101001000001000000000000010100000001000000000000000100000000000000000000000100000000000000000000000000
C[C@H](CCCC(C)(C)O)[C@H]1CC[C@H]2\C(=C\C=C/3\C[C@@H](O)CCC3=C)\CCC[C@]12C	calcidiol	InChI=1S/C27H44O2/c1-19-10-13-23(28)18-22(19)12-11-21-9-7-17-27(5)24(14-15-25(21)27)20(2)8-6-16-26(3,4)29/h11-12,20,23-25,28-29H,1,6-10,13-18H2,2-5H3/b21-11+,22-12-/t20-,23+,24-,25+,27-/m1/s1	01110011010100101101010101010000001101110000000010110010001001100101001000011000000000000010100000001000000000000000100000000000000010000000000000000000000000000000000
CC(=O)N[C@H]1C(O)O[C@H](CO)[C@@H](O[C@@H]2O[C@H](CO)[C@@H](O)[C@H](O)[C@H]2NC(=O)C)[C@@H]1O	Chitobiose	InChI=1S/C16H28N2O11/c1-5(21)17-9-13(25)14(8(4-20)27-15(9)26)29-16-10(18-6(2)22)12(24)11(23)7(3-19)28-16/h7-16,19-20,23-26H,3-4H2,1-2H3,(H,17,21)(H,18,22)/t7-,8-,9-,10-,11-,12-,13-,14-,15?,16+/m1/s1	01110111111111111100110110111110011100011001001001000000110000000000110100111100000010000000001000000000000001001100000000000000000000000000000000000000000000000000000
C1CCOC(C1)N2C=NC3=C2N(C(=S)N(C3=O)C4=CC=CC=C4)C5=CC=CC=C5	docosanedioicacid		01111101111011001011011110000101011001110100111011000101110011000100111100100010010101110101010000000110100101000000000100000000100000000000000000000000000000000000000
O[C@@H]1[C@@H](COP([O-])(=O)OP([O-])(=O)OP([O-])([O-])=O)O[C@H]([C@@H]1O)n1ccc(=O)[nH]c1=O	UTP	InChI=1S/C9H15N2O15P3/c12-5-1-2-11(9(15)10-5)8-7(14)6(13)4(24-8)3-23-28(19,20)26-29(21,22)25-27(16,17)18/h1-2,4,6-8,13-14H,3H2,(H,19,20)(H,21,22)(H,10,12,15)(H2,16,17,18)/p-4/t4-,6-,7-,8-/m1/s1	01111101111111111010101110110110011110011010111001000110110010001000111100111100010100100101001000000100100001001000011000000000010000000100000000000000000000000000000
Nc1ncnc2n(cnc12)[C@H]1C[C@H](O)[C@@H](COP([O-])(=O)OP([O-])(=O)OP([O-])([O-])=O)O1	dATP	InChI=1S/C10H16N5O12P3/c11-9-8-10(13-3-12-9)15(4-14-8)7-1-5(16)6(25-7)2-24-29(20,21)27-30(22,23)26-28(17,18)19/h3-7,16H,1-2H2,(H,20,21)(H,22,23)(H2,11,12,13)(H2,17,18,19)/p-4/t5-,6+,7+/m0/s1	01111101111101111010100110110111011111111110111001000011110011101100111000101100011100110101001000000100100001000000011000000000100000000100000000000000000000000000000
[H]C(=O)C(C)CCC[C@@H](C)[C@@]1([H])CC[C@@]2([H])[C@]3([H])[C@H](O)C[C@]4([H])C[C@H](O)CC[C@]4(C)[C@@]3([H])CC[C@]12C	3alpha,7alpha-dihydroxy-5beta-cholestan-26-al	InChI=1S/C27H46O3/c1-17(16-28)6-5-7-18(2)21-8-9-22-25-23(11-13-27(21,22)4)26(3)12-10-20(29)14-19(26)15-24(25)30/h16-25,29-30H,5-15H2,1-4H3/t17?,18-,19+,20-,21-,22+,23+,24-,25+,26+,27-/m1/s1	01110011010110101101110101010000001101110000000010110010001001100100001000011000000000000000000000001000000000000000000000000000000000000000000000000000000000000000000
[H][C@@]12C[C@H](O)CC[C@]1(C)[C@@]1([H])CC[C@]3(C)[C@]([H])(CC[C@@]3([H])[C@]1([H])[C@H](O)C2)[C@H](C)CCCC(C)CO	5beta-cholestane-3alpha,7alpha,26-triol	InChI=1S/C27H48O3/c1-17(16-28)6-5-7-18(2)21-8-9-22-25-23(11-13-27(21,22)4)26(3)12-10-20(29)14-19(26)15-24(25)30/h17-25,28-30H,5-16H2,1-4H3/t17?,18-,19+,20-,21-,22+,23+,24-,25+,26+,27-/m1/s1	01110011010101101101110101010000001101110000000010110010011001100100001000011000000010000000000000001000000000000000000000000000000000000000000000000000000000000000000
C1=CC=C2C(=C1)C=CC=C2NC(=O)CSCC(=O)OCC(=O)NC3=NC=C(C=C3)Br	trans3,6dodecadienoylcoa		01111101111111010000110010101111111101001101010001000001110101100100110100110011100000000100001000000100000000000000000010000000100000000000000000000000000000000000000
CC(=CCC\C(=C\CC\C(=C\CC\C=C(/C)\CC\C=C(/C)\CCC=C(C)C)\C)\C)C	squalene	InChI=1S/C30H50/c1-25(2)15-11-19-29(7)23-13-21-27(5)17-9-10-18-28(6)22-14-24-30(8)20-12-16-26(3)4/h15-18,23-24H,9-14,19-22H2,1-8H3/b27-17+,28-18+,29-23+,30-24+	00000010000100000101000001000000000001100000000010110000001000000001000000000000000000000010100000000000000000000000100000000000000000000000000000000000000000000000000
[H][C@]12C[C@@H](O)[C@@]3([H])[C@]4([H])CC[C@]([H])([C@H](C)CCCC(C)C)[C@@]4(C)[C@@H](O)C[C@]3([H])[C@@]1(C)CCC(=O)C2	7alpha,12alpha-dihydroxy-5beta-cholestan-3-one	InChI=1S/C27H46O3/c1-16(2)7-6-8-17(3)20-9-10-21-25-22(15-24(30)27(20,21)5)26(4)12-11-19(28)13-18(26)14-23(25)29/h16-18,20-25,29-30H,6-15H2,1-5H3/t17-,18+,20-,21+,22+,23-,24+,25+,26+,27-/m1/s1	01110011010110101101110101010000001101110000000010110010001001100100001000010000000000000000100000001000000000000000000000000000000000000000000000000000000000000000000
[H][C@@]1(CC[C@@]2([H])[C@]3([H])[C@H](O)C=C4C[C@@H](O)CC[C@]4(C)[C@@]3([H])CC[C@]12C)[C@H](C)CC[C@H](O)C(C)C	(24S)-7alpha,24-dihydroxycholesterol	InChI=1S/C27H46O3/c1-16(2)23(29)9-6-17(3)20-7-8-21-25-22(11-13-27(20,21)5)26(4)12-10-19(28)14-18(26)15-24(25)30/h15-17,19-25,28-30H,6-14H2,1-5H3/t17-,19+,20-,21+,22+,23+,24-,25+,26+,27-/m1/s1	01110011010100101101110101010000001101110000000010110010001001100101001000011000000000000010100000001000000000000000100000000000000000000000100000000000000000000000000
[H][C@@]1(CC[C@@]2([H])[C@]3([H])[C@H](O)CC4=CC(=O)CC[C@]4(C)[C@@]3([H])C[C@H](O)[C@]12C)[C@H](C)CCCC(C)C	7alpha,12alpha-Dihydroxycholest-4-en-3-one	InChI=1S/C27H44O3/c1-16(2)7-6-8-17(3)20-9-10-21-25-22(15-24(30)27(20,21)5)26(4)12-11-19(28)13-18(26)14-23(25)29/h13,16-17,20-25,29-30H,6-12,14-15H2,1-5H3/t17-,20-,21+,22+,23-,24+,25+,26+,27-/m1/s1	01110011010110101101110101010000001101110000000010110010001001100101001000010000000000000010100000001000000000000000100000000000000000000000100000000000000000000000000
Nc1c(ncn1[C@@H]1O[C@H](COP([O-])([O-])=O)[C@@H](O)[C@H]1O)C(=O)NC(CC([O-])=O)C([O-])=O	(S)-2-[5-Amino-1-(5-phospho-D-ribosyl)imidazole-4-carboxamido]succinate	InChI=1S/C13H19N4O12P/c14-10-7(11(22)16-4(13(23)24)1-6(18)19)15-3-17(10)12-9(21)8(20)5(29-12)2-28-30(25,26)27/h3-5,8-9,12,20-21H,1-2,14H2,(H,16,22)(H,18,19)(H,23,24)(H2,25,26,27)/p-4/t4?,5-,8-,9-,12-/m1/s1	01101101111111111010101110110111011110011011111001000011110010101000011100111100011100110101001000000100100001001100011000000000100000000100000000000000000000000000000
C[C@H](CCC=C(C)C)[C@H]1CC=C2C3=C(CC[C@]12C)[C@@]4(C)CC[C@H](O)C(C)(C)[C@@H]4CC3	4,4-dimethyl-5alpha-cholesta-8,14,24-trien-3beta-ol	InChI=1S/C29H46O/c1-19(2)9-8-10-20(3)22-12-13-23-21-11-14-25-27(4,5)26(30)16-18-29(25,7)24(21)15-17-28(22,23)6/h9,13,20,22,25-26,30H,8,10-12,14-18H2,1-7H3/t20-,22-,25+,26+,28-,29-/m1/s1	01110010010100101101010101010000001001110000000010110010001001100101001000011000000000000010100000001000000000000000100000000000000000000000100000000000000000000000000
C[C@H](CC[C@@H](O)C(C)(C)O)[C@H]1CC[C@H]2\C(=C\C=C/3\C[C@@H](O)CCC3=C)\CCC[C@]12C	(24R)-24,25-dihydroxycalciol	InChI=1S/C27H44O3/c1-18-8-12-22(28)17-21(18)11-10-20-7-6-16-27(5)23(13-14-24(20)27)19(2)9-15-25(29)26(3,4)30/h10-11,19,22-25,28-30H,1,6-9,12-17H2,2-5H3/b20-10+,21-11-/t19-,22+,23-,24+,25-,27-/m1/s1	01110011010100101101110101010000001101110000000010110010001001100101001000011000000000000010101000001000000000001000100000000000000010000000000000000000000000000000000
Nc1nc2NCC(=Nc2c(=O)[nH]1)[C@H](O)[C@H](O)COP([O-])(=O)OP([O-])(=O)OP([O-])([O-])=O	7,8-dihydroneopterin 3-triphosphate(4-)	InChI=1S/C9H16N5O13P3/c10-9-13-7-5(8(17)14-9)12-3(1-11-7)6(16)4(15)2-25-29(21,22)27-30(23,24)26-28(18,19)20/h4,6,15-16H,1-2H2,(H,21,22)(H,23,24)(H2,18,19,20)(H4,10,11,13,14,17)/p-4/t4-,6+/m1/s1	01111101111111110010111110111111011110111010011101000111110011101110110100111100001010111100001000000100000000001100011000010000100000000100010000000000000000000000000
[H][C@@]1(CC[C@@]2([H])C3=C(CC[C@]12C)[C@@]1(C)CC[C@H](O)C(C)(C)[C@]1([H])CC3)[C@H](C)CCC=C(C)C	14-demethyllanosterol	InChI=1S/C29H48O/c1-19(2)9-8-10-20(3)22-12-13-23-21-11-14-25-27(4,5)26(30)16-18-29(25,7)24(21)15-17-28(22,23)6/h9,20,22-23,25-26,30H,8,10-18H2,1-7H3/t20-,22-,23+,25+,26+,28-,29-/m1/s1	01110010010100101101010101010000001001110000000010110010001001100101001000011000000000000010100000001000000000000000100000000000000000000000100000000000000000000000000
Cc1ncc(C[n+]2csc(CCOP([O-])(=O)OP([O-])(=O)OP([O-])([O-])=O)c2C)c(N)n1	thiamine(1+) triphosphate(4-)	InChI=1S/C12H19N4O10P3S/c1-8-11(30-7-16(8)6-10-5-14-9(2)15-12(10)13)3-4-24-28(20,21)26-29(22,23)25-27(17,18)19/h5,7H,3-4,6H2,1-2H3,(H5-,13,14,15,17,18,19,20,21,22,23)/p-3	01111111111101011111101010101111011010101110111010100010011010001010101000001110011101100101000000000100000000000000011100000000101000000100000000000000000000000000000
CC(C)CCC[C@@H](C)CCC[C@@H](C)CCC[C@]1(C)CCc2cc(O)c(C)c(C)c2O1	gamma-tocopherol	InChI=1S/C28H48O2/c1-20(2)11-8-12-21(3)13-9-14-22(4)15-10-17-28(7)18-16-25-19-26(29)23(5)24(6)27(25)30-28/h19-22,29H,8-18H2,1-7H3/t21-,22-,28-/m1/s1	01111011010100101101011101010100001001110000000010110110001001000100100000010000000000000000100000001000000001000000000000000000000000000000000000000000000000000000000
CCCCC\C=C/C\C=C/C=C/C=C/[C@@H](SC[C@H]([NH3+])C([O-])=O)[C@@H](O)CCCC([O-])=O	leukotriene E4(1-)	InChI=1S/C23H37NO5S/c1-2-3-4-5-6-7-8-9-10-11-12-13-16-21(30-18-19(24)23(28)29)20(25)15-14-17-22(26)27/h6-7,9-13,16,19-21,25H,2-5,8,14-15,17-18,24H2,1H3,(H,26,27)(H,28,29)/p-1/b7-6-,10-9-,12-11+,16-13+/t19-,20-,21+/m0/s1	00100111111111110001100000110010001101100001000010111001001000100001000100011010000001000000000000000000000000000000010000000000000000000000000000000000000000000000000
O[C@H]1C[C@@H](O[C@@H]1COP([O-])(=O)OP([O-])(=O)OP([O-])([O-])=O)n1cnc2c1nc[nH]c2=O	dITP(4-)	InChI=1S/C10H15N4O13P3/c15-5-1-7(14-4-13-8-9(14)11-3-12-10(8)16)25-6(5)2-24-29(20,21)27-30(22,23)26-28(17,18)19/h3-7,15H,1-2H2,(H,20,21)(H,22,23)(H,11,12,16)(H2,17,18,19)/p-4/t5-,6+,7+/m0/s1	01111101111111111010100110110110011111111110111001000111110011101100111100101100010100110101001000000100100001000000011000000000100000000100000000000000000000000000000
C[C@H](CCCC(C)(C)O)[C@H]1CC[C@H]2\C(=C\C=C/3\C[C@@H](O)C[C@H](O)C3=C)\CCC[C@]12C	calcitriol	InChI=1S/C27H44O3/c1-18(8-6-14-26(3,4)30)23-12-13-24-20(9-7-15-27(23,24)5)10-11-21-16-22(28)17-25(29)19(21)2/h10-11,18,22-25,28-30H,2,6-9,12-17H2,1,3-5H3/b20-10+,21-11-/t18-,22-,23-,24+,25+,27-/m1/s1	01110011010100101101110101010000001101110000000010110010001001100101001000011100000000000010100000001000000000000100100000000000000010000000000000000000000000000000000
[H][C@@]1(CC[C@@]2([H])[C@]3([H])[C@H](O)C=C4C[C@@H](O)CC[C@]4(C)[C@@]3([H])CC[C@]12C)[C@H](C)CCCC(C)(C)O	7alpha,25-dihydroxycholesterol	InChI=1S/C27H46O3/c1-17(7-6-12-25(2,3)30)20-8-9-21-24-22(11-14-27(20,21)5)26(4)13-10-19(28)15-18(26)16-23(24)29/h16-17,19-24,28-30H,6-15H2,1-5H3/t17-,19+,20-,21+,22+,23-,24+,26+,27-/m1/s1	01110011010100101101110101010000001101110000000010110010001001100101001000011000000000000010100000001000000000000000100000000000000000000000100000000000000000000000000
C[N+](C)(C)CCP(=O)(O)OP(=O)(O)OCC1C(C(C(O1)N2C=CC(=NC2=O)N)O)O	CMP-N-trimethyl-2-aminoethylphosphonate	InChI=1/C14H26N4O10P2/c1-18(2,3)6-7-29(22,23)28-30(24,25)26-8-9-11(19)12(20)13(27-9)17-5-4-10(15)16-14(17)21/h4-5,9,11-13,19-20H,6-8H2,1-3H3,(H3-,15,16,21,22,23,24,25)/p+1/t9-,11-,12-,13-/m1/s1	01111111111111111111101111111111011110011010111011110111110010101010111101111100111100100101101001000100100001001100011000000000110000001100000000000000000000000000000
CC(C)CCC[C@@H](C)CCC[C@@H](C)CCC[C@]1(C)CCc2c(C)c(O)cc(C)c2O1	beta-tocopherol	InChI=1S/C28H48O2/c1-20(2)11-8-12-21(3)13-9-14-22(4)15-10-17-28(7)18-16-25-24(6)26(29)19-23(5)27(25)30-28/h19-22,29H,8-18H2,1-7H3/t21-,22-,28-/m1/s1	01111011010100101101011101010100001001110000000010110110001001000100100000010000000000000000100000001000000001000000000000000000000000000000000000000000000000000000000
[H][C@@]12C[C@H](O)CC[C@]1(C)[C@@]1([H])C[C@H](O)[C@]3(C)[C@]([H])(CC[C@@]3([H])[C@]1([H])[C@H](O)C2)[C@H](C)CCCC(C)C	5beta-cholestane-3alpha,7alpha,12alpha-triol	InChI=1S/C27H48O3/c1-16(2)7-6-8-17(3)20-9-10-21-25-22(15-24(30)27(20,21)5)26(4)12-11-19(28)13-18(26)14-23(25)29/h16-25,28-30H,6-15H2,1-5H3/t17-,18+,19-,20-,21+,22+,23-,24+,25+,26+,27-/m1/s1	01110011010100101101110101010000001101110000000010110010001001100100001000011000000000000000100000001000000000000000000000000000000000000000000000000000000000000000000
[H][C@@]1(CC[C@@]2([H])[C@]3([H])[C@H](O)C=C4C[C@@H](O)CC[C@]4(C)[C@@]3([H])CC[C@]12C)[C@H](C)CCCC(C)CO	7alpha,26-dihydroxycholesterol	InChI=1S/C27H46O3/c1-17(16-28)6-5-7-18(2)21-8-9-22-25-23(11-13-27(21,22)4)26(3)12-10-20(29)14-19(26)15-24(25)30/h15,17-18,20-25,28-30H,5-14,16H2,1-4H3/t17?,18-,20+,21-,22+,23+,24-,25+,26+,27-/m1/s1	01110011010101101101110101010000001101110000000010110010011001100101001000011000000010000010000000001000000000000000100000000000000000000000100000000000000000000000000
C1=CC=C(C=C1)CN2C=CC=C2CN(CC3=CC=CC=C3)C(=O)C4=CC=CC=C4Cl	Ubiquinol-10	InChI=1/C59H92O4/c1-44(2)24-15-25-45(3)26-16-27-46(4)28-17-29-47(5)30-18-31-48(6)32-19-33-49(7)34-20-35-50(8)36-21-37-51(9)38-22-39-52(10)40-23-41-53(11)42-43-55-54(12)56(60)58(62-13)59(63-14)57(55)61/h24,26,28,30,32,34,36,38,40,42,60-61H,15-23,25,27,29,31,33,35,37,39,41,43H2,1-14H3/b45-26+,46-28+,47-30+,48-32+,49-34+,50-36+,51-38+,52-40+,53-42+	01111100101111001010011010001100100001000100110001000001100100010010001000100001110100010001000000000100000000000000000000000000000000000000000000000000000000000000000
Nc1ncnc2n(cnc12)[C@@H]1O[C@H](COP([O-])(=O)OP([O-])(=O)OP([O-])([O-])=O)[C@@H](O)[C@H]1O	ATP(4-)	InChI=1S/C10H16N5O13P3/c11-8-5-9(13-2-12-8)15(3-14-5)10-7(17)6(16)4(26-10)1-25-30(21,22)28-31(23,24)27-29(18,19)20/h2-4,6-7,10,16-17H,1H2,(H,21,22)(H,23,24)(H2,11,12,13)(H2,18,19,20)/p-4/t4-,6-,7-,10-/m1/s1	01111101111101111010100110110111011110011110111001000010110011001100111100111100011100110101001000000100100001001000011000000000100000000100000000000000000000000000000
[H][C@@]1(CC[C@@]2([H])\C(CCC[C@]12C)=C\C=C1\C[C@@H](O)CCC1=C)[C@H](C)C[C@H](O)CC(C)(O)CO	23S,25,26-trihydroxyvitamin D3	InChI=1S/C27H44O4/c1-18-7-10-22(29)15-21(18)9-8-20-6-5-13-27(4)24(11-12-25(20)27)19(2)14-23(30)16-26(3,31)17-28/h8-9,19,22-25,28-31H,1,5-7,10-17H2,2-4H3/b20-8+,21-9-/t19-,22+,23+,24-,25+,26?,27-/m1/s1	01110011010101101101110101110000001101110000000010110010011001100101001000011100000010000010001000001000000000001100100000000000000010000000000000000000000000000000000
[NH3+][C@@H](CS[C@H](\C=C\C=C\C=C/C\C=C/CCCCCO)[C@@H](O)CCCC([O-])=O)C([O-])=O	20-hydroxy-leukotriene E4(1-)	InChI=1S/C23H37NO6S/c24-19(23(29)30)18-31-21(20(26)14-13-16-22(27)28)15-11-9-7-5-3-1-2-4-6-8-10-12-17-25/h2-5,7,9,11,15,19-21,25-26H,1,6,8,10,12-14,16-18,24H2,(H,27,28)(H,29,30)/b4-2-,5-3-,9-7+,15-11+/t19-,20-,21+/m0/s1	00100101111111110001100000111010001101100001000010000001010000100001000100011010000011000000000000000000000000000000010000000000000000000000000000000000000000000000000
[H][C@@](COC([*])=O)(COP([O-])(=O)O[C@H]1[C@H](O)[C@@H](O)[C@H](O)[C@@H](OP([O-])([O-])=O)[C@H]1O)OC([*])=O	1-phosphatidyl-1D-myo-inositol 3-phosphate(3-)		01110001010111101010100100111010001110011011000000000010010010001000000000000100000000000000001000000000000000001100011000000000000000000100000000000000000000000000000
[H]C(=O)C(C)CCC[C@@H](C)[C@@]1([H])CC[C@@]2([H])[C@]3([H])[C@H](O)C[C@]4([H])C[C@H](O)CC[C@]4(C)[C@@]3([H])C[C@H](O)[C@]12C	3alpha,7alpha,12alpha-trihydroxy-5beta-cholestan-26-al	InChI=1S/C27H46O4/c1-16(15-28)6-5-7-17(2)20-8-9-21-25-22(14-24(31)27(20,21)4)26(3)11-10-19(29)12-18(26)13-23(25)30/h15-25,29-31H,5-14H2,1-4H3/t16?,17-,18+,19-,20-,21+,22+,23-,24+,25+,26+,27-/m1/s1	01110011010110101101110101110000001101110000000010110010001001100100001000011000000000000000000000001000000000000000000000000000000000000000000000000000000000000000000
[H][C@@]1(CC[C@@]2(C)C3=C(CC[C@]12C)[C@@]1(C)CC[C@H](O)C(C)(C)[C@]1([H])CC3)[C@H](C)CCCC(C)C	24,25-Dihydrolanosterol	InChI=1S/C30H52O/c1-20(2)10-9-11-21(3)22-14-18-30(8)24-12-13-25-27(4,5)26(31)16-17-28(25,6)23(24)15-19-29(22,30)7/h20-22,25-26,31H,9-19H2,1-8H3/t21-,22-,25+,26+,28-,29-,30+/m1/s1	01110010010100101101010101010000001001110000000010110010001001100101001000011000000000000010100000001000000000000000100000000000000000000000100000000000000000000000000
Cc1cc2nc3c(nc(=O)[n-]c3=O)n(C[C@H](O)[C@H](O)[C@H](O)COP([O-])([O-])=O)c2cc1C	FMN	InChI=1S/C17H21N4O9P/c1-7-3-9-10(4-8(7)2)21(15-13(18-9)16(25)20-17(26)19-15)5-11(22)14(24)12(23)6-30-31(27,28)29/h3-4,11-12,14,22-24H,5-6H2,1-2H3,(H3,20,25,26,27,28,29)/p-3/t11-,12+,14-/m0/s1	01111111111111101110111110111110001110111010111001000110110011101110110100111100010000110101001000000100000000001100011000000000110000000100000000000000000000000000000
NC1=Nc2c(ncn2[C@H]3C[C@H](O)[C@@H](COP(=O)(O)OP(=O)(O)OP(=O)(O)O)O3)C(=O)N1	dGTP	InChI=1S/C10H16N5O13P3/c11-10-13-8-7(9(17)14-10)12-3-15(8)6-1-4(16)5(26-6)2-25-30(21,22)28-31(23,24)27-29(18,19)20/h3-6,16H,1-2H2,(H,21,22)(H,23,24)(H2,18,19,20)(H3,11,13,14,17)/t4-,5+,6+/m0/s1	01111101111111111010100110110111011111111110111001000111110011101100111100101100011100110101001001000100100001000100001000010000100000000100010000000000000000000000000
[H][C@@](COC([*])=O)(COP([O-])(=O)O[C@@H]1[C@H](O)[C@H](O)[C@@H](O)[C@H](OP([O-])([O-])=O)[C@H]1O)OC([*])=O	1-phosphatidyl-1D-myo-inositol 5-phosphate(3-)		01110001010111101010100100111010001110011011000000000010010010001000000000000100000000000000001000000000000000001100011000000000000000000100000000000000000000000000000
C(C(C(C(=O)CNC1=C(C(=O)N=C(N1)N)N)O)O)OP(=O)(O)OP(=O)(O)OP(=O)(O)O	2,5-Diamino-6-(5-triphosphoryl-3,4-trihydroxy-2-oxopentyl)- amino-4-oxopyrimidine		01111101111111111010101110111111011110111010011001000110110010101010110100111100001010110100001001000100000000001100001000010000100000000100010000000000000000000000000
[H][C@@]12C[C@H](O)CC[C@]1(C)[C@@]1([H])C[C@H](O)[C@]3(C)[C@]([H])(CC[C@@]3([H])[C@]1([H])[C@H](O)C2)[C@H](C)CCCC(C)CO	5beta-cholestane-3alpha,7alpha,12alpha,26-tetrol	InChI=1S/C27H48O4/c1-16(15-28)6-5-7-17(2)20-8-9-21-25-22(14-24(31)27(20,21)4)26(3)11-10-19(29)12-18(26)13-23(25)30/h16-25,28-31H,5-15H2,1-4H3/t16?,17-,18+,19-,20-,21+,22+,23-,24+,25+,26+,27-/m1/s1	01110011010101101101110101110000001101110000000010110010011001100100001000011000000010000000000000001000000000000000000000000000000000000000000000000000000000000000000
[H][C@@](COC([*])=O)(COP([O-])(=O)O[C@@H]1[C@H](O)[C@H](O)[C@@H](OP([O-])([O-])=O)[C@H](O)[C@H]1O)OC([*])=O	1-phosphatidyl-1D-myo-inositol 4-phosphate(3-)		01110001010111101010100100111010001110011011000000000010010010001000000000000100000000000000001000000000000000001100011000000000000000000100000000000000000000000000000
Nc1ncnc2n(cnc12)[C@@H]1O[C@H](COP([O-])(=O)OS([O-])(=O)=O)[C@@H](OP([O-])([O-])=O)[C@H]1O	(2R,3S,4R,5R)-5-(6-amino-9H-purin-9-yl)-4-hydroxy-2-({[(sulfonatooxy)phosphinato]oxy}methyl)oxolan-3-yl phosphate	InChI=1S/C10H15N5O13P2S/c11-8-5-9(13-2-12-8)15(3-14-5)10-6(16)7(27-29(17,18)19)4(26-10)1-25-30(20,21)28-31(22,23)24/h2-4,6-7,10,16H,1H2,(H,20,21)(H2,11,12,13)(H2,17,18,19)(H,22,23,24)/p-4/t4-,6-,7-,10-/m1/s1	01111101111101111010100110110111011110011110111001000010110011001100111100110110011100110101011000010100111011010000011000000011100000000100000000000000000000000000000
[H][C@@]1(CC[C@@]2([H])[C@]3([H])CC=C4C[C@H](CC[C@]4(C)[C@@]3([H])CC[C@]12C)OC([*])=O)[C@H](C)CCCC(C)C	cholesterol ester		01110011010110101101010101000000001001111001000010110010001011000101001000000000000000000010100000001000000000000000100000000000000000000000100000000000000000000000000
O[C@@H]1[C@@H](COP([O-])(=O)OP([O-])(=O)OP(O)([O-])=O)O[C@H]([C@@H]1O)n1cnc2c1nc[nH]c2=O	ITP(3-)	InChI=1S/C10H15N4O14P3/c15-6-4(1-25-30(21,22)28-31(23,24)27-29(18,19)20)26-10(7(6)16)14-3-13-5-8(14)11-2-12-9(5)17/h2-4,6-7,10,15-16H,1H2,(H,21,22)(H,23,24)(H,11,12,17)(H2,18,19,20)/p-3/t4-,6-,7-,10-/m1/s1	01111101111111111010100110110110011110011110111001000110110011001100111100111100010100110101001001000100100001001000011000000000100000000100000000000000000000000000000
CC(C)=CCC\C(C)=C\CC\C(C)=C\CC\C=C(/C)CC\C=C(/C)CC[C@@H]1OC1(C)C	(S)-2,3-epoxysqualene	InChI=1S/C30H50O/c1-24(2)14-11-17-27(5)20-12-18-25(3)15-9-10-16-26(4)19-13-21-28(6)22-23-29-30(7,8)31-29/h14-16,20-21,29H,9-13,17-19,22-23H2,1-8H3/b25-15+,26-16+,27-20+,28-21+/t29-/m0/s1	01100010010100101101000001000100001001100000000010110010001000000001000000000000000000000010100000001000000001000000100000000000000000000000000010000010000000000000000
Nc1ncnc2n(cnc12)[C@@H]1O[C@H](COP([O-])(=O)OP([O-])(=O)OP(O)([O-])=O)[C@@H](O)[C@H]1O	ATP(3-)	InChI=1S/C10H16N5O13P3/c11-8-5-9(13-2-12-8)15(3-14-5)10-7(17)6(16)4(26-10)1-25-30(21,22)28-31(23,24)27-29(18,19)20/h2-4,6-7,10,16-17H,1H2,(H,21,22)(H,23,24)(H2,11,12,13)(H2,18,19,20)/p-4/t4-,6-,7-,10-/m1/s1	01111101111101111010100110110111011110011110111001000010110011001100111100111100011100110101001001000100100001001000011000000000100000000100000000000000000000000000000
[H][C@@]1(CC[C@@]2([H])\C(CCC[C@]12C)=C\C=C1\C[C@@H](O)C[C@H](O)C1=C)[C@H](C)CCC(=O)C(C)(C)O	24-oxo-1alpha,25-dihydroxyvitamin D3	InChI=1S/C27H42O4/c1-17(8-13-25(30)26(3,4)31)22-11-12-23-19(7-6-14-27(22,23)5)9-10-20-15-21(28)16-24(29)18(20)2/h9-10,17,21-24,28-29,31H,2,6-8,11-16H2,1,3-5H3/b19-9+,20-10-/t17-,21-,22-,23+,24+,27-/m1/s1	01110011010110101101110101110000001101110000000010110010001001100101001000011100000000000010101000001000000000000100100000000000000010000000000000000000000000000000000
[H][C@@]1(CC[C@@]2([H])\C(CCC[C@]12C)=C\C=C1\C[C@@H](O)C[C@H](O)C1=C)[C@H](C)CC[C@@H](O)C(C)(C)O	calcitetrol	InChI=1S/C27H44O4/c1-17(8-13-25(30)26(3,4)31)22-11-12-23-19(7-6-14-27(22,23)5)9-10-20-15-21(28)16-24(29)18(20)2/h9-10,17,21-25,28-31H,2,6-8,11-16H2,1,3-5H3/b19-9+,20-10-/t17-,21-,22-,23+,24+,25-,27-/m1/s1	01110011010100101101110101110000001101110000000010110010001001100101001000011100000000000010101000001000000000001100100000000000000010000000000000000000000000000000000
O[C@@H]1[C@@H](COP([O-])([O-])=O)O[C@H]([C@@H]1O)n1cnc2c(NC(CC([O-])=O)C([O-])=O)ncnc12	N6-(1,2-Dicarboxyethyl)-AMP	InChI=1S/C14H18N5O11P/c20-7(21)1-5(14(24)25)18-11-8-12(16-3-15-11)19(4-17-8)13-10(23)9(22)6(30-13)2-29-31(26,27)28/h3-6,9-10,13,22-23H,1-2H2,(H,20,21)(H,24,25)(H,15,16,18)(H2,26,27,28)/p-4/t5?,6-,9-,10-,13-/m1/s1	01111101111111111010100110110111011110011111111001000011110011101100111100111100010100110101001000000100100001001000011000000000100000000100000000000000000000000000000
C[N+](C)(C)CCOP(=O)([O-])OP(=O)(O)OC[C@H]1O[C@H]([C@H](O)[C@@H]1O)N2C=CC(=NC2=O)N	CDPcholine	InChI=1S/C14H26N4O11P2/c1-18(2,3)6-7-26-30(22,23)29-31(24,25)27-8-9-11(19)12(20)13(28-9)17-5-4-10(15)16-14(17)21/h4-5,9,11-13,19-20H,6-8H2,1-3H3,(H3-,15,16,21,22,23,24,25)/t9-,11-,12-,13-/m1/s1	01111111111111111111101111111111011110011010111011110111110010001010111101111100111100100101101001000100100001001000011000000000110000001100000000000000000000000000000
C1=NC2=C(C(=N1)N)N=CN2C3C(C(C(O3)COP(=O)(O)O[Se](=O)(=O)O)OP(=O)(O)O)O	3-Phosphoadenylylselenate	InChI=1/C10H15N5O13P2Se/c11-8-5-9(13-2-12-8)15(3-14-5)10-6(16)7(27-29(17,18)19)4(26-10)1-25-30(20,21)28-31(22,23)24/h2-4,6-7,10,16H,1H2,(H,20,21)(H2,11,12,13)(H2,17,18,19)(H,22,23,24)/t4-,6-,7-,10-/m1/s1	01111101111101111010100110110111011110011110111001000010110011001100111100111100011100110101001001000100100001000100001000010000100000000100000000000000000000000001000
CC(C)CCC[C@@H](C)CCC[C@@H](C)CCC[C@]1(C)CCc2c(C)c(O)c(C)c(C)c2O1	(+)-alpha-tocopherol	InChI=1S/C29H50O2/c1-20(2)12-9-13-21(3)14-10-15-22(4)16-11-18-29(8)19-17-26-25(7)27(30)23(5)24(6)28(26)31-29/h20-22,30H,9-19H2,1-8H3/t21-,22-,29-/m1/s1	01111011010100101101011101010100001001110000000010110110001001000100100000010000000000000000100000001000000001000000000000000000000000000000000000000000000000000000000
CC(=CCC\C(=C\CC\C(=C\CC[C@]1(C)CCc2c(C)c(O)c(C)c(C)c2O1)\C)\C)C	alpha-tocotrienol	InChI=1S/C29H44O2/c1-20(2)12-9-13-21(3)14-10-15-22(4)16-11-18-29(8)19-17-26-25(7)27(30)23(5)24(6)28(26)31-29/h12,14,16,30H,9-11,13,15,17-19H2,1-8H3/b21-14+,22-16+/t29-/m1/s1	01111011010100101101011101010100001001110000000010110110001001000101100000010000000000000010100000001000000001000000100000000000000000000000000000000000000000000000000
C[C@H](CCC(=O)NCC(=O)[O-])[C@H]1CC[C@H]2[C@@H]3CC[C@@H]4C[C@H](O)CC[C@]4(C)[C@H]3CC[C@]12C	glycolithocholate	InChI=1S/C26H43NO4/c1-16(4-9-23(29)27-15-24(30)31)20-7-8-21-19-6-5-17-14-18(28)10-12-25(17,2)22(19)11-13-26(20,21)3/h16-22,28H,4-15H2,1-3H3,(H,27,29)(H,30,31)/p-1/t16-,17-,18-,19+,20-,21+,22+,25+,26-/m1/s1	01110111111111111101110101110010001101110001000011110011101001100110001100111000000010000000000000001000000000000000010000000000000000000000000000000000000000000000000
[H][C@@]12C[C@H](O)CC[C@]1(C)[C@@]1([H])CC[C@]3(C)[C@]([H])(CC[C@@]3([H])[C@]1([H])[C@H](O)C2)[C@H](C)CCCC(C)C(O)=O	3alpha,7alpha-Dihydroxy-5beta-cholestanate	InChI=1S/C27H46O4/c1-16(6-5-7-17(2)25(30)31)20-8-9-21-24-22(11-13-27(20,21)4)26(3)12-10-19(28)14-18(26)15-23(24)29/h16-24,28-29H,5-15H2,1-4H3,(H,30,31)/t16-,17?,18+,19-,20-,21+,22+,23-,24+,26+,27-/m1/s1	01110011010110101101110101110000001101110001000010110010001001100100001000011000000000000000000000001000000000000000000000000000000000000000000000000000000000000000000
C[C@H](CCC=C(C)C)[C@H]1CC[C@@]2(C)C3=C(CC[C@]12C)[C@@]4(C)CC[C@H](O)C(C)(C)[C@@H]4CC3	lanosterol	InChI=1S/C30H50O/c1-20(2)10-9-11-21(3)22-14-18-30(8)24-12-13-25-27(4,5)26(31)16-17-28(25,6)23(24)15-19-29(22,30)7/h10,21-22,25-26,31H,9,11-19H2,1-8H3/t21-,22-,25+,26+,28-,29-,30+/m1/s1	01110010010100101101010101010000001001110000000010110010001001100101001000011000000000000010100000001000000000000000100000000000000000000000100000000000000000000000000
Nc1nc(N[C@@H]2O[C@H](COP(O)(=O)OP(O)(=O)OP(O)(O)=O)[C@@H](O)[C@H]2O)c(N)c(=O)[nH]1	2,5-Diaminopyrimidine nucleoside triphosphate	InChI=1S/C9H18N5O14P3/c10-3-6(13-9(11)14-7(3)17)12-8-5(16)4(15)2(26-8)1-25-30(21,22)28-31(23,24)27-29(18,19)20/h2,4-5,8,15-16H,1,10H2,(H,21,22)(H,23,24)(H2,18,19,20)(H4,11,12,13,14,17)/t2-,4-,5-,8-/m1/s1	01111101111111111010101110110111011110011010011001000110110010001000111100111100001100110100001001000100000001001100001000010000100000000100010000000000000000000000000
[H][C@@]1(CC[C@@]2([H])C3=C(CC[C@]12C)[C@@]1(C)CC[C@H](O)[C@@](C)(C(O)=O)[C@]1([H])CC3)[C@H](C)CCC=C(C)C	4alpha-Methylzymosterol-4-carboxylate		01110011010110101101110101010000001101110001000010110010001001100101001000011100000000000010100000001000000000000100100000000000000000000000100000000000000000000000000
[H][C@@]1(CC[C@@]2([H])[C@]3([H])CC=C4C[C@H](CC[C@]4(C)[C@@]3([H])CC[C@]12C)OS(O)(=O)=O)[C@H](C)CCCC(C)C	cholesterol sulfate	InChI=1S/C27H46O4S/c1-18(2)7-6-8-19(3)23-11-12-24-22-10-9-20-17-21(31-32(28,29)30)13-15-26(20,4)25(22)14-16-27(23,24)5/h9,18-19,21-25H,6-8,10-17H2,1-5H3,(H,28,29,30)/t19-,21+,22+,23-,24+,25+,26+,27-/m1/s1	01110011010100101111110101110010001011111010000010110010001011001101001000010010000000000010110001011000011010010000101000000011000000000000100000000000000000000000000
Nc1nc2NC[C@H](CNc3ccc(cc3)C(=O)N[C@@H](CCC([O-])=O)C([O-])=O)Nc2c(=O)[nH]1	(6S)-5,6,7,8-tetrahydrofolate(2-)	InChI=1S/C19H23N7O6/c20-19-25-15-14(17(30)26-19)23-11(8-22-15)7-21-10-3-1-9(2-4-10)16(29)24-12(18(31)32)5-6-13(27)28/h1-4,11-12,21,23H,5-8H2,(H,24,29)(H,27,28)(H,31,32)(H4,20,22,25,26,30)/p-2/t11-,12-/m0/s1	01111101111111010001111110101111011100010101011011000101100011100110110100111000001010110100000000000100000000001100010000010000100000000000010000000000000000000000000
[H][C@@]12C[C@H](O)CC[C@]1(C)[C@@]1([H])C[C@H](O)[C@]3(C)[C@]([H])(CC[C@@]3([H])[C@]1([H])[C@H](O)C2)[C@H](C)CCCC(C)C(O)=O	3alpha,7alpha,12alpha-Trihydroxy-5beta-cholestanoate	InChI=1S/C27H46O5/c1-15(6-5-7-16(2)25(31)32)19-8-9-20-24-21(14-23(30)27(19,20)4)26(3)11-10-18(28)12-17(26)13-22(24)29/h15-24,28-30H,5-14H2,1-4H3,(H,31,32)/t15-,16?,17+,18-,19-,20+,21+,22-,23+,24+,26+,27-/m1/s1	01110011010110101101110101110000001101110001000010110010001001100100001000011000000000000000000000001000000000000000000000000000000000000000000000000000000000000000000
Nc1nc2n(cnc2c(=O)[nH]1)[C@@H]1O[C@H](COP([O-])(=O)OP([O-])(=O)OP([O-])([O-])=O)[C@@H](O)[C@H]1O	GTP	InChI=1S/C10H16N5O14P3/c11-10-13-7-4(8(18)14-10)12-2-15(7)9-6(17)5(16)3(27-9)1-26-31(22,23)29-32(24,25)28-30(19,20)21/h2-3,5-6,9,16-17H,1H2,(H,22,23)(H,24,25)(H2,19,20,21)(H3,11,13,14,18)/p-4/t3-,5-,6-,9-/m1/s1	01111101111111111010100110110111011110011110111001000110110011001100111100111100011100110101001000000100100001001000011000010000100000000100010000000000000000000000000
CCCCCCCCCCCCC\C=C\[C@@H](O)[C@@H]([NH3+])CO[C@@H]1O[C@H](CO)[C@H](O)[C@H](O)[C@H]1O	psychosine(1+)	InChI=1S/C24H47NO7/c1-2-3-4-5-6-7-8-9-10-11-12-13-14-15-19(27)18(25)17-31-24-23(30)22(29)21(28)20(16-26)32-24/h14-15,18-24,26-30H,2-13,16-17,25H2,1H3/p+1/b15-14+/t18-,19+,20+,21-,22-,23+,24+/m0/s1	01110111111101111001100100111100001101111001000010111001011000100001100100011100000010000000001000000000000001001100010000000000000000000000000000000000000000000000000
O[C@@H]1[C@H](OP([O-])([O-])=O)[C@@H](OP([O-])([O-])=O)[C@H](OP([O-])([O-])=O)[C@@H](OP([O-])([O-])=O)[C@@H]1OP([O-])([O-])=O	myo-inositol 1,3,4,5,6-pentakisphosphate(10-)	InChI=1S/C6H17O21P5/c7-1-2(23-28(8,9)10)4(25-30(14,15)16)6(27-32(20,21)22)5(26-31(17,18)19)3(1)24-29(11,12)13/h1-7H,(H2,8,9,10)(H2,11,12,13)(H2,14,15,16)(H2,17,18,19)(H2,20,21,22)/p-10/t1-,2+,3-,4-,5+,6+	01110001010000101010100100110010000010011010000000000010000010001000000000000100000000000000001000000000000000000000011000000000000000000100000000000000000000000000000
C[C@H](CCC(=O)NCC(=O)[O-])[C@H]1CC[C@H]2[C@@H]3[C@H](O)C[C@@H]4C[C@H](O)CC[C@]4(C)[C@H]3CC[C@]12C	glycochenodeoxycholate	InChI=1S/C26H43NO5/c1-15(4-7-22(30)27-14-23(31)32)18-5-6-19-24-20(9-11-26(18,19)3)25(2)10-8-17(28)12-16(25)13-21(24)29/h15-21,24,28-29H,4-14H2,1-3H3,(H,27,30)(H,31,32)/t15-,16+,17-,18-,19+,20+,21-,24+,25+,26-/m1/s1	01110111111111111101110101110010001101110001000011110011101001100110001100111000000010000000000000001000000000000000010000000000000000000000000000000000000000000000000
[H][C@@]1(CC[C@@]2([H])\C(CCC[C@]12C)=C\C=C1\C[C@@H](O)C[C@H](O)C1=C)[C@H](C)CC(O)C(=O)C(C)(C)O	24-oxo-1alpha,23,25-trihydroxyvitamin D3	InChI=1S/C27H42O5/c1-16(13-24(30)25(31)26(3,4)32)21-10-11-22-18(7-6-12-27(21,22)5)8-9-19-14-20(28)15-23(29)17(19)2/h8-9,16,20-24,28-30,32H,2,6-7,10-15H2,1,3-5H3/b18-8+,19-9-/t16-,20-,21-,22+,23+,24?,27-/m1/s1	01110011010110101101110101110000001101110000000010110010001001100101001000010100000000000010101000001000000000000100100000000000000010000000000000000000000000000000000
Nc1nc2NCC(CNc3ccc(cc3)C(=O)N[C@@H](CCC([O-])=O)C([O-])=O)=Nc2c(=O)[nH]1	7,8-Dihydrofolate	InChI=1S/C19H21N7O6/c20-19-25-15-14(17(30)26-19)23-11(8-22-15)7-21-10-3-1-9(2-4-10)16(29)24-12(18(31)32)5-6-13(27)28/h1-4,12,21H,5-8H2,(H,24,29)(H,27,28)(H,31,32)(H4,20,22,25,26,30)/p-2/t12-/m0/s1	01111101111111010001111110101111011100010101011111000101100011100110110100101000001010111100000000000100000000000100010000010000100000000000010000000000000000000000000
O[C@@H]1[C@@H](COP(O)(=O)OP(O)(=O)OP(O)(O)=O)O[C@H]([C@@H]1O)n1cnc2c1[nH]c(=O)[nH]c2=O	XTP	InChI=1/C10H15N4O15P3/c15-5-3(1-26-31(22,23)29-32(24,25)28-30(19,20)21)27-9(6(5)16)14-2-11-4-7(14)12-10(18)13-8(4)17/h2-3,5-6,9,15-16H,1H2,(H,22,23)(H,24,25)(H2,19,20,21)(H2,12,13,17,18)/t3-,5-,6-,9-/m1/s1	01111101111111111010100110110110011110011110111001000110110011001100111100111100010100110101001001000100100001001100001000010000110000000100000000000000000000000000000
C[C@]12CC[C@H]3[C@@H](CCc4cc(O[C@@H]5O[C@@H]([C@@H](O)[C@H](O)[C@H]5O)C(=O)O)ccc34)[C@@H]1CC[C@@H]2O	17beta-estradiol 3-glucosiduronic acid	InChI=1S/C24H32O8/c1-24-9-8-14-13-5-3-12(10-11(13)2-4-15(14)16(24)6-7-17(24)25)31-23-20(28)18(26)19(27)21(32-23)22(29)30/h3,5,10,14-21,23,25-28H,2,4,6-9H2,1H3,(H,29,30)/t14-,15-,16+,17+,18+,19+,20-,21+,23-,24+/m1/s1	01111011010010101001111100110100001101111001000010110110001001100100101000011100000000000000001000001000000001001100000000000000000000000000000000000000000000000000000
[H][C@]12CC[C@]3(C)C(=O)CC[C@@]3([H])[C@]1([H])CCc1cc(O[C@@H]3O[C@@H]([C@@H](O)[C@H](C)[C@H]3O)C(O)=O)ccc21	estrone 3-glucosiduronic acid		01111011010010101101111100110110001101111001000010110110001001000100101000000100000000000000001000001000000001000100000000000000000000000000000000000000000000000000000
[H][C@]12CC[C@@]3([H])[C@]4([H])CCC(=O)[C@@]4(C)CC[C@]3([H])[C@@]1(C)CC[C@H](C2)O[C@@H]1O[C@@H]([C@@H](O)[C@H](O)[C@H]1O)C(O)=O	3alpha-hydroxy-5beta-androstan-17-one 3-glucosiduronic acid	InChI=1S/C25H38O8/c1-24-9-7-13(32-23-20(29)18(27)19(28)21(33-23)22(30)31)11-12(24)3-4-14-15-5-6-17(26)25(15,2)10-8-16(14)24/h12-16,18-21,23,27-29H,3-11H2,1-2H3,(H,30,31)/t12-,13-,14+,15+,16+,18+,19+,20-,21+,23-,24+,25+/m1/s1	01110011010010101101110100110110001101111001000010110010001001000100101000000100000000000000001000001000000001001100000000000000000000000000000000000000000000000000000
[H][C@]12CNc3nc(N)[nH]c(=O)c3N1CN(C2)c1ccc(cc1)C(=O)N[C@@H](CCC([O-])=O)C([O-])=O	5,10-Methylenetetrahydrofolate	InChI=1S/C20H23N7O6/c21-20-24-16-15(18(31)25-20)27-9-26(8-12(27)7-22-16)11-3-1-10(2-4-11)17(30)23-13(19(32)33)5-6-14(28)29/h1-4,12-13H,5-9H2,(H,23,30)(H,28,29)(H,32,33)(H4,21,22,24,25,31)/p-2/t12-,13+/m1/s1	01111101111111010011111110101111011101110101111011000101100011100110111100111000111110110101000000000100100000000100010000010000100000000010010000000000000000000000000
CN1[C@@H](CNc2ccc(cc2)C(=O)N[C@@H](CCC([O-])=O)C([O-])=O)CNc2nc(N)[nH]c(=O)c12	5-methyltetrahydrofolate(2-)	InChI=1S/C20H25N7O6/c1-27-12(9-23-16-15(27)18(31)26-20(21)25-16)8-22-11-4-2-10(3-5-11)17(30)24-13(19(32)33)6-7-14(28)29/h2-5,12-13,22H,6-9H2,1H3,(H,24,30)(H,28,29)(H,32,33)(H4,21,23,25,26,31)/p-2/t12-,13-/m0/s1	01111111111111011011111110101111011100010101111011100101100011100110110101101000011010110101000000000100000000000100010000010000100000000000010000000000000000000000000
C[C@]12CC[C@H]3[C@@H](CCC4=CC(=O)CC[C@]34C)[C@@H]1CC[C@@H]2O[C@@H]5O[C@@H]([C@@H](O)[C@H](O)[C@H]5O)C(=O)O	testosterone 3-glucosiduronic acid	InChI=1S/C25H36O8/c1-24-9-7-13(26)11-12(24)3-4-14-15-5-6-17(25(15,2)10-8-16(14)24)32-23-20(29)18(27)19(28)21(33-23)22(30)31/h11,14-21,23,27-29H,3-10H2,1-2H3,(H,30,31)/t14-,15-,16-,17-,18-,19-,20+,21-,23+,24-,25-/m0/s1	01110011010010101101110100110110001101111001000010110010001001000101101000000100000000000010001000001000000001001100100000000000000000000000100000000000000000000000000
[H][C@]12CNc3nc(N)[nH]c(=O)c3[N+]1=CN(C2)c1ccc(cc1)C(=O)N[C@@H](CCC([O-])=O)C([O-])=O	(6R)-5,10-methenyltetrahydrofolate	InChI=1S/C20H21N7O6/c21-20-24-16-15(18(31)25-20)27-9-26(8-12(27)7-22-16)11-3-1-10(2-4-11)17(30)23-13(19(32)33)5-6-14(28)29/h1-4,9,12-13H,5-8H2,(H6-,21,22,23,24,25,28,29,30,31,32,33)/p-1/t12-,13+/m1/s1	01111101111111010011111110101111011100010101111111000101100011100110111100101000011110111101000000000100100000000100010000010000100000000000010000000000000000000000000
CC(C)CCC[C@@H](C)CCC[C@@H](C)CCC\C(=C\CC1=C(C)C(=O)c2ccccc2C1=O)\C	phylloquinone	InChI=1S/C31H46O2/c1-22(2)12-9-13-23(3)14-10-15-24(4)16-11-17-25(5)20-21-27-26(6)30(32)28-18-7-8-19-29(28)31(27)33/h7-8,18-20,22-24H,9-17,21H2,1-6H3/b25-20+/t23-,24-/m1/s1	01111011000110101101011101000010000001110000000010110000001001000101000000000000000000000010100000000000000000000000100000000000000000000000000000000000000000000000000
CC12CCC3C(C1CC(C2O)OC4C(C(C(C(O4)C(=O)O)O)O)O)CCC5=C3C=CC(=C5)O	16-Glucuronide-estriol	InChI=1/C24H32O9/c1-24-7-6-13-12-5-3-11(25)8-10(12)2-4-14(13)15(24)9-16(21(24)29)32-23-19(28)17(26)18(27)20(33-23)22(30)31/h3,5,8,13-21,23,25-29H,2,4,6-7,9H2,1H3,(H,30,31)/t13-,14-,15+,16-,17+,18+,19-,20+,21+,23-,24+/m1/s1	01111011010010101001111100110100001101111001000010110110001001000100101000011100000000000000001000001000000001001100000000000000000000000000000000000000000000000000000
CN1[C@@H](CNc2ccc(cc2)C(=O)N[C@@H](CCC(=O)O)C(=O)O)CNC3=C1C(=O)N=C(N)N3	5-Methyltetrahydrofolate		01111111111111011011111110111111011100010101111011100101100011100110110101111000011010110101000000000100000000001100000000010000100000000000010000000000000000000000000
[H][C@@]12CC[C@@]3([H])[C@]4([H])CCC(=O)[C@@]4(C)CC[C@]3([H])[C@@]1(C)CC[C@H](C2)O[C@@H]1O[C@@H]([C@@H](O)[C@H](O)[C@H]1O)C(O)=O	androsterone 3-glucosiduronic acid	InChI=1S/C25H38O8/c1-24-9-7-13(32-23-20(29)18(27)19(28)21(33-23)22(30)31)11-12(24)3-4-14-15-5-6-17(26)25(15,2)10-8-16(14)24/h12-16,18-21,23,27-29H,3-11H2,1-2H3,(H,30,31)/t12-,13+,14-,15-,16-,18-,19-,20+,21-,23+,24-,25-/m0/s1	01110011010010101101110100110110001101111001000010110010001001000100101000000100000000000000001000001000000001001100000000000000000000000000000000000000000000000000000
C[C@H](CCC(=O)NCC(=O)[O-])[C@H]1CC[C@H]2[C@@H]3[C@H](O)C[C@@H]4C[C@H](O)CC[C@]4(C)[C@H]3C[C@H](O)[C@]12C	glycocholate	InChI=1S/C26H43NO6/c1-14(4-7-22(31)27-13-23(32)33)17-5-6-18-24-19(12-21(30)26(17,18)3)25(2)9-8-16(28)10-15(25)11-20(24)29/h14-21,24,28-30H,4-13H2,1-3H3,(H,27,31)(H,32,33)/t14-,15+,16-,17-,18+,19+,20-,21+,24+,25+,26-/m1/s1	01110111111111111101110101110010001101110001000011110011101001100110001100111000000010000000000000001000000000000000010000000000000000000000000000000000000000000000000
Cc1ncc(C[n+]2c(C)c(CCOP(O)(=O)OP(O)(O)=O)sc2C(O)CCC(O)=O)c(N)n1	3-Carboxy-1-hydroxypropyl-ThPP	InChI=1S/C16H24N4O10P2S/c1-9-13(5-6-29-32(27,28)30-31(24,25)26)33-16(12(21)3-4-14(22)23)20(9)8-11-7-18-10(2)19-15(11)17/h7,12,21H,3-6,8H2,1-2H3,(H5-,17,18,19,22,23,24,25,26,27,28)/p+1	01111111111111111111101010111111011110101111111010100010011010101010101100011110011101100101000001000100000000000100011100010000101000000100000000000000000000000000000
C[C@H](CCC(=O)NCCS(=O)(=O)[O-])[C@H]1CC[C@H]2[C@@H]3CC[C@@H]4C[C@H](O)CC[C@]4(C)[C@H]3CC[C@]12C	taurolithocholate	InChI=1S/C26H45NO5S/c1-17(4-9-24(29)27-14-15-33(30,31)32)21-7-8-22-20-6-5-18-16-19(28)10-12-25(18,2)23(20)11-13-26(21,22)3/h17-23,28H,4-16H2,1-3H3,(H,27,29)(H,30,31,32)/p-1/t17-,18-,19-,20+,21-,22+,23+,25+,26-/m1/s1	01110111111111111111110101111010001111110010000011110011101011101110011000111010000010000000010000011000011010010001011000000011000000000000000000000000000000000000000
C(C1C(C(C(O1)NC2=C(C(=O)N=C(N2)N)NC=O)O)O)OP(=O)(O)OP(=O)(O)OP(=O)(O)O	Formamidopyrimidine nucleoside triphosphate		01111101111111111010101110110111011110011010011001000110110010001000111100111100001100110100001001000100000001001100001000010000100000000100010000000000000000000000000
CC(=CCCC(=CCCC(=CCCC(=CCCC(=CCOP(=O)(O)OP(=O)(O)O)C)C)C)C)C	Dehydrodolichol diphosphate, human liver homolog		00100011010101000111100001110010000111101010000010110010011010001001000000001100000000000010100001000000000000000100101000010000000000000100000000000000000000000000000
CC(CCC=C(C)CCC=C(C)CCC=C(C)CCC=C(C)C)CCOP(=O)(O)OP(=O)(O)O	Dolichol diphosphate, human liver homolog		00100011010101000111100001110010001111101010000010110010011010001001000000011100000000000010100001000000000000000100101000010000000000000100000000000000000000000000000
[H]C(=O)N(C[C@H]1CNc2nc(N)[nH]c(=O)c2N1)c1ccc(cc1)C(=O)N[C@@H](CCC([O-])=O)C([O-])=O	10-Formyltetrahydrofolate	InChI=1S/C20H23N7O7/c21-20-25-16-15(18(32)26-20)23-11(7-22-16)8-27(9-28)12-3-1-10(2-4-12)17(31)24-13(19(33)34)5-6-14(29)30/h1-4,9,11,13,23H,5-8H2,(H,24,31)(H,29,30)(H,33,34)(H4,21,22,25,26,32)/p-2/t11-,13+/m1/s1	01111101111111010011111110101111011100010101111011000101100011100110110100111000011010110100000000000100000000001100010000010000100000000000010000000000000000000000000
[H]C(=O)N1[C@@H](CNc2ccc(cc2)C(=O)N[C@@H](CCC([O-])=O)C([O-])=O)CNc2nc(N)[nH]c(=O)c12	5-formyltetrahydrofolate(2-)	InChI=1S/C20H23N7O7/c21-20-25-16-15(18(32)26-20)27(9-28)12(8-23-16)7-22-11-3-1-10(2-4-11)17(31)24-13(19(33)34)5-6-14(29)30/h1-4,9,12-13,22H,5-8H2,(H,24,31)(H,29,30)(H,33,34)(H4,21,23,25,26,32)/p-2/t12-,13-/m0/s1	01111101111111011011111110101111011100010101111011000101100011100110110100101000011010110101000000000100000000000100010000010000100000000000010000000000000000000000000
[H][C@]12CC[C@@]3([H])[C@]4([H])CC[C@]([H])([C@H](C)CCC(=O)NCCS([O-])(=O)=O)[C@@]4(C)[C@@H](O)C[C@]3([H])[C@@]1(C)CC[C@@H](O)C2	taurodeoxycholate	InChI=1S/C26H45NO6S/c1-16(4-9-24(30)27-12-13-34(31,32)33)20-7-8-21-19-6-5-17-14-18(28)10-11-25(17,2)22(19)15-23(29)26(20,21)3/h16-23,28-29H,4-15H2,1-3H3,(H,27,30)(H,31,32,33)/p-1/t16-,17-,18-,19+,20-,21+,22+,23+,25+,26-/m1/s1	01110111111111111111110101111010001111110010000011110011101011101110011000111010000010000000010000011000011010010001011000000011000000000000000000000000000000000000000
C[C@H](CCC(=O)NCCS(=O)(=O)O)[C@H]1CC[C@H]2[C@@H]3CC[C@@H]4C[C@H](O)CC[C@]4(C)[C@H]3C[C@H](O)[C@]12C	Taurodeoxycholic acid	InChI=1S/C26H45NO6S/c1-16(4-9-24(30)27-12-13-34(31,32)33)20-7-8-21-19-6-5-17-14-18(28)10-11-25(17,2)22(19)15-23(29)26(20,21)3/h16-23,28-29H,4-15H2,1-3H3,(H,27,30)(H,31,32,33)/p-1/t16-,17-,18-,19+,20-,21+,22+,23+,25+,26-/m1/s1	01110111111111111111110101111010001111110010000011110011101011101110011000111010000010000000010001011000011010010101001000000011000000000000000000000000000000000000000
[H]C(=N)N1[C@@H](CNc2ccc(cc2)C(=O)N[C@@H](CCC([O-])=O)C([O-])=O)CNc2nc(N)[nH]c(=O)c12	5-Formiminotetrahydrofolate	InChI=1S/C20H24N8O6/c21-9-28-12(8-24-16-15(28)18(32)27-20(22)26-16)7-23-11-3-1-10(2-4-11)17(31)25-13(19(33)34)5-6-14(29)30/h1-4,9,12-13,21,23H,5-8H2,(H,25,31)(H,29,30)(H,33,34)(H4,22,24,26,27,32)/p-2/t12-,13-/m0/s1	01111101111111011011111110101111011100010101111111000101100011100110110100111000011010111101000000000100000000000100010000010000100000000000010000000000000000000000000
O[C@@H]1CO[C@H](OP([O-])(=O)OP([O-])(=O)OC[C@H]2O[C@H]([C@H](O)[C@@H]2O)n2ccc(=O)[nH]c2=O)[C@H](O)[C@H]1O	UDP-alpha-D-xylose(2-)	InChI=1S/C14H22N2O16P2/c17-5-3-28-13(11(22)8(5)19)31-34(26,27)32-33(24,25)29-4-6-9(20)10(21)12(30-6)16-2-1-7(18)15-14(16)23/h1-2,5-6,8-13,17,19-22H,3-4H2,(H,24,25)(H,26,27)(H,15,18,23)/p-2/t5-,6-,8+,9-,10-,11-,12-,13-/m1/s1	01111101111111111010111110111110011110011011111001000110110010101000111100111100010100100101001000000100100001001100011000000000010000000100000000000000000000000000000
CCCCCCCCCCCCC\C=C\[C@@H](O)[C@H](COP(O)(=O)OCC[N+](C)(C)C)NC([*])=O	sphingomyelin betaine		00100111111111110111100011111010001111101010100011111011111010101011000101011100110000000000100001000000000000001000011000000000000000001100000000000000000000000000000
CCOCCCNC(=S)N(CC1=CC=C(C=C1)F)CC2=CC3=CC(=C(C=C3NC2=O)OC)OC	linoleic coenzyme A	InChI=1/C39H66N7O17P3S/c1-4-5-6-7-8-9-10-11-12-13-14-15-16-17-18-19-30(48)67-23-22-41-29(47)20-21-42-37(51)34(50)39(2,3)25-60-66(57,58)63-65(55,56)59-24-28-33(62-64(52,53)54)32(49)38(61-28)46-27-45-31-35(40)43-26-44-36(31)46/h8-9,11-12,26-28,32-34,38,49-50H,4-7,10,13-25H2,1-3H3,(H,41,47)(H,42,51)(H,55,56)(H,57,58)(H2,40,43,44)(H2,52,53,54)/b9-8+,12-11+	01111111111111111111111111101100101101111100110011101101111111100110110001101011110011100100011000000100000000000000000100001000000000000000000000000000000000000000000
Nc1ncnc2n(cnc12)[C@@H]1O[C@H](COP([O-])(=O)OC(=O)CCCCC2CCSS2)[C@@H](O)[C@H]1O	lipoyl-AMP(1-)	InChI=1S/C18H26N5O8PS2/c19-16-13-17(21-8-20-16)23(9-22-13)18-15(26)14(25)11(30-18)7-29-32(27,28)31-12(24)4-2-1-3-10-5-6-33-34-10/h8-11,14-15,18,25-26H,1-7H2,(H,27,28)(H2,19,20,21)/p-1/t10?,11-,14-,15-,18-/m1/s1	01111101111111111011100110111111011111111111111011000010110011001100111100111110011101110101001000010100100001001000011000000000101000000100000000000000100000000000000
CCCCC\C=C/C\C=C/C=C/C=C/[C@@H](SC[C@H](N)C(=O)NCC(=O)O)[C@@H](O)CCCC(=O)O	Leukotriene D4	InChI=1S/C25H40N2O6S/c1-2-3-4-5-6-7-8-9-10-11-12-13-16-22(21(28)15-14-17-23(29)30)34-19-20(26)25(33)27-18-24(31)32/h6-7,9-13,16,20-22,28H,2-5,8,14-15,17-19,26H2,1H3,(H,27,33)(H,29,30)(H,31,32)/p-1/b7-6-,10-9-,12-11+,16-13+/t20-,21-,22+/m0/s1	00100111111111110001100010111010001101100001000011111001101000100011000100111010001011010000000000000000000000001000000000000000000000000000000000000000000000000000000
OC[C@H]1O[C@H](O[C@@H]2[C@@H](CO)O[C@H](O[C@@H]3[C@@H](CO)O[C@H](O)[C@H](O)[C@H]3O)[C@H](O)[C@H]2O)[C@H](O)[C@@H](O)[C@@H]1O	maltotriose	InChI=1S/C18H32O16/c19-1-4-7(22)8(23)12(27)17(31-4)34-15-6(3-21)32-18(13(28)10(15)25)33-14-5(2-20)30-16(29)11(26)9(14)24/h4-29H,1-3H2/t4-,5-,6-,7-,8+,9-,10-,11-,12-,13-,14-,15-,16+,17-,18-/m1/s1	01110001010101101000110100111100001100011001001000000000010000000000100000011100000010000000001000000000000001001100000000000000000000000000000000000000000000000000000
CC(\C=C\C1=C(C)CCCC1(C)C)=C/C=C/C(C)=C/C(=O)O[C@@H]1O[C@@H]([C@@H](O)[C@H](O)[C@H]1O)C(O)=O	13-cis-retinoyl glucuronide	InChI=1S/C26H36O8/c1-15(11-12-18-17(3)10-7-13-26(18,4)5)8-6-9-16(2)14-19(27)33-25-22(30)20(28)21(29)23(34-25)24(31)32/h6,8-9,11-12,14,20-23,25,28-30H,7,10,13H2,1-5H3,(H,31,32)/b9-6+,12-11+,15-8+,16-14+/t20-,21-,22+,23-,25+/m0/s1	01110011010010101101110101110110000100111001000010110010001000000001100000000100000000000010101000001000000001001100100000000000000000000000000000000000000000000000000
[H][C@@]12C[C@H](O)CC[C@]1(C)[C@@]1([H])CC[C@]3(C)[C@]([H])(CC[C@@]3([H])[C@]1([H])[C@H](O)C2)[C@H](C)CCC(=O)NCCS([O-])(=O)=O	taurochenodeoxycholate	InChI=1S/C26H45NO6S/c1-16(4-7-23(30)27-12-13-34(31,32)33)19-5-6-20-24-21(9-11-26(19,20)3)25(2)10-8-18(28)14-17(25)15-22(24)29/h16-22,24,28-29H,4-15H2,1-3H3,(H,27,30)(H,31,32,33)/t16-,17+,18-,19-,20+,21+,22-,24+,25+,26-/m1/s1	01110111111111111111110101111010001111110010000011110011101011101110011000111010000010000000010000011000011010010001011000000011000000000000000000000000000000000000000
[H][C@@](COC([*])=O)(COP(O)(=O)O[C@@H]1[C@H](O)[C@H](O)[C@@H](OP(O)(O)=O)[C@H](OP(O)(O)=O)[C@H]1O)OC([*])=O	phosphatidylinositol 4,5-bisphosphate		01110001010111101010100100111010001110011011000000000010010010001000000000001100000000000000001001000000000000001100001000010000000000000100000000000000000000000000000
[H][C@@](COC([*])=O)(COP([O-])(=O)O[C@H]1[C@H](O)[C@@H](O)[C@H](OP([O-])([O-])=O)[C@@H](OP([O-])([O-])=O)[C@H]1O)OC([*])=O	1-phosphatidyl-1D-myo-inositol 3,4-bisphosphate(5-)		01110001010111101010100100111010001110011011000000000010010010001000000000000100000000000000001000000000000000001100011000000000000000000100000000000000000000000000000
[H][C@]12CC[C@@]3([H])[C@]4([H])CC[C@]([H])([C@H](C)CCC(=O)NCC([O-])=O)[C@@]4(C)CC[C@]3([H])[C@@]1(C)CC[C@H](C2)OS([O-])(=O)=O	sulfoglycolithocholate(2-)	InChI=1S/C26H43NO7S/c1-16(4-9-23(28)27-15-24(29)30)20-7-8-21-19-6-5-17-14-18(34-35(31,32)33)10-12-25(17,2)22(19)11-13-26(20,21)3/h16-22H,4-15H2,1-3H3,(H,27,28)(H,29,30)(H,31,32,33)/p-2/t16-,17-,18-,19+,20-,21+,22+,25+,26-/m1/s1	01110111111111111111110101100010001011111011000011110011101011101110001100101010000010000000010000011000011010010000011000000011000000000000000000000000000000000000000
CCCCCCCCCCCCC\C=C\[C@@H](O)[C@H](COC1O[C@H](CO)[C@@H](O)[C@H](O)[C@H]1O)NC([*])=O	D-glucosyl-N-acylsphingosine		01110111111111111001100100111100001101111001000011111001111010100001100100011100000010000000001000000000000001001100000000000000000000000000000000000000000000000000000
C[C@H]1O[C@H](OP([O-])(=O)OP([O-])(=O)OC[C@H]2O[C@H](C[C@@H]2O)n2cc(C)c(=O)[nH]c2=O)[C@H](O)[C@@H](O)C1=O	dTDP-4-dehydro-6-deoxy-alpha-D-glucose(2-)	InChI=1S/C16H24N2O15P2/c1-6-4-18(16(24)17-14(6)23)10-3-8(19)9(31-10)5-29-34(25,26)33-35(27,28)32-15-13(22)12(21)11(20)7(2)30-15/h4,7-10,12-13,15,19,21-22H,3,5H2,1-2H3,(H,25,26)(H,27,28)(H,17,23,24)/p-2/t7-,8+,9-,10-,12+,13-,15-/m1/s1	01111111111111111110111110110110011111111011111001000111110010101000111000111100010100100101001000000100100001001000011000000000010000000100000000000000000000000000000
C[C@@H]1OC(OP([O-])(=O)OP([O-])(=O)OC[C@H]2O[C@H](C[C@@H]2O)n2cc(C)c(=O)[nH]c2=O)[C@H](O)[C@H](O)C1=O	dTDP-4-dehydro-6-deoxy-L-mannose(2-)	InChI=1S/C16H24N2O15P2/c1-6-4-18(16(24)17-14(6)23)10-3-8(19)9(31-10)5-29-34(25,26)33-35(27,28)32-15-13(22)12(21)11(20)7(2)30-15/h4,7-10,12-13,15,19,21-22H,3,5H2,1-2H3,(H,25,26)(H,27,28)(H,17,23,24)/p-2/t7-,8-,9+,10+,12+,13+,15?/m0/s1	01111111111111111110111110110110011111111011111001000111110010101000111000111100010100100101001000000100100001001000011000000000010000000100000000000000000000000000000
[H][C@@]12C[C@H](O)CC[C@]1(C)[C@@]1([H])C[C@H](O)[C@]3(C)[C@]([H])(CC[C@@]3([H])[C@]1([H])[C@H](O)C2)[C@H](C)CCC(=O)NCCS([O-])(=O)=O	taurocholate	InChI=1S/C26H45NO7S/c1-15(4-7-23(31)27-10-11-35(32,33)34)18-5-6-19-24-20(14-22(30)26(18,19)3)25(2)9-8-17(28)12-16(25)13-21(24)29/h15-22,24,28-30H,4-14H2,1-3H3,(H,27,31)(H,32,33,34)/t15-,16+,17-,18-,19+,20+,21-,22+,24+,25+,26-/m1/s1	01110111111111111111110101111010001111110010000011110011101011101110011000111010000010000000010000011000011010010001011000000011000000000000000000000000000000000000000
[H][C@@](COC([*])=O)(COP([O-])(=O)O[C@H]1[C@H](O)[C@@H](OP([O-])([O-])=O)[C@H](O)[C@@H](OP([O-])([O-])=O)[C@H]1O)OC([*])=O	1-phosphatidyl-1D-myo-inositol 3,5-bisphosphate(5-)		01110001010111101010100100111010001110011011000000000010010010001000000000000100000000000000001000000000000000000100011000000000000000000100000000000000000000000000000
C[C@@H]1OC(OP(O)(=O)OP(O)(=O)OC[C@H]2O[C@H](C[C@@H]2O)n2cc(C)c(=O)[nH]c2=O)[C@H](O)[C@H](O)[C@H]1O	dTDP-L-rhamnose	InChI=1S/C16H26N2O15P2/c1-6-4-18(16(24)17-14(6)23)10-3-8(19)9(31-10)5-29-34(25,26)33-35(27,28)32-15-13(22)12(21)11(20)7(2)30-15/h4,7-13,15,19-22H,3,5H2,1-2H3,(H,25,26)(H,27,28)(H,17,23,24)/t7-,8-,9+,10+,11-,12+,13+,15?/m0/s1	01111111111111111110111110110110011111111011111001000111110010101000111000111100010100100101001001000100100001001100001000000000010000000100000000000000000000000000000
CCCCCCCCCCCCC\C=C\[C@@H](O)[C@H](CO[C@@H]1O[C@H](CO)[C@H](O)[C@H](O)[C@H]1O)NC([*])=O	D-galactosyl-N-acylsphingosine		01110111111111111001100100111100001101111001000011111001111010100001100100011100000010000000001000000000000001001100000000000000000000000000000000000000000000000000000
OC[C@H]1OC(OP([O-])(=O)OP([O-])(=O)OC[C@H]2O[C@H]([C@H](O)[C@@H]2O)n2ccc(=O)[nH]c2=O)[C@H](O)[C@@H](O)[C@H]1O	UDP-D-galactose(2-)	InChI=1S/C15H24N2O17P2/c18-3-5-8(20)10(22)12(24)14(32-5)33-36(28,29)34-35(26,27)30-4-6-9(21)11(23)13(31-6)17-2-1-7(19)16-15(17)25/h1-2,5-6,8-14,18,20-24H,3-4H2,(H,26,27)(H,28,29)(H,16,19,25)/p-2/t5-,6-,8+,9-,10+,11-,12-,13-,14?/m1/s1	01111101111111111010111110111110011110011011111001000110110010001000111100111100010110100101001000000100100001001100011000000000010000000100000000000000000000000000000
OC[C@H]1OC(OP([O-])(=O)OP([O-])(=O)OC[C@H]2O[C@H]([C@H](O)[C@@H]2O)n2ccc(=O)[nH]c2=O)[C@H](O)[C@@H](O)[C@@H]1O	[(2R,3S,4R,5R)-5-(2,4-dioxo-1,2,3,4-tetrahydropyrimidin-1-yl)-3,4-dihydroxyoxolan-2-yl]methyl {[(3R,4S,5S,6R)-3,4,5-trihydroxy-6-(hydroxymethyl)oxan-2-yl phosphonato]oxy}phosphonate	InChI=1S/C15H24N2O17P2/c18-3-5-8(20)10(22)12(24)14(32-5)33-36(28,29)34-35(26,27)30-4-6-9(21)11(23)13(31-6)17-2-1-7(19)16-15(17)25/h1-2,5-6,8-14,18,20-24H,3-4H2,(H,26,27)(H,28,29)(H,16,19,25)/p-2/t5-,6-,8-,9-,10+,11-,12-,13-,14?/m1/s1	01111101111111111010111110111110011110011011111001000110110010001000111100111100010110100101001000000100100001001100011000000000010000000100000000000000000000000000000
Cc1cn([C@H]2C[C@H](O)[C@@H](COP([O-])(=O)OP([O-])(=O)O[C@H]3O[C@H](CO)[C@@H](O)[C@H](O)[C@H]3O)O2)c(=O)[nH]c1=O	dTDP-glucose(2-)	InChI=1S/C16H26N2O16P2/c1-6-3-18(16(25)17-14(6)24)10-2-7(20)9(31-10)5-30-35(26,27)34-36(28,29)33-15-13(23)12(22)11(21)8(4-19)32-15/h3,7-13,15,19-23H,2,4-5H2,1H3,(H,26,27)(H,28,29)(H,17,24,25)/p-2/t7-,8+,9+,10+,11+,12-,13+,15+/m0/s1	01111111111111111010111110111110011111111011111001000111110010101000111000111100010110100101001000000100100001001100011000000000010000000100000000000000000000000000000
[O-]P([O-])(=O)O[C@@H]1[C@H](OP([O-])([O-])=O)[C@H](OP([O-])([O-])=O)[C@@H](OP([O-])([O-])=O)[C@H](OP([O-])([O-])=O)[C@H]1OP([O-])([O-])=O	myo-inositol hexakisphosphate(12-)	InChI=1S/C6H18O24P6/c7-31(8,9)25-1-2(26-32(10,11)12)4(28-34(16,17)18)6(30-36(22,23)24)5(29-35(19,20)21)3(1)27-33(13,14)15/h1-6H,(H2,7,8,9)(H2,10,11,12)(H2,13,14,15)(H2,16,17,18)(H2,19,20,21)(H2,22,23,24)/p-12/t1-,2-,3-,4+,5-,6-	01110001010000101010100100100010000010011010000000000010000010001000000000000100000000000000001000000000000000000000011000000000000000000100000000000000000000000000000
OC(COP(O)(=O)OC[C@@H](COC([*])=O)OC([*])=O)COP(O)(=O)OC[C@@H](COC([*])=O)OC([*])=O	cardiolipin		00100001010111100010100000111010001110101011000000000010010010101000000000001100000000000000001001000000000000000000001000000000000000000100000000000000000000000000000
CCCCCCCCCCCCC\C=C\[C@@H](O)[C@@H](N)CO[C@@H]1O[C@H](COS(O)(=O)=O)[C@H](O)[C@H](O)[C@H]1O	Psychosine sulfate	InChI=1S/C24H47NO10S/c1-2-3-4-5-6-7-8-9-10-11-12-13-14-15-19(26)18(25)16-33-24-23(29)22(28)21(27)20(35-24)17-34-36(30,31)32/h14-15,18-24,26-29H,2-13,16-17,25H2,1H3,(H,30,31,32)/b15-14+/t18-,19+,20+,21-,22-,23+,24+/m0/s1	01110111111101111011100100111110001111111011000010111011011010101001100100011110001000000000011001010000011011011100001000000011000000000000000000000000000000000000000
Nc1ncnc2n(cnc12)[C@@H]1O[C@H](COP([O-])(=O)OP([O-])(=O)OC[C@H]2OC(O)[C@H](O)[C@@H]2O)[C@@H](O)[C@H]1O	ADPribose	InChI=1S/C15H23N5O14P2/c16-12-7-13(18-3-17-12)20(4-19-7)14-10(23)8(21)5(32-14)1-30-35(26,27)34-36(28,29)31-2-6-9(22)11(24)15(25)33-6/h3-6,8-11,14-15,21-25H,1-2H2,(H,26,27)(H,28,29)(H2,16,17,18)/p-2/t5-,6-,8-,9-,10-,11-,14-,15?/m1/s1	01111101111101111010100110111111011110011111111001000010110011001100111100111100011100110101001000000100100001001100011000000000100000000100000000000000000000000000000
Nc1ccn([C@@H]2O[C@H](COP([O-])(=O)OP([O-])(=O)OC[C@@H](COC([*])=O)OC([*])=O)[C@@H](O)[C@H]2O)c(=O)n1	CDP-diacylglycerol(2-)		01111101111111111010101110111111011110011011111001000110110010001000111100111100011100100101001000000100100001001000011000000000110000000100000000000000000000000000000
O[C@@H]1[C@@H](COP([O-])(=O)OP([O-])(=O)O[C@H]2O[C@@H]([C@@H](O)[C@H](O)[C@H]2O)C([O-])=O)O[C@H]([C@@H]1O)n1ccc(=O)[nH]c1=O	UDP-alpha-D-glucuronate(3-)	InChI=1S/C15H22N2O18P2/c18-5-1-2-17(15(26)16-5)12-9(22)6(19)4(32-12)3-31-36(27,28)35-37(29,30)34-14-10(23)7(20)8(21)11(33-14)13(24)25/h1-2,4,6-12,14,19-23H,3H2,(H,24,25)(H,27,28)(H,29,30)(H,16,18,26)/p-3/t4-,6-,7+,8+,9-,10-,11+,12-,14-/m1/s1	01111101111111111010111110110110011110011011111001000110110010001000111100111100010100100101001000000100100001001100011000000000010000000100000000000000000000000000000
CC1=CN2C(=NC(=C(C2=O)C=C3C(=O)N(C(=S)S3)CC4=CC5=C(C=C4)OCO5)N6CCN(CC6)C)C=C1	vaccenyl coenzyme A	InChI=1/C39H68N7O17P3S/c1-4-5-6-7-8-9-10-11-12-13-14-15-16-17-18-19-30(48)67-23-22-41-29(47)20-21-42-37(51)34(50)39(2,3)25-60-66(57,58)63-65(55,56)59-24-28-33(62-64(52,53)54)32(49)38(61-28)46-27-45-31-35(40)43-26-44-36(31)46/h9-10,26-28,32-34,38,49-50H,4-8,11-25H2,1-3H3,(H,41,47)(H,42,51)(H,55,56)(H,57,58)(H2,40,43,44)(H2,52,53,54)/b10-9+/t28-,32-,33?,34+,38-/m1/s1	01111111111111101111111110101111010001110101111011110101110011000111111001100010110101110111011000000110100001000000000100000000101000000010000000000000000000000000000
[H][C@]12CC[C@@]3([H])[C@]4([H])CC[C@]([H])([C@H](C)CCC(=O)NCCS([O-])(=O)=O)[C@@]4(C)CC[C@]3([H])[C@@]1(C)CC[C@H](C2)OS([O-])(=O)=O	2-[(4R)-4-[(1S,2S,5R,7R,10R,11S,14R,15R)-2,15-dimethyl-5-(sulfonatooxy)tetracyclo[8.7.0.0^{2,7}.0^{11,15}]heptadecan-14-yl]pentanamido]ethane-1-sulfonate	InChI=1S/C26H45NO8S2/c1-17(4-9-24(28)27-14-15-36(29,30)31)21-7-8-22-20-6-5-18-16-19(35-37(32,33)34)10-12-25(18,2)23(20)11-13-26(21,22)3/h17-23H,4-16H2,1-3H3,(H,27,28)(H,29,30,31)(H,32,33,34)/p-2/t17-,18-,19-,20+,21-,22+,23+,25+,26-/m1/s1	01110111111111111111110101101010001011111010000011110011101011101110011000101010000010000000010000011000011010010001011000000011000000000000000000000000000000000000000
[H][C@]12CS[C@@H](CCCCC(=O)OP(O)(=O)OC[C@H]3O[C@H]([C@H](O)[C@@H]3O)n3cnc4c(N)ncnc34)[C@@]1([H])NC(=O)N2	Biotinyl-5-AMP	InChI=1S/C20H28N7O9PS/c21-17-14-18(23-7-22-17)27(8-24-14)19-16(30)15(29)10(35-19)5-34-37(32,33)36-12(28)4-2-1-3-11-13-9(6-38-11)25-20(31)26-13/h7-11,13,15-16,19,29-30H,1-6H2,(H,32,33)(H2,21,22,23)(H2,25,26,31)/p-1/t9-,10+,11-,13-,15+,16+,19+/m0/s1	01111101111111111011100110111111011111111111111011000011110011101100111100111110011101110101001001000100100001001000001000010000111000000100000000000000000000000000000
Nc1ncnc2n(cnc12)[C@@H]1O[C@H](COP([O-])(=O)OP([O-])(=O)O[C@H]2O[C@H](CO)[C@@H](O)[C@H](O)[C@H]2O)[C@@H](O)[C@H]1O	ADP alpha-D-glucoside(2-)	InChI=1S/C16H25N5O15P2/c17-13-7-14(19-3-18-13)21(4-20-7)15-11(26)9(24)6(33-15)2-32-37(28,29)36-38(30,31)35-16-12(27)10(25)8(23)5(1-22)34-16/h3-6,8-12,15-16,22-27H,1-2H2,(H,28,29)(H,30,31)(H2,17,18,19)/p-2/t5-,6-,8-,9-,10+,11-,12-,15-,16-/m1/s1	01111101111101111010110110111111011110011111111001000010110011001100111100111100011110110101001000000100100001001100011000000000100000000100000000000000000000000000000
[H][C@@](COC([*])=O)(COP(O)(=O)O[C@@H]1[C@H](O)[C@H](O)[C@@H](O)[C@H](O)[C@H]1O[C@H]1O[C@H](CO)[C@@H](O)[C@H](O)[C@H]1N)OC([*])=O	6-(alpha-D-glucosaminyl)-1-phosphatidyl-1D-myo-inositol		01110101111111111010110100111110011110011011000000000010010010001000110100011100001010000000001001000000000001001100001000000000000000000100000000000000000000000000000
Nc1ncnc2n(cnc12)[C@@H]1O[C@H](COP(O)(=O)OP(O)(=O)O[C@H]2O[C@H](CO)[C@@H](O)[C@H](O)[C@@H]2O)[C@@H](O)[C@H]1O	ADPmannose	InChI=1S/C16H25N5O15P2/c17-13-7-14(19-3-18-13)21(4-20-7)15-11(26)9(24)6(33-15)2-32-37(28,29)36-38(30,31)35-16-12(27)10(25)8(23)5(1-22)34-16/h3-6,8-12,15-16,22-27H,1-2H2,(H,28,29)(H,30,31)(H2,17,18,19)/t5-,6-,8-,9-,10+,11-,12+,15-,16-/m1/s1	01111101111101111010110110111111011110011111111001000010110011001100111100111100011110110101001001000100100001001100001000000000100000000100000000000000000000000000000
C[C@@H]1OC(OP([O-])(=O)OP([O-])(=O)OC[C@H]2O[C@H]([C@H](O)[C@@H]2O)n2cnc3c2nc(N)[nH]c3=O)[C@@H](O)[C@H](O)[C@@H]1O	GDP-L-fucose(2-)	InChI=1S/C16H25N5O15P2/c1-4-7(22)9(24)11(26)15(33-4)35-38(30,31)36-37(28,29)32-2-5-8(23)10(25)14(34-5)21-3-18-6-12(21)19-16(17)20-13(6)27/h3-5,7-11,14-15,22-26H,2H2,1H3,(H,28,29)(H,30,31)(H3,17,19,20,27)/p-2/t4-,5+,7+,8+,9+,10+,11-,14+,15?/m0/s1	01111111111111111010110110110111011110011111111001000110110011001100111100111100011100110101001000000100100001001100011000010000100000000100010000000000000000000000000
C[C@H]1O[C@H](OP([O-])(=O)OP([O-])(=O)OC[C@H]2O[C@H]([C@H](O)[C@@H]2O)n2cnc3c2nc(N)[nH]c3=O)[C@@H](O)[C@@H](O)C1=O	GDP-4-dehydro-6-deoxy-alpha-D-mannose(2-)	InChI=1S/C16H23N5O15P2/c1-4-7(22)9(24)11(26)15(33-4)35-38(30,31)36-37(28,29)32-2-5-8(23)10(25)14(34-5)21-3-18-6-12(21)19-16(17)20-13(6)27/h3-5,8-11,14-15,23-26H,2H2,1H3,(H,28,29)(H,30,31)(H3,17,19,20,27)/p-2/t4-,5-,8-,9+,10-,11+,14-,15-/m1/s1	01111111111111111010110110110111011110011111111001000110110011001100111100111100011100110101001000000100100001001000011000010000100000000100010000000000000000000000000
CC(=O)N[C@@H]1[C@@H](O)[C@@H](O)[C@@H](CO)OC1OP([O-])(=O)OP([O-])(=O)OC[C@H]1O[C@H]([C@H](O)[C@@H]1O)n1ccc(=O)[nH]c1=O	UDP-N-acetyl-D-galactosamine(2-)	InChI=1S/C17H27N3O17P2/c1-6(22)18-10-13(26)11(24)7(4-21)35-16(10)36-39(31,32)37-38(29,30)33-5-8-12(25)14(27)15(34-8)20-3-2-9(23)19-17(20)28/h2-3,7-8,10-16,21,24-27H,4-5H2,1H3,(H,18,22)(H,29,30)(H,31,32)(H,19,23,28)/p-2/t7-,8-,10-,11+,12-,13-,14-,15-,16?/m1/s1	01111111111111111010111110111110011110011011111001000110110010001000111100111100010110100101001000000100100001001100011000000000010000000100000000000000000000000000000
Nc1nc2n(cnc2c(=O)[nH]1)[C@@H]1O[C@H](COP([O-])(=O)OP([O-])(=O)O[C@H]2O[C@H](CO)[C@@H](O)[C@H](O)[C@@H]2O)[C@@H](O)[C@H]1O	GDP-alpha-D-mannose(2-)	InChI=1S/C16H25N5O16P2/c17-16-19-12-6(13(28)20-16)18-3-21(12)14-10(26)8(24)5(34-14)2-33-38(29,30)37-39(31,32)36-15-11(27)9(25)7(23)4(1-22)35-15/h3-5,7-11,14-15,22-27H,1-2H2,(H,29,30)(H,31,32)(H3,17,19,20,28)/p-2/t4-,5-,7-,8-,9+,10-,11+,14-,15-/m1/s1	01111101111111111010110110111111011110011111111001000110110011001100111100111100011110110101001000000100100001001100011000010000100000000100010000000000000000000000000
CC(C)=CCC\C(C)=C\CC\C(C)=C\[C@H]1[C@H](COP([O-])(=O)OP([O-])([O-])=O)[C@@]1(C)CC\C=C(/C)CCC=C(C)C	presqualene diphosphate(3-)	InChI=1S/C30H52O7P2/c1-23(2)13-9-15-25(5)17-11-18-27(7)21-28-29(22-36-39(34,35)37-38(31,32)33)30(28,8)20-12-19-26(6)16-10-14-24(3)4/h13-14,17,19,21,28-29H,9-12,15-16,18,20,22H2,1-8H3,(H,34,35)(H2,31,32,33)/p-3/b25-17+,26-19+,27-21+/t28-,29-,30-/m0/s1	01100011010101001111100001100010000011101010000010110010011010001001000000000100000000000010100000001000000000000000111000000000000000000100000010000000000000000000000
CC(=O)N[C@@H]1[C@@H](O)[C@H](O)[C@@H](CO)O[C@@H]1OP([O-])(=O)OP([O-])(=O)OC[C@H]1O[C@H]([C@H](O)[C@@H]1O)n1ccc(=O)[nH]c1=O	UDP-N-acetyl-alpha-D-glucosamine(2-)	InChI=1S/C17H27N3O17P2/c1-6(22)18-10-13(26)11(24)7(4-21)35-16(10)36-39(31,32)37-38(29,30)33-5-8-12(25)14(27)15(34-8)20-3-2-9(23)19-17(20)28/h2-3,7-8,10-16,21,24-27H,4-5H2,1H3,(H,18,22)(H,29,30)(H,31,32)(H,19,23,28)/p-2/t7-,8-,10-,11-,12-,13-,14-,15-,16-/m1/s1	01111111111111111010111110111110011110011011111001000110110010001000111100111100010110100101001000000100100001001100011000000000010000000100000000000000000000000000000
[H][C@@](COC([*])=O)(COP([O-])(=O)O[C@@H]1[C@H](O)[C@H](OP([O-])([O-])=O)[C@@H](OP([O-])([O-])=O)[C@H](OP([O-])([O-])=O)[C@H]1O)OC([*])=O	1-phosphatidyl-1D-myo-inositol 3,4,5-trisphosphate(7-)		01110001010111101010100100111010001110011011000000000010010010001000000000000100000000000000001000000000000000000100011000000000000000000100000000000000000000000000000
CCCCC\C=C/C\C=C/C=C/C=C/[C@@H](SC[C@H](NC(=O)CC[C@@H](N)C(=O)O)C(=O)O)[C@@H](O)CCCC(=O)O	leukotriene F4	InChI=1S/C28H44N2O8S/c1-2-3-4-5-6-7-8-9-10-11-12-13-16-24(23(31)15-14-17-26(33)34)39-20-22(28(37)38)30-25(32)19-18-21(29)27(35)36/h6-7,9-13,16,21-24,31H,2-5,8,14-15,17-20,29H2,1H3,(H,30,32)(H,33,34)(H,35,36)(H,37,38)/b7-6-,10-9-,12-11+,16-13+/t21-,22+,23+,24-/m1/s1	00100111111111110001100010110010001101100001000011111001101000100001000100111010001001000000000000000000000000001000000000000000000000000000000000000000000000000000000
Nc1ncnc2n(cnc12)[C@@H]1O[C@H](COP([O-])(=O)OP([O-])(=O)OC2O[C@H](CO)[C@@H](O)[C@H]2O)[C@@H](O)[C@H]1OP([O-])([O-])=O	ADP-D-ribose 2-phosphate(4-)	InChI=1S/C15H24N5O17P3/c16-12-7-13(18-3-17-12)20(4-19-7)14-11(35-38(25,26)27)9(23)6(33-14)2-32-39(28,29)37-40(30,31)36-15-10(24)8(22)5(1-21)34-15/h3-6,8-11,14-15,21-24H,1-2H2,(H,28,29)(H,30,31)(H2,16,17,18)(H2,25,26,27)/p-4/t5-,6-,8-,9-,10-,11-,14-,15?/m1/s1	01111101111101111010100110111111011110011111111001000010110011001100111100111100011110110101001000000100100001001100011000000000100000000100000000000000000000000000000
C\C(=C/C=C/C=C(\C)/C=C/C=C(\C)/C=C/C1=C(C)CCCC1(C)C)\C=C\C=C(/C)\C=C\C2=C(C)CCCC2(C)C	beta-carotene	InChI=1S/C40H56/c1-31(19-13-21-33(3)25-27-37-35(5)23-15-29-39(37,7)8)17-11-12-18-32(2)20-14-22-34(4)26-28-38-36(6)24-16-30-40(38,9)10/h11-14,17-22,25-28H,15-16,23-24,29-30H2,1-10H3/b12-11+,19-13+,20-14+,27-25+,28-26+,31-17+,32-18+,33-21+,34-22+	01010010000000001101010001000000000000100000000010110010001000000001000000000000000000000010100000001000000000000000100000000000000000000000000000000000000000000000000
[NH3+][C@@H](CCC(=O)N[C@@H](CSSC[C@H](NC(=O)CC[C@H]([NH3+])C([O-])=O)C(=O)NCC([O-])=O)C(=O)NCC([O-])=O)C([O-])=O	(2S)-2-azaniumyl-4-{[(1R)-2-{[(2R)-2-[(4S)-4-azaniumyl-4-carboxylatobutanamido]-2-[(carboxylatomethyl)carbamoyl]ethyl]disulfanyl}-1-[(carboxylatomethyl)carbamoyl]ethyl]carbamoyl}butanoate	InChI=1S/C20H32N6O12S2/c21-9(19(35)36)1-3-13(27)25-11(17(33)23-5-15(29)30)7-39-40-8-12(18(34)24-6-16(31)32)26-14(28)4-2-10(22)20(37)38/h9-12H,1-8,21-22H2,(H,23,33)(H,24,34)(H,25,27)(H,26,28)(H,29,30)(H,31,32)(H,35,36)(H,37,38)/p-2/t9-,10-,11-,12-/m0/s1	00100101111111010001100010101010001101100011000011000001100000100010000100111010000010010000000000010000000000001000010000000000000000000000000000000000100000000000000
OP(=O)(O)O[C@@H]1[C@H](OP(=O)(O)O)[C@@H](OP(=O)(O)O)[C@H](OP(=O)(O)OP(=O)(O)O)[C@@H](OP(=O)(O)O)[C@@H]1OP(=O)(O)O	5-Diphosphoinositol pentakisphosphate	InChI=1S/C6H19O27P7/c7-34(8,9)27-1-2(28-35(10,11)12)4(30-37(16,17)18)6(32-40(25,26)33-39(22,23)24)5(31-38(19,20)21)3(1)29-36(13,14)15/h1-6H,(H,25,26)(H2,7,8,9)(H2,10,11,12)(H2,13,14,15)(H2,16,17,18)(H2,19,20,21)(H2,22,23,24)/p-13/t1-,2+,3-,4-,5+,6+	01110001010000101010100100110010000110011010000000000010000010001000000000000100000000000000001001000000000000000100001000010000000000000100000000000000000000000000000
CC(CCC=C(C)CCC=C(C)CCC=C(C)CCC=C(C)C)CCOP(=O)(O)OC1C(C(C(C(O1)CO)O)O)O	Dolichyl beta-D-glucosyl phosphate, human liver homolog		01110011010101101111100101111100001111111011000010110010011010001001100000011100000010000010101001000000000001001100101000000000000000000100000000000000000000000000000
CC(=O)N[C@@H]1[C@@H](O)[C@H](O)[C@@H](CO)O[C@@H]1O[C@@H]1[C@@H](O)[C@H](O)[C@@H](O)[C@@H](O)[C@H]1OP([O-])(=O)OC[C@@H](COC([*])=O)OC([*])=O	6-(N-acetyl-alpha-D-glucosaminyl)-1-phosphatidyl-1D-myo-inositol(1-)		01110111111111111010110100111110011110011011000001000010110010001000110100111100000010000000001000000000000001001100011000000000000000000100000000000000000000000000000
[H][C@]1(O[C@](C[C@H](O)[C@H]1NC(C)=O)(OP([O-])(=O)OC[C@H]1O[C@H]([C@H](O)[C@@H]1O)n1ccc(N)nc1=O)C([O-])=O)[C@H](O)[C@H](O)CO	CMP-N-acetyl-beta-neuraminate(2-)	InChI=1S/C20H31N4O16P/c1-7(26)22-12-8(27)4-20(18(32)33,39-16(12)13(29)9(28)5-25)40-41(35,36)37-6-10-14(30)15(31)17(38-10)24-3-2-11(21)23-19(24)34/h2-3,8-10,12-17,25,27-31H,4-6H2,1H3,(H,22,26)(H,32,33)(H,35,36)(H2,21,23,34)/p-2/t8-,9+,10+,12+,13+,14+,15+,16+,17+,20+/m0/s1	01111111111111111010111110111111011110011011111001000110110010101000111100111100011110100101001000000100100001001100011000000000110000000100000000000000000000000000000
Cc1c(CCC(O)=O)c2cc3[n-]c(cc4nc(cc5[n-]c(cc1n2)c(C)c5C=C)c(C)c4C=C)c(C)c3CCC(O)=O	Protoporphyrin	InChI=1S/C34H34N4O4/c1-7-21-17(3)25-13-26-19(5)23(9-11-33(39)40)31(37-26)16-32-24(10-12-34(41)42)20(6)28(38-32)15-30-22(8-2)18(4)27(36-30)14-29(21)35-25/h7-8,13-16H,1-2,9-12H2,3-6H3,(H4,35,36,37,38,39,40,41,42)/p-2/b25-13-,26-13-,27-14-,28-15-,29-14-,30-15-,31-16-,32-16-	01101111011110001101101011110110001100000101011010100000001001100001001000001000000100100000000000000100000000000000010000000000000010000000000000000000000000000000000
[H][C@]1(O[C@](C[C@H](O)[C@H]1NC(=O)CO)(OP([O-])(=O)OC[C@H]1O[C@H]([C@H](O)[C@@H]1O)n1ccc(N)nc1=O)C([O-])=O)[C@H](O)[C@H](O)CO	(2R,4S,5R,6R)-2-[({[(2R,3S,4R,5R)-5-(4-amino-2-oxo-1,2-dihydropyrimidin-1-yl)-3,4-dihydroxyoxolan-2-yl]methoxy}phosphinato)oxy]-4-hydroxy-5-(2-hydroxyacetamido)-6-[(1R,2R)-1,2,3-trihydroxypropyl]oxane-2-carboxylate	InChI=1S/C20H31N4O17P/c21-10-1-2-24(19(35)22-10)17-15(32)14(31)9(39-17)6-38-42(36,37)41-20(18(33)34)3-7(27)12(23-11(29)5-26)16(40-20)13(30)8(28)4-25/h1-2,7-9,12-17,25-28,30-32H,3-6H2,(H,23,29)(H,33,34)(H,36,37)(H2,21,22,35)/p-2/t7-,8+,9+,12+,13+,14+,15+,16+,17+,20+/m0/s1	01111101111111111010111110111111011110011011111001000111110010101000111100111100011110100101001000000100100001001100011000000000110000000100000000000000000000000000000
Cc1c2Cc3[nH]c(Cc4[nH]c(Cc5[nH]c(Cc([nH]2)c1CCC([O-])=O)c(CCC([O-])=O)c5C)c(C=C)c4C)c(C=C)c3C	Protoporphyrinogen IX	InChI=1S/C34H40N4O4/c1-7-21-17(3)25-13-26-19(5)23(9-11-33(39)40)31(37-26)16-32-24(10-12-34(41)42)20(6)28(38-32)15-30-22(8-2)18(4)27(36-30)14-29(21)35-25/h7-8,35-38H,1-2,9-16H2,3-6H3,(H,39,40)(H,41,42)/p-2	01101111011110011101101011100110001101100101011010100001001001100001001000011000000100100000000000000100000000000100010000000000000010000000000000000000000000000000000
CC1=C(C=C)\C(NC1=O)=C\c1[nH]c(Cc2[nH]c(\C=C3NC(=O)C(C=C)=C/3C)c(C)c2CCC([O-])=O)c(CCC([O-])=O)c1C	bilirubin(2-)	InChI=1S/C33H36N4O6/c1-7-20-19(6)32(42)37-27(20)14-25-18(5)23(10-12-31(40)41)29(35-25)15-28-22(9-11-30(38)39)17(4)24(34-28)13-26-16(3)21(8-2)33(43)36-26/h7-8,13-14,34-35H,1-2,9-12,15H2,3-6H3,(H,36,43)(H,37,42)(H,38,39)(H,40,41)/p-2/b26-13-,27-14-	01101111111110011101101111100110001101110101011011100001101000100001001000111000000100100010000000000100000000000100110001000000000010000000000000000000000000000000000
CCCCC\C=C/C\C=C/C=C/C=C/[C@@H](SC[C@H](NC(=O)CC[C@H]([NH3+])C([O-])=O)C(=O)NCC([O-])=O)[C@@H](O)CCCC([O-])=O	leukotriene C4(2-)	InChI=1S/C30H47N3O9S/c1-2-3-4-5-6-7-8-9-10-11-12-13-16-25(24(34)15-14-17-27(36)37)43-21-23(29(40)32-20-28(38)39)33-26(35)19-18-22(31)30(41)42/h6-7,9-13,16,22-25,34H,2-5,8,14-15,17-21,31H2,1H3,(H,32,40)(H,33,35)(H,36,37)(H,38,39)(H,41,42)/p-2/b7-6-,10-9-,12-11+,16-13+/t22-,23-,24-,25+/m0/s1	00100111111111110001100010111010001101100001000011111001101000100011000100111010000011010000000000000000000000001000010000000000000000000000000000000000000000000000000
CC1=C(CCC(O)=O)C2=[N+]3C1=Cc1c(C)c(C=C)c4C=C5C(C)=C(C=C)C6=[N+]5[Fe--]3(n14)n1c(=C6)c(C)c(CCC(O)=O)c1=C2	Protoheme	InChI=1S/C34H34N4O4.Fe/c1-7-21-17(3)25-13-26-19(5)23(9-11-33(39)40)31(37-26)16-32-24(10-12-34(41)42)20(6)28(38-32)15-30-22(8-2)18(4)27(36-30)14-29(21)35-25;/h7-8,13-16H,1-2,9-12H2,3-6H3,(H4,35,36,37,38,39,40,41,42);/q;+2/p-2/b25-13-,26-13-,27-14-,28-15-,29-14-,30-15-,31-16-,32-16-;	01111111111110001111111011110110001110000111111110100010001011100101101010001000000100101110000000000100000000000000110001000000000010000000100000000000000001000000000
CC1=C(CCC([O-])=O)\C(/N=C1/C=C1NC(=O)C(C=C)=C/1C)=C\c1[nH]c(\C=C2NC(=O)C(C)=C/2C=C)c(C)c1CCC([O-])=O	biliverdin(2-)	InChI=1S/C33H34N4O6/c1-7-20-19(6)32(42)37-27(20)14-25-18(5)23(10-12-31(40)41)29(35-25)15-28-22(9-11-30(38)39)17(4)24(34-28)13-26-16(3)21(8-2)33(43)36-26/h7-8,13-15,35H,1-2,9-12H2,3-6H3,(H,36,43)(H,37,42)(H,38,39)(H,40,41)/p-2/b26-13-,27-14-,28-15-	01101111111110011101101111100110001100010001011111100000101000000001001000111000000100101010000000000100000000000100110001000000000010000000000000000000000000000000000
CCCCCC(C=CC1C(CC(=O)C1CCCCCCC(=O)O)SCC(C(=O)NCC(=O)O)NC(=O)CCC(C(=O)O)N)O	S-(PGA1)-glutathione	InChI=1/C30H49N3O10S/c1-2-3-6-9-19(34)12-13-21-20(10-7-4-5-8-11-27(37)38)24(35)16-25(21)44-18-23(29(41)32-17-28(39)40)33-26(36)15-14-22(31)30(42)43/h12-13,19-23,25,34H,2-11,14-18,31H2,1H3,(H,32,41)(H,33,36)(H,37,38)(H,39,40)(H,42,43)/b13-12+/t19-,20?,21+,22-,23-,25?/m0/s1	01100111111111111001100110111010001101110001000011111001101000100011001100111010001011010000000000000010000000001000000000000000000000000000000000000000000000000000000
NC(=O)c1ccc[n+](c1)[C@@H]1O[C@H](COP([O-])(=O)OP([O-])(=O)OC[C@H]2O[C@H]([C@H](O)[C@@H]2O)n2cnc3c(N)ncnc23)[C@@H](O)[C@H]1O	NAD(1-)	InChI=1S/C21H27N7O14P2/c22-17-12-19(25-7-24-17)28(8-26-12)21-16(32)14(30)11(41-21)6-39-44(36,37)42-43(34,35)38-5-10-13(29)15(31)20(40-10)27-3-1-2-9(4-27)18(23)33/h1-4,7-8,10-11,13-16,20-21,29-32H,5-6H2,(H5-,22,23,24,25,33,34,35,36,37)/p-1/t10-,11-,13-,14-,15-,16-,20-,21-/m1/s1	01111101111111111010110110111111011110011110111001000010110011001100111100111100011100110101001000000100100001001000011000000000100000000100000000000000000000000000000
NC(=O)C1=CN(C=CC1)[C@@H]1O[C@H](COP([O-])(=O)OP([O-])(=O)OC[C@H]2O[C@H]([C@H](O)[C@@H]2O)n2cnc3c(N)ncnc23)[C@@H](O)[C@H]1O	NADH(2-)	InChI=1S/C21H29N7O14P2/c22-17-12-19(25-7-24-17)28(8-26-12)21-16(32)14(30)11(41-21)6-39-44(36,37)42-43(34,35)38-5-10-13(29)15(31)20(40-10)27-3-1-2-9(4-27)18(23)33/h1,3-4,7-8,10-11,13-16,20-21,29-32H,2,5-6H2,(H2,23,33)(H,34,35)(H,36,37)(H2,22,24,25)/p-2/t10-,11-,13-,14-,15-,16-,20-,21-/m1/s1	01111101111111111010110110111111011110011110111001000010110011001101111100111100011100110111001000000100100001001000111001000000100000000100000000000000000000000000000
Nc1ncnc2n(cnc12)[C@@H]1O[C@H](COP(O)(=O)OP(O)(=O)OC[C@H]2O[C@H]([C@H](O)[C@@H]2O)[n+]2cccc(c2)C(O)=O)[C@@H](O)[C@H]1O	Deamino-NAD+	InChI=1S/C21H26N6O15P2/c22-17-12-18(24-7-23-17)27(8-25-12)20-16(31)14(29)11(41-20)6-39-44(36,37)42-43(34,35)38-5-10-13(28)15(30)19(40-10)26-3-1-2-9(4-26)21(32)33/h1-4,7-8,10-11,13-16,19-20,28-31H,5-6H2,(H4-,22,23,24,32,33,34,35,36,37)/p+1/t10-,11-,13-,14-,15-,16-,19-,20-/m1/s1	01111101111111111010110110111111011110011111111001000010110011001100111100111100011100110101001001000100100001001100011000000000100000000100000000000000000000000000000
CC(C)(COP([O-])(=O)OP([O-])(=O)OC[C@H]1O[C@H]([C@H](O)[C@@H]1O)n1cnc2c(N)ncnc12)[C@@H](O)C(=O)NCCC(=O)NCCS	3-dephospho-CoA(2-)	InChI=1S/C21H35N7O13P2S/c1-21(2,16(32)19(33)24-4-3-12(29)23-5-6-44)8-39-43(36,37)41-42(34,35)38-7-11-14(30)15(31)20(40-11)28-10-27-13-17(22)25-9-26-18(13)28/h9-11,14-16,20,30-32,44H,3-8H2,1-2H3,(H,23,29)(H,24,33)(H,34,35)(H,36,37)(H2,22,25,26)/p-2/t11-,14-,15-,16+,20-/m1/s1	01111111111111111111100110111111011111111110111011010011110011101110111100111110011110110101101000001100100001001100011000000000100000000100000000000000000000000000000
OC[C@@H](O)[C@@H](O[C@H]1O[C@H](CO)[C@@H](O[C@H]2O[C@H](CO)[C@@H](O[C@H]3O[C@H](CO)[C@@H](O)[C@H](O)[C@H]3O)[C@H](O)[C@H]2O)[C@H](O)[C@H]1O)[C@H](O)[C@@H](O)C=O	Maltotetraose	InChI=1/C24H42O21/c25-1-5-9(29)10(30)15(35)22(40-5)44-19-7(3-27)42-24(17(37)12(19)32)45-20-8(4-28)41-23(16(36)13(20)33)43-18-6(2-26)39-21(38)14(34)11(18)31/h5-38H,1-4H2/t5-,6-,7-,8-,9-,10+,11-,12-,13-,14-,15-,16-,17-,18-,19-,20-,21u,22-,23-,24-/m1/s1	01110001010111101000110100111100001100011001001000000000010000100000100000011100000010000000001000000000000001001100000000000000000000000000000000000000000000000000000
CCCCCCC=CCCCCCCCC(=O)OC1CCC2(C3CCC4(C(C3CC=C2C1)CCC4C(C)CCCC(C)C)C)C	Cholesterol-ester-palmn		01110011010110101101010101000000001001111001000010111010001001000101001000000000000000000010100000001000000000000000100000000000000000000000100000000000000000000000000
[H][C@@]1(CC[C@@]2([H])[C@]3([H])CC=C4C[C@H](CC[C@]4(C)[C@@]3([H])CC[C@]12C)OC(=O)CCCCCCCCCCCCCCC)[C@H](C)CCCC(C)C	Cholesterol-ester-palm	InChI=1S/C43H76O2/c1-7-8-9-10-11-12-13-14-15-16-17-18-19-23-41(44)45-36-28-30-42(5)35(32-36)24-25-37-39-27-26-38(34(4)22-20-21-33(2)3)43(39,6)31-29-40(37)42/h24,33-34,36-40H,7-23,25-32H2,1-6H3/t34-,36+,37+,38-,39+,40+,42+,43-/m1/s1	01110011010110101101010101000000001001111001000010111010001001000101001000000000000000000010100000001000000000000000100000000000000000000000100000000000000000000000000
CCCCCCCCCCCCC\C=C\[C@@H](O)[C@H](CO[C@@H]1O[C@H](CO)[C@@H](O[C@@H]2O[C@H](CO)[C@H](O)[C@H](O)[C@H]2O)[C@H](O)[C@H]1O)NC([*])=O	beta-D-Galactosyl-1,4-beta-D-glucosylceramide		01110111111111111001110100111100001101111001001011111001111010100001100100011100000010000000001000000000000001001100000000000000000000000000000000000000000000000000000
CCCCCC(C1C(CC(CC(CC(CC(CC(CC(C(=CC=CC=CC=CC=CC(C(OC1=O)C)O)C)O)O)O)O)O)O)O)O	Leucylleucine		01100011010110101101100101110100001101110001000010111000001000100001000000011100000000000010001000000000000001000100100000000000000000000000000000000000000000000000000
CCC=CCC=CCC=CCCCCCCCC(=O)OC1CCC2(C3CCC4(C(C3CC=C2C1)CCC4C(C)CCCC(C)C)C)C	Cholesterol-ester-ala		01110011010110101101010101000000001001111001000010111010001001000101001000000000000000000010100000001000000000000000100000000000000000000000100000000000000000000000000
CCCCCCCCCCCCCCCCCC(=O)OC1CCC2(C3CCC4(C(C3CC=C2C1)CCC4C(C)CCCC(C)C)C)C	Cholesterol-ester-stea		01110011010110101101010101000000001001111001000010111010001001000101001000000000000000000010100000001000000000000000100000000000000000000000100000000000000000000000000
CCCCCCCC\C=C/CCCCCCCC(=O)O[C@H]1CC[C@]2(C)[C@H]3CC[C@]4(C)[C@H](CC[C@H]4[C@@H]3CC=C2C1)[C@H](C)CCCC(C)C	Cholesterol-ester-ol	InChI=1S/C45H78O2/c1-7-8-9-10-11-12-13-14-15-16-17-18-19-20-21-25-43(46)47-38-30-32-44(5)37(34-38)26-27-39-41-29-28-40(36(4)24-22-23-35(2)3)45(41,6)33-31-42(39)44/h14-15,26,35-36,38-42H,7-13,16-25,27-34H2,1-6H3/b15-14-/t36-,38+,39+,40-,41+,42+,44+,45-/m1/s1	01110011010110101101010101000000001001111001000010111010001001000101001000000000000000000010100000001000000000000000100000000000000000000000100000000000000000000000000
[H][C@@]1(CC[C@@]2([H])[C@]3([H])CC=C4C[C@H](CC[C@]4(C)[C@@]3([H])CC[C@]12C)OC(=O)CCCCCCC\C=C/C\C=C/CCCCC)[C@H](C)CCCC(C)C	Cholesterol-ester-lin	InChI=1S/C45H76O2/c1-7-8-9-10-11-12-13-14-15-16-17-18-19-20-21-25-43(46)47-38-30-32-44(5)37(34-38)26-27-39-41-29-28-40(36(4)24-22-23-35(2)3)45(41,6)33-31-42(39)44/h11-12,14-15,26,35-36,38-42H,7-10,13,16-25,27-34H2,1-6H3/b12-11-,15-14-/t36-,38+,39+,40-,41+,42+,44+,45-/m1/s1	01110011010110101101010101000000001001111001000010111010001001000101001000000000000000000010100000001000000000000000100000000000000000000000100000000000000000000000000
Cc1c(CCC(O)=O)c2cc3[nH]c(cc4nc(cc5[nH]c(cc1n2)c(C)c5CCC(O)=O)c(C)c4CCC(O)=O)c(C)c3CCC(O)=O	Coproporphyrin III	InChI=1S/C36H38N4O8/c1-17-21(5-9-33(41)42)29-14-27-19(3)22(6-10-34(43)44)30(39-27)15-28-20(4)24(8-12-36(47)48)32(40-28)16-31-23(7-11-35(45)46)18(2)26(38-31)13-25(17)37-29/h13-16,37,40H,5-12H2,1-4H3,(H,41,42)(H,43,44)(H,45,46)(H,47,48)/b25-13-,26-13-,27-14-,28-15-,29-14-,30-15-,31-16-,32-16-	01101111011110011101101011110110001100000101011010100000001001100000001000011000000100100000000000000100000000000000000000000000000000000000000000000000000000000000000
Cc1c2Cc3[nH]c(Cc4[nH]c(Cc5[nH]c(Cc([nH]2)c1CCC(O)=O)c(C)c5CCC(O)=O)c(C)c4CCC(O)=O)c(C)c3CCC(O)=O	Coproporphyrinogen I	InChI=1S/C36H44N4O8/c1-17-21(5-9-33(41)42)29-14-26-19(3)23(7-11-35(45)46)31(39-26)16-28-20(4)24(8-12-36(47)48)32(40-28)15-27-18(2)22(6-10-34(43)44)30(38-27)13-25(17)37-29/h37-40H,5-16H2,1-4H3,(H,41,42)(H,43,44)(H,45,46)(H,47,48)/p-4	01101111011110011101101011110110001101100101011010100001001001100000001000011000000100100000000000000100000000000100000000000000000000000000000000000000000000000000000
NC(=O)c1ccc[n+](c1)[C@@H]1O[C@H](COP([O-])(=O)OP([O-])(=O)OC[C@H]2O[C@H]([C@H](OP([O-])([O-])=O)[C@@H]2O)n2cnc3c(N)ncnc23)[C@@H](O)[C@H]1O	NADP+(3-)	InChI=1S/C21H28N7O17P3/c22-17-12-19(25-7-24-17)28(8-26-12)21-16(44-46(33,34)35)14(30)11(43-21)6-41-48(38,39)45-47(36,37)40-5-10-13(29)15(31)20(42-10)27-3-1-2-9(4-27)18(23)32/h1-4,7-8,10-11,13-16,20-21,29-31H,5-6H2,(H7-,22,23,24,25,32,33,34,35,36,37,38,39)/p-3/t10-,11-,13-,14-,15-,16-,20-,21-/m1/s1	01111101111111111010110110111111011110011110111001000010110011001100111100111100011100110101001000000100100001001000011000000000100000000100000000000000000000000000000
Cc1c2Cc3[nH]c(Cc4[nH]c(Cc5[nH]c(Cc([nH]2)c1CCC([O-])=O)c(C)c5CCC([O-])=O)c(C)c4CCC([O-])=O)c(CCC([O-])=O)c3C	Coproporphyrinogen III	InChI=1S/C36H44N4O8/c1-17-21(5-9-33(41)42)29-14-27-19(3)22(6-10-34(43)44)30(39-27)15-28-20(4)24(8-12-36(47)48)32(40-28)16-31-23(7-11-35(45)46)18(2)26(38-31)13-25(17)37-29/h37-40H,5-16H2,1-4H3,(H,41,42)(H,43,44)(H,45,46)(H,47,48)/p-4	01101111011110011101101011100110001101100101011010100001001001100000001000011000000100100000000000000100000000000100010000000000000000000000000000000000000000000000000
CC(C)(COP([O-])(=O)OP([O-])(=O)OC[C@H]1O[C@H]([C@H](O)[C@@H]1OP([O-])([O-])=O)n1cnc2c(N)ncnc12)[C@@H](O)C(=O)NCCC(=O)NCCS	Coenzyme A	InChI=1S/C21H36N7O16P3S/c1-21(2,16(31)19(32)24-4-3-12(29)23-5-6-48)8-41-47(38,39)44-46(36,37)40-7-11-15(43-45(33,34)35)14(30)20(42-11)28-10-27-13-17(22)25-9-26-18(13)28/h9-11,14-16,20,30-31,48H,3-8H2,1-2H3,(H,23,29)(H,24,32)(H,36,37)(H,38,39)(H2,22,25,26)(H2,33,34,35)/p-4/t11-,14-,15-,16+,20-/m1/s1	01111111111111111111100110111111011111111110111011010011110011101110111100111110011110110101101000001100100001001100011000000000100000000100000000000000000000000000000
CC(CCC=C(C)CCC=C(C)CCC=C(C)CCC=C(C)C)CCOP(=O)(O)OP(=O)(O)OC1C(C(C(C(O1)CO)O)O)NC(=O)C	N-Acetyl-D-glucosaminyldiphosphodolichol, human liver homolog		01110111111111111111100101111110011111111011000011110010111010001001110100111100000010000010101001000000000001001100101000000000000000000100000000000000000000000000000
NC(=O)C1=CN(C=CC1)[C@@H]1O[C@H](COP([O-])(=O)OP([O-])(=O)OC[C@H]2O[C@H]([C@H](OP([O-])([O-])=O)[C@@H]2O)n2cnc3c(N)ncnc23)[C@@H](O)[C@H]1O	NADPH(4-)	InChI=1S/C21H30N7O17P3/c22-17-12-19(25-7-24-17)28(8-26-12)21-16(44-46(33,34)35)14(30)11(43-21)6-41-48(38,39)45-47(36,37)40-5-10-13(29)15(31)20(42-10)27-3-1-2-9(4-27)18(23)32/h1,3-4,7-8,10-11,13-16,20-21,29-31H,2,5-6H2,(H2,23,32)(H,36,37)(H,38,39)(H2,22,24,25)(H2,33,34,35)/p-4/t10-,11-,13-,14-,15-,16-,20-,21-/m1/s1	01111101111111111010110110111111011110011110111001000010110011001101111100111100011100110111001000000100100001001000111001000000100000000100000000000000000000000000000
Cc1c(CCC(O)=O)c2cc3[nH]c(cc4nc(cc5[nH]c(cc1n2)c(CCC(O)=O)c5C)c(CCC(O)=O)c4C)c(CCC(O)=O)c3C	Coproporphyrin I	InChI=1S/C36H38N4O8/c1-17-21(5-9-33(41)42)29-14-26-19(3)23(7-11-35(45)46)31(39-26)16-28-20(4)24(8-12-36(47)48)32(40-28)15-27-18(2)22(6-10-34(43)44)30(38-27)13-25(17)37-29/h13-16,37,40H,5-12H2,1-4H3,(H,41,42)(H,43,44)(H,45,46)(H,47,48)/b25-13-,26-14-,27-15-,28-16-,29-14-,30-13-,31-16-,32-15-	01101111011110011101101011110110001100000101011010100000001001100000001000011000000100100000000000000100000000000000000000000000000000000000000000000000000000000000000
CCCCCC=CCC=CCC=CCC=CCCCC(=O)OC1CCC2(C3CCC4(C(C3CC=C2C1)CCC4C(C)CCCC(C)C)C)C	Cholesterol-ester-arach		01110011010110101101010101000000001001111001000010111010001001000101001000000000000000000010100000001000000000000000100000000000000000000000100000000000000000000000000
[H]C(=O)SCCNC(=O)CCNC(=O)[C@H](O)C(C)(C)COP([O-])(=O)OP([O-])(=O)OC[C@H]1O[C@H]([C@H](O)[C@@H]1OP([O-])([O-])=O)n1cnc2c(N)ncnc12	formyl-CoA(4-)	InChI=1S/C22H36N7O17P3S/c1-22(2,17(33)20(34)25-4-3-13(31)24-5-6-50-11-30)8-43-49(40,41)46-48(38,39)42-7-12-16(45-47(35,36)37)15(32)21(44-12)29-10-28-14-18(23)26-9-27-19(14)29/h9-12,15-17,21,32-33H,3-8H2,1-2H3,(H,24,31)(H,25,34)(H,38,39)(H,40,41)(H2,23,26,27)(H2,35,36,37)/p-4/t12-,15-,16-,17+,21-/m1/s1	01111111111111111111100110111111011111111110111011010011110011101110111100111110011110110101101000001100100001001100011000000000100000000100000000000000000000000000000
CC(=O)SCCNC(=O)CCNC(=O)[C@H](O)C(C)(C)COP([O-])(=O)OP([O-])(=O)OC[C@H]1O[C@H]([C@H](O)[C@@H]1OP([O-])([O-])=O)n1cnc2c(N)ncnc12	Acetyl-CoA	InChI=1S/C23H38N7O17P3S/c1-12(31)51-7-6-25-14(32)4-5-26-21(35)18(34)23(2,3)9-44-50(41,42)47-49(39,40)43-8-13-17(46-48(36,37)38)16(33)22(45-13)30-11-29-15-19(24)27-10-28-20(15)30/h10-11,13,16-18,22,33-34H,4-9H2,1-3H3,(H,25,32)(H,26,35)(H,39,40)(H,41,42)(H2,24,27,28)(H2,36,37,38)/p-4/t13-,16-,17-,18+,22-/m1/s1	01111111111111111111100111111111011111111110111011110011111011101110111100111110011111110101101000001100100001001100011000000000100000000100000000000000000000000000000
CCC(=O)SCCNC(=O)CCNC(=O)[C@H](O)C(C)(C)COP([O-])(=O)OP([O-])(=O)OC[C@H]1O[C@H]([C@H](O)[C@@H]1OP([O-])([O-])=O)n1cnc2c(N)ncnc12	Propanoyl-CoA	InChI=1S/C24H40N7O17P3S/c1-4-15(33)52-8-7-26-14(32)5-6-27-22(36)19(35)24(2,3)10-45-51(42,43)48-50(40,41)44-9-13-18(47-49(37,38)39)17(34)23(46-13)31-12-30-16-20(25)28-11-29-21(16)31/h11-13,17-19,23,34-35H,4-10H2,1-3H3,(H,26,32)(H,27,36)(H,40,41)(H,42,43)(H2,25,28,29)(H2,37,38,39)/p-4/t13-,17-,18-,19+,23-/m1/s1	01111111111111111111100111111111011111111110111011011011111011101110111100111110011111110101101000001100100001001100011000000000100000000100000000000000000000000000000
CC(C)(COP([O-])(=O)OP([O-])(=O)OC[C@H]1O[C@H]([C@H](O)[C@@H]1OP([O-])([O-])=O)n1cnc2c(N)ncnc12)[C@@H](O)C(=O)NCCC(=O)NCCSC(=O)C=C	acryloyl-CoA(4-)	InChI=1S/C24H38N7O17P3S/c1-4-15(33)52-8-7-26-14(32)5-6-27-22(36)19(35)24(2,3)10-45-51(42,43)48-50(40,41)44-9-13-18(47-49(37,38)39)17(34)23(46-13)31-12-30-16-20(25)28-11-29-21(16)31/h4,11-13,17-19,23,34-35H,1,5-10H2,2-3H3,(H,26,32)(H,27,36)(H,40,41)(H,42,43)(H2,25,28,29)(H2,37,38,39)/p-4/t13-,17-,18-,19+,23-/m1/s1	01111111111111111111100110111111011111111110111011010011110011101111111100111110011111110101101000001100100001001100011000000000100010000100000000000000000000000000000
CC(C)C(=O)SCCNC(=O)CCNC(=O)[C@H](O)C(C)(C)COP([O-])(=O)OP([O-])(=O)OC[C@H]1O[C@H]([C@H](O)[C@@H]1OP([O-])([O-])=O)n1cnc2c(N)ncnc12	isobutyryl-CoA(4-)	InChI=1S/C25H42N7O17P3S/c1-13(2)24(37)53-8-7-27-15(33)5-6-28-22(36)19(35)25(3,4)10-46-52(43,44)49-51(41,42)45-9-14-18(48-50(38,39)40)17(34)23(47-14)32-12-31-16-20(26)29-11-30-21(16)32/h11-14,17-19,23,34-35H,5-10H2,1-4H3,(H,27,33)(H,28,36)(H,41,42)(H,43,44)(H2,26,29,30)(H2,38,39,40)/p-4/t14-,17-,18-,19+,23-/m1/s1	01111111111111111111100111111111011111111110111011010011111011101110111100111110011111110101101000001100100001001100011000000000100000000100000000000000000000000000000
CC(C)(COP([O-])(=O)OP([O-])(=O)OC[C@H]1O[C@H]([C@H](O)[C@@H]1OP([O-])([O-])=O)n1cnc2c(N)ncnc12)[C@@H](O)C(=O)NCCC(=O)NCCSC(=O)CCO	3-hydroxypropanoyl-CoA(4-)	InChI=1S/C24H40N7O18P3S/c1-24(2,19(36)22(37)27-5-3-14(33)26-6-8-53-15(34)4-7-32)10-46-52(43,44)49-51(41,42)45-9-13-18(48-50(38,39)40)17(35)23(47-13)31-12-30-16-20(25)28-11-29-21(16)31/h11-13,17-19,23,32,35-36H,3-10H2,1-2H3,(H,26,33)(H,27,37)(H,41,42)(H,43,44)(H2,25,28,29)(H2,38,39,40)/p-4/t13-,17-,18-,19+,23-/m1/s1	01111111111111111111100110111111011111111110111011010011110011101110111100111110011111110101101000001100100001001100011000000000100000000100000000000000000000000000000
Cc1cc2Nc3c([nH]c(=O)[nH]c3=O)N(C[C@H](O)[C@H](O)[C@H](O)COP([O-])(=O)OP([O-])(=O)OC[C@H]3O[C@H]([C@H](O)[C@@H]3O)n3cnc4c(N)ncnc34)c2cc1C	FADH2(2-)	InChI=1S/C27H35N9O15P2/c1-10-3-12-13(4-11(10)2)35(24-18(32-12)25(42)34-27(43)33-24)5-14(37)19(39)15(38)6-48-52(44,45)51-53(46,47)49-7-16-20(40)21(41)26(50-16)36-9-31-17-22(28)29-8-30-23(17)36/h3-4,8-9,14-16,19-21,26,32,37-41H,5-7H2,1-2H3,(H,44,45)(H,46,47)(H2,28,29,30)(H2,33,34,42,43)/p-2/t14-,15+,16+,19-,20+,21+,26+/m0/s1	01111111111111111110111110111111011110111110111001000110110011101110111100111100011100110101001000000100100001001100011000010000110000000100000000000000000000000000000
CCCC(=O)SCCNC(=O)CCNC(=O)[C@H](O)C(C)(C)COP([O-])(=O)OP([O-])(=O)OC[C@H]1O[C@H]([C@H](O)[C@@H]1OP([O-])([O-])=O)n1cnc2c(N)ncnc12	Butanoyl-CoA	InChI=1S/C25H42N7O17P3S/c1-4-5-16(34)53-9-8-27-15(33)6-7-28-23(37)20(36)25(2,3)11-46-52(43,44)49-51(41,42)45-10-14-19(48-50(38,39)40)18(35)24(47-14)32-13-31-17-21(26)29-12-30-22(17)32/h12-14,18-20,24,35-36H,4-11H2,1-3H3,(H,27,33)(H,28,37)(H,41,42)(H,43,44)(H2,26,29,30)(H2,38,39,40)/p-4/t14-,18-,19-,20+,24-/m1/s1	01111111111111111111100111111111011111111110111011011011110011101110111100111110011111110101101000001100100001001100011000000000100000000100000000000000000000000000000
Nc1ncnc2n(cnc12)[C@@H]1O[C@H](COP([O-])(=O)OP([O-])(=O)OP([O-])(=O)OP([O-])(=O)OC[C@H]2O[C@H]([C@H](O)[C@@H]2O)n2cnc3c(N)ncnc23)[C@@H](O)[C@H]1O	P(1),P(4)-bis(5-adenosyl) tetraphosphate(4-)	InChI=1S/C20H28N10O19P4/c21-15-9-17(25-3-23-15)29(5-27-9)19-13(33)11(31)7(45-19)1-43-50(35,36)47-52(39,40)49-53(41,42)48-51(37,38)44-2-8-12(32)14(34)20(46-8)30-6-28-10-16(22)24-4-26-18(10)30/h3-8,11-14,19-20,31-34H,1-2H2,(H,35,36)(H,37,38)(H,39,40)(H,41,42)(H2,21,23,25)(H2,22,24,26)/p-4/t7-,8-,11-,12-,13-,14-,19-,20-/m1/s1	01111101111101111010110110111111011110011110111001000010110011001100111100111100011100110101001000000100100001001000011000000000100000000100000000000000000000000000000
Cc1cc2N=C3C(=O)NC(=O)N=C3N(C[C@H](O)[C@H](O)[C@H](O)COP(=O)(O)OP(=O)(O)OC[C@H]4O[C@H]([C@H](O)[C@@H]4O)n5cnc6c(N)ncnc56)c2cc1C	Flavin adenine dinucleotide oxidized	InChI=1S/C27H33N9O15P2/c1-10-3-12-13(4-11(10)2)35(24-18(32-12)25(42)34-27(43)33-24)5-14(37)19(39)15(38)6-48-52(44,45)51-53(46,47)49-7-16-20(40)21(41)26(50-16)36-9-31-17-22(28)29-8-30-23(17)36/h3-4,8-9,14-16,19-21,26,37-41H,5-7H2,1-2H3,(H,44,45)(H,46,47)(H2,28,29,30)(H,34,42,43)/t14-,15+,16+,19-,20+,21+,26+/m0/s1	01111111111111111110111110111111011110111110111001000110110011101110111100111100011100110101001001000100100001001100001000000000110000000100000000000000000000000000000
C\C=C\C(=O)SCCNC(=O)CCNC(=O)[C@H](O)C(C)(C)COP([O-])(=O)OP([O-])(=O)OC[C@H]1O[C@H]([C@H](O)[C@@H]1OP([O-])([O-])=O)n1cnc2c(N)ncnc12	crotonoyl-CoA(4-)	InChI=1S/C25H40N7O17P3S/c1-4-5-16(34)53-9-8-27-15(33)6-7-28-23(37)20(36)25(2,3)11-46-52(43,44)49-51(41,42)45-10-14-19(48-50(38,39)40)18(35)24(47-14)32-13-31-17-21(26)29-12-30-22(17)32/h4-5,12-14,18-20,24,35-36H,6-11H2,1-3H3,(H,27,33)(H,28,37)(H,41,42)(H,43,44)(H2,26,29,30)(H2,38,39,40)/p-4/b5-4+/t14-,18-,19-,20+,24-/m1/s1	01111111111111111111100111111111011111111110111011010011110011101111111100111110011111110101101000001100100001001100011000000000100000000100000000000000000000000000000
CC(=C)C(=O)SCCNC(=O)CCNC(=O)[C@H](O)C(C)(C)COP(O)(=O)OP(O)(=O)OC[C@H]1O[C@H]([C@H](O)[C@@H]1OP(O)(O)=O)n1cnc2c(N)ncnc12	2-Methylprop-2-enoyl-CoA	InChI=1S/C25H40N7O17P3S/c1-13(2)24(37)53-8-7-27-15(33)5-6-28-22(36)19(35)25(3,4)10-46-52(43,44)49-51(41,42)45-9-14-18(48-50(38,39)40)17(34)23(47-14)32-12-31-16-20(26)29-11-30-21(16)32/h11-12,14,17-19,23,34-35H,1,5-10H2,2-4H3,(H,27,33)(H,28,36)(H,41,42)(H,43,44)(H2,26,29,30)(H2,38,39,40)/p-4/t14-,17-,18-,19+,23-/m1/s1	01111111111111111111100111111111011111111110111011010011111011101111111100111110011111110111101001001100100001001100101000010000100010000100000000000000000000000000000
CC(C)(COP([O-])(=O)OP([O-])(=O)OC[C@H]1O[C@H]([C@H](O)[C@@H]1OP([O-])([O-])=O)n1cnc2c(N)ncnc12)[C@@H](O)C(=O)NCCC(=O)NCCSC(=O)CC([O-])=O	Malonyl-CoA	InChI=1S/C24H38N7O19P3S/c1-24(2,19(37)22(38)27-4-3-13(32)26-5-6-54-15(35)7-14(33)34)9-47-53(44,45)50-52(42,43)46-8-12-18(49-51(39,40)41)17(36)23(48-12)31-11-30-16-20(25)28-10-29-21(16)31/h10-12,17-19,23,36-37H,3-9H2,1-2H3,(H,26,32)(H,27,38)(H,33,34)(H,42,43)(H,44,45)(H2,25,28,29)(H2,39,40,41)/p-5/t12-,17-,18-,19+,23-/m1/s1	01111111111111111111100110111111011111111111111011010011110011101110111100111110011111110101101000001100100001001100011000000000100000000100000000000000000000000000000
CCCCC(=O)SCCNC(=O)CCNC(=O)[C@H](O)C(C)(C)COP(O)(=O)OP(O)(=O)OC[C@H]1O[C@H]([C@H](O)[C@@H]1OP(O)(O)=O)n1cnc2c(N)ncnc12	pentanoylcoa		01111111111111111111100111111111011111111110111011111011110011101110111100111110011111110101101001001100100001001100001000010000100000000100000000000000000000000000000
CC(C)CC(=O)SCCNC(=O)CCNC(=O)[C@H](O)C(C)(C)COP([O-])(=O)OP([O-])(=O)OC[C@H]1O[C@H]([C@H](O)[C@@H]1OP([O-])([O-])=O)n1cnc2c(N)ncnc12	Isovaleryl-CoA	InChI=1S/C26H44N7O17P3S/c1-14(2)9-17(35)54-8-7-28-16(34)5-6-29-24(38)21(37)26(3,4)11-47-53(44,45)50-52(42,43)46-10-15-20(49-51(39,40)41)19(36)25(48-15)33-13-32-18-22(27)30-12-31-23(18)33/h12-15,19-21,25,36-37H,5-11H2,1-4H3,(H,28,34)(H,29,38)(H,42,43)(H,44,45)(H2,27,30,31)(H2,39,40,41)/p-4/t15-,19-,20-,21+,25-/m1/s1	01111111111111111111100111111111011111111110111011010011110011101110111100111110011111110101101000001100100001001100011000000000100000000100000000000000000000000000000
C[C@@H](CO)C(=O)SCCNC(=O)CCNC(=O)[C@H](O)C(C)(C)COP(O)(=O)OP(O)(=O)OC[C@H]1O[C@H]([C@H](O)[C@@H]1OP(O)(O)=O)n1cnc2c(N)ncnc12	(S)-3-Hydroxyisobutyryl-CoA	InChI=1S/C25H42N7O18P3S/c1-13(8-33)24(38)54-7-6-27-15(34)4-5-28-22(37)19(36)25(2,3)10-47-53(44,45)50-52(42,43)46-9-14-18(49-51(39,40)41)17(35)23(48-14)32-12-31-16-20(26)29-11-30-21(16)32/h11-14,17-19,23,33,35-36H,4-10H2,1-3H3,(H,27,34)(H,28,37)(H,42,43)(H,44,45)(H2,26,29,30)(H2,39,40,41)/p-4/t13-,14+,17+,18+,19-,23+/m0/s1	01111111111111111111100111111111011111111110111011010011111011101110111100111110011111110101101001001100100001001100001000010000100000000100000000000000000000000000000
C[C@@H](O)CC(=O)SCCNC(=O)CCNC(=O)[C@H](O)C(C)(C)COP([O-])(=O)OP([O-])(=O)OC[C@H]1O[C@H]([C@H](O)[C@@H]1OP([O-])([O-])=O)n1cnc2c(N)ncnc12	(R)-3-hydroxybutanoyl-CoA(4-)	InChI=1S/C25H42N7O18P3S/c1-13(33)8-16(35)54-7-6-27-15(34)4-5-28-23(38)20(37)25(2,3)10-47-53(44,45)50-52(42,43)46-9-14-19(49-51(39,40)41)18(36)24(48-14)32-12-31-17-21(26)29-11-30-22(17)32/h11-14,18-20,24,33,36-37H,4-10H2,1-3H3,(H,27,34)(H,28,38)(H,42,43)(H,44,45)(H2,26,29,30)(H2,39,40,41)/p-4/t13-,14-,18-,19-,20+,24-/m1/s1	01111111111111111111100111111111011111111110111011010011110011101110111100111110011111110101101000001100100001001100011000000000100000000100000000000000000000000000000
C[C@H](O)CC(=O)SCCNC(=O)CCNC(=O)[C@H](O)C(C)(C)COP([O-])(=O)OP([O-])(=O)OC[C@H]1O[C@H]([C@H](O)[C@@H]1OP([O-])([O-])=O)n1cnc2c(N)ncnc12	(S)-3-hydroxybutanoyl-CoA(4-)	InChI=1S/C25H42N7O18P3S/c1-13(33)8-16(35)54-7-6-27-15(34)4-5-28-23(38)20(37)25(2,3)10-47-53(44,45)50-52(42,43)46-9-14-19(49-51(39,40)41)18(36)24(48-14)32-12-31-17-21(26)29-11-30-22(17)32/h11-14,18-20,24,33,36-37H,4-10H2,1-3H3,(H,27,34)(H,28,38)(H,42,43)(H,44,45)(H2,26,29,30)(H2,39,40,41)/p-4/t13-,14+,18+,19+,20-,24+/m0/s1	01111111111111111111100111111111011111111110111011010011110011101110111100111110011111110101101000001100100001001100011000000000100000000100000000000000000000000000000
CC(CO)C(=O)SCCNC(=O)CCNC(=O)[C@H](O)C(C)(C)COP([O-])(=O)OP([O-])(=O)OC[C@H]1O[C@H]([C@H](O)[C@@H]1OP([O-])([O-])=O)n1cnc2c(N)ncnc12	3-hydroxy-2-methylpropanoyl-CoA(4-)	InChI=1S/C25H42N7O18P3S/c1-13(8-33)24(38)54-7-6-27-15(34)4-5-28-22(37)19(36)25(2,3)10-47-53(44,45)50-52(42,43)46-9-14-18(49-51(39,40)41)17(35)23(48-14)32-12-31-16-20(26)29-11-30-21(16)32/h11-14,17-19,23,33,35-36H,4-10H2,1-3H3,(H,27,34)(H,28,37)(H,42,43)(H,44,45)(H2,26,29,30)(H2,39,40,41)/p-4/t13?,14-,17-,18-,19+,23-/m1/s1	01111111111111111111100111111111011111111110111011010011111011101110111100111110011111110101101000001100100001001100011000000000100000000100000000000000000000000000000
CCC(C)C(=O)SCCNC(=O)CCNC(=O)[C@H](O)C(C)(C)COP([O-])(=O)OP([O-])(=O)OC[C@H]1O[C@H]([C@H](O)[C@@H]1OP([O-])([O-])=O)n1cnc2c(N)ncnc12	2-methylbutanoyl-CoA(4-)	InChI=1S/C26H44N7O17P3S/c1-5-14(2)25(38)54-9-8-28-16(34)6-7-29-23(37)20(36)26(3,4)11-47-53(44,45)50-52(42,43)46-10-15-19(49-51(39,40)41)18(35)24(48-15)33-13-32-17-21(27)30-12-31-22(17)33/h12-15,18-20,24,35-36H,5-11H2,1-4H3,(H,28,34)(H,29,37)(H,42,43)(H,44,45)(H2,27,30,31)(H2,39,40,41)/p-4/t14?,15-,18-,19-,20+,24-/m1/s1	01111111111111111111100111111111011111111110111011011011111011101110111100111110011111110101101000001100100001001100011000000000100000000100000000000000000000000000000
C\C=C(/C)C(=O)SCCNC(=O)CCNC(=O)[C@H](O)C(C)(C)COP([O-])(=O)OP([O-])(=O)OC[C@H]1O[C@H]([C@H](O)[C@@H]1OP([O-])([O-])=O)n1cnc2c(N)ncnc12	2-methylcrotonoyl-CoA(4-)	InChI=1S/C26H42N7O17P3S/c1-5-14(2)25(38)54-9-8-28-16(34)6-7-29-23(37)20(36)26(3,4)11-47-53(44,45)50-52(42,43)46-10-15-19(49-51(39,40)41)18(35)24(48-15)33-13-32-17-21(27)30-12-31-22(17)33/h5,12-13,15,18-20,24,35-36H,6-11H2,1-4H3,(H,28,34)(H,29,37)(H,42,43)(H,44,45)(H2,27,30,31)(H2,39,40,41)/p-4/b14-5+/t15-,18-,19-,20+,24-/m1/s1	01111111111111111111100111111111011111111110111011010011111011101111111100111110011111110111101000001100100001001100111000000000100000000100000000000000000000000000000
CC(=O)CC(=O)SCCNC(=O)CCNC(=O)[C@H](O)C(C)(C)COP([O-])(=O)OP([O-])(=O)OC[C@H]1O[C@H]([C@H](O)[C@@H]1OP([O-])([O-])=O)n1cnc2c(N)ncnc12	Acetoacetyl-CoA	InChI=1S/C25H40N7O18P3S/c1-13(33)8-16(35)54-7-6-27-15(34)4-5-28-23(38)20(37)25(2,3)10-47-53(44,45)50-52(42,43)46-9-14-19(49-51(39,40)41)18(36)24(48-14)32-12-31-17-21(26)29-11-30-22(17)32/h11-12,14,18-20,24,36-37H,4-10H2,1-3H3,(H,27,34)(H,28,38)(H,42,43)(H,44,45)(H2,26,29,30)(H2,39,40,41)/p-4/t14-,18-,19-,20+,24-/m1/s1	01111111111111111111100111111111011111111110111011010011110011101110111100111110011111110101101000001100100001001100011000000000100000000100000000000000000000000000000
CC(C)=CC(=O)SCCNC(=O)CCNC(=O)[C@H](O)C(C)(C)COP([O-])(=O)OP([O-])(=O)OC[C@H]1O[C@H]([C@H](O)[C@@H]1OP([O-])([O-])=O)n1cnc2c(N)ncnc12	3-methylbut-2-enoyl-CoA(4-)	InChI=1S/C26H42N7O17P3S/c1-14(2)9-17(35)54-8-7-28-16(34)5-6-29-24(38)21(37)26(3,4)11-47-53(44,45)50-52(42,43)46-10-15-20(49-51(39,40)41)19(36)25(48-15)33-13-32-18-22(27)30-12-31-23(18)33/h9,12-13,15,19-21,25,36-37H,5-8,10-11H2,1-4H3,(H,28,34)(H,29,38)(H,42,43)(H,44,45)(H2,27,30,31)(H2,39,40,41)/p-4/t15-,19-,20-,21+,25-/m1/s1	01111111111111111111100111111111011111111110111011010011110011101111111100111110011111110111101000001100100001001100111000000000100000000100000000000000000000000000000
CC(C)(COP([O-])(=O)OP([O-])(=O)OC[C@H]1O[C@H]([C@H](O)[C@@H]1OP([O-])([O-])=O)n1cnc2c(N)ncnc12)[C@@H](O)C(=O)NCCC(=O)NCCSC(=O)CCC([O-])=O	Succinyl-CoA	InChI=1S/C25H40N7O19P3S/c1-25(2,20(38)23(39)28-6-5-14(33)27-7-8-55-16(36)4-3-15(34)35)10-48-54(45,46)51-53(43,44)47-9-13-19(50-52(40,41)42)18(37)24(49-13)32-12-31-17-21(26)29-11-30-22(17)32/h11-13,18-20,24,37-38H,3-10H2,1-2H3,(H,27,33)(H,28,39)(H,34,35)(H,43,44)(H,45,46)(H2,26,29,30)(H2,40,41,42)/p-5/t13-,18-,19-,20+,24-/m1/s1	01111111111111111111100110111111011111111111111011010011110011101110111100111110011111110101101000001100100001001100011000000000100000000100000000000000000000000000000
C[C@@H](C([O-])=O)C(=O)SCCNC(=O)CCNC(=O)[C@H](O)C(C)(C)COP([O-])(=O)OP([O-])(=O)OC[C@H]1O[C@H]([C@H](O)[C@@H]1OP([O-])([O-])=O)n1cnc2c(N)ncnc12	(S)-methylmalonyl-CoA(5-)	InChI=1S/C25H40N7O19P3S/c1-12(23(37)38)24(39)55-7-6-27-14(33)4-5-28-21(36)18(35)25(2,3)9-48-54(45,46)51-53(43,44)47-8-13-17(50-52(40,41)42)16(34)22(49-13)32-11-31-15-19(26)29-10-30-20(15)32/h10-13,16-18,22,34-35H,4-9H2,1-3H3,(H,27,33)(H,28,36)(H,37,38)(H,43,44)(H,45,46)(H2,26,29,30)(H2,40,41,42)/p-5/t12-,13+,16+,17+,18-,22+/m0/s1	01111111111111111111100111111111011111111111111011010011111011101110111100111110011111110101101000001100100001001100011000000000100000000100000000000000000000000000000
CCCCCC(=O)SCCNC(=O)CCNC(=O)[C@H](O)C(C)(C)COP(O)(=O)OP(O)(=O)OC[C@H]1O[C@H]([C@H](O)[C@@H]1OP(O)(O)=O)n1cnc2c(N)ncnc12	Hexanoyl-CoA	InChI=1S/C27H46N7O17P3S/c1-4-5-6-7-18(36)55-11-10-29-17(35)8-9-30-25(39)22(38)27(2,3)13-48-54(45,46)51-53(43,44)47-12-16-21(50-52(40,41)42)20(37)26(49-16)34-15-33-19-23(28)31-14-32-24(19)34/h14-16,20-22,26,37-38H,4-13H2,1-3H3,(H,29,35)(H,30,39)(H,43,44)(H,45,46)(H2,28,31,32)(H2,40,41,42)/p-4/t16-,20-,21-,22+,26-/m1/s1	01111111111111111111100111111111011111111110111011111011111011101110111100111110011111110101101001001100100001001100001000010000100000000100000000000000000000000000000
CC1=C(C=C)\C(NC1=O)=C/c1[nH]c(Cc2[nH]c(\C=C3NC(=O)C(C=C)=C\3C)c(C)c2CCC([O-])=O)c(CCC(=O)O[C@@H]2O[C@@H]([C@@H](O)[C@H](O)[C@H]2O)C([O-])=O)c1C	mono(glucosyluronic acid)bilirubin(2-)	InChI=1S/C39H44N4O12/c1-7-20-19(6)36(50)43-27(20)14-25-18(5)23(10-12-31(46)54-39-34(49)32(47)33(48)35(55-39)38(52)53)29(41-25)15-28-22(9-11-30(44)45)17(4)24(40-28)13-26-16(3)21(8-2)37(51)42-26/h7-8,13-14,32-35,39-41,47-49H,1-2,9-12,15H2,3-6H3,(H,42,51)(H,43,50)(H,44,45)(H,52,53)/b26-13+,27-14+/t32-,33-,34+,35-,39+/m0/s1	01111111111110111101101111110110001101111101011011100001101000100001101000111100000100100010001000000100000001001100110001000000000010000000000000000000000000000000000
C[C@H](O)[C@H](C)C(=O)SCCNC(=O)CCNC(=O)[C@H](O)C(C)(C)COP([O-])(=O)OP([O-])(=O)OC[C@H]1O[C@H]([C@H](O)[C@@H]1OP([O-])([O-])=O)n1cnc2c(N)ncnc12	(2S,3S)-3-hydroxy-2-methylbutanoyl-CoA(4-)	InChI=1S/C26H44N7O18P3S/c1-13(14(2)34)25(39)55-8-7-28-16(35)5-6-29-23(38)20(37)26(3,4)10-48-54(45,46)51-53(43,44)47-9-15-19(50-52(40,41)42)18(36)24(49-15)33-12-32-17-21(27)30-11-31-22(17)33/h11-15,18-20,24,34,36-37H,5-10H2,1-4H3,(H,28,35)(H,29,38)(H,43,44)(H,45,46)(H2,27,30,31)(H2,40,41,42)/p-4/t13-,14-,15+,18+,19+,20-,24+/m0/s1	01111111111111111111100111111111011111111110111011010011111011101110111100111110011111110101101000001100100001001100011000000000100000000100000000000000000000000000000
C[C@H](C([O-])=O)C(=O)SCCNC(=O)CCNC(=O)[C@H](O)C(C)(C)COP([O-])(=O)OP([O-])(=O)OC[C@H]1O[C@H]([C@H](O)[C@@H]1OP([O-])([O-])=O)n1cnc2c(N)ncnc12	(R)-methylmalonyl-CoA(5-)	InChI=1S/C25H40N7O19P3S/c1-12(23(37)38)24(39)55-7-6-27-14(33)4-5-28-21(36)18(35)25(2,3)9-48-54(45,46)51-53(43,44)47-8-13-17(50-52(40,41)42)16(34)22(49-13)32-11-31-15-19(26)29-10-30-20(15)32/h10-13,16-18,22,34-35H,4-9H2,1-3H3,(H,27,33)(H,28,36)(H,37,38)(H,43,44)(H,45,46)(H2,26,29,30)(H2,40,41,42)/p-5/t12-,13-,16-,17-,18+,22-/m1/s1	01111111111111111111100111111111011111111111111011010011111011101110111100111110011111110101101000001100100001001100011000000000100000000100000000000000000000000000000
CC(C)(O)CC(=O)SCCNC(=O)CCNC(=O)[C@H](O)C(C)(C)COP(O)(=O)OP(O)(=O)OC[C@H]1O[C@H]([C@H](O)[C@@H]1OP(O)(O)=O)n1cnc2c(N)ncnc12	3-hydroxyisovalerylcoa		01111111111111111111100111111111011111111110111011010011110011101110111100111110011111110101101001001100100001001100001000010000100000000100000000000000000000000000000
CC(C(C)=O)C(=O)SCCNC(=O)CCNC(=O)[C@H](O)C(C)(C)COP([O-])(=O)OP([O-])(=O)OC[C@H]1O[C@H]([C@H](O)[C@@H]1OP([O-])([O-])=O)n1cnc2c(N)ncnc12	2-methylacetoacetyl-CoA(4-)	InChI=1S/C26H42N7O18P3S/c1-13(14(2)34)25(39)55-8-7-28-16(35)5-6-29-23(38)20(37)26(3,4)10-48-54(45,46)51-53(43,44)47-9-15-19(50-52(40,41)42)18(36)24(49-15)33-12-32-17-21(27)30-11-31-22(17)33/h11-13,15,18-20,24,36-37H,5-10H2,1-4H3,(H,28,35)(H,29,38)(H,43,44)(H,45,46)(H2,27,30,31)(H2,40,41,42)/p-4/t13?,15-,18-,19-,20+,24-/m1/s1	01111111111111111111100111111111011111111110111011010011111011101110111100111110011111110101101000001100100001001100011000000000100000000100000000000000000000000000000
CCC\C=C\C(=O)SCCNC(=O)CCNC(=O)[C@H](O)C(C)(C)COP(O)(=O)OP(O)(=O)OC[C@H]1O[C@H]([C@H](O)[C@@H]1OP(O)(O)=O)n1cnc2c(N)ncnc12	(2E)-Hexenoyl-CoA	InChI=1S/C27H44N7O17P3S/c1-4-5-6-7-18(36)55-11-10-29-17(35)8-9-30-25(39)22(38)27(2,3)13-48-54(45,46)51-53(43,44)47-12-16-21(50-52(40,41)42)20(37)26(49-16)34-15-33-19-23(28)31-14-32-24(19)34/h6-7,14-16,20-22,26,37-38H,4-5,8-13H2,1-3H3,(H,29,35)(H,30,39)(H,43,44)(H,45,46)(H2,28,31,32)(H2,40,41,42)/p-4/b7-6+/t16-,20-,21-,22+,26-/m1/s1	01111111111111111111100111111111011111111110111011011011110011101111111100111110011111110101101001001100100001001100001000010000100000000100000000000000000000000000000
C\C(=C/C(O)=O)C(=O)SCCNC(=O)CCNC(=O)[C@H](O)C(C)(C)COP(O)(=O)OP(O)(=O)OC[C@H]1O[C@H]([C@H](O)[C@@H]1OP(O)(O)=O)n1cnc2c(N)ncnc12	Mesaconyl-CoA	InChI=1S/C26H40N7O19P3S/c1-13(8-16(35)36)25(40)56-7-6-28-15(34)4-5-29-23(39)20(38)26(2,3)10-49-55(46,47)52-54(44,45)48-9-14-19(51-53(41,42)43)18(37)24(50-14)33-12-32-17-21(27)30-11-31-22(17)33/h8,11-12,14,18-20,24,37-38H,4-7,9-10H2,1-3H3,(H,28,34)(H,29,39)(H,35,36)(H,44,45)(H,46,47)(H2,27,30,31)(H2,41,42,43)/b13-8+/t14-,18-,19-,20+,24-/m1/s1	01111111111111111111100111111111011111111111111011010011111011101111111100111110011111110111101001001100100001001100101000010000100000000100000000000000000000000000000
CC(C)(COP([O-])(=O)OP([O-])(=O)OC[C@H]1O[C@H]([C@H](O)[C@@H]1OP([O-])([O-])=O)n1cnc2c(N)ncnc12)[C@@H](O)C(=O)NCCC(=O)NCCSC(=O)CC(=C)C([O-])=O	itaconyl-CoA(5-)	InChI=1S/C26H40N7O19P3S/c1-13(25(39)40)8-16(35)56-7-6-28-15(34)4-5-29-23(38)20(37)26(2,3)10-49-55(46,47)52-54(44,45)48-9-14-19(51-53(41,42)43)18(36)24(50-14)33-12-32-17-21(27)30-11-31-22(17)33/h11-12,14,18-20,24,36-37H,1,4-10H2,2-3H3,(H,28,34)(H,29,38)(H,39,40)(H,44,45)(H,46,47)(H2,27,30,31)(H2,41,42,43)/p-5/t14-,18-,19-,20+,24-/m1/s1	01111111111111111111100110111111011111111111111011010011110011101111111100111110011111110111101000001100100001001100111000000000100010000100000000000000000000000000000
CCCC(=O)CC(=O)SCCNC(=O)CCNC(=O)[C@H](O)C(C)(C)COP(O)(=O)OP(O)(=O)OC[C@H]1O[C@H]([C@H](O)[C@@H]1OP(O)(O)=O)n1cnc2c(N)ncnc12	3-Oxohexanoyl-CoA	InChI=1S/C27H44N7O18P3S/c1-4-5-15(35)10-18(37)56-9-8-29-17(36)6-7-30-25(40)22(39)27(2,3)12-49-55(46,47)52-54(44,45)48-11-16-21(51-53(41,42)43)20(38)26(50-16)34-14-33-19-23(28)31-13-32-24(19)34/h13-14,16,20-22,26,38-39H,4-12H2,1-3H3,(H,29,36)(H,30,40)(H,44,45)(H,46,47)(H2,28,31,32)(H2,41,42,43)/p-4/t16-,20-,21-,22+,26-/m1/s1	01111111111111111111100111111111011111111110111011011011111011101110111100111110011111110101101001001100100001001100001000010000100000000100000000000000000000000000000
CC(C)(COP([O-])(=O)OP([O-])(=O)OC[C@H]1O[C@H]([C@H](O)[C@@H]1OP([O-])([O-])=O)n1cnc2c(N)ncnc12)[C@@H](O)C(=O)NCCC(=O)NCCSC(=O)CCCC([O-])=O	glutaryl-CoA(5-)	InChI=1S/C26H42N7O19P3S/c1-26(2,21(39)24(40)29-7-6-15(34)28-8-9-56-17(37)5-3-4-16(35)36)11-49-55(46,47)52-54(44,45)48-10-14-20(51-53(41,42)43)19(38)25(50-14)33-13-32-18-22(27)30-12-31-23(18)33/h12-14,19-21,25,38-39H,3-11H2,1-2H3,(H,28,34)(H,29,40)(H,35,36)(H,44,45)(H,46,47)(H2,27,30,31)(H2,41,42,43)/p-5/t14-,19-,20-,21+,25-/m1/s1	01111111111111111111100110111111011111111111111011010011110011101110111100111110011111110101101000001100100001001100011000000000100000000100000000000000000000000000000
CCC[C@H](O)CC(=O)SCCNC(=O)CCNC(=O)[C@H](O)C(C)(C)COP(O)(=O)OP(O)(=O)OC[C@H]1O[C@H]([C@H](O)[C@@H]1OP(O)(O)=O)n1cnc2c(N)ncnc12	(S)-Hydroxyhexanoyl-CoA	InChI=1S/C27H46N7O18P3S/c1-4-5-15(35)10-18(37)56-9-8-29-17(36)6-7-30-25(40)22(39)27(2,3)12-49-55(46,47)52-54(44,45)48-11-16-21(51-53(41,42)43)20(38)26(50-16)34-14-33-19-23(28)31-13-32-24(19)34/h13-16,20-22,26,35,38-39H,4-12H2,1-3H3,(H,29,36)(H,30,40)(H,44,45)(H,46,47)(H2,28,31,32)(H2,41,42,43)/p-4/t15-,16+,20+,21+,22-,26+/m0/s1	01111111111111111111100111111111011111111110111011011011111011101110111100111110011111110101101001001100100001001100001000010000100000000100000000000000000000000000000
CCCCCCCC(=O)SCCNC(=O)CCNC(=O)[C@H](O)C(C)(C)COP([O-])(=O)OP([O-])(=O)OC[C@H]1O[C@H]([C@H](O)[C@@H]1OP([O-])([O-])=O)n1cnc2c(N)ncnc12	Octanoyl-CoA (n-C8:0CoA)	InChI=1S/C29H50N7O17P3S/c1-4-5-6-7-8-9-20(38)57-13-12-31-19(37)10-11-32-27(41)24(40)29(2,3)15-50-56(47,48)53-55(45,46)49-14-18-23(52-54(42,43)44)22(39)28(51-18)36-17-35-21-25(30)33-16-34-26(21)36/h16-18,22-24,28,39-40H,4-15H2,1-3H3,(H,31,37)(H,32,41)(H,45,46)(H,47,48)(H2,30,33,34)(H2,42,43,44)/p-4/t18-,22-,23-,24+,28-/m1/s1	01111111111111111111100111111111011111111110111011111011111011101110111100111110011111110101101000001100100001001100011000000000100000000100000000000000000000000000000
C\C(CC(=O)SCCNC(=O)CCNC(=O)[C@H](O)C(C)(C)COP([O-])(=O)OP([O-])(=O)OC[C@H]1O[C@H]([C@H](O)[C@@H]1OP([O-])([O-])=O)n1cnc2c(N)ncnc12)=C/C([O-])=O	trans-3-methylglutaconyl-CoA(5-)	InChI=1S/C27H42N7O19P3S/c1-14(8-17(36)37)9-18(38)57-7-6-29-16(35)4-5-30-25(41)22(40)27(2,3)11-50-56(47,48)53-55(45,46)49-10-15-21(52-54(42,43)44)20(39)26(51-15)34-13-33-19-23(28)31-12-32-24(19)34/h8,12-13,15,20-22,26,39-40H,4-7,9-11H2,1-3H3,(H,29,35)(H,30,41)(H,36,37)(H,45,46)(H,47,48)(H2,28,31,32)(H2,42,43,44)/p-5/b14-8+/t15-,20-,21-,22+,26-/m1/s1	01111111111111111111100111111111011111111111111011010011110011101111111100111110011111110111101000001100100001001100111000000000100000000100000000000000000000000000000
CC(C)(COP([O-])(=O)OP([O-])(=O)OC[C@H]1O[C@H]([C@H](O)[C@@H]1OP([O-])([O-])=O)n1cnc2c(N)ncnc12)[C@@H](O)C(=O)NCCC(=O)NCCSC(=O)Cc1ccccc1	phenylacetyl-CoA(4-)	InChI=1S/C29H42N7O17P3S/c1-29(2,24(40)27(41)32-9-8-19(37)31-10-11-57-20(38)12-17-6-4-3-5-7-17)14-50-56(47,48)53-55(45,46)49-13-18-23(52-54(42,43)44)22(39)28(51-18)36-16-35-21-25(30)33-15-34-26(21)36/h3-7,15-16,18,22-24,28,39-40H,8-14H2,1-2H3,(H,31,37)(H,32,41)(H,45,46)(H,47,48)(H2,30,33,34)(H2,42,43,44)/p-4/t18-,22-,23-,24+,28-/m1/s1	01111111111111111111110110111111011111111110111011010011110011101110111100111110011111110101101000001100100001001100011000000000100000000100000000000000000000000000000
CC(C)(COP(O)(=O)OP(O)(=O)OC[C@H]1O[C@H]([C@H](O)[C@@H]1OP(O)(O)=O)n1cnc2c(N)ncnc12)[C@@H](O)C(=O)NCCC(=O)NCCSC(=O)CCCCC(O)=O	adipoylcoa		01111111111111111111100110111111011111111111111011010011110011101110111100111110011111110101101001001100100001001100001000010000100000000100000000000000000000000000000
CC(C)(COP([O-])(=O)OP([O-])(=O)OC[C@H]1O[C@H]([C@H](O)[C@@H]1OP([O-])([O-])=O)n1cnc2c(N)ncnc12)[C@@H](O)C(=O)NCCC(=O)NCCSC(=O)C[C@](C)(O)C([O-])=O	(3S)-citramalyl-CoA(5-)	InChI=1S/C26H42N7O20P3S/c1-25(2,19(37)22(38)29-5-4-14(34)28-6-7-57-15(35)8-26(3,41)24(39)40)10-50-56(47,48)53-55(45,46)49-9-13-18(52-54(42,43)44)17(36)23(51-13)33-12-32-16-20(27)30-11-31-21(16)33/h11-13,17-19,23,36-37,41H,4-10H2,1-3H3,(H,28,34)(H,29,38)(H,39,40)(H,45,46)(H,47,48)(H2,27,30,31)(H2,42,43,44)/p-5/t13-,17-,18-,19+,23-,26+/m1/s1	01111111111111111111100111111111011111111111111011010011110011101110111100111110011111110101101000001100100001001100011000000000100000000100000000000000000000000000000
CCCCC\C=C\C(=O)SCCNC(=O)CCNC(=O)[C@H](O)C(C)(C)COP(O)(=O)OP(O)(=O)OC[C@H]1O[C@H]([C@H](O)[C@@H]1OP(O)(O)=O)n1cnc2c(N)ncnc12	(2E)-Octenoyl-CoA	InChI=1S/C29H48N7O17P3S/c1-4-5-6-7-8-9-20(38)57-13-12-31-19(37)10-11-32-27(41)24(40)29(2,3)15-50-56(47,48)53-55(45,46)49-14-18-23(52-54(42,43)44)22(39)28(51-18)36-17-35-21-25(30)33-16-34-26(21)36/h8-9,16-18,22-24,28,39-40H,4-7,10-15H2,1-3H3,(H,31,37)(H,32,41)(H,45,46)(H,47,48)(H2,30,33,34)(H2,42,43,44)/p-4/b9-8+/t18-,22-,23-,24+,28-/m1/s1	01111111111111111111100111111111011111111110111011111011111011101111111100111110011111110101101001001100100001001100001000010000100000000100000000000000000000000000000
CCCCCC(=O)CC(=O)SCCNC(=O)CCNC(=O)[C@H](O)C(C)(C)COP(O)(=O)OP(O)(=O)OC[C@H]1O[C@H]([C@H](O)[C@@H]1OP(O)(O)=O)n1cnc2c(N)ncnc12	3-Oxooctanoyl-CoA	InChI=1S/C29H48N7O18P3S/c1-4-5-6-7-17(37)12-20(39)58-11-10-31-19(38)8-9-32-27(42)24(41)29(2,3)14-51-57(48,49)54-56(46,47)50-13-18-23(53-55(43,44)45)22(40)28(52-18)36-16-35-21-25(30)33-15-34-26(21)36/h15-16,18,22-24,28,40-41H,4-14H2,1-3H3,(H,31,38)(H,32,42)(H,46,47)(H,48,49)(H2,30,33,34)(H2,43,44,45)/p-4/t18-,22-,23-,24+,28-/m1/s1	01111111111111111111100111111111011111111110111011111011111011101110111100111110011111110101101001001100100001001100001000010000100000000100000000000000000000000000000
CCCCCCCCC(=O)SCCNC(=O)CCNC(=O)[C@H](O)C(C)(C)COP(O)(=O)OP(O)(=O)OC[C@H]1O[C@H]([C@H](O)[C@@H]1OP(O)(O)=O)n1cnc2c(N)ncnc12	nonanoylcoa		01111111111111111111100111111111011111111110111011111011111011101110111100111110011111110101101001001100100001001100001000010000100000000100000000000000000000000000000
CCCCC[C@H](O)CC(=O)SCCNC(=O)CCNC(=O)[C@H](O)C(C)(C)COP(O)(=O)OP(O)(=O)OC[C@H]1O[C@H]([C@H](O)[C@@H]1OP(O)(O)=O)n1cnc2c(N)ncnc12	(S)-Hydroxyoctanoyl-CoA	InChI=1S/C29H50N7O18P3S/c1-4-5-6-7-17(37)12-20(39)58-11-10-31-19(38)8-9-32-27(42)24(41)29(2,3)14-51-57(48,49)54-56(46,47)50-13-18-23(53-55(43,44)45)22(40)28(52-18)36-16-35-21-25(30)33-15-34-26(21)36/h15-18,22-24,28,37,40-41H,4-14H2,1-3H3,(H,31,38)(H,32,42)(H,46,47)(H,48,49)(H2,30,33,34)(H2,43,44,45)/p-4/t17-,18+,22+,23+,24-,28+/m0/s1	01111111111111111111100111111111011111111110111011111011111011101110111100111110011111110101101001001100100001001100001000010000100000000100000000000000000000000000000
C[C@](O)(CC(=O)O)CC(=O)SCCNC(=O)CCNC(=O)[C@H](O)C(C)(C)COP(=O)(O)OP(=O)(O)OC[C@H]1O[C@H]([C@H](O)[C@@H]1OP(=O)(O)O)n2cnc3c(N)ncnc23	Hydroxymethylglutaryl-CoA	InChI=1S/C27H44N7O20P3S/c1-26(2,21(40)24(41)30-5-4-15(35)29-6-7-58-17(38)9-27(3,42)8-16(36)37)11-51-57(48,49)54-56(46,47)50-10-14-20(53-55(43,44)45)19(39)25(52-14)34-13-33-18-22(28)31-12-32-23(18)34/h12-14,19-21,25,39-40,42H,4-11H2,1-3H3,(H,29,35)(H,30,41)(H,36,37)(H,46,47)(H,48,49)(H2,28,31,32)(H2,43,44,45)/p-5/t14-,19-,20-,21+,25-,27+/m1/s1	01111111111111111111100111111111011111111111111011010011110011101110111100111110011111110101101001001100100001001100001000010000100000000100000000000000000000000000000
COc1cccc(C\C=C(/C)CC\C=C(/C)CC\C=C(/C)CC\C=C(/C)CC\C=C(/C)CC\C=C(/C)CC\C=C(/C)CC\C=C(/C)CC\C=C(/C)CCC=C(C)C)c1O	2-Decaprenyl-6-methoxyphenol	InChI=1S/C57H88O2/c1-45(2)23-13-24-46(3)25-14-26-47(4)27-15-28-48(5)29-16-30-49(6)31-17-32-50(7)33-18-34-51(8)35-19-36-52(9)37-20-38-53(10)39-21-40-54(11)43-44-55-41-22-42-56(59-12)57(55)58/h22-23,25,27,29,31,33,35,37,39,41-43,58H,13-21,24,26,28,30,32,34,36,38,40,44H2,1-12H3/b46-25+,47-27+,48-29+,49-31+,50-33+,51-35+,52-37+,53-39+,54-43+	01111011010100101101001101010000000001111000000010110100001000000001000001001000000000000010101000000000000000000000100000000000000000000000000000000000000000000000000
CC(C)C(=C)CC=C(C)C(=O)SCCNC(=O)CCNC(=O)C(C(C)(C)COP(=O)(O)OP(=O)(O)OCC1C(C(C(O1)N2C=NC3=C2N=CN=C3N)O)OP(=O)(O)O)O	cis-2-Methyl-5-isopropylhexa-2,5-dienoyl-CoA	InChI=1/C31H50N7O17P3S/c1-17(2)18(3)7-8-19(4)30(43)59-12-11-33-21(39)9-10-34-28(42)25(41)31(5,6)14-52-58(49,50)55-57(47,48)51-13-20-24(54-56(44,45)46)23(40)29(53-20)38-16-37-22-26(32)35-15-36-27(22)38/h8,15-17,20,23-25,29,40-41H,3,7,9-14H2,1-2,4-6H3,(H,33,39)(H,34,42)(H,47,48)(H,49,50)(H2,32,35,36)(H2,44,45,46)/b19-8+/t20-,23?,24-,25+,29-/m1/s1	01111111111111111111100111111111011111111110111011110011111011101111111100111110011111110111101001001100100001001100101000010000100010000100000000000000000000000000000
CCCCCCCCCC(=O)SCCNC(=O)CCNC(=O)[C@H](O)C(C)(C)COP([O-])(=O)OP([O-])(=O)OC[C@H]1O[C@H]([C@H](O)[C@@H]1OP([O-])([O-])=O)n1cnc2c(N)ncnc12	Decanoyl-CoA (n-C10:0CoA)	InChI=1S/C31H54N7O17P3S/c1-4-5-6-7-8-9-10-11-22(40)59-15-14-33-21(39)12-13-34-29(43)26(42)31(2,3)17-52-58(49,50)55-57(47,48)51-16-20-25(54-56(44,45)46)24(41)30(53-20)38-19-37-23-27(32)35-18-36-28(23)38/h18-20,24-26,30,41-42H,4-17H2,1-3H3,(H,33,39)(H,34,43)(H,47,48)(H,49,50)(H2,32,35,36)(H2,44,45,46)/p-4/t20-,24-,25-,26+,30-/m1/s1	01111111111111111111100111111111011111111110111011111011111011101110111100111110011111110101101000001100100001001100011000000000100000000100000000000000000000000000000
CCCCCCC\C=C\C(=O)SCCNC(=O)CCNC(=O)[C@H](O)C(C)(C)COP([O-])(=O)OP([O-])(=O)OC[C@H]1O[C@H]([C@H](O)[C@@H]1OP([O-])([O-])=O)n1cnc2c(N)ncnc12	trans-Dec-2-enoyl-CoA	InChI=1S/C31H52N7O17P3S/c1-4-5-6-7-8-9-10-11-22(40)59-15-14-33-21(39)12-13-34-29(43)26(42)31(2,3)17-52-58(49,50)55-57(47,48)51-16-20-25(54-56(44,45)46)24(41)30(53-20)38-19-37-23-27(32)35-18-36-28(23)38/h10-11,18-20,24-26,30,41-42H,4-9,12-17H2,1-3H3,(H,33,39)(H,34,43)(H,47,48)(H,49,50)(H2,32,35,36)(H2,44,45,46)/p-4/b11-10+/t20-,24-,25-,26+,30-/m1/s1	01111111111111111111100111111111011111111110111011111011111011101111111100111110011111110101101000001100100001001100011000000000100000000100000000000000000000000000000
CC(C)(COP([O-])(=O)OP([O-])(=O)OC[C@H]1O[C@H]([C@H](O)[C@@H]1OP([O-])([O-])=O)n1cnc2c(N)ncnc12)[C@@H](O)C(=O)NCCC(=O)NCCSC(=O)C=Cc1ccc(O)cc1	4-coumaroyl-CoA(4-)	InChI=1S/C30H42N7O18P3S/c1-30(2,25(42)28(43)33-10-9-20(39)32-11-12-59-21(40)8-5-17-3-6-18(38)7-4-17)14-52-58(49,50)55-57(47,48)51-13-19-24(54-56(44,45)46)23(41)29(53-19)37-16-36-22-26(31)34-15-35-27(22)37/h3-8,15-16,19,23-25,29,38,41-42H,9-14H2,1-2H3,(H,32,39)(H,33,43)(H,47,48)(H,49,50)(H2,31,34,35)(H2,44,45,46)/p-4/t19-,23-,24-,25+,29-/m1/s1	01111111111111111111110110111111011111111110111011010111110011101111111100111110011111110101101000001100100001001100011000000000100000000100000000000000000000000000000
CCCCCCCC(=O)CC(=O)SCCNC(=O)CCNC(=O)[C@H](O)C(C)(C)COP(O)(=O)OP(O)(=O)OC[C@H]1O[C@H]([C@H](O)[C@@H]1OP(O)(O)=O)n1cnc2c(N)ncnc12	3-Oxodecanoyl-CoA	InChI=1S/C31H52N7O18P3S/c1-4-5-6-7-8-9-19(39)14-22(41)60-13-12-33-21(40)10-11-34-29(44)26(43)31(2,3)16-53-59(50,51)56-58(48,49)52-15-20-25(55-57(45,46)47)24(42)30(54-20)38-18-37-23-27(32)35-17-36-28(23)38/h17-18,20,24-26,30,42-43H,4-16H2,1-3H3,(H,33,40)(H,34,44)(H,48,49)(H,50,51)(H2,32,35,36)(H2,45,46,47)/p-4/t20-,24-,25-,26+,30-/m1/s1	01111111111111111111100111111111011111111110111011111011111011101110111100111110011111110101101001001100100001001100001000010000100000000100000000000000000000000000000
CCCCCCCCCCCCC\C=C\[C@@H](O)[C@H](CO[C@@H]1O[C@H](CO)[C@@H](O[C@@H]2O[C@H](CO)[C@H](O)[C@H](O[C@@H]3O[C@H](CO)[C@@H](O)[C@H](O)[C@H]3NC(C)=O)[C@H]2O)[C@H](O)[C@H]1O)NC(C)=O	N-acetyl-beta-D-glucosaminyl-(1->3)-beta-D-galactosyl-(1->4)-beta-D-glucosylceramide		01110111111111111101110111111110011101111001001011111001111000100001110100111100000010000000001000000000000001001100000000000000000000000000000000000000000000000000000
OC(=O)CCc1c2Cc3[nH]c(Cc4[nH]c(Cc5[nH]c(Cc([nH]2)c1CC(O)=O)c(CCC(O)=O)c5CC(O)=O)c(CCC(O)=O)c4CC(O)=O)c(CCC(O)=O)c3CC(O)=O	UroporphyrinogenI	InChI=1S/C40H44N4O16/c45-33(46)5-1-17-21(9-37(53)54)29-14-26-19(3-7-35(49)50)23(11-39(57)58)31(43-26)16-28-20(4-8-36(51)52)24(12-40(59)60)32(44-28)15-27-18(2-6-34(47)48)22(10-38(55)56)30(42-27)13-25(17)41-29/h41-44H,1-16H2,(H,45,46)(H,47,48)(H,49,50)(H,51,52)(H,53,54)(H,55,56)(H,57,58)(H,59,60)/p-8	01101101011110011001101010110110001101100101011010000001000001100000001000011000000100100000000000000100000000000100000000000000000000000000000000000000000000000000000
CC(C)C(=C)CC(C(C)C(=O)SCCNC(=O)CCNC(=O)C(C(C)(C)COP(=O)(O)OP(=O)(O)OCC1C(C(C(O1)N2C=NC3=C2N=CN=C3N)O)OP(=O)(O)O)O)O	3-Hydroxy-2,6-dimethyl-5-methylene-heptanoyl-CoA	InChI=1/C31H52N7O18P3S/c1-16(2)17(3)11-19(39)18(4)30(44)60-10-9-33-21(40)7-8-34-28(43)25(42)31(5,6)13-53-59(50,51)56-58(48,49)52-12-20-24(55-57(45,46)47)23(41)29(54-20)38-15-37-22-26(32)35-14-36-27(22)38/h14-16,18-20,23-25,29,39,41-42H,3,7-13H2,1-2,4-6H3,(H,33,40)(H,34,43)(H,48,49)(H,50,51)(H2,32,35,36)(H2,45,46,47)/t18?,19?,20-,23-,24-,25+,29-/m1/s1	01111111111111111111100111111111011111111110111011110011111011101111111100111110011111110111101001001100100001001100101000010000100010000100000000000000000000000000000
OC(=O)CCc1c(CC(O)=O)c2cc3[nH]c(cc4nc(cc5[nH]c(cc1n2)c(CCC(O)=O)c5CC(O)=O)c(CCC(O)=O)c4CC(O)=O)c(CCC(O)=O)c3CC(O)=O	Uroporphyrin III	InChI=1S/C40H38N4O16/c45-33(46)5-1-17-21(9-37(53)54)29-14-27-19(3-7-35(49)50)22(10-38(55)56)30(43-27)15-28-20(4-8-36(51)52)24(12-40(59)60)32(44-28)16-31-23(11-39(57)58)18(2-6-34(47)48)26(42-31)13-25(17)41-29/h13-16,41,44H,1-12H2,(H,45,46)(H,47,48)(H,49,50)(H,51,52)(H,53,54)(H,55,56)(H,57,58)(H,59,60)/b25-13-,26-13-,27-14-,28-15-,29-14-,30-15-,31-16-,32-16-	01101101011110011001101010110110001101100101011010000000000001100000001000011000000100100000000000000100000000000000000000000000000000000000000000000000000000000000000
OC(=O)CCc1c(CC(O)=O)c2cc3[nH]c(cc4nc(cc5[nH]c(cc1n2)c(CC(O)=O)c5CCC(O)=O)c(CC(O)=O)c4CCC(O)=O)c(CC(O)=O)c3CCC(O)=O	Uroporphyrin I	InChI=1S/C40H38N4O16/c45-33(46)5-1-17-21(9-37(53)54)29-14-26-19(3-7-35(49)50)23(11-39(57)58)31(43-26)16-28-20(4-8-36(51)52)24(12-40(59)60)32(44-28)15-27-18(2-6-34(47)48)22(10-38(55)56)30(42-27)13-25(17)41-29/h13-16,41,44H,1-12H2,(H,45,46)(H,47,48)(H,49,50)(H,51,52)(H,53,54)(H,55,56)(H,57,58)(H,59,60)/b25-13-,26-14-,27-15-,28-16-,29-14-,30-13-,31-16-,32-15-	01101101011110011001101010110110001101100101011010000000000001100000001000011000000100100000000000000100000000000000000000000000000000000000000000000000000000000000000
COC1=CC(=O)C=C(C\C=C(/C)CC\C=C(/C)CC\C=C(/C)CC\C=C(/C)CC\C=C(/C)CC\C=C(/C)CC\C=C(/C)CC\C=C(/C)CC\C=C(/C)CCC=C(C)C)C1=O	2-decaprenyl-6-methoxy-1,4-benzoquinone	InChI=1S/C57H86O3/c1-44(2)22-13-23-45(3)24-14-25-46(4)26-15-27-47(5)28-16-29-48(6)30-17-31-49(7)32-18-33-50(8)34-19-35-51(9)36-20-37-52(10)38-21-39-53(11)40-41-54-42-55(58)43-56(60-12)57(54)59/h22,24,26,28,30,32,34,36,38,40,42-43H,13-21,23,25,27,29,31,33,35,37,39,41H2,1-12H3/b45-24+,46-26+,47-28+,48-30+,49-32+,50-34+,51-36+,52-38+,53-40+	01110011010110101101100101000010000001111000000010110000001000000001000001000100000000000010101000000000000000000000100000000000000000000000000000000000000000000000000
[O-]C(=O)CCc1c2Cc3[nH]c(Cc4[nH]c(Cc5[nH]c(Cc([nH]2)c1CC([O-])=O)c(CCC([O-])=O)c5CC([O-])=O)c(CCC([O-])=O)c4CC([O-])=O)c(CC([O-])=O)c3CCC([O-])=O	Uroporphyrinogen III	InChI=1S/C40H44N4O16/c45-33(46)5-1-17-21(9-37(53)54)29-14-27-19(3-7-35(49)50)22(10-38(55)56)30(43-27)15-28-20(4-8-36(51)52)24(12-40(59)60)32(44-28)16-31-23(11-39(57)58)18(2-6-34(47)48)26(42-31)13-25(17)41-29/h41-44H,1-16H2,(H,45,46)(H,47,48)(H,49,50)(H,51,52)(H,53,54)(H,55,56)(H,57,58)(H,59,60)/p-8	01101101011110011001101010100110001101100101011010000001000001100000001000011000000100100000000000000100000000000100010000000000000000000000000000000000000000000000000
CCCCCCC[C@H](O)CC(=O)SCCNC(=O)CCNC(=O)[C@H](O)C(C)(C)COP(O)(=O)OP(O)(=O)OC[C@H]1O[C@H]([C@H](O)[C@@H]1OP(O)(O)=O)n1cnc2c(N)ncnc12	(S)-Hydroxydecanoyl-CoA	InChI=1S/C31H54N7O18P3S/c1-4-5-6-7-8-9-19(39)14-22(41)60-13-12-33-21(40)10-11-34-29(44)26(43)31(2,3)16-53-59(50,51)56-58(48,49)52-15-20-25(55-57(45,46)47)24(42)30(54-20)38-18-37-23-27(32)35-17-36-28(23)38/h17-20,24-26,30,39,42-43H,4-16H2,1-3H3,(H,33,40)(H,34,44)(H,48,49)(H,50,51)(H2,32,35,36)(H2,45,46,47)/p-4/t19-,20+,24+,25+,26-,30+/m0/s1	01111111111111111111100111111111011111111110111011111011111011101110111100111110011111110101101001001100100001001100001000010000100000000100000000000000000000000000000
OCc1[nH]c(Cc2[nH]c(Cc3[nH]c(Cc4[nH]cc(CCC([O-])=O)c4CC([O-])=O)c(CCC([O-])=O)c3CC([O-])=O)c(CCC([O-])=O)c2CC([O-])=O)c(CCC([O-])=O)c1CC([O-])=O	Hydroxymethylbilane	InChI=1S/C40H46N4O17/c45-17-32-25(12-40(60)61)21(4-8-36(52)53)29(44-32)15-31-24(11-39(58)59)20(3-7-35(50)51)28(43-31)14-30-23(10-38(56)57)19(2-6-34(48)49)27(42-30)13-26-22(9-37(54)55)18(16-41-26)1-5-33(46)47/h16,41-45H,1-15,17H2,(H,46,47)(H,48,49)(H,50,51)(H,52,53)(H,54,55)(H,56,57)(H,58,59)(H,60,61)/p-8	01101101011111011001101010110110001101100101011010000001010000100000001100011000000110100000000000000100000000001100010000000000000000000000000000000000000000000000000
CCCCCCCCC\C=C\C(=O)SCCNC(=O)CCNC(=O)[C@H](O)C(C)(C)COP([O-])(=O)OP([O-])(=O)OC[C@H]1O[C@H]([C@H](O)[C@@H]1OP([O-])([O-])=O)n1cnc2c(N)ncnc12	trans-Dodec-2-enoyl-CoA	InChI=1S/C33H56N7O17P3S/c1-4-5-6-7-8-9-10-11-12-13-24(42)61-17-16-35-23(41)14-15-36-31(45)28(44)33(2,3)19-54-60(51,52)57-59(49,50)53-18-22-27(56-58(46,47)48)26(43)32(55-22)40-21-39-25-29(34)37-20-38-30(25)40/h12-13,20-22,26-28,32,43-44H,4-11,14-19H2,1-3H3,(H,35,41)(H,36,45)(H,49,50)(H,51,52)(H2,34,37,38)(H2,46,47,48)/p-4/b13-12+/t22-,26-,27-,28+,32-/m1/s1	01111111111111111111100111111111011111111110111011111011111011101111111100111110011111110101101000001100100001001100011000000000100000000100000000000000000000000000000
CCCCCCCC\C=C/CC(=O)SCCNC(=O)CCNC(=O)[C@H](O)C(C)(C)COP([O-])(=O)OP([O-])(=O)OC[C@H]1O[C@H]([C@H](O)[C@@H]1OP([O-])([O-])=O)n1cnc2c(N)ncnc12	cis-dodec-3-enoyl-CoA(4-)	InChI=1S/C33H56N7O17P3S/c1-4-5-6-7-8-9-10-11-12-13-24(42)61-17-16-35-23(41)14-15-36-31(45)28(44)33(2,3)19-54-60(51,52)57-59(49,50)53-18-22-27(56-58(46,47)48)26(43)32(55-22)40-21-39-25-29(34)37-20-38-30(25)40/h11-12,20-22,26-28,32,43-44H,4-10,13-19H2,1-3H3,(H,35,41)(H,36,45)(H,49,50)(H,51,52)(H2,34,37,38)(H2,46,47,48)/p-4/b12-11-/t22-,26-,27-,28+,32-/m1/s1	01111111111111111111100111111111011111111110111011111011111011101111111100111110011111110101101000001100100001001100011000000000100000000100000000000000000000000000000
CC(C)=CCC\C(C)=C\CC\C(C)=C\CC\C(C)=C\CC\C(C)=C\CC\C(C)=C\CC\C(C)=C\CC\C(C)=C\CC\C(C)=C\CC\C(C)=C\Cc1cc(cc(O)c1O)C(O)=O	3-Decaprenyl-4,5-dihdydroxybenzoate	InChI=1S/C57H86O4/c1-43(2)21-12-22-44(3)23-13-24-45(4)25-14-26-46(5)27-15-28-47(6)29-16-30-48(7)31-17-32-49(8)33-18-34-50(9)35-19-36-51(10)37-20-38-52(11)39-40-53-41-54(57(60)61)42-55(58)56(53)59/h21,23,25,27,29,31,33,35,37,39,41-42,58-59H,12-20,22,24,26,28,30,32,34,36,38,40H2,1-11H3,(H,60,61)/p-1/b44-23+,45-25+,46-27+,47-29+,48-31+,49-33+,50-35+,51-37+,52-39+	01111011010110101101101101110000000101110001000010110100001000000001000000011000000000000010101000000000000000001000100000000000000000000000000000000000000000000000000
COC1=CC(=O)C(C)=C(C\C=C(/C)CC\C=C(/C)CC\C=C(/C)CC\C=C(/C)CC\C=C(/C)CC\C=C(/C)CC\C=C(/C)CC\C=C(/C)CC\C=C(/C)CCC=C(C)C)C1=O	2-decaprenyl-6-methoxy-3-methyl-1,4-benzoquinone	InChI=1S/C58H88O3/c1-44(2)23-14-24-45(3)25-15-26-46(4)27-16-28-47(5)29-17-30-48(6)31-18-32-49(7)33-19-34-50(8)35-20-36-51(9)37-21-38-52(10)39-22-40-53(11)41-42-55-54(12)56(59)43-57(61-13)58(55)60/h23,25,27,29,31,33,35,37,39,41,43H,14-22,24,26,28,30,32,34,36,38,40,42H2,1-13H3/b45-25+,46-27+,47-29+,48-31+,49-33+,50-35+,51-37+,52-39+,53-41+	01110011010110101101100101000010000001111000000010110000001000000001000001000100000000000010101000000000000000000000100000000000000000000000000000000000000000000000000
CCCCCCCCCCCC(=O)SCCNC(=O)CCNC(=O)[C@H](O)C(C)(C)COP([O-])(=O)OP([O-])(=O)OC[C@H]1O[C@H]([C@H](O)[C@@H]1OP([O-])([O-])=O)n1cnc2c(N)ncnc12	Dodecanoyl-CoA (n-C12:0CoA)	InChI=1S/C33H58N7O17P3S/c1-4-5-6-7-8-9-10-11-12-13-24(42)61-17-16-35-23(41)14-15-36-31(45)28(44)33(2,3)19-54-60(51,52)57-59(49,50)53-18-22-27(56-58(46,47)48)26(43)32(55-22)40-21-39-25-29(34)37-20-38-30(25)40/h20-22,26-28,32,43-44H,4-19H2,1-3H3,(H,35,41)(H,36,45)(H,49,50)(H,51,52)(H2,34,37,38)(H2,46,47,48)/p-4/t22-,26-,27-,28+,32-/m1/s1	01111111111111111111100111111111011111111110111011111011111011101110111100111110011111110101101000001100100001001100011000000000100000000100000000000000000000000000000
CCCCC\C=C/CC\C=C\C(=O)SCCNC(=O)CCNC(=O)[C@H](O)C(C)(C)COP(O)(=O)OP(O)(=O)OC[C@H]1O[C@H]([C@H](O)[C@@H]1OP(O)(O)=O)n1cnc2c(N)ncnc12	2,6-dodecadienoylcoa		01111111111111111111100111111111011111111110111011111011111011101111111100111110011111110101101001001100100001001100001000010000100000000100000000000000000000000000000
CCCCC\C=C/C\C=C/CC(=O)SCCNC(=O)CCNC(=O)[C@H](O)C(C)(C)COP(O)(=O)OP(O)(=O)OC[C@H]1O[C@H]([C@H](O)[C@@H]1OP(O)(O)=O)n1cnc2c(N)ncnc12	3,6-dodecadienoylcoa		01111111111111111111100111111111011111111110111011111011111011101111111100111110011111110101101001001100100001001100001000010000100000000100000000000000000000000000000
CC(CCC=C(C)CCC=C(C)CCC=C(C)CCC=C(C)C)CCOP(=O)(O)OP(=O)(O)OC1C(C(C(C(O1)CO)OC2C(C(C(C(O2)CO)O)O)NC(=O)C)O)NC(=O)C	N,N-Diacetylchitobiosyldiphosphodolichol, human liver homolog		01110111111111111111110111111110011111111011001011110010111010001001110100111100000010000010101001000000000001001100101000000000000000000100000000000000000000000000000
CCCCCCCCCC(=O)CC(=O)SCCNC(=O)CCNC(=O)[C@H](O)C(C)(C)COP(O)(=O)OP(O)(=O)OC[C@H]1O[C@H]([C@H](O)[C@@H]1OP(O)(O)=O)n1cnc2c(N)ncnc12	3-Oxododecanoyl-CoA	InChI=1S/C33H56N7O18P3S/c1-4-5-6-7-8-9-10-11-21(41)16-24(43)62-15-14-35-23(42)12-13-36-31(46)28(45)33(2,3)18-55-61(52,53)58-60(50,51)54-17-22-27(57-59(47,48)49)26(44)32(56-22)40-20-39-25-29(34)37-19-38-30(25)40/h19-20,22,26-28,32,44-45H,4-18H2,1-3H3,(H,35,42)(H,36,46)(H,50,51)(H,52,53)(H2,34,37,38)(H2,47,48,49)/p-4/t22-,26-,27-,28+,32-/m1/s1	01111111111111111111100111111111011111111110111011111011111011101110111100111110011111110101101001001100100001001100001000010000100000000100000000000000000000000000000
COc1cc(cc(C\C=C(/C)CC\C=C(/C)CC\C=C(/C)CC\C=C(/C)CC\C=C(/C)CC\C=C(/C)CC\C=C(/C)CC\C=C(/C)CC\C=C(/C)CCC=C(C)C)c1O)C(O)=O	3-Decaprenyl-4-hydroxy-5-methoxybenzoate	InChI=1S/C58H88O4/c1-44(2)22-13-23-45(3)24-14-25-46(4)26-15-27-47(5)28-16-29-48(6)30-17-31-49(7)32-18-33-50(8)34-19-35-51(9)36-20-37-52(10)38-21-39-53(11)40-41-54-42-55(58(60)61)43-56(62-12)57(54)59/h22,24,26,28,30,32,34,36,38,40,42-43,59H,13-21,23,25,27,29,31,33,35,37,39,41H2,1-12H3,(H,60,61)/p-1/b45-24+,46-26+,47-28+,48-30+,49-32+,50-34+,51-36+,52-38+,53-40+	01111011010110101101101101110000000101111001000010110100001000000001000001001000000000000010101000000000000000000000100000000000000000000000000000000000000000000000000
COC1=C(O)C(=O)C(C)=C(C\C=C(/C)CC\C=C(/C)CC\C=C(/C)CC\C=C(/C)CC\C=C(/C)CC\C=C(/C)CC\C=C(/C)CC\C=C(/C)CC\C=C(/C)CCC=C(C)C)C1=O	2-decaprenyl-5-hydroxy-6-methoxy-3-methyl-1,4-benzoquinone	InChI=1S/C58H88O4/c1-43(2)23-14-24-44(3)25-15-26-45(4)27-16-28-46(5)29-17-30-47(6)31-18-32-48(7)33-19-34-49(8)35-20-36-50(9)37-21-38-51(10)39-22-40-52(11)41-42-54-53(12)55(59)57(61)58(62-13)56(54)60/h23,25,27,29,31,33,35,37,39,41,61H,14-22,24,26,28,30,32,34,36,38,40,42H2,1-13H3/b44-25+,45-27+,46-29+,47-31+,48-33+,49-35+,50-37+,51-39+,52-41+	01110011010110101101100101110010000001111000000010110000001000000001000001000100000000000010101000000000000000000000100000000000000000000000000000000000000000000000000
CCCCCCCCC[C@H](O)CC(=O)SCCNC(=O)CCNC(=O)[C@H](O)C(C)(C)COP(O)(=O)OP(O)(=O)OC[C@H]1O[C@H]([C@H](O)[C@@H]1OP(O)(O)=O)n1cnc2c(N)ncnc12	(S)-3-Hydroxydodecanoyl-CoA	InChI=1S/C33H58N7O18P3S/c1-4-5-6-7-8-9-10-11-21(41)16-24(43)62-15-14-35-23(42)12-13-36-31(46)28(45)33(2,3)18-55-61(52,53)58-60(50,51)54-17-22-27(57-59(47,48)49)26(44)32(56-22)40-20-39-25-29(34)37-19-38-30(25)40/h19-22,26-28,32,41,44-45H,4-18H2,1-3H3,(H,35,42)(H,36,46)(H,50,51)(H,52,53)(H2,34,37,38)(H2,47,48,49)/p-4/t21-,22+,26+,27+,28-,32+/m0/s1	01111111111111111111100111111111011111111110111011111011111011101110111100111110011111110101101001001100100001001100001000010000100000000100000000000000000000000000000
CCCCCCCCCCC\C=C\C(=O)SCCNC(=O)CCNC(=O)[C@H](O)C(C)(C)COP([O-])(=O)OP([O-])(=O)OC[C@H]1O[C@H]([C@H](O)[C@@H]1OP([O-])([O-])=O)n1cnc2c(N)ncnc12	trans-tetradec-2-enoyl-CoA(4-)	InChI=1S/C35H60N7O17P3S/c1-4-5-6-7-8-9-10-11-12-13-14-15-26(44)63-19-18-37-25(43)16-17-38-33(47)30(46)35(2,3)21-56-62(53,54)59-61(51,52)55-20-24-29(58-60(48,49)50)28(45)34(57-24)42-23-41-27-31(36)39-22-40-32(27)42/h14-15,22-24,28-30,34,45-46H,4-13,16-21H2,1-3H3,(H,37,43)(H,38,47)(H,51,52)(H,53,54)(H2,36,39,40)(H2,48,49,50)/p-4/b15-14+/t24-,28-,29-,30+,34-/m1/s1	01111111111111111111100111111111011111111110111011111011111011101111111100111110011111110101101000001100100001001100011000000000100000000100000000000000000000000000000
COC1=C(OC)C(=O)C(=C(C)C1=O)C\C=C(/C)\CC\C=C(/C)\CC\C=C(/C)\CC\C=C(/C)\CC\C=C(/C)\CC\C=C(/C)\CC\C=C(/C)\CC\C=C(/C)\CC\C=C(/C)\CCC=C(C)C	ubiquinone-10	InChI=1S/C59H90O4/c1-44(2)24-15-25-45(3)26-16-27-46(4)28-17-29-47(5)30-18-31-48(6)32-19-33-49(7)34-20-35-50(8)36-21-37-51(9)38-22-39-52(10)40-23-41-53(11)42-43-55-54(12)56(60)58(62-13)59(63-14)57(55)61/h24,26,28,30,32,34,36,38,40,42H,15-23,25,27,29,31,33,35,37,39,41,43H2,1-14H3/b45-26+,46-28+,47-30+,48-32+,49-34+,50-36+,51-38+,52-40+,53-42+	01110011010110101101100101100010000001111000000010110000001000000001000001000100000000000010101000000000000000000000100000000000000000000000000000000000000000000000000
CCCCCCCCCCCCCC(=O)SCCNC(=O)CCNC(=O)[C@H](O)C(C)(C)COP([O-])(=O)OP([O-])(=O)OC[C@H]1O[C@H]([C@H](O)[C@@H]1OP([O-])([O-])=O)n1cnc2c(N)ncnc12	Tetradecanoyl-CoA (n-C14:0CoA)	InChI=1S/C35H62N7O17P3S/c1-4-5-6-7-8-9-10-11-12-13-14-15-26(44)63-19-18-37-25(43)16-17-38-33(47)30(46)35(2,3)21-56-62(53,54)59-61(51,52)55-20-24-29(58-60(48,49)50)28(45)34(57-24)42-23-41-27-31(36)39-22-40-32(27)42/h22-24,28-30,34,45-46H,4-21H2,1-3H3,(H,37,43)(H,38,47)(H,51,52)(H,53,54)(H2,36,39,40)(H2,48,49,50)/p-4/t24-,28-,29-,30+,34-/m1/s1	01111111111111111111100111111111011111111110111011111011111011101110111100111110011111110101101000001100100001001100011000000000100000000100000000000000000000000000000
CCCCCCCCCCC[C@H](O)CC(=O)SCCNC(=O)CCNC(=O)[C@H](O)C(C)(C)COP(O)(=O)OP(O)(=O)OC[C@H]1O[C@H]([C@H](O)[C@@H]1OP(O)(O)=O)n1cnc2c(N)ncnc12	(S)-3-Hydroxytetradecanoyl-CoA	InChI=1S/C35H62N7O18P3S/c1-4-5-6-7-8-9-10-11-12-13-23(43)18-26(45)64-17-16-37-25(44)14-15-38-33(48)30(47)35(2,3)20-57-63(54,55)60-62(52,53)56-19-24-29(59-61(49,50)51)28(46)34(58-24)42-22-41-27-31(36)39-21-40-32(27)42/h21-24,28-30,34,43,46-47H,4-20H2,1-3H3,(H,37,44)(H,38,48)(H,52,53)(H,54,55)(H2,36,39,40)(H2,49,50,51)/p-4/t23-,24+,28+,29+,30-,34+/m0/s1	01111111111111111111100111111111011111111110111011111011111011101110111100111110011111110101101001001100100001001100001000010000100000000100000000000000000000000000000
CCCCCCCCCCCC(=O)CC(=O)SCCNC(=O)CCNC(=O)[C@H](O)C(C)(C)COP(O)(=O)OP(O)(=O)OC[C@H]1O[C@H]([C@H](O)[C@@H]1OP(O)(O)=O)n1cnc2c(N)ncnc12	3-Oxotetradecanoyl-CoA	InChI=1S/C35H60N7O18P3S/c1-4-5-6-7-8-9-10-11-12-13-23(43)18-26(45)64-17-16-37-25(44)14-15-38-33(48)30(47)35(2,3)20-57-63(54,55)60-62(52,53)56-19-24-29(59-61(49,50)51)28(46)34(58-24)42-22-41-27-31(36)39-21-40-32(27)42/h21-22,24,28-30,34,46-47H,4-20H2,1-3H3,(H,37,44)(H,38,48)(H,52,53)(H,54,55)(H2,36,39,40)(H2,49,50,51)/p-4/t24-,28-,29-,30+,34-/m1/s1	01111111111111111111100111111111011111111110111011111011111011101110111100111110011111110101101001001100100001001100001000010000100000000100000000000000000000000000000
CCCCCC\C=C/CCCCCCCC(=O)SCCNC(=O)CCNC(=O)[C@H](O)C(C)(C)COP([O-])(=O)OP([O-])(=O)OC[C@H]1O[C@H]([C@H](O)[C@@H]1OP([O-])([O-])=O)n1cnc2c(N)ncnc12	palmitoleyl-CoA(4-)	InChI=1S/C37H64N7O17P3S/c1-4-5-6-7-8-9-10-11-12-13-14-15-16-17-28(46)65-21-20-39-27(45)18-19-40-35(49)32(48)37(2,3)23-58-64(55,56)61-63(53,54)57-22-26-31(60-62(50,51)52)30(47)36(59-26)44-25-43-29-33(38)41-24-42-34(29)44/h9-10,24-26,30-32,36,47-48H,4-8,11-23H2,1-3H3,(H,39,45)(H,40,49)(H,53,54)(H,55,56)(H2,38,41,42)(H2,50,51,52)/p-4/b10-9-/t26-,30-,31-,32+,36-/m1/s1	01111111111111111111100111111111011111111110111011111011111011101111111100111110011111110101101000001100100001001100011000000000100000000100000000000000000000000000000
CCCCCCCCCCCCC\C=C\C(=O)SCCNC(=O)CCNC(=O)[C@H](O)C(C)(C)COP([O-])(=O)OP([O-])(=O)OC[C@H]1O[C@H]([C@H](O)[C@@H]1OP([O-])([O-])=O)n1cnc2c(N)ncnc12	(E)-hexadec-2-enoyl-CoA(4-)	InChI=1S/C37H64N7O17P3S/c1-4-5-6-7-8-9-10-11-12-13-14-15-16-17-28(46)65-21-20-39-27(45)18-19-40-35(49)32(48)37(2,3)23-58-64(55,56)61-63(53,54)57-22-26-31(60-62(50,51)52)30(47)36(59-26)44-25-43-29-33(38)41-24-42-34(29)44/h16-17,24-26,30-32,36,47-48H,4-15,18-23H2,1-3H3,(H,39,45)(H,40,49)(H,53,54)(H,55,56)(H2,38,41,42)(H2,50,51,52)/p-4/b17-16+/t26-,30-,31-,32+,36-/m1/s1	01111111111111111111100111111111011111111110111011111011111011101111111100111110011111110101101000001100100001001100011000000000100000000100000000000000000000000000000
CC(C)CCCC(C)CCCC(C)CCC(=O)SCCNC(=O)CCNC(=O)[C@H](O)C(C)(C)COP([O-])(=O)OP([O-])(=O)OC[C@H]1O[C@H]([C@H](O)[C@@H]1OP([O-])([O-])=O)n1cnc2c(N)ncnc12	4,8,12-trimethyltridecanoyl-CoA(4-)	InChI=1S/C37H66N7O17P3S/c1-23(2)9-7-10-24(3)11-8-12-25(4)13-14-28(46)65-18-17-39-27(45)15-16-40-35(49)32(48)37(5,6)20-58-64(55,56)61-63(53,54)57-19-26-31(60-62(50,51)52)30(47)36(59-26)44-22-43-29-33(38)41-21-42-34(29)44/h21-26,30-32,36,47-48H,7-20H2,1-6H3,(H,39,45)(H,40,49)(H,53,54)(H,55,56)(H2,38,41,42)(H2,50,51,52)/p-4/t24?,25?,26-,30-,31-,32+,36-/m1/s1	01111111111111111111100111111111011111111110111011110011111011101110111100111110011111110101101000001100100001001100011000000000100000000100000000000000000000000000000
CCCCCCCCCCCCCCCC(=O)SCCNC(=O)CCNC(=O)[C@H](O)C(C)(C)COP([O-])(=O)OP([O-])(=O)OC[C@H]1O[C@H]([C@H](O)[C@@H]1OP([O-])([O-])=O)n1cnc2c(N)ncnc12	Palmitoyl-CoA (n-C16:0CoA)	InChI=1S/C37H66N7O17P3S/c1-4-5-6-7-8-9-10-11-12-13-14-15-16-17-28(46)65-21-20-39-27(45)18-19-40-35(49)32(48)37(2,3)23-58-64(55,56)61-63(53,54)57-22-26-31(60-62(50,51)52)30(47)36(59-26)44-25-43-29-33(38)41-24-42-34(29)44/h24-26,30-32,36,47-48H,4-23H2,1-3H3,(H,39,45)(H,40,49)(H,53,54)(H,55,56)(H2,38,41,42)(H2,50,51,52)/p-4/t26-,30-,31-,32+,36-/m1/s1	01111111111111111111100111111111011111111110111011111011111011101110111100111110011111110101101000001100100001001100011000000000100000000100000000000000000000000000000
CCCCCCCCCCCCC[C@H](O)CC(=O)SCCNC(=O)CCNC(=O)[C@H](O)C(C)(C)COP(O)(=O)OP(O)(=O)OC[C@H]1O[C@H]([C@H](O)[C@@H]1OP(O)(O)=O)n1cnc2c(N)ncnc12	(S)-3-Hydroxyhexadecanoyl-CoA	InChI=1S/C37H66N7O18P3S/c1-4-5-6-7-8-9-10-11-12-13-14-15-25(45)20-28(47)66-19-18-39-27(46)16-17-40-35(50)32(49)37(2,3)22-59-65(56,57)62-64(54,55)58-21-26-31(61-63(51,52)53)30(48)36(60-26)44-24-43-29-33(38)41-23-42-34(29)44/h23-26,30-32,36,45,48-49H,4-22H2,1-3H3,(H,39,46)(H,40,50)(H,54,55)(H,56,57)(H2,38,41,42)(H2,51,52,53)/p-4/t25-,26+,30+,31+,32-,36+/m0/s1	01111111111111111111100111111111011111111110111011111011111011101110111100111110011111110101101001001100100001001100001000010000100000000100000000000000000000000000000
CCCCCCCCCCCCC\C=C\[C@@H](O)[C@H](CO[C@@H]1O[C@H](CO)[C@@H](O[C@@H]2O[C@H](CO)[C@H](O)[C@H](O[C@@]3(C[C@H](O)[C@@H](NC(C)=O)[C@@H](O3)[C@H](O)[C@H](O)CO)C([O-])=O)[C@H]2O)[C@H](O)[C@H]1O)NC([*])=O	alpha-N-acetylneuraminosyl-(2->3)-beta-D-galactosyl-(1->4)-beta-D-glucosylceramide(1-)		01110111111111111101110110111110011101111001001011111011111010100001110100111100000010000000001000000000000001001100010000000000000000000000000000000000000000000000000
CCCCCCCCCCCCCC(=O)CC(=O)SCCNC(=O)CCNC(=O)[C@H](O)C(C)(C)COP([O-])(=O)OP([O-])(=O)OC[C@H]1O[C@H]([C@H](O)[C@@H]1OP([O-])([O-])=O)n1cnc2c(N)ncnc12	3-oxopalmitoyl-CoA(4-)	InChI=1S/C37H64N7O18P3S/c1-4-5-6-7-8-9-10-11-12-13-14-15-25(45)20-28(47)66-19-18-39-27(46)16-17-40-35(50)32(49)37(2,3)22-59-65(56,57)62-64(54,55)58-21-26-31(61-63(51,52)53)30(48)36(60-26)44-24-43-29-33(38)41-23-42-34(29)44/h23-24,26,30-32,36,48-49H,4-22H2,1-3H3,(H,39,46)(H,40,50)(H,54,55)(H,56,57)(H2,38,41,42)(H2,51,52,53)/p-4/t26-,30-,31-,32+,36-/m1/s1	01111111111111111111100111111111011111111110111011111011111011101110111100111110011111110101101000001100100001001100011000000000100000000100000000000000000000000000000
CC\C=C/C\C=C/C\C=C/CCCCCCCC(=O)SCCNC(=O)CCNC(=O)[C@H](O)C(C)(C)COP(O)(=O)OP(O)(=O)OC[C@H]1O[C@H]([C@H](O)[C@@H]1OP(O)(O)=O)n1cnc2c(N)ncnc12	alpha-Linolenoyl-CoA	InChI=1S/C39H64N7O17P3S/c1-4-5-6-7-8-9-10-11-12-13-14-15-16-17-18-19-30(48)67-23-22-41-29(47)20-21-42-37(51)34(50)39(2,3)25-60-66(57,58)63-65(55,56)59-24-28-33(62-64(52,53)54)32(49)38(61-28)46-27-45-31-35(40)43-26-44-36(31)46/h5-6,8-9,11-12,26-28,32-34,38,49-50H,4,7,10,13-25H2,1-3H3,(H,41,47)(H,42,51)(H,55,56)(H,57,58)(H2,40,43,44)(H2,52,53,54)/b6-5-,9-8-,12-11-/t28-,32-,33-,34+,38-/m1/s1	01111111111111111111100111111111011111111110111011011011111011101111111100111110011111110101101001001100100001001100001000010000100000000100000000000000000000000000000
CCCCCCCC\C=C/CCCCCCCC(=O)SCCNC(=O)CCNC(=O)[C@H](O)C(C)(C)COP([O-])(=O)OP([O-])(=O)OC[C@H]1O[C@H]([C@H](O)[C@@H]1OP([O-])([O-])=O)n1cnc2c(N)ncnc12	oleoyl-CoA(4-)	InChI=1S/C39H68N7O17P3S/c1-4-5-6-7-8-9-10-11-12-13-14-15-16-17-18-19-30(48)67-23-22-41-29(47)20-21-42-37(51)34(50)39(2,3)25-60-66(57,58)63-65(55,56)59-24-28-33(62-64(52,53)54)32(49)38(61-28)46-27-45-31-35(40)43-26-44-36(31)46/h11-12,26-28,32-34,38,49-50H,4-10,13-25H2,1-3H3,(H,41,47)(H,42,51)(H,55,56)(H,57,58)(H2,40,43,44)(H2,52,53,54)/p-4/b12-11-/t28-,32-,33-,34+,38-/m1/s1	01111111111111111111100111111111011111111110111011111011111011101111111100111110011111110101101000001100100001001100011000000000100000000100000000000000000000000000000
CCCCCCCC\C=C/CCCCCCCC(=O)SCCNC(=O)CCNC(=O)[C@H](O)C(C)(C)COP(O)(=O)OP(O)(=O)OC[C@H]1O[C@H]([C@H](O)[C@@H]1OP(O)(O)=O)n1cnc2c(N)ncnc12	Octadecenoyl-CoA (n-C18:1CoA)		01111111111111111111100111111111011111111110111011111011111011101111111100111110011111110101101001001100100001001100001000010000100000000100000000000000000000000000000
CC\C=C/C\C=C/C\C=C/C\C=C/CCCCC(=O)SCCNC(=O)CCNC(=O)[C@H](O)C(C)(C)COP(O)(=O)OP(O)(=O)OC[C@H]1O[C@H]([C@H](O)[C@@H]1OP(O)(O)=O)n1cnc2c(N)ncnc12	stearidonyl coenzyme A	InChI=1/C39H62N7O17P3S/c1-4-5-6-7-8-9-10-11-12-13-14-15-16-17-18-19-30(48)67-23-22-41-29(47)20-21-42-37(51)34(50)39(2,3)25-60-66(57,58)63-65(55,56)59-24-28-33(62-64(52,53)54)32(49)38(61-28)46-27-45-31-35(40)43-26-44-36(31)46/h5-6,8-9,11-12,14-15,26-28,32-34,38,49-50H,4,7,10,13,16-25H2,1-3H3,(H,41,47)(H,42,51)(H,55,56)(H,57,58)(H2,40,43,44)(H2,52,53,54)/b6-5-,9-8-,12-11-,15-14-/t28-,32-,33?,34+,38…	01111111111111111111100111111111011111111110111011011011111011101111111100111110011111110101101001001100100001001100001000010000100000000100000000000000000000000000000
OC[C@@H](O)[C@@H](O[C@H]1O[C@H](CO)[C@@H](O[C@H]2O[C@H](CO)[C@@H](O[C@H]3O[C@H](CO)[C@@H](O[C@H]4O[C@H](CO)[C@@H](O[C@H]5O[C@H](CO)[C@@H](O)[C@H](O)[C@H]5O)[C@H](O)[C@H]4O)[C@H](O)[C@H]3O)[C@H](O)[C@H]2O)[C@H](O)[C@H]1O)[C@H](O)[C@@H](O)C=O	Maltohexaose	InChI=1/C36H62O31/c37-1-7-13(43)14(44)21(51)32(58-7)64-27-9(3-39)60-34(23(53)16(27)46)66-29-11(5-41)62-36(25(55)18(29)48)67-30-12(6-42)61-35(24(54)19(30)49)65-28-10(4-40)59-33(22(52)17(28)47)63-26-8(2-38)57-31(56)20(50)15(26)45/h7-56H,1-6H2/t7-,8-,9-,10-,11-,12-,13-,14+,15-,16-,17-,18-,19-,20-,21-,22-,23-,24-,25-,26-,27-,28-,29-,30-,31?,32-,33-,34-,35-,36-/m1/s1	01110001010111101000110100111100001100011001001000000000010000100000100000011100000010000000001000000000000001001100000000000000000000000000000000000000000000000000000
CCCCC\C=C/C\C=C/C\C=C/CCCCC(=O)SCCNC(=O)CCNC(=O)[C@H](O)C(C)(C)COP([O-])(=O)OP([O-])(=O)OC[C@H]1O[C@H]([C@H](O)[C@@H]1OP([O-])([O-])=O)n1cnc2c(N)ncnc12	gamma-linolenoyl-CoA(4-)	InChI=1S/C39H64N7O17P3S/c1-4-5-6-7-8-9-10-11-12-13-14-15-16-17-18-19-30(48)67-23-22-41-29(47)20-21-42-37(51)34(50)39(2,3)25-60-66(57,58)63-65(55,56)59-24-28-33(62-64(52,53)54)32(49)38(61-28)46-27-45-31-35(40)43-26-44-36(31)46/h8-9,11-12,14-15,26-28,32-34,38,49-50H,4-7,10,13,16-25H2,1-3H3,(H,41,47)(H,42,51)(H,55,56)(H,57,58)(H2,40,43,44)(H2,52,53,54)/p-4/b9-8-,12-11-,15-14-/t28-,32-,33-,34+,38-/m1…	01111111111111111111100111111111011111111110111011111011111011101111111100111110011111110101101000001100100001001100011000000000100000000100000000000000000000000000000
CC1=C(C=C)\C(NC1=O)=C/c1[nH]c(Cc2[nH]c(\C=C3NC(=O)C(C=C)=C\3C)c(C)c2CCC(=O)O[C@@H]2O[C@@H]([C@@H](O)[C@H](O)[C@H]2O)C([O-])=O)c(CCC(=O)O[C@@H]2O[C@@H]([C@@H](O)[C@H](O)[C@H]2O)C([O-])=O)c1C	bis(beta-glucosyluronate)bilirubin	InChI=1S/C45H52N4O18/c1-7-20-19(6)40(58)49-27(20)14-25-18(5)23(10-12-31(51)65-45-37(57)33(53)35(55)39(67-45)43(62)63)29(47-25)15-28-22(17(4)24(46-28)13-26-16(3)21(8-2)41(59)48-26)9-11-30(50)64-44-36(56)32(52)34(54)38(66-44)42(60)61/h7-8,13-14,32-39,44-47,52-57H,1-2,9-12,15H2,3-6H3,(H,48,59)(H,49,58)(H,60,61)(H,62,63)/p-2/b26-13+,27-14+/t32-,33-,34-,35-,36+,37+,38-,39-,44+,45+/m0/s1	01111111111110111101111111110110001101111101011011100001101000100001101000111100000100100010001000000100000001001100110001000000000010000000000000000000000000000000000
CCCCCCCCCCCCCCCCCC(=O)SCCNC(=O)CCNC(=O)[C@H](O)C(C)(C)COP([O-])(=O)OP([O-])(=O)OC[C@H]1O[C@H]([C@H](O)[C@@H]1OP([O-])([O-])=O)n1cnc2c(N)ncnc12	Stearoyl-CoA (n-C18:0CoA)	InChI=1S/C39H70N7O17P3S/c1-4-5-6-7-8-9-10-11-12-13-14-15-16-17-18-19-30(48)67-23-22-41-29(47)20-21-42-37(51)34(50)39(2,3)25-60-66(57,58)63-65(55,56)59-24-28-33(62-64(52,53)54)32(49)38(61-28)46-27-45-31-35(40)43-26-44-36(31)46/h26-28,32-34,38,49-50H,4-25H2,1-3H3,(H,41,47)(H,42,51)(H,55,56)(H,57,58)(H2,40,43,44)(H2,52,53,54)/p-4/t28-,32-,33-,34+,38-/m1/s1	01111111111111111111100111111111011111111110111011111011111011101110111100111110011111110101101000001100100001001100011000000000100000000100000000000000000000000000000
CCCCCCCCCCCCCCC\C=C\C(=O)SCCNC(=O)CCNC(=O)[C@H](O)C(C)(C)COP(O)(=O)OP(O)(=O)OC[C@H]1O[C@H]([C@H](O)[C@@H]1OP(O)(O)=O)n1cnc2c(N)ncnc12	trans-Octadec-2-enoyl-CoA	InChI=1S/C39H68N7O17P3S/c1-4-5-6-7-8-9-10-11-12-13-14-15-16-17-18-19-30(48)67-23-22-41-29(47)20-21-42-37(51)34(50)39(2,3)25-60-66(57,58)63-65(55,56)59-24-28-33(62-64(52,53)54)32(49)38(61-28)46-27-45-31-35(40)43-26-44-36(31)46/h18-19,26-28,32-34,38,49-50H,4-17,20-25H2,1-3H3,(H,41,47)(H,42,51)(H,55,56)(H,57,58)(H2,40,43,44)(H2,52,53,54)/p-4/b19-18+/t28-,32-,33-,34+,38-/m1/s1	01111111111111111111100111111111011111111110111011111011111011101111111100111110011111110101101001001100100001001100001000010000100000000100000000000000000000000000000
[truncated: 56 more rows]
