# Supplementary material for: MetMaxStruct: A Tversky-Similarity-Based Strategy for Analysing the (Sub)Structural Similarities of Drugs and Endogenous Metabolites
Source: Front Pharmacol. 2016 Aug 22;7:266. doi: 10.3389/fphar.2016.00266 (PMC4992690; doi:10.3389/fphar.2016.00266)
Supplement: Supplementary file 3 [file DataSheet1.ZIP › DrugsVsRecon2TverskyCumPlot/Recon2vsDrugs.xlsx]

## Sheet: Sheet1
GENERIC_NAME	Guanidine	Cysteamine	Dimethyl sulfoxide	Cisplatin	Hydroxyurea	Acetohydroxamic Acid	Arsenic trioxide	Piperazine	Dimercaprol	Fomepizole	Phenol	Gamma Hydroxybutyric Acid	Methimazole	Ammonium lactate	Cycloserine	Halothane	Foscarnet	Dalfampridine	Amyl Nitrite	Benzyl alcohol	Mechlorethamine	Methoxyflurane	Fosfomycin	Betazole	Dihydroxyaluminium	Penicillamine	Aminocaproic Acid	Pyrazinamide	Sevelamer	Flucytosine	Bentoquatam	Fluorouracil	Metformin	Calcium Acetate	Ethchlorvynol	Vigabatrin	Desflurane	Valproic Acid	Succimer	Dextroamphetamine	Mercaptopurine	Isoniazid	Phenelzine	Amphetamine	Pralidoxime	Trimethadione	Deferiprone	Isometheptene	Enflurane
H2O	0	0	0.0625	0	0.0740741	0.0952381	0.0526316	0	0.133333	0	0.2	0.117647	0	0.133333	0.0222222	0	0.0909091	0	0.0357143	0.2	0	0.0833333	0.0740741	0	0.0833333	0.0909091	0.0833333	0.0416667	0.0384615	0.0263158	0.117647	0.0263158	0	0.0714286	0.133333	0.0952381	0.111111	0.111111	0.142857	0	0	0.0384615	0	0	0.0625	0.0243902	0.0645161	0	0.1
Ammonium	0.142857	0.117647	0	0.0952381	0.0714286	0.0909091	0	0.0769231	0	0.111111	0	0.0526316	0.0645161	0.2	0.0444444	0	0	0.117647	0.0344828	0	0.0434783	0	0	0.0645161	0.08	0.0869565	0.08	0.0833333	0.0769231	0.0526316	0	0.0526316	0.0833333	0.0666667	0	0.0909091	0	0	0	0.142857	0.0645161	0.0769231	0.0833333	0.142857	0.0606061	0.0238095	0.030303	0.0909091	0
Nitric oxide	0.105263	0.0434783	0.15	0.12	0.206897	0.26087	0.130435	0.03125	0.0454545	0.136364	0.0588235	0.0416667	0.027027	0.0952381	0.130435	0	0.111111	0.0434783	0.296296	0.0588235	0.0357143	0.0555556	0.09375	0.0857143	0.142857	0.0714286	0.0666667	0.0689655	0.0645161	0.0465116	0.136364	0.0465116	0.0689655	0.05	0.0454545	0.0740741	0.0666667	0.04	0.047619	0.05	0.027027	0.137931	0.107143	0.05	0.212121	0.0434783	0.0540541	0.0357143	0.0625
methylammonium	0.1875	0.157895	0.105263	0.0833333	0.1	0.173913	0	0.107143	0	0.15	0	0.0454545	0.16129	0.235294	0.0638298	0	0	0.157895	0.0645161	0	0.173913	0.133333	0.03125	0.0909091	0.111111	0.166667	0.111111	0.115385	0.107143	0.075	0	0.0487805	0.208333	0.117647	0.05	0.125	0	0.0434783	0	0.266667	0.0588235	0.107143	0.115385	0.266667	0.151515	0.0952381	0.121212	0.227273	0
dioxygen	0	0	0.1875	0.0434783	0.148148	0.190476	0.222222	0	0.0555556	0.05	0.0769231	0.105263	0	0.117647	0.0909091	0	0.181818	0	0.148148	0.0769231	0	0.0714286	0.148148	0.030303	0.166667	0.0833333	0.0769231	0.0384615	0.0357143	0.025	0.235294	0.0512821	0	0.133333	0.0555556	0.0869565	0.0909091	0.1	0.125	0	0	0.0740741	0.0384615	0	0.0909091	0.047619	0.0606061	0	0.0833333
Hydrogen peroxide	0.05	0.0434783	0.15	0.12	0.296296	0.380952	0.181818	0.03125	0.15	0.0869565	0.125	0.136364	0	0.210526	0.130435	0	0.304348	0	0.129032	0.125	0	0.0555556	0.25	0.0857143	0.230769	0.153846	0.142857	0.0333333	0.03125	0.0465116	0.388889	0.0714286	0.0333333	0.105263	0.0952381	0.16	0.0666667	0.130435	0.222222	0	0.027027	0.178571	0.148148	0	0.142857	0.0434783	0.0833333	0	0.0625
methanol	0	0	0.176471	0	0.0666667	0.130435	0.0454545	0	0.176471	0.047619	0.25	0.157895	0.0606061	0.25	0.0425532	0	0.125	0	0.103448	0.25	0.0833333	0.333333	0.142857	0	0.115385	0.173913	0.115385	0.037037	0.0714286	0.0243902	0.1	0.0243902	0.0769231	0.2	0.25	0.130435	0.181818	0.210526	0.1875	0.0588235	0	0.0344828	0	0.0588235	0.121212	0.097561	0.16129	0.0833333	0.166667
Hydrogen	0	0	0	0	0	0	0	0	0	0	0	0	0	0	0	0	0	0	0	0	0	0	0	0	0	0	0	0	0	0	0	0	0	0	0	0	0	0	0	0	0	0	0	0	0	0	0	0	0
superoxide	0	0	0.176471	0.0416667	0.142857	0.181818	0.210526	0	0.0526316	0.047619	0.0714286	0.157895	0	0.176471	0.0888889	0	0.173913	0	0.142857	0.0714286	0	0.0666667	0.142857	0.0294118	0.16	0.08	0.0740741	0.037037	0.0344828	0.0243902	0.222222	0.05	0	0.2	0.0526316	0.0833333	0.0833333	0.0952381	0.117647	0	0	0.0714286	0.037037	0	0.121212	0.0465116	0.0588235	0	0.0769231
hypochlorous acid	0	0	0.15	0.217391	0.166667	0.208333	0.130435	0	0.0952381	0.0869565	0.125	0.0869565	0	0.0952381	0.0833333	0.153846	0.2	0	0.09375	0.125	0.0740741	0.1875	0.166667	0.0555556	0.142857	0.0714286	0.0666667	0.0333333	0.1	0.0465116	0.25	0.0465116	0	0.05	0.210526	0.0740741	0.142857	0.0833333	0.1	0	0	0.1	0.0689655	0	0.142857	0.0212766	0.0540541	0	0.214286
formaldehyde	0	0	0.0588235	0	0.0714286	0.0909091	0.05	0	0.0588235	0	0.0833333	0.111111	0	0.125	0.0444444	0	0.0869565	0	0.0344828	0.0833333	0	0.0769231	0.0344828	0	0.08	0.0869565	0.08	0.0833333	0.0769231	0.0526316	0.0526316	0.0526316	0	0.142857	0.0588235	0.142857	0.1	0.105263	0.133333	0	0	0.0769231	0	0	0.0294118	0.0487805	0.0625	0	0.0909091
Methanethiol	0	0.0555556	0.2	0	0	0.0434783	0	0	0.0588235	0.0526316	0	0	0.1	0.0588235	0	0	0	0	0.0344828	0	0.0909091	0.166667	0.0344828	0	0	0.0869565	0	0	0	0	0	0	0.0833333	0.0666667	0.0588235	0	0	0.05	0.0625	0.0666667	0.03125	0	0	0.0666667	0.0606061	0.0487805	0.0625	0.0909091	0
carbon monoxide	0	0	0.0625	0	0.0357143	0.0454545	0.0526316	0	0.0625	0	0.0909091	0.117647	0	0.133333	0.0222222	0	0.0434783	0	0.0357143	0.0909091	0	0.0833333	0.0357143	0	0.04	0.0434783	0.04	0.0416667	0.0384615	0.0263158	0.0555556	0.0263158	0	0.153846	0.0625	0.0454545	0.111111	0.0526316	0.0666667	0	0	0.0384615	0	0	0.0625	0.0243902	0.03125	0	0.1
hydrogen cyanide	0.0714286	0.0588235	0	0.047619	0.0357143	0.0454545	0	0.0384615	0	0.0555556	0	0	0.0322581	0.0625	0.0222222	0	0	0.0588235	0.0357143	0	0.0454545	0	0	0.0322581	0.04	0.0434783	0.04	0.0416667	0.0384615	0.0263158	0	0.0263158	0.0416667	0	0	0.0454545	0	0	0	0.0714286	0.0322581	0.0384615	0.0416667	0.0714286	0.030303	0.0243902	0.03125	0.0454545	0
Formate	0	0	0.05	0	0.1	0.125	0.0909091	0	0.105263	0	0.142857	0.352941	0	0.4	0.0869565	0	0.217391	0	0.1	0.142857	0	0.133333	0.1	0	0.2	0.217391	0.2	0.0740741	0.0689655	0.0487805	0.0952381	0.075	0	0.461538	0.105263	0.227273	0.166667	0.263158	0.333333	0	0	0.0689655	0	0	0.0555556	0.121951	0.121212	0	0.153846
thiocyanate	0.0588235	0.105263	0.0526316	0.0416667	0.0322581	0.04	0	0.0344828	0.0526316	0.047619	0	0.047619	0.09375	0.111111	0.0208333	0	0	0.05	0.0322581	0	0.04	0	0	0.0294118	0.0357143	0.08	0.0357143	0.037037	0.0344828	0.0243902	0	0.0243902	0.037037	0.0588235	0	0.04	0	0	0.0555556	0.0588235	0.09375	0.0344828	0.037037	0.0588235	0.0571429	0.0227273	0.0285714	0.04	0
Cyanate	0.0526316	0.0454545	0.047619	0.0384615	0.133333	0.166667	0.0416667	0.0322581	0.1	0.0434783	0.133333	0.142857	0.0277778	0.222222	0.108696	0	0.0740741	0.0454545	0.0967742	0.133333	0.037037	0.125	0.0625	0.0277778	0.107143	0.115385	0.107143	0.153846	0.103448	0.1	0.0434783	0.1	0.0344828	0.176471	0.1	0.12	0.153846	0.0869565	0.105263	0.0526316	0.0277778	0.142857	0.0344828	0.0526316	0.0833333	0.119048	0.0857143	0.037037	0.142857
acetaldehyde	0	0	0.125	0	0.0714286	0.142857	0.05	0	0.0588235	0.0526316	0.0833333	0.111111	0.03125	0.2	0.0444444	0	0.0869565	0	0.0714286	0.0833333	0.0434783	0.166667	0.0714286	0	0.08	0.136364	0.08	0.0833333	0.037037	0.0526316	0.0526316	0.0526316	0.04	0.230769	0.125	0.0909091	0.1	0.166667	0.133333	0.0666667	0	0.0769231	0	0.0666667	0.0606061	0.075	0.0967742	0.0434783	0.0909091
carbon dioxide	0	0	0.0526316	0	0.103448	0.130435	0.0952381	0	0.0526316	0	0.0714286	0.222222	0	0.25	0.0652174	0	0.227273	0	0.0666667	0.0714286	0	0.0666667	0.0666667	0	0.16	0.173913	0.16	0.0769231	0.0344828	0.05	0.157895	0.105263	0	0.384615	0.0526316	0.181818	0.0833333	0.210526	0.357143	0	0	0.0714286	0	0	0.0277778	0.125	0.0909091	0	0.0769231
ethanol	0	0.136364	0.0909091	0	0.0588235	0.111111	0.0384615	0.0625	0.411765	0.04	0.1875	0.368421	0.0263158	0.2	0.0816327	0	0.107143	0	0.241379	0.583333	0.111111	0.176471	0.125	0.0833333	0.222222	0.148148	0.222222	0.0322581	0.214286	0.0222222	0.0833333	0.0222222	0.0322581	0.157895	0.333333	0.153846	0.133333	0.285714	0.15	0.1	0	0.030303	0.103448	0.1	0.0789474	0.0652174	0.111111	0.0714286	0.125
Nitrite	0.0833333	0.0357143	0.12	0.137931	0.25	0.307692	0.192308	0.027027	0.037037	0.111111	0.0454545	0.111111	0.0238095	0.166667	0.163265	0	0.166667	0.0357143	0.428571	0.0454545	0.030303	0.0434783	0.142857	0.075	0.15625	0.09375	0.0882353	0.0588235	0.0555556	0.0416667	0.2	0.0638298	0.0588235	0.130435	0.037037	0.0967742	0.05	0.0689655	0.08	0.04	0.0238095	0.117647	0.0909091	0.04	0.25	0.06	0.0731707	0.030303	0.047619
Bicarbonate	0.0454545	0	0.0416667	0.0344828	0.15625	0.148148	0.166667	0	0.136364	0	0.176471	0.421053	0.025641	0.470588	0.08	0.0625	0.333333	0	0.0882353	0.176471	0	0.166667	0.193548	0	0.259259	0.230769	0.214286	0.0645161	0.0606061	0.0681818	0.173913	0.0930233	0.03125	0.4375	0.136364	0.24	0.2	0.272727	0.411765	0	0	0.0606061	0	0	0.0769231	0.162791	0.138889	0	0.1875
etha[c]	0.133333	0.608696	0.0285714	0.0789474	0.2	0.166667	0.0263158	0.393939	0.44	0.0555556	0.107143	0.461538	0.0625	0.241379	0.226415	0	0.131579	0.0882353	0.263158	0.291667	0.272727	0.0666667	0.0909091	0.307692	0.40625	0.264706	0.551724	0.128205	0.352941	0.0943396	0.0857143	0.0740741	0.1	0.0967742	0.2	0.448276	0.0740741	0.181818	0.166667	0.214286	0.0851064	0.15	0.375	0.214286	0.104167	0.0892857	0.130435	0.235294	0.0714286
Urea	0.555556	0.192308	0.0344828	0.346154	0.555556	0.333333	0.0645161	0.142857	0.0714286	0.103448	0.0416667	0.0666667	0.184211	0.2	0.229167	0.047619	0.15625	0.24	0.05	0.0416667	0.0588235	0.0833333	0.105263	0.184211	0.21875	0.275862	0.21875	0.357143	0.142857	0.405405	0.103448	0.333333	0.357143	0.0769231	0.0344828	0.285714	0.0952381	0.0645161	0.115385	0.217391	0.153846	0.37931	0.1875	0.217391	0.119048	0.170213	0.121951	0.125	0.0909091
hydrogensulfite	0.030303	0.0277778	0.333333	0.138889	0.170732	0.166667	0.3	0	0.0909091	0.0555556	0.0689655	0.151515	0.0851064	0.16129	0.0833333	0.037037	0.34375	0	0.116279	0.0689655	0.0243902	0.0666667	0.297297	0.0408163	0.153846	0.102564	0.0714286	0.0232558	0.0222222	0.0357143	0.266667	0.0545455	0.047619	0.133333	0.0588235	0.0769231	0.0740741	0.0833333	0.166667	0	0.0408163	0.0697674	0.047619	0	0.152174	0.0892857	0.0833333	0	0.0714286
glycolaldehyde	0	0.125	0.04	0	0.151515	0.185185	0.0740741	0.0588235	0.368421	0	0.166667	0.555556	0	0.3	0.145833	0	0.222222	0	0.225806	0.5	0.0666667	0.1	0.151515	0.0789474	0.346154	0.178571	0.346154	0.0625	0.241379	0.0434783	0.12	0.0666667	0	0.2	0.238095	0.28	0.117647	0.26087	0.25	0.0434783	0	0.0588235	0.0967742	0.0434783	0.0487805	0.108696	0.166667	0.0322581	0.111111
cysteaminium	0.16	0.882353	0.0333333	0.0909091	0.131579	0.121212	0	0.464286	0.347826	0.0645161	0	0.269231	0.0952381	0.148148	0.153846	0	0.0555556	0.103448	0.162162	0.130435	0.321429	0	0.0238095	0.352941	0.25	0.1875	0.428571	0.0833333	0.242424	0.0816327	0.03125	0.06	0.114286	0.0357143	0.0689655	0.321429	0	0.0967742	0.111111	0.26087	0.121951	0.108108	0.444444	0.26087	0.0666667	0.037037	0.0444444	0.275862	0
acetone	0	0	0.235294	0	0.0645161	0.125	0.0434783	0	0.05	0.0454545	0.142857	0.0952381	0.0285714	0.235294	0.0416667	0	0.0769231	0	0.0645161	0.0666667	0.0384615	0.133333	0.1	0	0.0714286	0.217391	0.0714286	0.0740741	0.0689655	0.0487805	0.0454545	0.0487805	0.115385	0.266667	0.166667	0.08	0.0769231	0.2	0.111111	0.0555556	0	0.0689655	0	0.0555556	0.0555556	0.15	0.15625	0.125	0.0714286
acetate	0	0	0.1	0	0.0967742	0.166667	0.0869565	0	0.1	0.0434783	0.133333	0.333333	0.0277778	0.466667	0.0851064	0	0.208333	0	0.133333	0.133333	0.037037	0.2	0.133333	0	0.192308	0.26087	0.192308	0.0714286	0.0666667	0.047619	0.0909091	0.0731707	0.0344828	0.538462	0.157895	0.217391	0.153846	0.315789	0.3125	0.0526316	0	0.0666667	0	0.0526316	0.0833333	0.146341	0.151515	0.037037	0.142857
peroxynitrite	0.0714286	0.03125	0.103448	0.121212	0.294118	0.357143	0.206897	0.0243902	0.0322581	0.0967742	0.0384615	0.133333	0.0217391	0.230769	0.196078	0	0.21875	0.03125	0.419355	0.0384615	0.027027	0.0769231	0.189189	0.0681818	0.205882	0.0833333	0.0789474	0.0810811	0.05	0.0588235	0.259259	0.08	0.0526316	0.153846	0.0322581	0.0857143	0.0869565	0.0606061	0.107143	0.0344828	0.0217391	0.135135	0.0810811	0.0344828	0.225	0.117647	0.0909091	0.027027	0.0833333
sulfate	0.0294118	0.027027	0.321429	0.135135	0.113636	0.102564	0.290323	0	0.0571429	0.0263158	0.0322581	0.114286	0.0833333	0.121212	0.0645161	0.0740741	0.375	0	0.113636	0.0322581	0.0238095	0.1	0.289474	0.0196078	0.15	0.1	0.0454545	0.0227273	0.0217391	0.0350877	0.258065	0.0727273	0.0465116	0.206897	0.0571429	0.0487805	0.111111	0.0526316	0.2	0	0.04	0.0444444	0.0227273	0	0.102041	0.127273	0.06	0	0.107143
glycolate	0	0.111111	0.0357143	0	0.138889	0.166667	0.103448	0.0540541	0.318182	0	0.142857	0.722222	0	0.45	0.137255	0	0.285714	0	0.205882	0.411765	0.0606061	0.0869565	0.171429	0.0731707	0.407407	0.2	0.357143	0.0571429	0.21875	0.0408163	0.148148	0.0625	0	0.35	0.208333	0.296296	0.1	0.28	0.333333	0.0384615	0	0.0540541	0.0882353	0.0384615	0.0697674	0.148936	0.153846	0.0294118	0.0952381
ammonioacetone	0.12	0.291667	0.0714286	0.0606061	0.166667	0.2	0.03125	0.176471	0.153846	0.103448	0.0869565	0.28	0.097561	0.304348	0.134615	0	0.0571429	0.107143	0.2	0.190476	0.241379	0.0833333	0.0769231	0.184211	0.392857	0.233333	0.344828	0.1875	0.333333	0.106383	0.0322581	0.0833333	0.117647	0.166667	0.2	0.241379	0.0454545	0.178571	0.0740741	0.272727	0.0465116	0.176471	0.225806	0.272727	0.119048	0.145833	0.179487	0.2	0.0434783
hydrogenphosphate	0.037037	0	0.153846	0.206897	0.2	0.2	0.375	0	0.0714286	0.0666667	0.0869565	0.185185	0.0465116	0.2	0.0925926	0.1	0.608696	0	0.135135	0.0869565	0.0285714	0.130435	0.5	0.0465116	0.21875	0.121212	0.0833333	0.027027	0.025641	0.04	0.391304	0.0612245	0.0555556	0.217391	0.111111	0.0909091	0.15	0.1	0.208333	0	0	0.0810811	0.0555556	0	0.175	0.122449	0.0952381	0	0.142857
glyoxylate	0	0	0.0434783	0	0.125	0.153846	0.125	0	0.0909091	0	0.117647	0.368421	0	0.5	0.104167	0	0.347826	0	0.0909091	0.117647	0	0.111111	0.16129	0	0.222222	0.192308	0.178571	0.0666667	0.0625	0.0454545	0.181818	0.0952381	0	0.571429	0.0909091	0.2	0.133333	0.227273	0.4375	0	0	0.0625	0	0	0.0512821	0.195122	0.142857	0	0.125
methylglyoxal	0	0	0.1	0	0.133333	0.217391	0.0869565	0	0.047619	0.0434783	0.133333	0.142857	0.0277778	0.375	0.0851064	0	0.208333	0	0.0967742	0.0625	0.037037	0.125	0.172414	0	0.107143	0.16	0.107143	0.0714286	0.0666667	0.047619	0.142857	0.1	0.0344828	0.333333	0.157895	0.12	0.0714286	0.190476	0.235294	0.0526316	0	0.0666667	0	0.0526316	0.0540541	0.175	0.1875	0.037037	0.0666667
hydroxidodioxidosulfidosulfate(1-)	0.027027	0.025	0.290323	0.153846	0.155556	0.15	0.264706	0	0.111111	0.05	0.0606061	0.135135	0.1	0.142857	0.078125	0.0666667	0.382353	0	0.106383	0.0606061	0.0222222	0.0909091	0.3	0.0377358	0.139535	0.146341	0.0652174	0.0212766	0.0204082	0.0333333	0.272727	0.0689655	0.0434783	0.151515	0.0810811	0.0697674	0.1	0.075	0.21875	0	0.0576923	0.0638298	0.0434783	0	0.14	0.12069	0.0769231	0	0.0967742
(S)-propane-1,2-diol	0.0357143	0.230769	0.0689655	0.0285714	0.162162	0.193548	0.0625	0.138889	0.47619	0.03125	0.181818	0.434783	0.0222222	0.347826	0.176471	0	0.225806	0	0.264706	0.368421	0.121212	0.125	0.228571	0.121951	0.290323	0.225806	0.333333	0.0263158	0.242424	0.0392157	0.137931	0.06	0.0540541	0.16	0.347826	0.275862	0.0909091	0.259259	0.25	0.16	0.0454545	0.0512821	0.147059	0.16	0.0666667	0.12	0.175	0.121212	0.0869565
selenate	0.0384615	0	0.16	0.172414	0.138889	0.129032	0.454545	0	0.0357143	0.0333333	0.0434783	0.148148	0.047619	0.16	0.0740741	0.105263	0.5	0	0.138889	0.0434783	0.0294118	0.136364	0.366667	0.0232558	0.1875	0.0909091	0.0555556	0.0277778	0.0263158	0.0408163	0.347826	0.0851064	0.0571429	0.285714	0.0740741	0.0606061	0.157895	0.0666667	0.217391	0	0	0.0540541	0.0277778	0	0.121951	0.148936	0.0714286	0	0.15
beta-Aminopropion aldehyde	0.16	0.6	0.0333333	0.0909091	0.162162	0.15625	0.030303	0.322581	0.192308	0.0645161	0.04	0.375	0.0697674	0.148148	0.2	0	0.0555556	0.142857	0.228571	0.181818	0.275862	0.0384615	0.0238095	0.352941	0.37931	0.1875	0.6	0.21875	0.322581	0.152174	0.03125	0.104167	0.114286	0.0740741	0.148148	0.48	0.0434783	0.172414	0.0714286	0.318182	0.0454545	0.171429	0.444444	0.318182	0.0909091	0.0769231	0.119048	0.275862	0.0416667
(R)-lactaldehyde	0	0	0.0952381	0	0.166667	0.26087	0.0833333	0	0.15	0.0416667	0.285714	0.25	0.027027	0.533333	0.106383	0	0.25	0	0.129032	0.2	0.0357143	0.1875	0.25	0	0.185185	0.25	0.185185	0.0689655	0.1	0.0465116	0.136364	0.0714286	0.0333333	0.3125	0.277778	0.208333	0.142857	0.3	0.294118	0.05	0	0.0645161	0	0.05	0.0810811	0.170732	0.258065	0.0357143	0.133333
(R)-propane-1,2-diol	0.0357143	0.230769	0.0689655	0.0285714	0.162162	0.193548	0.0625	0.138889	0.47619	0.03125	0.181818	0.434783	0.0222222	0.347826	0.176471	0	0.225806	0	0.264706	0.368421	0.121212	0.125	0.228571	0.121951	0.290323	0.225806	0.333333	0.0263158	0.242424	0.0392157	0.137931	0.06	0.0540541	0.16	0.347826	0.275862	0.0909091	0.259259	0.25	0.16	0.0454545	0.0512821	0.147059	0.16	0.0666667	0.12	0.175	0.121212	0.0869565
propionate	0	0.04	0.0869565	0	0.0882353	0.148148	0.0769231	0	0.136364	0.0384615	0.111111	0.421053	0.025641	0.388889	0.08	0	0.185185	0	0.233333	0.176471	0.0689655	0.166667	0.121212	0.025641	0.259259	0.230769	0.259259	0.0645161	0.129032	0.0444444	0.08	0.0681818	0.03125	0.4375	0.315789	0.291667	0.125	0.4	0.263158	0.0952381	0	0.0606061	0.03125	0.0952381	0.0769231	0.136364	0.138889	0.0689655	0.117647
(S)-lactaldehyde	0	0	0.0952381	0	0.166667	0.26087	0.0833333	0	0.15	0.0416667	0.285714	0.25	0.027027	0.533333	0.106383	0	0.25	0	0.129032	0.2	0.0357143	0.1875	0.25	0	0.185185	0.25	0.185185	0.0689655	0.1	0.0465116	0.136364	0.0714286	0.0333333	0.3125	0.277778	0.208333	0.142857	0.3	0.294118	0.05	0	0.0645161	0	0.05	0.0810811	0.170732	0.258065	0.0357143	0.133333
thiosulfate(2-)	0.0285714	0.0263158	0.310345	0.131579	0.111111	0.1	0.28125	0	0.0857143	0.025641	0.03125	0.111111	0.104167	0.117647	0.0634921	0.0714286	0.323529	0	0.111111	0.03125	0.0232558	0.0967742	0.25	0.0192308	0.119048	0.125	0.0444444	0.0222222	0.0212766	0.0344828	0.212121	0.0714286	0.0454545	0.16129	0.0555556	0.047619	0.107143	0.0512821	0.193548	0	0.06	0.0434783	0.0222222	0	0.1	0.125	0.0588235	0	0.103448
acrylate	0	0	0.0454545	0	0.09375	0.115385	0.0833333	0	0.0952381	0	0.125	0.315789	0	0.352941	0.0833333	0	0.2	0	0.09375	0.125	0	0.117647	0.09375	0	0.185185	0.2	0.185185	0.0689655	0.137931	0.0465116	0.0869565	0.0714286	0	0.4	0.15	0.318182	0.142857	0.238095	0.294118	0	0	0.0645161	0	0	0.0526316	0.116279	0.114286	0.0357143	0.133333
1-pyrrolinium	0.172414	0.37037	0	0.0512821	0.0666667	0.0769231	0.0540541	0.483871	0.125	0.225806	0.0333333	0.225806	0.186047	0.0909091	0.226415	0	0	0.193548	0.170732	0.107143	0.235294	0	0.0434783	0.457143	0.153846	0.075	0.40625	0.157895	0.243243	0.115385	0	0.0943396	0.128205	0.030303	0.0285714	0.235294	0	0.147059	0	0.214286	0.159091	0.15	0.375	0.214286	0.177778	0.12963	0.106383	0.235294	0
Selenophosphate	0.04	0	0.166667	0.178571	0.142857	0.133333	0.47619	0	0.037037	0.0344828	0.0454545	0.153846	0.0487805	0.166667	0.0754717	0.111111	0.458333	0	0.142857	0.0454545	0.030303	0.142857	0.37931	0.0238095	0.15625	0.09375	0.0571429	0.0285714	0.027027	0.0416667	0.25	0.0638298	0.0588235	0.181818	0.0769231	0.0625	0.166667	0.0689655	0.125	0	0	0.0555556	0.0285714	0	0.125	0.12766	0.0731707	0	0.157895
trimethylenediaminium	0.192308	0.619048	0	0.117647	0.125	0.114286	0	0.433333	0.32	0.129032	0	0.296296	0.0909091	0.137931	0.215686	0	0.025641	0.172414	0.153846	0.12	0.3	0	0.0227273	0.5	0.235294	0.142857	0.448276	0.138889	0.228571	0.122449	0.0294118	0.122449	0.205882	0.0333333	0.0645161	0.344828	0	0.125	0.0666667	0.24	0.142857	0.131579	0.518519	0.24	0.0869565	0.0357143	0.0425532	0.3	0
hydroxyacetone	0	0.111111	0.0740741	0	0.138889	0.206897	0.0666667	0.0540541	0.318182	0.0333333	0.2	0.47619	0.0232558	0.380952	0.137255	0	0.2	0	0.28125	0.411765	0.129032	0.136364	0.205882	0.0731707	0.310345	0.2	0.310345	0.0571429	0.258065	0.0408163	0.107143	0.0625	0.0277778	0.227273	0.318182	0.25	0.1	0.333333	0.217391	0.125	0	0.0540541	0.0882353	0.125	0.0697674	0.148936	0.216216	0.09375	0.0952381
Glycine	0.185185	0.458333	0.030303	0.114286	0.314286	0.25	0.0571429	0.257143	0.36	0.0588235	0.115385	0.44	0.0652174	0.36	0.26	0	0.242424	0.129032	0.179487	0.26087	0.142857	0.0714286	0.121951	0.25641	0.653846	0.464286	0.653846	0.2	0.333333	0.142857	0.125	0.12	0.135135	0.185185	0.214286	0.538462	0.08	0.233333	0.32	0.230769	0.0888889	0.222222	0.3125	0.230769	0.0851064	0.156863	0.190476	0.142857	0.0769231
beta-alanine	0.16129	0.5	0.027027	0.102564	0.219512	0.222222	0.0512821	0.297297	0.357143	0.0526316	0.1	0.538462	0.06	0.310345	0.288462	0	0.184211	0.114286	0.25	0.222222	0.222222	0.0625	0.111111	0.394737	0.516129	0.363636	0.807692	0.179487	0.297297	0.153846	0.111111	0.153846	0.15	0.16129	0.1875	0.692308	0.0689655	0.322581	0.275862	0.241379	0.0816327	0.170732	0.4375	0.241379	0.1	0.125	0.173913	0.257143	0.0666667
4-Aminobutanal	0.115385	0.52381	0.0333333	0.0588235	0.131579	0.15625	0.030303	0.322581	0.24	0.0645161	0.04	0.5	0.0697674	0.192308	0.176471	0	0.0555556	0.103448	0.228571	0.181818	0.275862	0.0384615	0.0238095	0.352941	0.333333	0.151515	0.6	0.147059	0.28125	0.104167	0.03125	0.0816327	0.0833333	0.115385	0.148148	0.48	0.0434783	0.214286	0.0714286	0.26087	0.0454545	0.138889	0.444444	0.26087	0.0909091	0.0769231	0.0930233	0.321429	0.0416667
2-aminoacrylic acid	0.24	0.214286	0.03125	0.151515	0.363636	0.3	0.0588235	0.131579	0.178571	0.0606061	0.12	0.206897	0.0909091	0.375	0.24	0	0.25	0.172414	0.097561	0.12	0.0540541	0.0740741	0.125	0.142857	0.4	0.538462	0.354839	0.242424	0.228571	0.170213	0.129032	0.145833	0.171429	0.192308	0.137931	0.56	0.0833333	0.2	0.333333	0.192308	0.116279	0.264706	0.138889	0.192308	0.111111	0.183673	0.225	0.181818	0.08
3-oxopropanoate	0	0.0384615	0.04	0	0.0857143	0.103448	0.16	0	0.130435	0	0.105263	0.473684	0	0.368421	0.1	0	0.269231	0	0.151515	0.166667	0.0322581	0.1	0.151515	0.025	0.296296	0.178571	0.25	0.0625	0.125	0.0434783	0.217391	0.116279	0	0.5	0.181818	0.28	0.117647	0.26087	0.388889	0.0434783	0	0.0588235	0.030303	0.0434783	0.0487805	0.186047	0.105263	0.0322581	0.111111
D-Glyceraldehyde	0.0344828	0.222222	0.0322581	0.0277778	0.189189	0.1875	0.129032	0.135135	0.454545	0	0.173913	0.545455	0	0.391304	0.22	0	0.3	0	0.189189	0.35	0.0555556	0.0769231	0.257143	0.119048	0.366667	0.21875	0.366667	0.0526316	0.235294	0.0588235	0.214286	0.102041	0.025641	0.2	0.28	0.310345	0.0869565	0.206897	0.347826	0.0714286	0.0444444	0.0769231	0.142857	0.0714286	0.0425532	0.163265	0.170732	0.0555556	0.0833333
Glycerol	0.0322581	0.25	0.030303	0.0263158	0.15	0.142857	0.121212	0.157895	0.619048	0	0.16	0.5	0	0.307692	0.235294	0	0.242424	0	0.179487	0.318182	0.0810811	0.0714286	0.243243	0.166667	0.30303	0.205882	0.34375	0.0243902	0.257143	0.037037	0.2	0.0980392	0.05	0.142857	0.259259	0.290323	0.08	0.193548	0.32	0.0666667	0.0652174	0.047619	0.166667	0.0666667	0.0408163	0.134615	0.136364	0.0810811	0.0769231
3-hydroxypropionate	0	0.222222	0.0322581	0	0.1	0.117647	0.129032	0.135135	0.333333	0	0.125	0.888889	0	0.333333	0.150943	0	0.21875	0	0.257143	0.35	0.117647	0.0769231	0.157895	0.146341	0.366667	0.181818	0.464286	0.0526316	0.2	0.0384615	0.172414	0.08	0	0.304348	0.230769	0.407407	0.0869565	0.346154	0.291667	0.0714286	0	0.05	0.176471	0.0714286	0.0652174	0.14	0.116279	0.117647	0.0833333
D-alanine	0.272727	0.24	0.0714286	0.166667	0.4	0.384615	0.0645161	0.142857	0.2	0.103448	0.136364	0.230769	0.125	0.5	0.255319	0	0.275862	0.192308	0.135135	0.136364	0.0909091	0.130435	0.166667	0.153846	0.444444	0.681818	0.392857	0.266667	0.176471	0.181818	0.142857	0.155556	0.225806	0.272727	0.153846	0.5	0.0952381	0.269231	0.380952	0.272727	0.125	0.290323	0.151515	0.272727	0.146341	0.222222	0.277778	0.16129	0.0909091
1-methylpyrrolinium	0.114286	0.2	0.108108	0.0454545	0.0392157	0.0681818	0.0731707	0.307692	0.025	0.194444	0.0285714	0.102564	0.302326	0.0789474	0.147541	0	0.0212766	0.135135	0.261905	0.0588235	0.516129	0.0571429	0.0816327	0.272727	0.0869565	0.0666667	0.190476	0.113636	0.159091	0.0862069	0	0.0677966	0.25641	0.0540541	0.025	0.119048	0	0.157895	0	0.181818	0.12	0.108696	0.195122	0.181818	0.318182	0.245283	0.23913	0.27027	0
Hypotaurine	0.116279	0.416667	0.25	0.170213	0.215686	0.217391	0.12766	0.25	0.282051	0.0833333	0.0465116	0.268293	0.101695	0.136364	0.253968	0	0.1875	0.0851064	0.24	0.125	0.217391	0.0222222	0.169811	0.354167	0.340909	0.212766	0.439024	0.115385	0.22449	0.107692	0.181818	0.107692	0.137255	0.0434783	0.111111	0.365854	0.0238095	0.152174	0.139535	0.170732	0.101695	0.153846	0.380952	0.170732	0.155172	0.0714286	0.118644	0.191489	0.0232558
butyrate	0	0.115385	0.0769231	0	0.0810811	0.133333	0.0689655	0.0555556	0.12	0.0344828	0.0952381	0.5	0.0238095	0.333333	0.0754717	0	0.166667	0	0.333333	0.15	0.172414	0.142857	0.111111	0.075	0.233333	0.206897	0.321429	0.0588235	0.117647	0.0416667	0.0714286	0.0638298	0.0285714	0.368421	0.272727	0.36	0.105263	0.55	0.227273	0.130435	0	0.0555556	0.0909091	0.130435	0.0714286	0.12766	0.128205	0.172414	0.1
(R)-lactate	0	0	0.0833333	0	0.151515	0.230769	0.115385	0	0.130435	0.037037	0.235294	0.4	0.025	0.733333	0.1	0	0.32	0	0.117647	0.166667	0.0322581	0.157895	0.266667	0	0.25	0.269231	0.206897	0.0625	0.0909091	0.0434783	0.166667	0.0666667	0.030303	0.5	0.238095	0.230769	0.117647	0.318182	0.388889	0.0434783	0	0.0588235	0	0.0434783	0.102564	0.214286	0.235294	0.0322581	0.111111
pyruvate	0	0	0.0833333	0	0.117647	0.185185	0.115385	0	0.0833333	0.037037	0.166667	0.333333	0.025	0.625	0.1	0	0.32	0	0.117647	0.105263	0.0322581	0.157895	0.225806	0	0.206897	0.222222	0.166667	0.0625	0.0909091	0.0434783	0.166667	0.0909091	0.030303	0.6	0.181818	0.185185	0.117647	0.26087	0.388889	0.0434783	0	0.0588235	0	0.0434783	0.075	0.243902	0.2	0.0322581	0.111111
oxalate(2-)	0	0	0.0416667	0	0.121212	0.148148	0.12	0	0.0869565	0	0.111111	0.35	0	0.470588	0.102041	0	0.391304	0	0.0882353	0.111111	0	0.105263	0.193548	0	0.259259	0.185185	0.172414	0.0645161	0.0606061	0.0444444	0.227273	0.0930233	0	0.642857	0.0869565	0.192308	0.125	0.217391	0.5	0	0	0.0606061	0	0	0.05	0.190476	0.138889	0	0.117647
glycerone	0.0333333	0.172414	0.03125	0.027027	0.153846	0.181818	0.125	0.102564	0.5	0	0.166667	0.521739	0	0.375	0.215686	0	0.25	0	0.184211	0.333333	0.0833333	0.0740741	0.25	0.142857	0.354839	0.212121	0.354839	0.0512821	0.264706	0.0576923	0.206897	0.122449	0.0512821	0.192308	0.222222	0.3	0.0833333	0.241379	0.333333	0.0333333	0.0434783	0.075	0.138889	0.0333333	0.0416667	0.16	0.166667	0.0540541	0.08
L-alanine	0.272727	0.24	0.0714286	0.166667	0.4	0.384615	0.0645161	0.142857	0.2	0.103448	0.136364	0.230769	0.125	0.5	0.255319	0	0.275862	0.192308	0.135135	0.136364	0.0909091	0.130435	0.166667	0.153846	0.444444	0.681818	0.392857	0.266667	0.176471	0.181818	0.142857	0.155556	0.225806	0.272727	0.153846	0.5	0.0952381	0.269231	0.380952	0.272727	0.125	0.290323	0.151515	0.272727	0.146341	0.222222	0.277778	0.16129	0.0909091
Sarcosine	0.129032	0.357143	0.121212	0.0769231	0.25641	0.264706	0.0526316	0.27027	0.321429	0.0833333	0.103448	0.392857	0.106383	0.37037	0.222222	0	0.222222	0.0857143	0.225	0.230769	0.264706	0.137931	0.139535	0.209302	0.533333	0.419355	0.533333	0.153846	0.27027	0.113208	0.114286	0.113208	0.184211	0.206897	0.233333	0.433333	0.0714286	0.290323	0.285714	0.25	0.0833333	0.175	0.25	0.25	0.125	0.192308	0.232558	0.228571	0.0689655
(S)-lactate	0	0	0.0833333	0	0.151515	0.230769	0.115385	0	0.130435	0.037037	0.235294	0.4	0.025	0.733333	0.1	0	0.32	0	0.117647	0.166667	0.0322581	0.157895	0.266667	0	0.25	0.269231	0.206897	0.0625	0.0909091	0.0434783	0.166667	0.0666667	0.030303	0.5	0.238095	0.230769	0.117647	0.318182	0.388889	0.0434783	0	0.0588235	0	0.0434783	0.102564	0.214286	0.235294	0.0322581	0.111111
1,4-butanediammonium	0.192308	0.619048	0	0.117647	0.125	0.114286	0	0.535714	0.269231	0.09375	0	0.296296	0.0909091	0.137931	0.169811	0	0.025641	0.133333	0.184211	0.12	0.344828	0	0.0227273	0.411765	0.235294	0.111111	0.555556	0.108108	0.264706	0.1	0.0294118	0.0784314	0.138889	0.0333333	0.0645161	0.344828	0	0.2	0.0322581	0.24	0.0909091	0.131579	0.518519	0.24	0.0869565	0.0357143	0.0425532	0.3	0
3-Mercaptolactate	0.0322581	0.25	0.0625	0.0263158	0.179487	0.176471	0.0882353	0.128205	0.545455	0	0.16	0.565217	0.0208333	0.416667	0.211538	0	0.322581	0	0.15	0.26087	0.0526316	0.0714286	0.210526	0.166667	0.387097	0.322581	0.433333	0.05	0.189189	0.0566038	0.16129	0.0980392	0.05	0.230769	0.259259	0.37931	0.08	0.275862	0.5	0.0666667	0.0888889	0.0731707	0.166667	0.0666667	0.0408163	0.156863	0.162791	0.0810811	0.0769231
2-Hydroxybutyrate	0.0344828	0.137931	0.0666667	0.0277778	0.189189	0.225806	0.09375	0.0769231	0.333333	0.030303	0.173913	0.478261	0.0217391	0.52381	0.173077	0	0.344828	0	0.189189	0.173913	0.0555556	0.12	0.257143	0.0930233	0.322581	0.3	0.366667	0.0526316	0.135135	0.0588235	0.172414	0.08	0.0526316	0.304348	0.391304	0.407407	0.0869565	0.4	0.409091	0.111111	0.0444444	0.0769231	0.111111	0.111111	0.0652174	0.1875	0.2	0.117647	0.0833333
D-serine	0.193548	0.37931	0.0263158	0.128205	0.307692	0.25	0.105263	0.225	0.444444	0.0512821	0.0967742	0.464286	0.08	0.344828	0.387755	0	0.243243	0.142857	0.186047	0.259259	0.125	0.0606061	0.159091	0.317073	0.5	0.483871	0.548387	0.205128	0.25641	0.150943	0.171429	0.173077	0.175	0.193548	0.147059	0.551724	0.0666667	0.235294	0.357143	0.275862	0.125	0.225	0.305556	0.275862	0.0980392	0.207547	0.195652	0.216216	0.0645161
acetoacetate	0	0.0344828	0.0740741	0	0.0789474	0.129032	0.142857	0	0.115385	0.0333333	0.142857	0.409091	0.0232558	0.45	0.0943396	0	0.241379	0	0.205882	0.142857	0.09375	0.136364	0.205882	0.0232558	0.266667	0.2	0.225806	0.0571429	0.147059	0.0408163	0.192308	0.108696	0.0277778	0.5	0.26087	0.25	0.1	0.333333	0.333333	0.125	0	0.0540541	0.0277778	0.125	0.0697674	0.227273	0.153846	0.09375	0.0952381
(R)-3-hydroxybutyrate	0	0.0689655	0.0714286	0	0.105263	0.16129	0.137931	0.025641	0.2	0.0322581	0.190476	0.52381	0.0227273	0.5	0.113208	0	0.233333	0	0.2	0.190476	0.0909091	0.130435	0.235294	0.0465116	0.3	0.233333	0.3	0.0555556	0.142857	0.04	0.185185	0.0833333	0.027027	0.4	0.363636	0.333333	0.0952381	0.375	0.318182	0.166667	0	0.0526316	0.0555556	0.166667	0.0930233	0.195652	0.179487	0.125	0.0909091
L-serine	0.193548	0.37931	0.0263158	0.128205	0.307692	0.25	0.105263	0.225	0.444444	0.0512821	0.0967742	0.464286	0.08	0.344828	0.387755	0	0.243243	0.142857	0.186047	0.259259	0.125	0.0606061	0.159091	0.317073	0.5	0.483871	0.548387	0.205128	0.25641	0.150943	0.171429	0.173077	0.175	0.193548	0.147059	0.551724	0.0666667	0.235294	0.357143	0.275862	0.125	0.225	0.305556	0.275862	0.0980392	0.207547	0.195652	0.216216	0.0645161
(S)-3-aminoisobutyric acid	0.178571	0.333333	0.0606061	0.111111	0.236842	0.28125	0.0555556	0.184211	0.346154	0.0882353	0.111111	0.37037	0.0869565	0.4	0.254902	0	0.2	0.125	0.205128	0.25	0.205882	0.107143	0.146341	0.282051	0.517241	0.448276	0.571429	0.194444	0.285714	0.163265	0.121212	0.163265	0.194444	0.222222	0.166667	0.464286	0.0769231	0.357143	0.307692	0.269231	0.0869565	0.184211	0.30303	0.269231	0.130435	0.153846	0.214286	0.205882	0.0740741
4-methylpentanal	0	0.125	0.181818	0	0.0555556	0.103448	0.0357143	0.0588235	0.0833333	0.037037	0.05	0.272727	0.025	0.130435	0.0377358	0	0.0645161	0	0.266667	0.105263	0.230769	0.1	0.0555556	0.0789474	0.129032	0.178571	0.206897	0.0625	0.0909091	0.0434783	0.037037	0.0434783	0.0967742	0.2	0.181818	0.230769	0.0555556	0.380952	0.0869565	0.142857	0	0.0588235	0.0967742	0.142857	0.0487805	0.108696	0.105263	0.333333	0.0526316
L-cysteine	0.206897	0.461538	0.0571429	0.135135	0.324324	0.264706	0.0526316	0.236842	0.48	0.0540541	0.103448	0.392857	0.106383	0.321429	0.346939	0	0.222222	0.151515	0.166667	0.230769	0.131579	0.0645161	0.113636	0.333333	0.483871	0.571429	0.586207	0.216216	0.236842	0.156863	0.114286	0.156863	0.184211	0.166667	0.15625	0.592593	0.0714286	0.25	0.384615	0.296296	0.155556	0.236842	0.323529	0.296296	0.102041	0.169811	0.204545	0.228571	0.0689655
4-Aminobutanoate	0.166667	0.52	0.0277778	0.105263	0.225	0.228571	0.0526316	0.342857	0.321429	0.0540541	0.103448	0.56	0.0612245	0.321429	0.245283	0	0.189189	0.117647	0.25641	0.230769	0.228571	0.0645161	0.113636	0.368421	0.533333	0.333333	0.916667	0.153846	0.305556	0.134615	0.114286	0.113208	0.125	0.166667	0.193548	0.72	0.0714286	0.37931	0.241379	0.25	0.0612245	0.175	0.451613	0.25	0.08	0.127273	0.152174	0.264706	0.0689655
2-methyl-3-oxopropanoate	0	0	0.0869565	0	0.0882353	0.148148	0.166667	0	0.0869565	0.0384615	0.111111	0.35	0.025641	0.470588	0.102041	0	0.28	0	0.121212	0.111111	0.0333333	0.166667	0.193548	0	0.214286	0.230769	0.172414	0.0645161	0.0606061	0.0444444	0.227273	0.119048	0.03125	0.642857	0.136364	0.192308	0.125	0.272727	0.411765	0.0454545	0	0.0606061	0	0.0454545	0.0769231	0.219512	0.138889	0.0333333	0.117647
3-mercaptopyruvate	0	0.148148	0.0714286	0	0.105263	0.125	0.1	0.0526316	0.25	0	0.136364	0.52381	0.0227273	0.428571	0.113208	0	0.275862	0	0.166667	0.25	0.0588235	0.0833333	0.166667	0.0714286	0.344828	0.193548	0.3	0.0555556	0.212121	0.04	0.142857	0.0833333	0	0.4	0.2	0.241379	0.0952381	0.222222	0.380952	0.037037	0.0227273	0.0526316	0.0857143	0.037037	0.0444444	0.195652	0.15	0.0285714	0.0909091
Choline	0.047619	0.305556	0.179487	0.0625	0.0943396	0.106383	0.0425532	0.244444	0.243243	0.0434783	0.0789474	0.333333	0.12963	0.15	0.136364	0.027027	0.104167	0.0444444	0.288889	0.205882	0.485714	0.135135	0.115385	0.196078	0.25	0.232558	0.341463	0.08	0.244444	0.0461538	0.0434783	0.030303	0.227273	0.128205	0.210526	0.268293	0.0833333	0.225	0.0714286	0.189189	0.0166667	0.0769231	0.227273	0.189189	0.188679	0.245614	0.24	0.368421	0.0810811
D-glycerate	0.03125	0.2	0.0294118	0.025641	0.175	0.171429	0.117647	0.125	0.4	0	0.153846	0.608696	0	0.458333	0.207547	0	0.354839	0	0.175	0.304348	0.0512821	0.0689655	0.27027	0.111111	0.419355	0.235294	0.375	0.0487805	0.216216	0.0555556	0.233333	0.0961538	0.0238095	0.32	0.25	0.322581	0.0769231	0.225806	0.416667	0.0645161	0.0416667	0.0714286	0.131579	0.0645161	0.0612245	0.176471	0.159091	0.0512821	0.0740741
(2-Aminoethyl)phosphonate	0.184211	0.411765	0.0930233	0.268293	0.282609	0.232558	0.219512	0.266667	0.27027	0.0888889	0.05	0.324324	0.0877193	0.175	0.266667	0.0540541	0.384615	0.0909091	0.255319	0.135135	0.232558	0.075	0.340909	0.377778	0.4	0.227273	0.473684	0.122449	0.23913	0.15	0.25641	0.15	0.195652	0.0714286	0.146341	0.394737	0.0810811	0.162791	0.15	0.184211	0.0689655	0.163265	0.410256	0.184211	0.163636	0.125	0.125	0.204545	0.0789474
homocysteine thiolactone	0.147059	0.3125	0.0512821	0.0952381	0.177778	0.146341	0.0731707	0.275	0.171429	0.162162	0.125	0.194444	0.244444	0.108108	0.4	0	0.0434783	0.235294	0.12766	0.0909091	0.146341	0.0277778	0.0816327	0.365854	0.190476	0.263158	0.351351	0.25641	0.186047	0.26	0.0238095	0.188679	0.113636	0.0540541	0.0512821	0.342857	0.030303	0.157895	0.111111	0.258065	0.191489	0.243902	0.289474	0.258065	0.137255	0.245283	0.23913	0.236842	0.0294118
Succinic semialdehyde	0	0.12	0.0384615	0	0.0833333	0.1	0.111111	0.0571429	0.125	0	0.1	0.611111	0	0.35	0.0769231	0	0.259259	0	0.21875	0.157895	0.1	0.0952381	0.114286	0.0769231	0.285714	0.172414	0.333333	0.0606061	0.121212	0.0425532	0.16	0.0888889	0	0.470588	0.173913	0.375	0.111111	0.363636	0.368421	0.0416667	0	0.0571429	0.09375	0.0416667	0.047619	0.155556	0.102564	0.1	0.105263
2-Oxobutanoate	0	0.0344828	0.0740741	0	0.108108	0.166667	0.103448	0	0.115385	0.0333333	0.142857	0.409091	0.0232558	0.526316	0.0943396	0	0.285714	0	0.205882	0.142857	0.0606061	0.136364	0.205882	0.0232558	0.266667	0.2	0.225806	0.0571429	0.147059	0.0408163	0.148148	0.0851064	0.0277778	0.5	0.318182	0.25	0.1	0.333333	0.333333	0.08	0	0.0540541	0.0277778	0.08	0.0697674	0.227273	0.184211	0.0606061	0.0952381
3-(methylthio)propionate	0	0.178571	0.185185	0	0.0731707	0.117647	0.0606061	0.105263	0.185185	0.030303	0.08	0.478261	0.0681818	0.28	0.0892857	0	0.147059	0	0.333333	0.173913	0.310345	0.166667	0.1	0.0930233	0.242424	0.21875	0.322581	0.0526316	0.135135	0.0384615	0.0625	0.0588235	0.0810811	0.304348	0.185185	0.310345	0.0869565	0.4	0.24	0.111111	0.0217391	0.05	0.111111	0.111111	0.0888889	0.14	0.142857	0.225806	0.0833333
3-hydroxy-2-methylpropanoate	0	0.107143	0.0714286	0	0.105263	0.16129	0.137931	0.0526316	0.304348	0.0322581	0.136364	0.6	0.0227273	0.428571	0.134615	0	0.233333	0	0.235294	0.388889	0.125	0.130435	0.2	0.0714286	0.344828	0.233333	0.3	0.0555556	0.176471	0.04	0.185185	0.0833333	0.027027	0.4	0.2	0.241379	0.0952381	0.375	0.318182	0.12	0	0.0526316	0.0857143	0.12	0.0930233	0.170213	0.15	0.0909091	0.0909091
taurine	0.125	0.357143	0.217391	0.196078	0.214286	0.192308	0.18	0.222222	0.244444	0.0740741	0.0408163	0.26087	0.109375	0.142857	0.231884	0.0434783	0.285714	0.0754717	0.214286	0.108696	0.192308	0.0612245	0.236364	0.314815	0.326531	0.211538	0.382979	0.103448	0.2	0.114286	0.208333	0.130435	0.142857	0.08	0.12	0.319149	0.0652174	0.134615	0.170213	0.148936	0.0923077	0.137931	0.333333	0.148936	0.140625	0.125	0.107692	0.169811	0.0638298
Malonate	0.037037	0.107143	0.0344828	0.0294118	0.135135	0.16129	0.137931	0.0526316	0.304348	0	0.136364	0.454545	0	0.363636	0.156863	0	0.37037	0	0.135135	0.190476	0.0285714	0.0833333	0.235294	0.097561	0.392857	0.275862	0.344828	0.0555556	0.111111	0.0612245	0.333333	0.155556	0.0555556	0.4	0.25	0.384615	0.0952381	0.269231	0.611111	0.0769231	0.0465116	0.0810811	0.0857143	0.0769231	0.0444444	0.170213	0.121951	0.0588235	0.0909091
selenocysteine	0.206897	0.407407	0.0277778	0.135135	0.324324	0.264706	0.0810811	0.236842	0.423077	0.0540541	0.103448	0.392857	0.0833333	0.321429	0.346939	0	0.222222	0.151515	0.166667	0.230769	0.131579	0.0645161	0.113636	0.333333	0.483871	0.517241	0.586207	0.216216	0.236842	0.156863	0.114286	0.156863	0.184211	0.166667	0.15625	0.592593	0.0714286	0.25	0.333333	0.296296	0.130435	0.236842	0.323529	0.296296	0.102041	0.169811	0.204545	0.228571	0.0689655
N,N-dimethylglycine	0.0588235	0.181818	0.225806	0.0487805	0.162791	0.189189	0.0789474	0.142857	0.1875	0.0526316	0.1	0.333333	0.152174	0.266667	0.155172	0	0.184211	0.0540541	0.219512	0.178571	0.375	0.133333	0.136364	0.12766	0.382353	0.363636	0.382353	0.121951	0.2	0.0714286	0.0810811	0.0714286	0.277778	0.241379	0.225806	0.333333	0.0689655	0.322581	0.193548	0.2	0.0192308	0.116279	0.15	0.2	0.195652	0.3125	0.35	0.257143	0.0666667
(S)-Glycerate	0.03125	0.2	0.0294118	0.025641	0.175	0.171429	0.117647	0.125	0.4	0	0.153846	0.608696	0	0.458333	0.207547	0	0.354839	0	0.175	0.304348	0.0512821	0.0689655	0.27027	0.111111	0.419355	0.235294	0.375	0.0487805	0.216216	0.0555556	0.233333	0.0961538	0.0238095	0.32	0.25	0.322581	0.0769231	0.225806	0.416667	0.0645161	0.0416667	0.0714286	0.131579	0.0645161	0.0612245	0.176471	0.159091	0.0512821	0.0740741
3-hydroxypyruvate	0	0.0967742	0.03125	0	0.125	0.147059	0.125	0.0487805	0.269231	0	0.166667	0.590909	0	0.434783	0.148148	0	0.333333	0	0.184211	0.333333	0.0540541	0.0740741	0.25	0.0666667	0.4	0.176471	0.3125	0.0512821	0.228571	0.0377358	0.25	0.1	0	0.409091	0.222222	0.258065	0.0833333	0.241379	0.391304	0.0333333	0	0.0487805	0.0789474	0.0333333	0.0638298	0.208333	0.166667	0.0263158	0.08
(S)-2-Aminobutanoate	0.222222	0.333333	0.0606061	0.142857	0.342857	0.322581	0.0555556	0.184211	0.296296	0.0882353	0.111111	0.321429	0.111111	0.4	0.306122	0	0.235294	0.16129	0.205128	0.153846	0.138889	0.107143	0.146341	0.25	0.419355	0.555556	0.517241	0.228571	0.184211	0.163265	0.121212	0.14	0.194444	0.222222	0.25	0.64	0.0769231	0.357143	0.307692	0.375	0.111111	0.25	0.264706	0.375	0.130435	0.2	0.243902	0.28125	0.0740741
N-methylputrescinium(2+)	0.1875	0.518519	0.0810811	0.125	0.130435	0.121951	0	0.470588	0.212121	0.105263	0	0.235294	0.122449	0.142857	0.169492	0	0.0217391	0.138889	0.268293	0.09375	0.483871	0.0588235	0.04	0.375	0.225	0.146341	0.484848	0.116279	0.25	0.107143	0.0243902	0.0689655	0.230769	0.0555556	0.0810811	0.314286	0	0.264706	0.0263158	0.310345	0.0784314	0.136364	0.454545	0.310345	0.117647	0.0655738	0.0769231	0.4375	0
betaine aldehyde	0.0606061	0.151515	0.233333	0.0769231	0.113636	0.131579	0.0526316	0.119048	0.0882353	0.0540541	0.0322581	0.181818	0.155556	0.15625	0.1	0.0357143	0.1	0.0555556	0.166667	0.103448	0.387097	0.137931	0.0888889	0.106383	0.243243	0.257143	0.210526	0.125	0.175	0.0727273	0.0263158	0.0535714	0.285714	0.166667	0.15625	0.162162	0.0714286	0.176471	0.0588235	0.166667	0.0196078	0.119048	0.125	0.166667	0.2	0.291667	0.261905	0.264706	0.0689655
3-methyl-2-oxobutanoate	0	0	0.166667	0	0.111111	0.172414	0.107143	0	0.0769231	0.0344828	0.15	0.304348	0.0238095	0.555556	0.0961538	0	0.296296	0	0.111111	0.0952381	0.030303	0.142857	0.212121	0	0.193548	0.296296	0.15625	0.0588235	0.0857143	0.0416667	0.153846	0.0869565	0.0909091	0.625	0.166667	0.172414	0.105263	0.291667	0.35	0.04	0	0.0555556	0	0.04	0.0714286	0.292683	0.222222	0.0967742	0.1
guanidinoacetic acid	0.464286	0.333333	0.0238095	0.230769	0.410256	0.225	0.0697674	0.232558	0.30303	0.0714286	0.0857143	0.363636	0.137255	0.264706	0.285714	0.0294118	0.25	0.157895	0.170213	0.1875	0.113636	0.0833333	0.145833	0.288889	0.485714	0.388889	0.529412	0.214286	0.261905	0.226415	0.125	0.203704	0.342105	0.138889	0.162162	0.484848	0.0909091	0.210526	0.235294	0.205882	0.137255	0.232558	0.307692	0.205882	0.153846	0.172414	0.18	0.166667	0.0882353
L-homoserine	0.171429	0.419355	0.0238095	0.116279	0.27907	0.225	0.0697674	0.292683	0.387097	0.0465116	0.0857143	0.551724	0.0740741	0.30303	0.358491	0	0.219512	0.128205	0.25	0.225806	0.166667	0.0540541	0.122449	0.348837	0.485714	0.428571	0.677419	0.214286	0.261905	0.160714	0.125	0.160714	0.159091	0.171429	0.162162	0.633333	0.0588235	0.314286	0.3125	0.242424	0.115385	0.204545	0.342105	0.242424	0.111111	0.172414	0.204082	0.25641	0.0571429
Uracil	0.222222	0.0681818	0.0222222	0.186047	0.318182	0.238095	0.166667	0.217391	0.0697674	0.263158	0.205882	0.0666667	0.244898	0.15	0.388889	0.027027	0.152174	0.342857	0.0545455	0.108108	0.0196078	0.05	0.16	0.270833	0.122449	0.177778	0.122449	0.542857	0.0980392	0.619048	0.142857	0.837838	0.227273	0.1	0.0222222	0.155556	0.0540541	0.0652174	0.153846	0.157895	0.355556	0.435897	0.148936	0.157895	0.235294	0.314815	0.347826	0.0612245	0.0526316
Acetoacetyl-ACP	0	0.0714286	0.208333	0.030303	0.108108	0.166667	0.142857	0	0.16	0.0689655	0.0909091	0.192308	0.0731707	0.208333	0.0943396	0	0.16129	0	0.205882	0.0909091	0.09375	0.0869565	0.171429	0.047619	0.1875	0.2	0.151515	0.0571429	0.114286	0.0408163	0.192308	0.108696	0.0277778	0.227273	0.208333	0.166667	0.047619	0.230769	0.272727	0.125	0.047619	0.0833333	0.0571429	0.125	0.0697674	0.148936	0.125	0.09375	0.0454545
5,6-dihydrouracil	0.209302	0.25	0.0188679	0.156863	0.294118	0.22449	0.14	0.422222	0.148936	0.166667	0.113636	0.217391	0.189655	0.125	0.45614	0.0222222	0.12963	0.25	0.137931	0.113636	0.132075	0.0416667	0.137931	0.408163	0.211538	0.173077	0.369565	0.409091	0.185185	0.461538	0.12	0.583333	0.215686	0.0833333	0.0588235	0.304348	0.0444444	0.14	0.12766	0.181818	0.254545	0.333333	0.319149	0.181818	0.183333	0.295082	0.25	0.176471	0.0434783
L-proline	0.138889	0.375	0.0238095	0.0909091	0.25	0.225	0.0952381	0.472222	0.264706	0.184211	0.117647	0.363636	0.183673	0.264706	0.384615	0	0.190476	0.189189	0.195652	0.1875	0.195122	0.0540541	0.145833	0.45	0.368421	0.351351	0.625	0.243902	0.261905	0.181818	0.097561	0.181818	0.108696	0.138889	0.102564	0.484848	0.0588235	0.314286	0.235294	0.205882	0.208333	0.261905	0.342105	0.205882	0.153846	0.259259	0.255319	0.225	0.0571429
histamium	0.205882	0.375	0	0.142857	0.145833	0.113636	0.0697674	0.514286	0.162162	0.363636	0.0555556	0.216216	0.348837	0.102564	0.333333	0	0.0204082	0.333333	0.122449	0.151515	0.195122	0	0.0576923	0.705882	0.181818	0.111111	0.368421	0.342105	0.204545	0.27451	0.0227273	0.25	0.186047	0.025	0.0487805	0.289474	0	0.121951	0.0243902	0.28125	0.380952	0.261905	0.457143	0.28125	0.22449	0.152542	0.156863	0.25641	0
cytosine	0.257143	0.119048	0.0222222	0.186047	0.318182	0.209302	0.113636	0.244444	0.0697674	0.263158	0.205882	0.0434783	0.270833	0.121951	0.388889	0.027027	0.0816327	0.516129	0.0357143	0.108108	0.04	0.05	0.0943396	0.326087	0.145833	0.204545	0.145833	0.588235	0.142857	0.789474	0.0434783	0.619048	0.255814	0.047619	0.0222222	0.181818	0.0540541	0.0425532	0.097561	0.222222	0.386364	0.473684	0.2	0.222222	0.26	0.245614	0.347826	0.0833333	0.0526316
Selenohomocysteine	0.193548	0.333333	0.114286	0.128205	0.307692	0.285714	0.0769231	0.225	0.3	0.0789474	0.0967742	0.322581	0.125	0.344828	0.307692	0	0.210526	0.142857	0.214286	0.172414	0.25	0.129032	0.133333	0.255814	0.411765	0.483871	0.5	0.205128	0.195122	0.150943	0.108108	0.12963	0.236842	0.193548	0.181818	0.551724	0.0666667	0.3125	0.266667	0.37037	0.102041	0.225	0.27027	0.37037	0.142857	0.207547	0.25	0.323529	0.0645161
Malonyl-[acyl-carrier protein]	0	0.103448	0.148148	0.0285714	0.131579	0.15625	0.172414	0.025	0.291667	0.03125	0.130435	0.434783	0.0454545	0.291667	0.132075	0	0.310345	0	0.162162	0.181818	0.0277778	0.08	0.194444	0.0697674	0.333333	0.266667	0.290323	0.0540541	0.108108	0.0392157	0.269231	0.104167	0	0.318182	0.24	0.321429	0.0909091	0.259259	0.5	0.0740741	0.0454545	0.0789474	0.0833333	0.0740741	0.0666667	0.166667	0.119048	0.0571429	0.0869565
L-valine	0.25	0.222222	0.142857	0.15625	0.375	0.357143	0.0606061	0.135135	0.185185	0.0967742	0.125	0.214286	0.119048	0.454545	0.244898	0	0.258065	0.178571	0.128205	0.125	0.0857143	0.12	0.157895	0.146341	0.413793	0.772727	0.366667	0.25	0.166667	0.173913	0.133333	0.148936	0.290323	0.304348	0.142857	0.461538	0.0869565	0.296296	0.347826	0.25	0.119048	0.272727	0.142857	0.25	0.139535	0.266667	0.297297	0.225806	0.0833333
cervonyl carnitine	0.322581	0.157895	0.0487805	0.230769	0.222222	0.113636	0.0952381	0.261905	0.075	0.285714	0.0857143	0	0.487179	0.075	0.220339	0.0294118	0.0638298	0.571429	0.0185185	0.0857143	0.0425532	0.0263158	0.1	0.318182	0.106383	0.190476	0.106383	0.416667	0.12766	0.511628	0.0465116	0.354167	0.275	0	0	0.139535	0.0285714	0	0.0769231	0.242424	0.611111	0.358974	0.214286	0.242424	0.22449	0.133333	0.204082	0.0888889	0.0277778
L-homocysteine	0.1875	0.518519	0.0526316	0.125	0.3	0.243243	0.0487805	0.315789	0.428571	0.05	0.09375	0.448276	0.1	0.290323	0.326923	0	0.205128	0.138889	0.209302	0.206897	0.179487	0.0588235	0.106383	0.375	0.441176	0.516129	0.689655	0.2	0.219512	0.148148	0.105263	0.148148	0.170732	0.151515	0.142857	0.642857	0.0645161	0.34375	0.344828	0.266667	0.145833	0.219512	0.371429	0.266667	0.0961538	0.160714	0.191489	0.277778	0.0625
1-Pyrroline-5-carboxylate	0.178571	0.16129	0.0294118	0.0526316	0.175	0.171429	0.117647	0.216216	0.0606061	0.193548	0.111111	0.275862	0.190476	0.25	0.28	0	0.135135	0.2	0.205128	0.111111	0.138889	0.0689655	0.119048	0.282051	0.222222	0.272727	0.294118	0.264706	0.153846	0.163265	0.0571429	0.163265	0.131579	0.222222	0.0606061	0.366667	0.0769231	0.225806	0.172414	0.178571	0.162791	0.25	0.162162	0.178571	0.238095	0.304348	0.275	0.171429	0.0740741
L-3-Cyanoalanine	0.259259	0.321429	0.0285714	0.171429	0.371429	0.272727	0.0540541	0.210526	0.285714	0.117647	0.107143	0.310345	0.108696	0.333333	0.354167	0	0.228571	0.233333	0.142857	0.148148	0.105263	0.0666667	0.116279	0.307692	0.40625	0.482759	0.5	0.294118	0.179487	0.208333	0.117647	0.183673	0.222222	0.172414	0.16129	0.615385	0.0740741	0.258065	0.296296	0.307692	0.159091	0.277778	0.294118	0.307692	0.12766	0.173077	0.209302	0.235294	0.0714286
L-2-amino-3-oxobutanoic acid	0.230769	0.206897	0.0625	0.147059	0.352941	0.333333	0.121212	0.128205	0.172414	0.0909091	0.16	0.241379	0.113636	0.545455	0.26	0	0.322581	0.166667	0.121951	0.115385	0.0810811	0.111111	0.243243	0.139535	0.433333	0.576923	0.34375	0.235294	0.189189	0.166667	0.241379	0.191489	0.2	0.333333	0.172414	0.428571	0.08	0.233333	0.434783	0.230769	0.113636	0.257143	0.135135	0.230769	0.133333	0.311111	0.282051	0.142857	0.0769231
L-erythrulose	0.0285714	0.21875	0.027027	0.0238095	0.162791	0.157895	0.108108	0.2	0.52	0	0.137931	0.481481	0	0.310345	0.240741	0	0.285714	0	0.190476	0.269231	0.1	0.0625	0.25	0.152174	0.342857	0.216216	0.424242	0.0454545	0.263158	0.0526316	0.212121	0.111111	0.0454545	0.2	0.225806	0.294118	0.0689655	0.28125	0.37037	0.0588235	0.06	0.0666667	0.15	0.0588235	0.0377358	0.145455	0.148936	0.0731707	0.0666667
1,4-dithiothreitol	0.0322581	0.296296	0.0625	0.0263158	0.15	0.142857	0.0571429	0.222222	0.619048	0	0.16	0.384615	0.0208333	0.259259	0.188679	0	0.205882	0	0.179487	0.26087	0.111111	0.0714286	0.179487	0.166667	0.264706	0.242424	0.433333	0.0243902	0.257143	0.037037	0.125	0.0769231	0.05	0.103448	0.259259	0.290323	0.08	0.275862	0.32	0.0666667	0.0888889	0.047619	0.166667	0.0666667	0.0408163	0.0925926	0.136364	0.0810811	0.0769231
imidazole-4-acetaldehyde	0.166667	0.117647	0.0277778	0.135135	0.166667	0.131579	0.111111	0.27027	0.0882353	0.392857	0.103448	0.147059	0.368421	0.121212	0.32	0	0.047619	0.310345	0.113636	0.142857	0.075	0.03125	0.0652174	0.405405	0.15	0.128205	0.243243	0.451613	0.175	0.311111	0.0263158	0.311111	0.125	0.0606061	0.0882353	0.264706	0.0344828	0.142857	0.0588235	0.25	0.368421	0.305556	0.216216	0.25	0.255814	0.192308	0.232558	0.162162	0.0333333
Carbamoyl phosphate	0.171429	0.1	0.102564	0.230769	0.309524	0.289474	0.277778	0.06	0.0487805	0.0714286	0.0555556	0.184211	0.115385	0.264706	0.263158	0.0606061	0.470588	0.128205	0.170213	0.0555556	0.0652174	0.147059	0.341463	0.115385	0.368421	0.282051	0.209302	0.243902	0.12766	0.203704	0.285714	0.226415	0.159091	0.28125	0.075	0.25641	0.16129	0.121951	0.235294	0.138889	0.0545455	0.232558	0.108696	0.138889	0.176471	0.333333	0.18	0.0888889	0.15625
1-pyrroline-2-carboxylate	0.16129	0.21875	0.027027	0.0487805	0.162791	0.157895	0.108108	0.297297	0.0857143	0.176471	0.1	0.290323	0.177778	0.225806	0.288462	0	0.125	0.181818	0.25	0.137931	0.222222	0.0625	0.111111	0.325	0.27027	0.25	0.382353	0.243243	0.230769	0.153846	0.0526316	0.153846	0.121951	0.2	0.0555556	0.333333	0.0689655	0.242424	0.15625	0.16129	0.152174	0.230769	0.210526	0.16129	0.222222	0.285714	0.255814	0.157895	0.0666667
D-proline	0.138889	0.375	0.0238095	0.0909091	0.25	0.225	0.0952381	0.472222	0.264706	0.184211	0.117647	0.363636	0.183673	0.264706	0.384615	0	0.190476	0.189189	0.195652	0.1875	0.195122	0.0540541	0.145833	0.45	0.368421	0.351351	0.625	0.243902	0.261905	0.181818	0.097561	0.181818	0.108696	0.138889	0.102564	0.484848	0.0588235	0.314286	0.235294	0.205882	0.208333	0.261905	0.342105	0.205882	0.153846	0.259259	0.255319	0.225	0.0571429
Methylmalonate	0.04	0.0357143	0.0769231	0.03125	0.142857	0.214286	0.148148	0.027027	0.217391	0.0344828	0.15	0.304348	0.0238095	0.473684	0.14	0	0.4	0	0.111111	0.15	0.030303	0.142857	0.290323	0.0487805	0.321429	0.346154	0.233333	0.0588235	0.0555556	0.0638298	0.363636	0.162791	0.0909091	0.529412	0.166667	0.259259	0.105263	0.291667	0.6875	0.04	0.0487805	0.0857143	0.0285714	0.04	0.0714286	0.204545	0.157895	0.030303	0.1
ethamp[c]	0.102564	0.352941	0.097561	0.162791	0.1875	0.159091	0.230769	0.25	0.216216	0.0681818	0.0526316	0.382353	0.0909091	0.184211	0.213115	0.0571429	0.333333	0.0697674	0.357143	0.176471	0.243902	0.138889	0.295455	0.25	0.459459	0.181818	0.384615	0.104167	0.27907	0.0806452	0.205128	0.0806452	0.104167	0.162162	0.153846	0.307692	0.151515	0.142857	0.128205	0.162162	0.0344828	0.122449	0.292683	0.162162	0.127273	0.166667	0.12963	0.186047	0.147059
Succinate	0	0.115385	0.037037	0	0.0810811	0.0967742	0.107143	0.0555556	0.12	0	0.0952381	0.578947	0	0.333333	0.0754717	0	0.296296	0	0.212121	0.15	0.0967742	0.0909091	0.142857	0.075	0.321429	0.166667	0.321429	0.0588235	0.117647	0.0416667	0.2	0.0869565	0	0.529412	0.166667	0.36	0.105263	0.347826	0.421053	0.04	0	0.0555556	0.0909091	0.04	0.0465116	0.152174	0.1	0.0967742	0.1
creatinine	0.26087	0.150943	0.0909091	0.160714	0.241379	0.2	0.105263	0.296296	0.0909091	0.192308	0.0784314	0.107143	0.388889	0.111111	0.459016	0.0196078	0.0983607	0.173077	0.125	0.0576923	0.222222	0.0769231	0.142857	0.293103	0.169492	0.155172	0.232143	0.333333	0.147541	0.366667	0.0508475	0.344262	0.36	0.0545455	0.0714286	0.2	0.0392157	0.105263	0.0535714	0.183673	0.209677	0.272727	0.192982	0.183673	0.327586	0.416667	0.333333	0.178571	0.0384615
Fumarate	0	0	0.0416667	0	0.0882353	0.107143	0.12	0	0.0869565	0	0.111111	0.35	0	0.388889	0.08	0	0.333333	0	0.0882353	0.111111	0	0.105263	0.15625	0	0.259259	0.185185	0.172414	0.0645161	0.09375	0.0444444	0.227273	0.0930233	0	0.642857	0.136364	0.24	0.125	0.217391	0.5	0	0	0.0606061	0	0	0.05	0.162791	0.108108	0.0333333	0.117647
3-disulfanyl-L-alanine	0.1875	0.366667	0.111111	0.184211	0.368421	0.314286	0.075	0.190476	0.37931	0.105263	0.09375	0.3125	0.1	0.290323	0.38	0	0.27027	0.138889	0.181818	0.166667	0.121951	0.0588235	0.155556	0.341463	0.441176	0.516129	0.484848	0.2	0.190476	0.148148	0.166667	0.148148	0.170732	0.151515	0.142857	0.533333	0.0645161	0.228571	0.344828	0.266667	0.145833	0.282051	0.333333	0.266667	0.14	0.160714	0.191489	0.210526	0.0625
L-threonine	0.230769	0.206897	0.0625	0.147059	0.352941	0.333333	0.121212	0.128205	0.214286	0.0909091	0.16	0.241379	0.113636	0.545455	0.285714	0	0.28125	0.166667	0.121951	0.115385	0.0810811	0.111111	0.243243	0.166667	0.433333	0.64	0.34375	0.235294	0.189189	0.166667	0.2	0.191489	0.235294	0.28	0.172414	0.428571	0.08	0.233333	0.434783	0.230769	0.139535	0.257143	0.135135	0.230769	0.133333	0.282609	0.282051	0.142857	0.0769231
glycine betaine	0.0555556	0.138889	0.212121	0.0714286	0.130435	0.15	0.075	0.111111	0.111111	0.05	0.0606061	0.272727	0.145833	0.25	0.131148	0.0322581	0.175	0.0512821	0.209302	0.129032	0.352941	0.16129	0.130435	0.1	0.324324	0.342857	0.289474	0.116279	0.190476	0.0689655	0.05	0.0689655	0.263158	0.266667	0.176471	0.243243	0.1	0.264706	0.147059	0.151515	0.0185185	0.111111	0.116279	0.151515	0.1875	0.354167	0.302326	0.243243	0.0967742
imidazol-4-ylacetate	0.147059	0.105263	0.025	0.121951	0.177778	0.146341	0.128205	0.243902	0.108108	0.34375	0.125	0.264706	0.333333	0.242424	0.346154	0	0.116279	0.272727	0.152174	0.16129	0.0681818	0.0571429	0.104167	0.365854	0.219512	0.2	0.315789	0.4	0.186047	0.285714	0.0487805	0.3125	0.113636	0.181818	0.108108	0.342857	0.0625	0.222222	0.142857	0.21875	0.333333	0.275	0.195122	0.21875	0.26087	0.245283	0.266667	0.146341	0.0606061
5-amino-2-oxopentanoic acid	0.147059	0.448276	0.025	0.0952381	0.232558	0.236842	0.0731707	0.307692	0.28125	0.0487805	0.125	0.535714	0.0566038	0.413793	0.25	0	0.263158	0.105263	0.232558	0.2	0.205128	0.0571429	0.177778	0.333333	0.515152	0.297297	0.785714	0.139535	0.307692	0.125	0.162162	0.125	0.113636	0.21875	0.205882	0.62069	0.0625	0.333333	0.290323	0.21875	0.0566038	0.159091	0.4	0.21875	0.0740741	0.2	0.1875	0.236842	0.0606061
D-ornithinium(1+)	0.2	0.444444	0.027027	0.131579	0.25	0.222222	0.0512821	0.371429	0.266667	0.0810811	0.0645161	0.481481	0.104167	0.310345	0.288462	0	0.153846	0.147059	0.219512	0.178571	0.222222	0.0625	0.0869565	0.394737	0.424242	0.323529	0.678571	0.210526	0.230769	0.153846	0.0810811	0.153846	0.15	0.2	0.117647	0.571429	0.0689655	0.322581	0.193548	0.241379	0.104167	0.230769	0.4375	0.241379	0.122449	0.166667	0.173913	0.294118	0.0666667
1-piperideine-6-carboxylate	0.172414	0.15625	0.0285714	0.0512821	0.170732	0.166667	0.114286	0.314286	0.0588235	0.117647	0.148148	0.266667	0.133333	0.241379	0.226415	0	0.131579	0.275862	0.2	0.148148	0.166667	0.0666667	0.116279	0.214286	0.216216	0.264706	0.323529	0.333333	0.15	0.208333	0.0555556	0.208333	0.128205	0.214286	0.0588235	0.354839	0.0740741	0.258065	0.166667	0.214286	0.159091	0.314286	0.189189	0.214286	0.292683	0.244898	0.333333	0.166667	0.0714286
itaconate(2-)	0	0.0333333	0.0344828	0	0.0769231	0.0909091	0.1	0	0.111111	0	0.0869565	0.391304	0	0.304348	0.0727273	0	0.275862	0	0.135135	0.136364	0.0285714	0.0833333	0.135135	0.0227273	0.3	0.15625	0.21875	0.0555556	0.176471	0.04	0.185185	0.0833333	0	0.473684	0.2	0.333333	0.0952381	0.222222	0.380952	0.037037	0	0.0526316	0.027027	0.037037	0.0444444	0.145833	0.0952381	0.125	0.0909091
4-methyl-2-oxopentanoate	0	0.0322581	0.148148	0	0.102564	0.15625	0.0967742	0	0.107143	0.03125	0.130435	0.375	0.0222222	0.47619	0.0909091	0	0.266667	0	0.194444	0.130435	0.0882353	0.125	0.194444	0.0222222	0.25	0.266667	0.212121	0.0540541	0.138889	0.0392157	0.137931	0.0816327	0.0833333	0.526316	0.24	0.233333	0.0909091	0.36	0.304348	0.115385	0	0.0512821	0.0263158	0.115385	0.0666667	0.272727	0.205128	0.15625	0.0869565
5,6-dihydrothymine	0.225	0.155556	0.0408163	0.166667	0.3125	0.266667	0.148936	0.297872	0.133333	0.204545	0.121951	0.12766	0.245283	0.159091	0.454545	0.0238095	0.137255	0.268293	0.105263	0.121951	0.117647	0.0681818	0.188679	0.32	0.2	0.208333	0.22449	0.439024	0.173077	0.520833	0.12766	0.659091	0.255319	0.113636	0.0408163	0.1875	0.047619	0.125	0.136364	0.195122	0.269231	0.355556	0.229167	0.195122	0.236364	0.357143	0.313726	0.14	0.0465116
L-asparagine	0.205882	0.257143	0.0238095	0.142857	0.375	0.324324	0.0697674	0.177778	0.264706	0.097561	0.0857143	0.323529	0.0943396	0.30303	0.44	0	0.25	0.189189	0.145833	0.117647	0.0888889	0.0540541	0.122449	0.288889	0.405405	0.428571	0.444444	0.378378	0.177778	0.25	0.153846	0.3	0.214286	0.205882	0.162162	0.53125	0.0588235	0.210526	0.354839	0.242424	0.16	0.325	0.243902	0.242424	0.132075	0.259259	0.204082	0.195122	0.0571429
N(tele)-methylhistaminium	0.153846	0.297297	0.0681818	0.130435	0.113208	0.104167	0.0869565	0.390244	0.0930233	0.361111	0.05	0.166667	0.512195	0.0930233	0.266667	0	0.0188679	0.297297	0.156863	0.135135	0.325	0.0487805	0.0727273	0.55	0.142857	0.102041	0.244444	0.309524	0.1875	0.232143	0	0.210526	0.27907	0.0465116	0.0681818	0.204545	0	0.111111	0	0.285714	0.319149	0.212766	0.341463	0.285714	0.361702	0.263158	0.285714	0.292683	0
(S)-malate(2-)	0	0.0666667	0.0333333	0	0.131579	0.15625	0.133333	0.025	0.192308	0	0.181818	0.5	0	0.47619	0.132075	0	0.357143	0	0.131579	0.181818	0.0277778	0.08	0.264706	0.0454545	0.333333	0.1875	0.290323	0.0540541	0.138889	0.0392157	0.269231	0.104167	0	0.45	0.291667	0.321429	0.0909091	0.259259	0.428571	0.0740741	0	0.0512821	0.0540541	0.0740741	0.0666667	0.217391	0.175	0.0571429	0.0869565
L-threonate	0.0294118	0.1875	0.0277778	0.0243902	0.166667	0.162162	0.111111	0.119048	0.48	0	0.142857	0.625	0	0.423077	0.245283	0	0.333333	0	0.166667	0.28	0.0487805	0.0645161	0.25641	0.155556	0.393939	0.257143	0.393939	0.0465116	0.205128	0.0535714	0.21875	0.113208	0.0465116	0.296296	0.233333	0.34375	0.0714286	0.25	0.44	0.0606061	0.0612245	0.0681818	0.153846	0.0606061	0.0588235	0.169811	0.152174	0.075	0.0689655
selenomethionine	0.171429	0.375	0.102564	0.116279	0.27907	0.25641	0.0697674	0.292683	0.264706	0.0714286	0.0857143	0.363636	0.115385	0.30303	0.285714	0	0.190476	0.128205	0.27907	0.151515	0.324324	0.114286	0.122449	0.288889	0.368421	0.428571	0.575758	0.186047	0.177778	0.140351	0.097561	0.12069	0.214286	0.171429	0.162162	0.580645	0.0588235	0.393939	0.235294	0.322581	0.0943396	0.204545	0.307692	0.322581	0.132075	0.192982	0.229167	0.4	0.0571429
1-piperideine-2-carboxylate	0.15625	0.212121	0.0263158	0.047619	0.159091	0.153846	0.105263	0.4	0.0833333	0.108108	0.133333	0.28125	0.125	0.21875	0.236364	0	0.121951	0.25	0.243902	0.172414	0.25	0.0606061	0.108696	0.255814	0.263158	0.243243	0.411765	0.305556	0.225	0.196078	0.0512821	0.196078	0.119048	0.193548	0.0540541	0.323529	0.0666667	0.272727	0.151515	0.193548	0.148936	0.289474	0.236842	0.193548	0.272727	0.230769	0.309524	0.153846	0.0645161
phenylacetaldehyde	0	0.0454545	0.047619	0	0.0625	0.0769231	0.0869565	0.0666667	0.1	0.0909091	0.307692	0.2	0.0571429	0.1	0.0625	0	0.0740741	0.15	0.0967742	0.416667	0.037037	0.0588235	0.0625	0.0882353	0.148148	0.0740741	0.148148	0.2	0.142857	0.128205	0.0434783	0.128205	0	0.111111	0.157895	0.166667	0.0714286	0.136364	0.105263	0.25	0.0882353	0.185185	0.153846	0.25	0.114286	0.0681818	0.151515	0.037037	0.0666667
trans-4-hydroxy-L-proline	0.121951	0.25641	0.0212766	0.0816327	0.22449	0.2	0.108696	0.348837	0.263158	0.162791	0.194444	0.315789	0.166667	0.297297	0.45283	0	0.195652	0.166667	0.153846	0.162162	0.125	0.047619	0.176471	0.369565	0.390244	0.341463	0.5	0.244444	0.288889	0.22807	0.111111	0.25	0.12	0.15	0.142857	0.384615	0.0512821	0.214286	0.27027	0.179487	0.211538	0.234043	0.244444	0.179487	0.160714	0.327273	0.333333	0.148936	0.05
Mesaconate	0	0	0.0769231	0	0.0810811	0.133333	0.107143	0	0.0769231	0.0344828	0.0952381	0.304348	0.0238095	0.4	0.0754717	0	0.296296	0	0.111111	0.0952381	0.030303	0.142857	0.176471	0	0.233333	0.206897	0.15625	0.0588235	0.0857143	0.0416667	0.2	0.0869565	0.0285714	0.625	0.166667	0.214286	0.105263	0.24	0.421053	0.04	0	0.0555556	0	0.04	0.0714286	0.177778	0.128205	0.133333	0.1
D-aspartate(1-)	0.142857	0.206897	0.030303	0.0833333	0.210526	0.212121	0.0882353	0.128205	0.133333	0.0588235	0.0740741	0.384615	0.0888889	0.36	0.235294	0	0.242424	0.129032	0.179487	0.115385	0.111111	0.0714286	0.121951	0.166667	0.433333	0.322581	0.387097	0.235294	0.189189	0.142857	0.16129	0.166667	0.105263	0.391304	0.172414	0.481481	0.08	0.193548	0.32	0.28	0.0652174	0.189189	0.166667	0.28	0.133333	0.229167	0.219512	0.212121	0.0769231
L-isoleucine	0.214286	0.233333	0.0909091	0.138889	0.333333	0.3125	0.0540541	0.15	0.241379	0.0857143	0.107143	0.266667	0.108696	0.384615	0.25	0	0.228571	0.15625	0.2	0.148148	0.135135	0.103448	0.142857	0.186047	0.40625	0.592593	0.451613	0.222222	0.179487	0.16	0.117647	0.137255	0.222222	0.259259	0.2	0.5	0.0740741	0.5	0.296296	0.307692	0.108696	0.243243	0.189189	0.307692	0.12766	0.22	0.268293	0.272727	0.0714286
N-carbamoyl-beta-alaninate	0.277778	0.361111	0.0212766	0.204545	0.363636	0.227273	0.0851064	0.288889	0.2	0.0638298	0.0487805	0.428571	0.125	0.263158	0.305085	0.025641	0.222222	0.139535	0.2	0.131579	0.173913	0.0731707	0.132075	0.340426	0.390244	0.25	0.583333	0.244444	0.234043	0.296296	0.136364	0.296296	0.217391	0.210526	0.116279	0.5	0.0789474	0.243902	0.205128	0.210526	0.105263	0.234043	0.365854	0.210526	0.12069	0.216667	0.142857	0.227273	0.0769231
creatine	0.393939	0.225	0.116279	0.232558	0.333333	0.227273	0.0851064	0.183673	0.2	0.0869565	0.075	0.282051	0.235294	0.263158	0.241935	0.025641	0.222222	0.139535	0.2	0.131579	0.285714	0.128205	0.176471	0.235294	0.390244	0.341463	0.425	0.191489	0.208333	0.206897	0.111111	0.186441	0.513514	0.15	0.170732	0.421053	0.0789474	0.243902	0.175	0.243243	0.105263	0.208333	0.244444	0.243243	0.25	0.258621	0.28	0.227273	0.0769231
4-acetamidobutanal	0.121212	0.37931	0.0540541	0.0731707	0.214286	0.323529	0.05	0.25641	0.181818	0.0789474	0.030303	0.366667	0.102041	0.181818	0.259259	0	0.0952381	0.111111	0.307692	0.133333	0.285714	0.0606061	0.0625	0.317073	0.297297	0.210526	0.5	0.236842	0.225	0.150943	0.0789474	0.196078	0.119048	0.15625	0.147059	0.451613	0.0322581	0.272727	0.117647	0.275862	0.0588235	0.225	0.342857	0.275862	0.0980392	0.207547	0.145833	0.40625	0.03125
benzoate	0	0	0.0434783	0	0.0909091	0.111111	0.125	0.0625	0.0909091	0.0833333	0.357143	0.3	0.0540541	0.333333	0.104167	0	0.192308	0.136364	0.0909091	0.357143	0	0.111111	0.125	0.0540541	0.178571	0.192308	0.178571	0.185185	0.0967742	0.121951	0.0833333	0.15	0	0.375	0.0909091	0.2	0.133333	0.227273	0.277778	0.157895	0.0833333	0.172414	0.103448	0.157895	0.138889	0.139535	0.212121	0	0.125
3-methyl-2-oxopentanoate	0	0.0333333	0.111111	0	0.105263	0.16129	0.1	0	0.111111	0.0322581	0.136364	0.333333	0.0227273	0.5	0.0925926	0	0.275862	0	0.2	0.136364	0.0909091	0.130435	0.2	0.0227273	0.21875	0.233333	0.181818	0.0555556	0.111111	0.04	0.142857	0.0833333	0.0555556	0.555556	0.25	0.2	0.0952381	0.434783	0.318182	0.12	0	0.0526316	0.027027	0.12	0.0681818	0.25	0.210526	0.125	0.0909091
N-methylethanolaminium phosphate(1-)	0.113636	0.333333	0.159091	0.166667	0.188679	0.163265	0.2	0.244898	0.186047	0.0816327	0.0454545	0.325	0.118644	0.186047	0.212121	0.0487805	0.288889	0.0833333	0.4	0.15	0.357143	0.175	0.285714	0.245283	0.428571	0.208333	0.363636	0.113208	0.270833	0.0895522	0.177778	0.0735294	0.18	0.166667	0.159091	0.295455	0.128205	0.173913	0.111111	0.225	0.03125	0.12963	0.282609	0.225	0.152542	0.1875	0.155172	0.266667	0.125
2-keto-4-methylthiobutyrate	0	0.15625	0.16129	0	0.0909091	0.135135	0.0833333	0.0952381	0.16129	0.027027	0.107143	0.461538	0.0625	0.384615	0.101695	0	0.228571	0	0.297297	0.148148	0.272727	0.142857	0.170732	0.0851064	0.25	0.194444	0.285714	0.047619	0.15	0.0357143	0.117647	0.0740741	0.0731707	0.36	0.2	0.272727	0.0740741	0.344828	0.296296	0.0967742	0.02	0.0454545	0.1	0.0967742	0.0816327	0.22	0.181818	0.2	0.0714286
L-1-Pyrroline-3-hydroxy-5-carboxylate	0.176471	0.131579	0.0243902	0.0681818	0.2	0.2	0.125	0.181818	0.166667	0.157895	0.233333	0.294118	0.163265	0.3125	0.392157	0	0.195122	0.162162	0.148936	0.121212	0.0666667	0.0555556	0.2	0.266667	0.307692	0.289474	0.342105	0.25	0.181818	0.230769	0.128205	0.230769	0.136364	0.176471	0.166667	0.411765	0.0606061	0.184211	0.242424	0.176471	0.163265	0.238095	0.162791	0.176471	0.229167	0.367347	0.380952	0.142857	0.0588235
L-methionine	0.171429	0.419355	0.131579	0.116279	0.27907	0.25641	0.0454545	0.292683	0.30303	0.0714286	0.0857143	0.363636	0.137255	0.30303	0.285714	0	0.190476	0.128205	0.27907	0.151515	0.324324	0.114286	0.122449	0.288889	0.368421	0.470588	0.575758	0.186047	0.177778	0.140351	0.097561	0.12069	0.214286	0.171429	0.162162	0.580645	0.0588235	0.393939	0.272727	0.322581	0.115385	0.204545	0.307692	0.322581	0.132075	0.192982	0.229167	0.4	0.0571429
Nicotinamide	0.222222	0.125	0.0294118	0.142857	0.27027	0.28125	0.0857143	0.25	0.0294118	0.321429	0.153846	0.0571429	0.25	0.129032	0.333333	0	0.05	0.636364	0.0444444	0.153846	0.0512821	0.0333333	0.0681818	0.315789	0.157895	0.2	0.157895	0.869565	0.184211	0.5	0.0277778	0.461538	0.194444	0.0645161	0.0294118	0.205882	0.037037	0.0555556	0.0625	0.32	0.315789	0.666667	0.228571	0.32	0.333333	0.22449	0.342105	0.108108	0.0357143
3-Sulfino-L-alanine	0.0952381	0.195122	0.263158	0.12766	0.2	0.2	0.159091	0.115385	0.142857	0.0638298	0.0487805	0.282051	0.125	0.230769	0.241935	0	0.27907	0.0888889	0.22449	0.102564	0.125	0.047619	0.176471	0.166667	0.390244	0.25	0.295455	0.166667	0.16	0.111111	0.190476	0.129032	0.0980392	0.243243	0.116279	0.317073	0.0512821	0.133333	0.236842	0.179487	0.0862069	0.16	0.166667	0.179487	0.160714	0.196721	0.185185	0.148936	0.05
5-Amino-4-oxopentanoate	0.147059	0.4	0.025	0.0952381	0.232558	0.205128	0.0731707	0.307692	0.28125	0.0487805	0.125	0.535714	0.0566038	0.366667	0.22807	0	0.230769	0.105263	0.232558	0.2	0.205128	0.0571429	0.152174	0.302326	0.5625	0.333333	0.785714	0.166667	0.342105	0.125	0.162162	0.125	0.113636	0.21875	0.205882	0.566667	0.0625	0.375	0.290323	0.181818	0.0566038	0.186047	0.361111	0.181818	0.0740741	0.2	0.1875	0.205128	0.0606061
Thymine	0.205128	0.0638298	0.0425532	0.173913	0.297872	0.25	0.155556	0.204082	0.0652174	0.275	0.189189	0.0625	0.306122	0.166667	0.392857	0.025	0.142857	0.315789	0.0701754	0.1	0.0377358	0.0714286	0.196078	0.254902	0.115385	0.191489	0.115385	0.5	0.0925926	0.651163	0.133333	0.868421	0.23913	0.119048	0.0425532	0.145833	0.05	0.0833333	0.142857	0.175	0.333333	0.404762	0.14	0.175	0.294118	0.345455	0.413043	0.0784314	0.0487805
Glycyl-glycine	0.189189	0.382353	0.0222222	0.133333	0.348837	0.3	0.0652174	0.365854	0.277778	0.0666667	0.0789474	0.333333	0.109091	0.277778	0.363636	0	0.232558	0.146341	0.183673	0.171429	0.181818	0.05	0.115385	0.270833	0.486486	0.358974	0.571429	0.317073	0.302326	0.192982	0.142857	0.214286	0.148936	0.189189	0.15	0.444444	0.0540541	0.225	0.285714	0.222222	0.12963	0.302326	0.285714	0.222222	0.125	0.245614	0.169811	0.155556	0.0526316
4-trimethylammoniobutanal	0.0540541	0.235294	0.205882	0.0697674	0.0816327	0.119048	0.047619	0.186047	0.0789474	0.0487805	0.0285714	0.228571	0.142857	0.138889	0.09375	0.03125	0.0909091	0.05	0.292683	0.0909091	0.516129	0.121212	0.0816327	0.166667	0.190476	0.2	0.282051	0.0888889	0.159091	0.0677966	0.0238095	0.05	0.25641	0.147059	0.138889	0.236842	0.0625	0.257143	0.0526316	0.181818	0.0181818	0.0851064	0.195122	0.181818	0.183673	0.245283	0.212766	0.424242	0.0606061
Oxaloacetate	0.0344828	0.1	0.0322581	0.0277778	0.157895	0.1875	0.129032	0.05	0.28	0	0.173913	0.478261	0	0.454545	0.173077	0	0.392857	0	0.128205	0.173913	0.027027	0.0769231	0.294118	0.0930233	0.366667	0.21875	0.366667	0.0526316	0.135135	0.0588235	0.307692	0.125	0.025641	0.363636	0.28	0.407407	0.0869565	0.296296	0.47619	0.0714286	0.0217391	0.0769231	0.111111	0.0714286	0.0425532	0.212766	0.170732	0.0857143	0.0833333
2-deoxy-D-ribose	0.0294118	0.1875	0.0277778	0.0243902	0.166667	0.162162	0.111111	0.175	0.48	0	0.142857	0.5	0	0.321429	0.245283	0	0.294118	0	0.195122	0.28	0.075	0.0645161	0.25641	0.155556	0.352941	0.222222	0.4375	0.0465116	0.236842	0.0535714	0.21875	0.113208	0.0465116	0.206897	0.233333	0.30303	0.0714286	0.290323	0.384615	0.0606061	0.0612245	0.0681818	0.153846	0.0606061	0.0384615	0.148148	0.152174	0.075	0.0689655
N-acetylputrescinium	0.176471	0.433333	0.05	0.119048	0.227273	0.297297	0.0227273	0.405405	0.235294	0.1	0.0277778	0.294118	0.117647	0.2	0.267857	0	0.0652174	0.131579	0.255814	0.121212	0.333333	0.0555556	0.0588235	0.357143	0.243902	0.195122	0.5	0.25	0.238095	0.185185	0.047619	0.185185	0.162791	0.111111	0.105263	0.371429	0.0294118	0.285714	0.0789474	0.25	0.0961538	0.268293	0.388889	0.25	0.134615	0.155172	0.115385	0.371429	0.0285714
agmatinium(2+)	0.5	0.5	0	0.243243	0.232558	0.119048	0.0232558	0.416667	0.205882	0.075	0	0.228571	0.142857	0.108108	0.186441	0.03125	0.0666667	0.166667	0.177778	0.0909091	0.27027	0.0277778	0.06	0.4	0.219512	0.142857	0.470588	0.139535	0.243902	0.188679	0.0487805	0.145455	0.361111	0.0263158	0.0512821	0.342857	0.030303	0.157895	0.025641	0.258065	0.12	0.159091	0.441176	0.258065	0.137255	0.0645161	0.0555556	0.27027	0.0294118
L-leucine	0.206897	0.310345	0.121212	0.135135	0.324324	0.30303	0.0526316	0.175	0.275862	0.0833333	0.103448	0.3	0.106383	0.37037	0.294118	0	0.222222	0.151515	0.195122	0.142857	0.162162	0.1	0.139535	0.238095	0.393939	0.62963	0.483871	0.216216	0.175	0.156863	0.114286	0.134615	0.25	0.25	0.193548	0.592593	0.0714286	0.37931	0.285714	0.4	0.106383	0.236842	0.25	0.4	0.125	0.24	0.261905	0.387097	0.0689655
5-oxoprolinate	0.105263	0.184211	0.0232558	0.0652174	0.217391	0.25	0.119048	0.227273	0.1	0.179487	0.147059	0.352941	0.18	0.257143	0.431373	0	0.159091	0.184211	0.166667	0.0833333	0.111111	0.0526316	0.12	0.311111	0.261905	0.243902	0.358974	0.333333	0.173913	0.245283	0.0952381	0.294118	0.0833333	0.235294	0.1	0.428571	0.0571429	0.205128	0.194444	0.2	0.156863	0.317073	0.209302	0.2	0.150943	0.4375	0.276596	0.219512	0.0555556
3-Sulfinopyruvate	0.0227273	0.116279	0.27027	0.106383	0.18	0.204545	0.190476	0.0555556	0.236842	0.0425532	0.105263	0.324324	0.0508475	0.27027	0.206349	0	0.421053	0	0.18	0.135135	0.06	0.0487805	0.340909	0.127273	0.333333	0.173913	0.272727	0.0377358	0.117647	0.0454545	0.324324	0.0952381	0.0377358	0.216216	0.175	0.261905	0.0526316	0.190476	0.314286	0.0465116	0.0508475	0.0961538	0.145833	0.0465116	0.103448	0.180328	0.145455	0.06	0.0512821
(R)-2-hydroxy-4-methylpentanoate	0	0.0645161	0.142857	0	0.128205	0.1875	0.09375	0.0243902	0.185185	0.030303	0.173913	0.478261	0.0217391	0.52381	0.109091	0	0.258065	0	0.189189	0.173913	0.0857143	0.12	0.222222	0.0444444	0.28125	0.3	0.28125	0.0526316	0.135135	0.0384615	0.133333	0.0588235	0.0810811	0.428571	0.333333	0.310345	0.0869565	0.4	0.291667	0.153846	0	0.05	0.0526316	0.153846	0.0888889	0.23913	0.230769	0.1875	0.0833333
L-Glutamate 5-semialdehyde	0.193548	0.37931	0.0263158	0.128205	0.307692	0.25	0.0769231	0.25641	0.258065	0.0512821	0.0967742	0.464286	0.08	0.344828	0.283019	0	0.277778	0.142857	0.214286	0.133333	0.153846	0.0606061	0.133333	0.285714	0.454545	0.4375	0.655172	0.205128	0.195122	0.150943	0.171429	0.150943	0.146341	0.233333	0.181818	0.730769	0.0666667	0.354839	0.357143	0.275862	0.102041	0.225	0.305556	0.275862	0.0980392	0.207547	0.195652	0.285714	0.0645161
L-aspartate(1-)	0.142857	0.206897	0.030303	0.0833333	0.210526	0.212121	0.0882353	0.128205	0.133333	0.0588235	0.0740741	0.384615	0.0888889	0.36	0.235294	0	0.242424	0.129032	0.179487	0.115385	0.111111	0.0714286	0.121951	0.166667	0.433333	0.322581	0.387097	0.235294	0.189189	0.142857	0.16129	0.166667	0.105263	0.391304	0.172414	0.481481	0.08	0.193548	0.32	0.28	0.0652174	0.189189	0.166667	0.28	0.133333	0.229167	0.219512	0.212121	0.0769231
Nicotinate	0.037037	0.0333333	0.0344828	0.0294118	0.135135	0.16129	0.137931	0.176471	0.111111	0.230769	0.315789	0.230769	0.153846	0.304348	0.18	0	0.193548	0.347826	0.105263	0.315789	0.0285714	0.0833333	0.166667	0.153846	0.21875	0.233333	0.21875	0.407407	0.142857	0.268293	0.103448	0.3	0.027027	0.217391	0.111111	0.241379	0.0952381	0.222222	0.26087	0.166667	0.216216	0.333333	0.117647	0.166667	0.305556	0.195652	0.4375	0.0285714	0.0909091
2-phosphonatoglycolate(3-)	0.0285714	0.0540541	0.117647	0.131579	0.162791	0.157895	0.28125	0.0212766	0.151515	0.025641	0.0645161	0.37931	0.0392157	0.266667	0.155172	0.0714286	0.607143	0	0.282051	0.178571	0.0731707	0.172414	0.388889	0.06	0.382353	0.153846	0.205128	0.0454545	0.142857	0.0526316	0.290323	0.0909091	0.0454545	0.333333	0.151515	0.189189	0.192308	0.171429	0.275862	0.0285714	0	0.0666667	0.0697674	0.0285714	0.1	0.211538	0.125	0.0232558	0.185185
Diphosphate	0.1	0.0285714	0.129032	0.25	0.236842	0.205882	0.357143	0.0227273	0.129032	0.0571429	0.0714286	0.121212	0.0416667	0.166667	0.142857	0.08	0.68	0	0.146341	0.0714286	0.025	0.148148	0.566667	0.0869565	0.257143	0.166667	0.1	0.0238095	0.0227273	0.0754717	0.608696	0.163265	0.131579	0.178571	0.09375	0.108108	0.166667	0.0857143	0.307692	0	0.0416667	0.097561	0.075	0	0.130435	0.153846	0.0851064	0	0.16
diphosphate(3-)	0.0333333	0	0.137931	0.1875	0.184211	0.181818	0.384615	0	0.0645161	0.0606061	0.0769231	0.166667	0.0434783	0.178571	0.107143	0.0869565	0.6	0	0.153846	0.0769231	0.0263158	0.16	0.5	0.0434783	0.235294	0.111111	0.0769231	0.025	0.0238095	0.0377358	0.521739	0.1	0.0512821	0.24	0.1	0.0833333	0.181818	0.0909091	0.230769	0	0	0.075	0.0512821	0	0.162791	0.16	0.0888889	0	0.173913
2-phenylethanaminium	0.12	0.55	0	0.0606061	0.0769231	0.0909091	0.03125	0.428571	0.153846	0.142857	0.136364	0.28	0.125	0.111111	0.134615	0	0	0.24	0.166667	0.315789	0.285714	0	0.0243902	0.40625	0.21875	0.0882353	0.392857	0.1875	0.25	0.130435	0	0.106383	0.0857143	0.037037	0.0714286	0.285714	0	0.1	0	0.473684	0.125	0.176471	0.583333	0.473684	0.146341	0.0576923	0.121951	0.285714	0
Picolinic acid	0.0740741	0.0322581	0.0333333	0.0588235	0.194444	0.193548	0.133333	0.171429	0.107143	0.222222	0.3	0.222222	0.179487	0.291667	0.2	0	0.1875	0.391304	0.102564	0.3	0.0277778	0.08	0.162162	0.179487	0.25	0.310345	0.212121	0.444444	0.138889	0.261905	0.1	0.292683	0.0540541	0.208333	0.107143	0.275862	0.0909091	0.214286	0.25	0.208333	0.243243	0.413793	0.114286	0.208333	0.297297	0.244444	0.46875	0.0571429	0.0869565
L-pipecolic acid	0.135135	0.363636	0.0232558	0.0888889	0.244444	0.219512	0.0930233	0.588235	0.257143	0.121951	0.147059	0.352941	0.134615	0.257143	0.327273	0	0.186047	0.25	0.191489	0.21875	0.219512	0.0526316	0.142857	0.372093	0.358974	0.342105	0.65625	0.3	0.255814	0.222222	0.0952381	0.222222	0.106383	0.135135	0.1	0.470588	0.0571429	0.342857	0.228571	0.235294	0.204082	0.317073	0.368421	0.235294	0.196078	0.210526	0.304348	0.219512	0.0555556
1-methylimidazole-4-acetaldehyde	0.142857	0.102564	0.105263	0.119048	0.148936	0.142857	0.125	0.209302	0.05	0.333333	0.0882353	0.1	0.540541	0.105263	0.267857	0	0.0652174	0.264706	0.148936	0.121212	0.230769	0.0857143	0.102041	0.325581	0.133333	0.139535	0.159091	0.388889	0.155556	0.28	0.0232558	0.254902	0.25	0.0810811	0.105263	0.2	0.0294118	0.125	0.0512821	0.25	0.295455	0.268293	0.162791	0.25	0.439024	0.34	0.414634	0.2	0.0285714
Ornithine	0.225806	0.518519	0.025641	0.153846	0.333333	0.243243	0.0487805	0.388889	0.333333	0.0769231	0.09375	0.448276	0.1	0.290323	0.326923	0	0.205128	0.171429	0.209302	0.206897	0.210526	0.0588235	0.106383	0.410256	0.484848	0.424242	0.75	0.230769	0.25	0.169811	0.105263	0.148148	0.170732	0.151515	0.142857	0.642857	0.0645161	0.34375	0.258065	0.266667	0.122449	0.25	0.454545	0.266667	0.117647	0.160714	0.191489	0.277778	0.0625
octanoate (n-C8:0)	0	0.1	0.0666667	0	0.0731707	0.117647	0.0606061	0.105263	0.103448	0.030303	0.08	0.416667	0.0217391	0.28	0.0701754	0	0.147059	0	0.419355	0.125	0.266667	0.12	0.1	0.0681818	0.205882	0.181818	0.366667	0.0526316	0.135135	0.0384615	0.0625	0.0588235	0.025641	0.304348	0.230769	0.310345	0.0869565	0.666667	0.192308	0.111111	0	0.05	0.0810811	0.111111	0.0652174	0.117647	0.116279	0.225806	0.0833333
Glycerol 3-phosphate	0.05	0.184211	0.1	0.139535	0.191489	0.162791	0.27027	0.125	0.375	0.0222222	0.114286	0.393939	0.0350877	0.257143	0.216667	0.0588235	0.5	0	0.244444	0.21875	0.0869565	0.142857	0.473684	0.134615	0.358974	0.159091	0.261905	0.0196078	0.2	0.047619	0.314286	0.0819672	0.0612245	0.166667	0.222222	0.219512	0.15625	0.146341	0.228571	0.05	0.0350877	0.0588235	0.155556	0.05	0.109091	0.169492	0.132075	0.0638298	0.151515
3-Methylimidazoleacetic acid	0.125	0.116279	0.0930233	0.106383	0.18	0.177778	0.136364	0.212766	0.119048	0.289474	0.135135	0.225	0.47619	0.205128	0.310345	0	0.148936	0.230769	0.18	0.166667	0.204545	0.102564	0.156863	0.319149	0.217391	0.227273	0.272727	0.341463	0.163265	0.254545	0.0652174	0.254545	0.222222	0.153846	0.175	0.325	0.0526316	0.219512	0.15	0.25	0.265306	0.23913	0.170213	0.25	0.422222	0.384615	0.465116	0.204545	0.0512821
1-alkyl 2-acylglycerol	0.0294118	0.117647	0.0882353	0.05	0.195122	0.194444	0.212121	0.0681818	0.321429	0.0263158	0.142857	0.5	0.0196078	0.321429	0.2	0.0357143	0.375	0	0.25641	0.28	0.075	0.137931	0.324324	0.106383	0.483871	0.157895	0.314286	0.0465116	0.236842	0.0535714	0.3	0.0925926	0.0227273	0.25	0.193548	0.264706	0.153846	0.25	0.285714	0.0294118	0	0.0681818	0.125	0.0294118	0.08	0.192308	0.152174	0.0487805	0.148148
4-nitrophenolate	0.105263	0.0465116	0.1	0.139535	0.217391	0.25	0.205128	0.08	0.047619	0.121951	0.3	0.121951	0.134615	0.189189	0.258621	0	0.186047	0.216216	0.302326	0.147059	0.0869565	0.0526316	0.217391	0.134615	0.177778	0.133333	0.104167	0.155556	0.125	0.222222	0.15	0.178571	0.130435	0.135135	0.0731707	0.136364	0.0571429	0.0681818	0.102564	0.166667	0.0925926	0.2	0.155556	0.166667	0.355556	0.232143	0.333333	0.0638298	0.0555556
adenine	0.25	0.131579	0	0.175	0.173913	0.116279	0.097561	0.3	0.05	0.375	0.0882353	0	0.357143	0.0769231	0.314815	0	0.0208333	0.592593	0.0188679	0.0882353	0.0434783	0	0.0588235	0.425	0.108696	0.166667	0.108696	0.470588	0.130435	0.454545	0.0232558	0.333333	0.25	0	0	0.142857	0	0	0.0512821	0.25	0.676471	0.368421	0.219512	0.25	0.255319	0.155172	0.208333	0.0909091	0
hypoxanthine	0.15	0.0888889	0.0212766	0.12766	0.25	0.2	0.108696	0.26087	0.0666667	0.315789	0.194444	0.0416667	0.285714	0.116279	0.425926	0	0.0784314	0.324324	0.0344828	0.102564	0.0188679	0.0232558	0.0714286	0.285714	0.117647	0.170213	0.0961538	0.6	0.0943396	0.521739	0.0416667	0.521739	0.142857	0.0454545	0.0212766	0.125	0.025	0.0408163	0.0930233	0.15	0.575	0.45	0.142857	0.15	0.25	0.280702	0.333333	0.0588235	0.0243902
L-arabinitol	0.0294118	0.225806	0.0277778	0.0243902	0.139535	0.131579	0.111111	0.205128	0.541667	0	0.142857	0.444444	0	0.275862	0.222222	0	0.257143	0	0.166667	0.28	0.102564	0.0645161	0.25641	0.155556	0.314286	0.189189	0.393939	0.0227273	0.236842	0.0350877	0.21875	0.0925926	0.0465116	0.166667	0.233333	0.264706	0.0714286	0.25	0.333333	0.0606061	0.0612245	0.0444444	0.153846	0.0606061	0.0384615	0.127273	0.12766	0.075	0.0689655
N-Trimethyl-2-aminoethylphosphonate	0.104167	0.244444	0.195652	0.176471	0.196429	0.196078	0.183673	0.203704	0.170213	0.0754717	0.0416667	0.266667	0.129032	0.170213	0.183099	0.0444444	0.319149	0.037037	0.288462	0.0869565	0.386364	0.108696	0.313726	0.22807	0.254902	0.192308	0.306122	0.0677966	0.140351	0.1	0.212766	0.1	0.26	0.12766	0.145833	0.270833	0.0666667	0.208333	0.102041	0.152174	0.0294118	0.101695	0.26	0.152174	0.241379	0.230769	0.20339	0.326087	0.0652174
2-Oxoglutarate	0	0.107143	0.0344828	0	0.105263	0.125	0.1	0.0526316	0.111111	0	0.136364	0.52381	0	0.428571	0.0925926	0	0.321429	0	0.2	0.136364	0.0909091	0.0833333	0.2	0.0714286	0.3	0.15625	0.3	0.0555556	0.142857	0.04	0.185185	0.0833333	0	0.473684	0.2	0.333333	0.0952381	0.32	0.380952	0.037037	0	0.0526316	0.0857143	0.037037	0.0444444	0.195652	0.15	0.0909091	0.0909091
xylitol	0.0294118	0.225806	0.0277778	0.0243902	0.139535	0.131579	0.111111	0.205128	0.541667	0	0.142857	0.444444	0	0.275862	0.222222	0	0.257143	0	0.166667	0.28	0.102564	0.0645161	0.25641	0.155556	0.314286	0.189189	0.393939	0.0227273	0.236842	0.0350877	0.21875	0.0925926	0.0465116	0.166667	0.233333	0.264706	0.0714286	0.25	0.333333	0.0606061	0.0612245	0.0444444	0.153846	0.0606061	0.0384615	0.127273	0.12766	0.075	0.0689655
Urocanate	0.172414	0.0571429	0.0285714	0.138889	0.2	0.166667	0.147059	0.210526	0.0588235	0.407407	0.148148	0.1875	0.378378	0.285714	0.3	0	0.131579	0.321429	0.0909091	0.148148	0.0243902	0.0666667	0.116279	0.307692	0.184211	0.228571	0.184211	0.419355	0.179487	0.288889	0.0555556	0.318182	0.128205	0.214286	0.0909091	0.272727	0.0740741	0.147059	0.166667	0.172414	0.378378	0.314286	0.128205	0.172414	0.261905	0.270833	0.268293	0.105263	0.0714286
Glyceraldehyde 3-phosphate	0.0263158	0.0769231	0.108108	0.121951	0.177778	0.175	0.294118	0.0408163	0.205882	0.0238095	0.125	0.387097	0.037037	0.28125	0.186441	0.0645161	0.548387	0	0.261905	0.2	0.0681818	0.15625	0.472222	0.0769231	0.351351	0.142857	0.219512	0.0425532	0.159091	0.05	0.34375	0.105263	0.0425532	0.258065	0.242424	0.205128	0.172414	0.157895	0.25	0.0540541	0	0.0625	0.0888889	0.0540541	0.115385	0.222222	0.163265	0.0444444	0.166667
4-hydroxybenzoate	0	0	0.0344828	0	0.105263	0.125	0.137931	0.0526316	0.111111	0.0666667	0.666667	0.333333	0.0465116	0.428571	0.134615	0	0.233333	0.107143	0.0769231	0.315789	0	0.0833333	0.2	0.0465116	0.21875	0.193548	0.181818	0.151515	0.111111	0.181818	0.142857	0.209302	0	0.333333	0.153846	0.2	0.0952381	0.222222	0.318182	0.12	0.0714286	0.142857	0.0857143	0.12	0.146341	0.222222	0.352941	0	0.0909091
D-ribitol	0.0294118	0.225806	0.0277778	0.0243902	0.139535	0.131579	0.111111	0.205128	0.541667	0	0.142857	0.444444	0	0.275862	0.222222	0	0.257143	0	0.166667	0.28	0.102564	0.0645161	0.25641	0.155556	0.314286	0.189189	0.393939	0.0227273	0.236842	0.0350877	0.21875	0.0925926	0.0465116	0.166667	0.233333	0.264706	0.0714286	0.25	0.333333	0.0606061	0.0612245	0.0444444	0.153846	0.0606061	0.0384615	0.127273	0.12766	0.075	0.0689655
Dihydroxyacetone phosphate	0.025	0.1	0.102564	0.116279	0.170213	0.166667	0.277778	0.06	0.264706	0.0227273	0.117647	0.40625	0.0357143	0.264706	0.180328	0.0606061	0.515152	0	0.25	0.225806	0.0888889	0.147059	0.447368	0.0943396	0.368421	0.136364	0.238095	0.0408163	0.204545	0.0483871	0.323529	0.101695	0.0408163	0.242424	0.194444	0.195122	0.16129	0.179487	0.235294	0.025	0	0.06	0.108696	0.025	0.111111	0.214286	0.156863	0.0425532	0.15625
D-ribulose	0.0285714	0.21875	0.027027	0.0238095	0.162791	0.157895	0.108108	0.2	0.52	0	0.137931	0.481481	0	0.310345	0.240741	0	0.285714	0	0.162791	0.269231	0.1	0.0625	0.25	0.152174	0.342857	0.216216	0.424242	0.0454545	0.230769	0.0526316	0.212121	0.111111	0.0454545	0.2	0.225806	0.294118	0.0689655	0.28125	0.37037	0.0588235	0.06	0.0666667	0.15	0.0588235	0.0377358	0.145455	0.148936	0.0731707	0.0666667
acetylcholine	0.0454545	0.225	0.170732	0.06	0.111111	0.125	0.0625	0.183673	0.142857	0.0416667	0.0487805	0.315789	0.125	0.2	0.149254	0.025641	0.145833	0.0425532	0.363636	0.131579	0.459459	0.157895	0.111111	0.145455	0.295455	0.27907	0.325581	0.0980392	0.208333	0.0606061	0.0638298	0.0606061	0.217391	0.210526	0.142857	0.285714	0.108108	0.307692	0.119048	0.15	0.016129	0.0943396	0.166667	0.15	0.160714	0.303571	0.254902	0.35	0.105263
Selenomethionine se-oxide	0.146341	0.315789	0.166667	0.148936	0.297872	0.27907	0.155556	0.255319	0.225	0.0851064	0.0731707	0.378378	0.122807	0.289474	0.3	0	0.302326	0.111111	0.326087	0.128205	0.309524	0.097561	0.196078	0.28	0.45	0.365854	0.526316	0.163265	0.18	0.126984	0.186047	0.126984	0.212766	0.205128	0.166667	0.527778	0.05	0.333333	0.263158	0.27027	0.0847458	0.204082	0.295455	0.27027	0.178571	0.233333	0.226415	0.341463	0.0487805
L-glutamate(1-)	0.133333	0.275862	0.0285714	0.0789474	0.2	0.2	0.0833333	0.179487	0.16129	0.0555556	0.0689655	0.52	0.0851064	0.333333	0.226415	0	0.228571	0.121212	0.230769	0.107143	0.166667	0.0666667	0.116279	0.243902	0.40625	0.30303	0.5	0.189189	0.179487	0.115385	0.151515	0.137255	0.1	0.36	0.16129	0.615385	0.0740741	0.3	0.296296	0.259259	0.0625	0.179487	0.257143	0.259259	0.104167	0.22	0.181818	0.3125	0.0714286
4-acetamidobutanoate	0.108108	0.333333	0.0487805	0.0666667	0.195652	0.289474	0.0697674	0.232558	0.194444	0.0714286	0.0555556	0.5	0.0943396	0.30303	0.263158	0	0.162791	0.1	0.309524	0.151515	0.25641	0.0833333	0.1	0.288889	0.368421	0.25	0.529412	0.214286	0.232558	0.140351	0.097561	0.181818	0.108696	0.28125	0.162162	0.484848	0.0588235	0.314286	0.2	0.242424	0.0545455	0.204545	0.307692	0.242424	0.111111	0.259259	0.156863	0.361111	0.0571429
tyraminium	0.125	0.444444	0.027027	0.075	0.136364	0.157895	0.0512821	0.371429	0.266667	0.111111	0.434783	0.333333	0.104167	0.266667	0.218182	0	0.097561	0.181818	0.190476	0.375	0.222222	0.0625	0.136364	0.358974	0.305556	0.184211	0.46875	0.179487	0.297297	0.22449	0.0810811	0.2	0.0952381	0.0909091	0.1875	0.375	0.0689655	0.171429	0.121212	0.333333	0.12766	0.2	0.483871	0.333333	0.170213	0.145455	0.285714	0.222222	0.0666667
N-[(E)-4-ammoniobutylidene]propane-1,3-diaminium	0.241379	0.5	0	0.102564	0.111111	0.1	0	0.5	0.266667	0.111111	0	0.25	0.0816327	0.117647	0.196429	0	0.0227273	0.147059	0.190476	0.1	0.333333	0	0.0204082	0.432432	0.205128	0.125	0.516129	0.121951	0.230769	0.111111	0.025641	0.111111	0.243243	0.0285714	0.0555556	0.294118	0	0.205882	0.0571429	0.2	0.12766	0.116279	0.4375	0.2	0.122449	0.0327869	0.0384615	0.257143	0
L-4-hydroxyglutamic semialdehyde	0.181818	0.272727	0.025	0.121951	0.325	0.27027	0.0731707	0.159091	0.28125	0.0487805	0.125	0.34375	0.0769231	0.413793	0.346154	0	0.333333	0.135135	0.152174	0.125	0.0930233	0.0571429	0.204545	0.244444	0.470588	0.454545	0.470588	0.225	0.214286	0.166667	0.194444	0.188679	0.166667	0.258065	0.205882	0.566667	0.0625	0.222222	0.428571	0.258065	0.12	0.214286	0.225	0.258065	0.115385	0.245283	0.266667	0.205128	0.0606061
aldehydo-D-xylose	0.030303	0.193548	0.0285714	0.025	0.170732	0.166667	0.114286	0.15	0.5	0	0.148148	0.52	0	0.333333	0.25	0	0.30303	0	0.170732	0.291667	0.05	0.0666667	0.263158	0.159091	0.363636	0.228571	0.40625	0.047619	0.210526	0.0545455	0.225806	0.115385	0.047619	0.214286	0.241379	0.3125	0.0740741	0.258065	0.4	0.0625	0.0625	0.0697674	0.157895	0.0625	0.0392157	0.150943	0.155556	0.0769231	0.0714286
4-(trimethylammonio)butanoate	0.05	0.216216	0.189189	0.0652174	0.0980392	0.136364	0.0681818	0.173913	0.1	0.0454545	0.0540541	0.314286	0.134615	0.222222	0.123077	0.0285714	0.159091	0.0465116	0.333333	0.114286	0.470588	0.142857	0.12	0.156863	0.261905	0.275	0.358974	0.0833333	0.173913	0.0645161	0.0454545	0.0645161	0.238095	0.235294	0.157895	0.315789	0.0882353	0.342857	0.131579	0.166667	0.0172414	0.08	0.181818	0.166667	0.173077	0.301887	0.25	0.388889	0.0857143
(4-hydroxyphenyl)acetaldehyde	0	0.0344828	0.0357143	0	0.108108	0.129032	0.103448	0.0540541	0.16	0.0689655	0.714286	0.291667	0.047619	0.26087	0.137255	0	0.16129	0.111111	0.138889	0.411765	0.0294118	0.0869565	0.171429	0.0731707	0.225806	0.16129	0.225806	0.15625	0.181818	0.186047	0.107143	0.214286	0	0.173913	0.26087	0.25	0.1	0.230769	0.217391	0.173913	0.0731707	0.147059	0.121212	0.173913	0.121951	0.173913	0.363636	0.0294118	0.0952381
(S)-3-sulfonatolactate(2-)	0.0217391	0.0869565	0.25641	0.102041	0.150943	0.145833	0.238095	0.0350877	0.166667	0.02	0.1	0.307692	0.0666667	0.25641	0.147059	0.0512821	0.435897	0	0.173077	0.128205	0.0576923	0.097561	0.355556	0.0666667	0.288889	0.166667	0.208333	0.0363636	0.113208	0.0441176	0.243902	0.0923077	0.0363636	0.236842	0.195122	0.195652	0.105263	0.155556	0.263158	0.0444444	0.0322581	0.0535714	0.0754717	0.0444444	0.1	0.213115	0.140351	0.0377358	0.102564
D-xylulose	0.0285714	0.21875	0.027027	0.0238095	0.162791	0.157895	0.108108	0.2	0.52	0	0.137931	0.481481	0	0.310345	0.240741	0	0.285714	0	0.162791	0.269231	0.1	0.0625	0.25	0.152174	0.342857	0.216216	0.424242	0.0454545	0.230769	0.0526316	0.212121	0.111111	0.0454545	0.2	0.225806	0.294118	0.0689655	0.28125	0.37037	0.0588235	0.06	0.0666667	0.15	0.0588235	0.0377358	0.145455	0.148936	0.0731707	0.0666667
6-amino-2-oxohexanoic acid	0.142857	0.433333	0.0243902	0.0930233	0.227273	0.230769	0.0714286	0.333333	0.272727	0.047619	0.121212	0.517241	0.0555556	0.4	0.245614	0	0.25641	0.102564	0.255814	0.193548	0.230769	0.0555556	0.173913	0.325581	0.5	0.289474	0.821429	0.136364	0.333333	0.122807	0.157895	0.122807	0.111111	0.212121	0.2	0.6	0.0606061	0.363636	0.28125	0.212121	0.0555556	0.155556	0.388889	0.212121	0.0727273	0.196429	0.183673	0.230769	0.0588235
L-cysteate(1-)	0.111111	0.177778	0.238095	0.163265	0.207547	0.183673	0.195652	0.107143	0.130435	0.0588235	0.0444444	0.255814	0.135593	0.209302	0.227273	0.047619	0.340909	0.0816327	0.207547	0.0930233	0.115385	0.0909091	0.230769	0.155172	0.355556	0.255319	0.270833	0.153846	0.148148	0.121212	0.173913	0.138462	0.111111	0.219512	0.130435	0.288889	0.097561	0.122449	0.214286	0.162791	0.0806452	0.148148	0.153846	0.162791	0.15	0.222222	0.172414	0.137255	0.0952381
(R)-mevalonate	0.0243902	0.184211	0.047619	0.0425532	0.0980392	0.136364	0.0930233	0.173913	0.333333	0.0222222	0.114286	0.586207	0.0172414	0.333333	0.177419	0.0285714	0.243902	0	0.302326	0.21875	0.190476	0.111111	0.244444	0.18	0.325	0.275	0.472222	0.04	0.2	0.047619	0.179487	0.1	0.0612245	0.272727	0.294118	0.351351	0.0882353	0.424242	0.30303	0.105263	0.0350877	0.0588235	0.181818	0.105263	0.0701754	0.189655	0.132075	0.190476	0.0857143
L-xylulose	0.0285714	0.21875	0.027027	0.0238095	0.162791	0.157895	0.108108	0.2	0.52	0	0.137931	0.481481	0	0.310345	0.240741	0	0.285714	0	0.162791	0.269231	0.1	0.0625	0.25	0.152174	0.342857	0.216216	0.424242	0.0454545	0.230769	0.0526316	0.212121	0.111111	0.0454545	0.2	0.225806	0.294118	0.0689655	0.28125	0.37037	0.0588235	0.06	0.0666667	0.15	0.0588235	0.0377358	0.145455	0.148936	0.0731707	0.0666667
L-glutamine	0.205882	0.333333	0.0238095	0.142857	0.375	0.324324	0.0697674	0.261905	0.228571	0.0714286	0.0857143	0.40625	0.0943396	0.30303	0.358491	0	0.25	0.157895	0.195652	0.117647	0.139535	0.0540541	0.122449	0.288889	0.405405	0.388889	0.575758	0.307692	0.177778	0.203704	0.153846	0.226415	0.159091	0.205882	0.162162	0.633333	0.0588235	0.314286	0.3125	0.242424	0.115385	0.325	0.307692	0.242424	0.111111	0.259259	0.18	0.25641	0.0571429
2-aminomuconate 6-semialdehyde(1-)	0.2	0.137931	0.0322581	0.121212	0.257143	0.225806	0.09375	0.0769231	0.0666667	0.0625	0.08	0.259259	0.0930233	0.391304	0.196078	0	0.21875	0.178571	0.1	0.08	0.0555556	0.0769231	0.1	0.119048	0.366667	0.392857	0.28125	0.25	0.2	0.148936	0.133333	0.148936	0.142857	0.363636	0.103448	0.407407	0.0869565	0.166667	0.291667	0.2	0.0681818	0.235294	0.111111	0.2	0.113636	0.23913	0.2	0.1875	0.0833333
Phosphodimethylethanolamine	0.102041	0.212766	0.191489	0.173077	0.214286	0.192308	0.18	0.2	0.191489	0.0740741	0.0625	0.26087	0.126984	0.166667	0.197183	0.0434783	0.369565	0.0363636	0.36	0.133333	0.377778	0.155556	0.36	0.20339	0.354167	0.235294	0.326531	0.0666667	0.178571	0.0833333	0.26087	0.0833333	0.254902	0.148936	0.142857	0.265306	0.113636	0.255319	0.145833	0.125	0.0289855	0.118644	0.230769	0.125	0.196721	0.246154	0.220339	0.265306	0.111111
anthranilate	0.185185	0.129032	0.030303	0.114286	0.210526	0.212121	0.0882353	0.128205	0.0625	0.125	0.208333	0.2	0.195122	0.307692	0.26	0	0.138889	0.4	0.0952381	0.208333	0.0526316	0.0714286	0.121951	0.166667	0.264706	0.322581	0.264706	0.354839	0.189189	0.365854	0.0588235	0.272727	0.135135	0.230769	0.0625	0.333333	0.08	0.15625	0.178571	0.333333	0.139535	0.294118	0.2	0.333333	0.275	0.204082	0.351351	0.111111	0.0769231
3-Ureidoisobutyrate	0.30303	0.243243	0.0465116	0.219512	0.425	0.307692	0.0909091	0.170213	0.25	0.0930233	0.0810811	0.305556	0.153846	0.323529	0.298246	0.0277778	0.268293	0.15	0.163265	0.176471	0.159091	0.108108	0.1875	0.276596	0.421053	0.368421	0.421053	0.261905	0.222222	0.313726	0.175	0.34	0.292683	0.228571	0.125	0.378378	0.0857143	0.263158	0.294118	0.228571	0.132075	0.25	0.261905	0.228571	0.148148	0.25	0.196078	0.186047	0.0833333
3-sulfonatopyruvate(2-)	0.0227273	0.0666667	0.27027	0.106383	0.134615	0.12766	0.25	0.0178571	0.119048	0.0208333	0.0769231	0.25641	0.0689655	0.236842	0.134328	0.0540541	0.421053	0	0.18	0.105263	0.06	0.102564	0.340909	0.0508475	0.272727	0.148936	0.166667	0.0377358	0.117647	0.0454545	0.225	0.0952381	0.0377358	0.25	0.146341	0.152174	0.111111	0.136364	0.243243	0.0227273	0.0333333	0.0555556	0.0576923	0.0227273	0.0847458	0.220339	0.125	0.0192308	0.108108
Dihydroxyacetone phosphate (#1)	0.075	0.121951	0.097561	0.190476	0.23913	0.214286	0.263158	0.0784314	0.285714	0.0444444	0.111111	0.342857	0.0344828	0.25	0.213115	0.0571429	0.625	0	0.23913	0.212121	0.0851064	0.138889	0.540541	0.132075	0.384615	0.155556	0.255814	0.0392157	0.195652	0.0806452	0.424242	0.135593	0.0816327	0.194444	0.184211	0.214286	0.151515	0.170732	0.257143	0.0238095	0.0169492	0.1	0.152174	0.0238095	0.107143	0.206897	0.150943	0.0408163	0.147059
L-allysine	0.193548	0.37931	0.0263158	0.128205	0.307692	0.25	0.0769231	0.25641	0.258065	0.0512821	0.0967742	0.464286	0.08	0.344828	0.283019	0	0.277778	0.142857	0.214286	0.133333	0.153846	0.0606061	0.133333	0.285714	0.454545	0.4375	0.655172	0.205128	0.195122	0.150943	0.171429	0.150943	0.146341	0.233333	0.181818	0.730769	0.0666667	0.354839	0.357143	0.275862	0.102041	0.225	0.305556	0.275862	0.0980392	0.207547	0.195652	0.285714	0.0645161
1-methylnicotinamide	0.176471	0.102564	0.105263	0.146341	0.227273	0.263158	0.097561	0.209302	0.0243902	0.294118	0.121212	0.0731707	0.390244	0.166667	0.290909	0	0.0652174	0.482759	0.0588235	0.121212	0.170732	0.0857143	0.102041	0.266667	0.133333	0.195122	0.133333	0.666667	0.155556	0.422222	0.0232558	0.391304	0.315789	0.111111	0.05	0.170732	0.0294118	0.0714286	0.0512821	0.290323	0.266667	0.529412	0.190476	0.290323	0.512821	0.34	0.487179	0.142857	0.0285714
phenylacetate	0	0.0384615	0.04	0	0.0857143	0.103448	0.115385	0.0588235	0.130435	0.0769231	0.3125	0.4	0.0512821	0.3	0.1	0	0.178571	0.125	0.151515	0.4	0.0322581	0.1	0.117647	0.0789474	0.25	0.178571	0.25	0.172414	0.16129	0.116279	0.0769231	0.142857	0	0.333333	0.181818	0.28	0.117647	0.26087	0.25	0.2	0.0789474	0.16129	0.133333	0.2	0.131579	0.133333	0.2	0.0322581	0.111111
1-Alkyl-2-acetyl-sn-glycerol	0	0.114286	0.117647	0.0238095	0.162791	0.222222	0.171429	0.0666667	0.310345	0.0526316	0.137931	0.481481	0.0192308	0.357143	0.196429	0	0.323529	0	0.315789	0.269231	0.1	0.133333	0.315789	0.104167	0.46875	0.184211	0.305556	0.0454545	0.230769	0.0344828	0.290323	0.0714286	0.0222222	0.285714	0.225806	0.257143	0.107143	0.322581	0.275862	0.0588235	0	0.0666667	0.121951	0.0588235	0.1	0.188679	0.173913	0.1	0.103448
L-lysinium(1+)	0.193548	0.428571	0.0263158	0.128205	0.243902	0.216216	0.05	0.4	0.258065	0.0789474	0.0625	0.464286	0.102041	0.3	0.283019	0	0.15	0.142857	0.243902	0.172414	0.25	0.0606061	0.0851064	0.384615	0.411765	0.314286	0.714286	0.205128	0.25641	0.150943	0.0789474	0.150943	0.146341	0.193548	0.114286	0.551724	0.0666667	0.354839	0.1875	0.233333	0.102041	0.225	0.424242	0.233333	0.12	0.163636	0.170213	0.285714	0.0645161
3-decenoylcoa	0	0.133333	0.1	0	0.0465116	0.0833333	0.0285714	0.102564	0.222222	0.0294118	0.166667	0.346154	0.0212766	0.178571	0.0689655	0	0.0810811	0	0.363636	0.166667	0.21875	0.115385	0.125	0.116279	0.135135	0.142857	0.3125	0.025	0.162162	0.0185185	0.0606061	0.0185185	0.0512821	0.148148	0.375	0.3	0.0833333	0.565217	0.103448	0.148148	0	0.0238095	0.138889	0.148148	0.0638298	0.115385	0.139535	0.392857	0.08
2-oxoglutaramate	0.147059	0.272727	0.025	0.0952381	0.261905	0.305556	0.0731707	0.159091	0.138889	0.0487805	0.0909091	0.433333	0.0769231	0.366667	0.296296	0	0.230769	0.135135	0.204545	0.0909091	0.146341	0.0571429	0.152174	0.244444	0.351351	0.263158	0.470588	0.25641	0.214286	0.166667	0.131579	0.188679	0.113636	0.3	0.171429	0.566667	0.0625	0.257143	0.25	0.258065	0.0566038	0.243902	0.25641	0.258065	0.0943396	0.294118	0.1875	0.27027	0.0606061
Phosphoenolpyruvate	0.0810811	0.0238095	0.105263	0.205128	0.255814	0.230769	0.25	0.0196078	0.105263	0.047619	0.121212	0.222222	0.0363636	0.354839	0.145161	0.0625	0.75	0	0.148936	0.0882353	0.0212766	0.151515	0.542857	0.0555556	0.307692	0.195122	0.159091	0.0416667	0.106383	0.0847458	0.419355	0.122807	0.0869565	0.290323	0.166667	0.230769	0.166667	0.153846	0.322581	0	0.0178571	0.106383	0.0638298	0	0.134615	0.218182	0.16	0.0434783	0.16129
Spermidine	0.2	0.56	0.027027	0.131579	0.136364	0.1	0	0.548387	0.266667	0.111111	0	0.25	0.0816327	0.117647	0.218182	0	0.0227273	0.181818	0.162791	0.1	0.375	0	0.0204082	0.472222	0.236842	0.153846	0.566667	0.15	0.263158	0.132075	0.025641	0.111111	0.243243	0.0285714	0.0555556	0.333333	0	0.205882	0.0571429	0.241379	0.12766	0.142857	0.483871	0.241379	0.0784314	0.0327869	0.0384615	0.257143	0
L-cysteinylglycine	0.175	0.388889	0.0425532	0.125	0.326087	0.27907	0.0612245	0.340909	0.361111	0.0625	0.0731707	0.342105	0.122807	0.25641	0.392857	0	0.217391	0.136364	0.150943	0.157895	0.170213	0.0465116	0.109091	0.306122	0.45	0.4	0.567568	0.295455	0.255319	0.183333	0.133333	0.224138	0.163265	0.175	0.139535	0.447368	0.05	0.238095	0.333333	0.205128	0.163636	0.282609	0.295455	0.205128	0.118644	0.233333	0.160714	0.170213	0.0487805
O-Phospho-L-serine	0.2	0.243902	0.0869565	0.27907	0.377778	0.272727	0.232558	0.153846	0.25	0.0833333	0.0714286	0.3	0.101695	0.25	0.362069	0.05	0.583333	0.108696	0.24	0.153846	0.12	0.121951	0.409091	0.25	0.475	0.357143	0.372093	0.16	0.176471	0.16129	0.368421	0.180328	0.183673	0.2	0.136364	0.4	0.131579	0.177778	0.289474	0.2	0.0833333	0.22449	0.26087	0.2	0.155172	0.25	0.178571	0.166667	0.128205
4-Imidazolone-5-propanoate	0.106383	0.145833	0.0188679	0.0925926	0.2	0.176471	0.117647	0.230769	0.102041	0.244444	0.166667	0.302326	0.301887	0.2	0.45614	0	0.12963	0.195652	0.157895	0.113636	0.0909091	0.0416667	0.118644	0.352941	0.211538	0.173077	0.285714	0.409091	0.142857	0.381818	0.0769231	0.461538	0.0877193	0.181818	0.102041	0.333333	0.0444444	0.1875	0.152174	0.181818	0.254545	0.306122	0.215686	0.181818	0.245614	0.385965	0.346154	0.176471	0.0434783
3-phosphonatooxypyruvate(3-)	0.027027	0.0512821	0.111111	0.125	0.155556	0.15	0.30303	0.0204082	0.142857	0.0243902	0.09375	0.354839	0.0377358	0.290323	0.169492	0.0666667	0.566667	0	0.268293	0.166667	0.0697674	0.16129	0.444444	0.0576923	0.361111	0.146341	0.195122	0.0434783	0.162791	0.0508475	0.3125	0.107143	0.0434783	0.310345	0.176471	0.179487	0.178571	0.162162	0.258065	0.027027	0	0.0638298	0.0666667	0.027027	0.0961538	0.25	0.142857	0.0222222	0.172414
(R)-carnitine	0.047619	0.146341	0.179487	0.0625	0.137255	0.155556	0.113636	0.12	0.15	0.0434783	0.108108	0.333333	0.12963	0.314286	0.153846	0.027027	0.204545	0.0444444	0.208333	0.138889	0.3	0.135135	0.208333	0.109091	0.341463	0.325	0.309524	0.102041	0.191489	0.0625	0.116279	0.0793651	0.227273	0.257143	0.243243	0.268293	0.0833333	0.289474	0.184211	0.157895	0.0166667	0.0980392	0.125	0.157895	0.188679	0.392157	0.319149	0.268293	0.0810811
2-aminomuconate(2-)	0.192308	0.133333	0.03125	0.117647	0.25	0.21875	0.0909091	0.075	0.0645161	0.0606061	0.0769231	0.25	0.0909091	0.375	0.192308	0	0.25	0.172414	0.097561	0.0769231	0.0540541	0.0740741	0.125	0.116279	0.4	0.37931	0.272727	0.242424	0.194444	0.145833	0.166667	0.145833	0.138889	0.409091	0.1	0.392857	0.0833333	0.16129	0.333333	0.192308	0.0666667	0.228571	0.108108	0.192308	0.111111	0.234043	0.195122	0.181818	0.08
O-alkylglycerone phosphate(2-)	0.027027	0.0789474	0.111111	0.125	0.155556	0.15	0.30303	0.0416667	0.176471	0.0243902	0.09375	0.3125	0.0377358	0.25	0.169492	0.0666667	0.516129	0	0.268293	0.166667	0.0952381	0.16129	0.444444	0.0576923	0.324324	0.119048	0.166667	0.0434783	0.190476	0.0508475	0.3125	0.107143	0.0434783	0.266667	0.176471	0.15	0.178571	0.131579	0.21875	0.027027	0	0.0638298	0.0666667	0.027027	0.0961538	0.226415	0.142857	0.0222222	0.172414
nonanoate	0	0.1	0.0666667	0	0.0731707	0.117647	0.0606061	0.105263	0.103448	0.030303	0.08	0.416667	0.0217391	0.28	0.0701754	0	0.147059	0	0.419355	0.125	0.266667	0.12	0.1	0.0681818	0.205882	0.181818	0.366667	0.0526316	0.135135	0.0384615	0.0625	0.0588235	0.025641	0.304348	0.230769	0.310345	0.0869565	0.666667	0.192308	0.111111	0	0.05	0.0810811	0.111111	0.0652174	0.117647	0.116279	0.225806	0.0833333
dopaminium(1+)	0.105263	0.40625	0.0232558	0.0652174	0.191489	0.190476	0.0681818	0.384615	0.257143	0.0952381	0.344828	0.314286	0.134615	0.294118	0.280702	0	0.159091	0.153846	0.191489	0.3	0.190476	0.0526316	0.191489	0.311111	0.292683	0.214286	0.472222	0.155556	0.255814	0.245283	0.0952381	0.245283	0.0833333	0.105263	0.157895	0.351351	0.0571429	0.205128	0.162162	0.272727	0.134615	0.173913	0.405405	0.272727	0.196078	0.189655	0.363636	0.190476	0.0555556
N-methyltyraminium	0.135135	0.40625	0.1	0.0888889	0.142857	0.162791	0.0444444	0.35	0.222222	0.121951	0.344828	0.277778	0.134615	0.257143	0.216667	0	0.0851064	0.184211	0.244444	0.3	0.351351	0.111111	0.142857	0.340909	0.292683	0.214286	0.432432	0.181818	0.285714	0.222222	0.0697674	0.178571	0.181818	0.105263	0.189189	0.351351	0.0571429	0.205128	0.102564	0.4	0.113208	0.2	0.444444	0.4	0.196078	0.169492	0.304348	0.315789	0.0555556
4-oxo-2-nonenal	0	0.103448	0.0689655	0	0.075	0.121212	0.0625	0.0789474	0.0689655	0.03125	0.0833333	0.269231	0.0222222	0.192308	0.0526316	0	0.117647	0	0.387097	0.0833333	0.233333	0.08	0.102564	0.0697674	0.142857	0.117647	0.25	0.0540541	0.171429	0.0392157	0.1	0.0816327	0.0263158	0.208333	0.291667	0.275862	0.0434783	0.478261	0.153846	0.115385	0	0.0512821	0.0833333	0.115385	0.0434783	0.12	0.119048	0.275862	0.0416667
4-hydroxy-2-oxoglutarate(2-)	0	0.0666667	0.0333333	0	0.131579	0.15625	0.133333	0.025	0.192308	0	0.181818	0.5	0	0.47619	0.132075	0	0.357143	0	0.131579	0.181818	0.0277778	0.08	0.264706	0.0454545	0.333333	0.1875	0.290323	0.0540541	0.138889	0.0392157	0.269231	0.104167	0	0.45	0.291667	0.321429	0.0909091	0.259259	0.428571	0.0740741	0	0.0512821	0.0540541	0.0740741	0.0666667	0.217391	0.175	0.0571429	0.0869565
L-lyxonate	0.0294118	0.1875	0.0277778	0.0243902	0.166667	0.162162	0.111111	0.146341	0.48	0	0.142857	0.56	0	0.37037	0.245283	0	0.333333	0	0.166667	0.28	0.0487805	0.0645161	0.25641	0.155556	0.393939	0.257143	0.4375	0.0465116	0.205128	0.0535714	0.21875	0.113208	0.0465116	0.25	0.233333	0.34375	0.0714286	0.290323	0.44	0.0606061	0.0612245	0.0681818	0.153846	0.0606061	0.0384615	0.169811	0.152174	0.075	0.0689655
guanine	0.261905	0.0980392	0.0185185	0.176471	0.288462	0.196078	0.115385	0.226415	0.0576923	0.266667	0.162791	0.0363636	0.296296	0.1	0.448276	0.0217391	0.0877193	0.4	0.0307692	0.0869565	0.0338983	0.0408163	0.0983607	0.320755	0.142857	0.192308	0.122807	0.575	0.12069	0.638298	0.0555556	0.54	0.26	0.0392157	0.0185185	0.150943	0.0434783	0.0357143	0.08	0.177778	0.489362	0.444444	0.166667	0.177778	0.241379	0.290323	0.314815	0.0701754	0.0425532
2,5-dihydroxybenzoate	0.03125	0.0285714	0.0294118	0.025641	0.119048	0.138889	0.151515	0.0714286	0.129032	0.0571429	0.5	0.275862	0.0869565	0.4	0.185185	0	0.272727	0.0909091	0.0681818	0.25	0	0.0689655	0.305556	0.0638298	0.257143	0.2	0.189189	0.131579	0.097561	0.23913	0.233333	0.295455	0.0238095	0.32	0.129032	0.205882	0.0769231	0.1875	0.36	0.1	0.0869565	0.153846	0.102564	0.1	0.181818	0.25	0.378378	0	0.0740741
2-Hydroxyphenylacetate	0.030303	0.0882353	0.0285714	0.025	0.116279	0.135135	0.114286	0.0952381	0.241379	0.0555556	0.47619	0.407407	0.0851064	0.333333	0.203704	0	0.228571	0.0882353	0.116279	0.291667	0.0243902	0.0666667	0.230769	0.133333	0.285714	0.194444	0.323529	0.128205	0.15	0.234043	0.151515	0.26087	0.0232558	0.214286	0.241379	0.354839	0.0740741	0.258065	0.296296	0.172414	0.0851064	0.15	0.189189	0.172414	0.152174	0.22	0.368421	0.0769231	0.0714286
(S)-dihydroorotate	0.209302	0.122449	0.0188679	0.156863	0.32	0.22449	0.163265	0.28	0.102041	0.166667	0.139535	0.191489	0.189655	0.227273	0.45614	0.0222222	0.22	0.25	0.1	0.0888889	0.0526316	0.0638298	0.2	0.254545	0.26	0.244898	0.26	0.44186	0.142857	0.461538	0.166667	0.583333	0.215686	0.209302	0.08	0.276596	0.0681818	0.117647	0.232558	0.181818	0.254545	0.361702	0.169811	0.181818	0.20339	0.385965	0.296296	0.111111	0.0666667
Allantoin	0.25	0.12766	0.0196078	0.1875	0.391304	0.234043	0.170213	0.215686	0.0833333	0.227273	0.0930233	0.08	0.288462	0.155556	0.588235	0.0232558	0.18	0.261905	0.0491803	0.0444444	0.0357143	0.0434783	0.185185	0.288462	0.196078	0.255319	0.150943	0.463415	0.127273	0.541667	0.148936	0.574468	0.25	0.111111	0.0196078	0.183673	0.0465116	0.0576923	0.186047	0.136364	0.34	0.347826	0.132075	0.136364	0.189655	0.425926	0.259259	0.0740741	0.0454545
erythro-4-hydroxy-L-glutamate(1-)	0.15625	0.212121	0.0263158	0.1	0.275	0.285714	0.0769231	0.139535	0.21875	0.0512821	0.133333	0.366667	0.08	0.5	0.283019	0	0.314286	0.111111	0.159091	0.133333	0.097561	0.0606061	0.214286	0.2	0.454545	0.393939	0.411765	0.205128	0.195122	0.150943	0.205882	0.196078	0.146341	0.321429	0.21875	0.5	0.0666667	0.2	0.407407	0.233333	0.102041	0.195122	0.175	0.233333	0.142857	0.254902	0.27907	0.184211	0.0645161
L-Fuculose	0.030303	0.15625	0.0588235	0.025	0.170732	0.2	0.114286	0.121951	0.44	0.027027	0.148148	0.461538	0.02	0.384615	0.226415	0	0.30303	0	0.2	0.291667	0.0769231	0.103448	0.297297	0.133333	0.363636	0.264706	0.363636	0.047619	0.210526	0.0545455	0.225806	0.115385	0.0731707	0.259259	0.241379	0.272727	0.0740741	0.3	0.4	0.0625	0.0625	0.0697674	0.128205	0.0625	0.06	0.173077	0.181818	0.0769231	0.0714286
3,4-Dihydroxyphenylacetaldehyde	0.030303	0.0882353	0.0285714	0.025	0.170732	0.166667	0.114286	0.121951	0.2	0.0555556	0.47619	0.266667	0.0851064	0.333333	0.203704	0	0.264706	0.0882353	0.116279	0.291667	0.0243902	0.0666667	0.263158	0.0851064	0.25	0.194444	0.25	0.128205	0.15	0.234043	0.151515	0.26087	0.0232558	0.172414	0.2	0.235294	0.0740741	0.21875	0.296296	0.133333	0.108696	0.15	0.128205	0.133333	0.152174	0.22	0.405405	0.0243902	0.0714286
Xanthine	0.181818	0.0576923	0.0188679	0.156863	0.294118	0.2	0.163265	0.207547	0.0588235	0.272727	0.166667	0.0566038	0.277778	0.125	0.431034	0.0222222	0.12963	0.27907	0.047619	0.0888889	0.0169492	0.0416667	0.137931	0.277778	0.125	0.173077	0.105263	0.512195	0.0847458	0.55102	0.12	0.688889	0.192308	0.0833333	0.0188679	0.132075	0.0444444	0.0555556	0.12766	0.130435	0.5	0.391304	0.127273	0.130435	0.224138	0.338983	0.320755	0.0526316	0.0434783
Octanoyl-ACP	0	0.137931	0.185185	0.0277778	0.0731707	0.117647	0.0606061	0.105263	0.142857	0.0625	0.0384615	0.214286	0.0681818	0.103448	0.0517241	0	0.0833333	0	0.375	0.08	0.266667	0.0769231	0.0731707	0.0930233	0.138889	0.147059	0.242424	0.0526316	0.105263	0.0384615	0.0625	0.0384615	0.025641	0.111111	0.185185	0.1875	0.0416667	0.458333	0.148148	0.111111	0.0444444	0.0769231	0.111111	0.111111	0.0652174	0.0555556	0.0666667	0.225806	0.04
4-hydroxyphenylacetate	0	0.03125	0.0322581	0	0.1	0.117647	0.129032	0.05	0.142857	0.0625	0.588235	0.416667	0.0444444	0.391304	0.12963	0	0.21875	0.1	0.128205	0.35	0.027027	0.0769231	0.189189	0.0681818	0.28125	0.181818	0.242424	0.142857	0.166667	0.173913	0.133333	0.2	0	0.304348	0.230769	0.266667	0.0869565	0.25	0.291667	0.153846	0.0681818	0.135135	0.111111	0.153846	0.139535	0.212766	0.333333	0.027027	0.0833333
[truncated: 1,343 more columns]
