# Supplementary material for: MetMaxStruct: A Tversky-Similarity-Based Strategy for Analysing the (Sub)Structural Similarities of Drugs and Endogenous Metabolites
Source: Front Pharmacol. 2016 Aug 22;7:266. doi: 10.3389/fphar.2016.00266 (PMC4992690; doi:10.3389/fphar.2016.00266)
Supplement: Supplementary file 3 [file DataSheet1.ZIP › DrugsVsRecon2TverskyCumPlot/Recon2vsDrugsBalanced.xls]

## Sheet: default
GENERIC_NAME	H2O	Ammonium	Nitric oxide	methylammonium	dioxygen	Hydrogen peroxide	methanol	Hydrogen	superoxide	hypochlorous acid	formaldehyde	Methanethiol	carbon monoxide	hydrogen cyanide	Formate	thiocyanate	Cyanate	acetaldehyde	carbon dioxide	ethanol	Nitrite	Bicarbonate	etha[c]	Urea	hydrogensulfite	glycolaldehyde	cysteaminium	acetone	acetate	peroxynitrite	sulfate	glycolate	ammonioacetone	hydrogenphosphate	glyoxylate	methylglyoxal	hydroxidodioxidosulfidosulfate(1-)	(S)-propane-1,2-diol	selenate	beta-Aminopropion aldehyde	(R)-lactaldehyde	(R)-propane-1,2-diol	propionate	(S)-lactaldehyde	thiosulfate(2-)	acrylate	1-pyrrolinium	Selenophosphate	trimethylenediaminium
Guanidine	0.835165	0.865922	0.815217	0.855556	0.815217	0.795699	0.805405	0.855556	0.805405	0.776596	0.825137	0.825137	0.835165	0.855556	0.795699	0.825137	0.805405	0.825137	0.805405	0.767196	0.767196	0.776596	0.73057	0.908571	0.678392	0.748691	0.776596	0.795699	0.786096	0.73057	0.67	0.721649	0.767196	0.73057	0.767196	0.786096	0.64532	0.721649	0.739583	0.776596	0.776596	0.721649	0.757895	0.776596	0.661692	0.776596	0.748691	0.748691	0.776596
Cysteamine	0.805405	0.835165	0.767196	0.825137	0.786096	0.767196	0.776596	0.825137	0.776596	0.748691	0.795699	0.815217	0.805405	0.825137	0.767196	0.815217	0.776596	0.795699	0.776596	0.795699	0.721649	0.73057	0.897727	0.776596	0.653465	0.776596	0.976331	0.767196	0.757895	0.686869	0.64532	0.748691	0.815217	0.686869	0.739583	0.757895	0.621359	0.786096	0.695431	0.908571	0.748691	0.786096	0.748691	0.748691	0.637255	0.748691	0.815217	0.704082	0.908571
Dimethyl sulfoxide	0.835165	0.805405	0.815217	0.815217	0.855556	0.815217	0.845304	0.835165	0.845304	0.815217	0.825137	0.865922	0.835165	0.815217	0.795699	0.805405	0.786096	0.845304	0.805405	0.786096	0.767196	0.757895	0.661692	0.712821	0.805405	0.748691	0.704082	0.855556	0.805405	0.73057	0.795699	0.721649	0.73057	0.767196	0.767196	0.805405	0.767196	0.721649	0.776596	0.704082	0.795699	0.721649	0.776596	0.795699	0.786096	0.776596	0.64532	0.786096	0.67
Cisplatin	0.767196	0.795699	0.767196	0.767196	0.767196	0.767196	0.739583	0.786096	0.757895	0.805405	0.757895	0.757895	0.767196	0.786096	0.73057	0.757895	0.739583	0.757895	0.739583	0.704082	0.739583	0.712821	0.653465	0.815217	0.686869	0.686869	0.695431	0.73057	0.721649	0.704082	0.678392	0.661692	0.686869	0.757895	0.704082	0.721649	0.67	0.661692	0.748691	0.695431	0.712821	0.661692	0.695431	0.712821	0.67	0.712821	0.637255	0.757895	0.695431
Hydroxyurea	0.739583	0.73057	0.757895	0.721649	0.757895	0.795699	0.712821	0.721649	0.748691	0.739583	0.73057	0.695431	0.721649	0.721649	0.721649	0.695431	0.73057	0.73057	0.73057	0.678392	0.748691	0.721649	0.678392	0.865922	0.661692	0.712821	0.67	0.704082	0.712821	0.748691	0.621359	0.686869	0.695431	0.712821	0.712821	0.73057	0.629268	0.686869	0.686869	0.686869	0.739583	0.686869	0.686869	0.739583	0.613527	0.704082	0.598086	0.695431	0.653465
Acetohydroxamic Acid	0.795699	0.786096	0.815217	0.795699	0.815217	0.855556	0.786096	0.776596	0.805405	0.795699	0.786096	0.767196	0.776596	0.776596	0.776596	0.748691	0.786096	0.805405	0.786096	0.748691	0.805405	0.757895	0.695431	0.805405	0.695431	0.767196	0.704082	0.776596	0.786096	0.805405	0.653465	0.739583	0.748691	0.748691	0.767196	0.805405	0.661692	0.739583	0.721649	0.721649	0.815217	0.739583	0.757895	0.815217	0.64532	0.757895	0.64532	0.73057	0.686869
Arsenic trioxide	0.805405	0.776596	0.786096	0.748691	0.845304	0.805405	0.776596	0.805405	0.835165	0.786096	0.795699	0.776596	0.805405	0.786096	0.786096	0.757895	0.757895	0.795699	0.795699	0.739583	0.776596	0.786096	0.637255	0.704082	0.776596	0.739583	0.661692	0.767196	0.776596	0.757895	0.767196	0.73057	0.686869	0.835165	0.776596	0.776596	0.739583	0.695431	0.865922	0.678392	0.767196	0.695431	0.748691	0.767196	0.757895	0.767196	0.653465	0.876405	0.64532
Piperazine	0.721649	0.748691	0.686869	0.739583	0.704082	0.686869	0.695431	0.739583	0.695431	0.67	0.712821	0.712821	0.721649	0.739583	0.686869	0.712821	0.695431	0.712821	0.695431	0.695431	0.64532	0.653465	0.786096	0.695431	0.568075	0.678392	0.835165	0.686869	0.678392	0.613527	0.560748	0.653465	0.712821	0.613527	0.661692	0.678392	0.539171	0.686869	0.621359	0.776596	0.67	0.686869	0.653465	0.67	0.553488	0.67	0.825137	0.629268	0.815217
Dimercaprol	0.855556	0.805405	0.776596	0.776596	0.815217	0.815217	0.845304	0.835165	0.805405	0.795699	0.825137	0.825137	0.835165	0.815217	0.815217	0.805405	0.805405	0.825137	0.805405	0.887006	0.73057	0.795699	0.845304	0.73057	0.695431	0.865922	0.835165	0.795699	0.805405	0.695431	0.67	0.835165	0.767196	0.73057	0.786096	0.786096	0.678392	0.876405	0.721649	0.776596	0.815217	0.876405	0.795699	0.815217	0.678392	0.795699	0.712821	0.73057	0.815217
Fomepizole	0.795699	0.825137	0.795699	0.815217	0.795699	0.776596	0.786096	0.815217	0.786096	0.776596	0.786096	0.805405	0.795699	0.815217	0.757895	0.786096	0.767196	0.805405	0.767196	0.748691	0.748691	0.721649	0.661692	0.73057	0.661692	0.712821	0.704082	0.776596	0.767196	0.712821	0.637255	0.686869	0.73057	0.712821	0.73057	0.767196	0.629268	0.686869	0.704082	0.704082	0.757895	0.686869	0.739583	0.757895	0.629268	0.739583	0.748691	0.712821	0.721649
Phenol	0.908571	0.855556	0.825137	0.825137	0.865922	0.845304	0.897727	0.887006	0.855556	0.845304	0.876405	0.855556	0.887006	0.865922	0.865922	0.835165	0.855556	0.876405	0.855556	0.855556	0.776596	0.845304	0.739583	0.757895	0.721649	0.835165	0.73057	0.865922	0.855556	0.739583	0.695431	0.805405	0.776596	0.776596	0.835165	0.855556	0.686869	0.805405	0.767196	0.748691	0.887006	0.805405	0.825137	0.887006	0.686869	0.845304	0.704082	0.776596	0.712821
Gamma Hydroxybutyric Acid	0.835165	0.805405	0.757895	0.776596	0.815217	0.795699	0.825137	0.815217	0.825137	0.776596	0.825137	0.786096	0.835165	0.795699	0.876405	0.786096	0.805405	0.825137	0.845304	0.865922	0.748691	0.876405	0.845304	0.712821	0.712821	0.908571	0.795699	0.795699	0.865922	0.73057	0.686869	0.94186	0.805405	0.767196	0.865922	0.805405	0.678392	0.855556	0.757895	0.835165	0.835165	0.855556	0.876405	0.835165	0.678392	0.855556	0.748691	0.767196	0.795699
Methimazole	0.678392	0.704082	0.64532	0.73057	0.661692	0.629268	0.686869	0.695431	0.653465	0.629268	0.67	0.721649	0.678392	0.695431	0.64532	0.704082	0.653465	0.686869	0.653465	0.637255	0.605769	0.629268	0.575472	0.686869	0.590476	0.605769	0.629268	0.661692	0.653465	0.575472	0.582938	0.582938	0.637255	0.605769	0.621359	0.653465	0.575472	0.582938	0.613527	0.613527	0.64532	0.582938	0.629268	0.64532	0.590476	0.629268	0.653465	0.621359	0.613527
Ammonium lactate	0.855556	0.865922	0.795699	0.855556	0.835165	0.835165	0.865922	0.835165	0.845304	0.795699	0.845304	0.825137	0.855556	0.835165	0.897727	0.825137	0.845304	0.865922	0.865922	0.825137	0.786096	0.897727	0.767196	0.786096	0.73057	0.845304	0.757895	0.855556	0.908571	0.786096	0.704082	0.876405	0.825137	0.786096	0.908571	0.887006	0.695431	0.835165	0.776596	0.757895	0.91954	0.835165	0.876405	0.91954	0.695431	0.876405	0.695431	0.786096	0.739583
Cycloserine	0.582938	0.590476	0.613527	0.582938	0.613527	0.613527	0.575472	0.582938	0.605769	0.582938	0.590476	0.560748	0.582938	0.582938	0.598086	0.560748	0.605769	0.590476	0.590476	0.575472	0.605769	0.568075	0.605769	0.637255	0.504505	0.605769	0.582938	0.568075	0.590476	0.605769	0.484444	0.582938	0.575472	0.546296	0.590476	0.590476	0.477876	0.598086	0.539171	0.613527	0.598086	0.598086	0.568075	0.598086	0.477876	0.582938	0.605769	0.546296	0.613527
Halothane	0.897727	0.887006	0.835165	0.855556	0.876405	0.835165	0.865922	0.91954	0.865922	0.876405	0.887006	0.887006	0.897727	0.897727	0.855556	0.865922	0.845304	0.887006	0.865922	0.825137	0.786096	0.835165	0.712821	0.786096	0.73057	0.805405	0.757895	0.855556	0.845304	0.748691	0.739583	0.776596	0.767196	0.805405	0.825137	0.845304	0.712821	0.757895	0.815217	0.757895	0.835165	0.757895	0.815217	0.835165	0.73057	0.835165	0.712821	0.825137	0.739583
Foscarnet	0.786096	0.739583	0.748691	0.712821	0.805405	0.825137	0.776596	0.767196	0.795699	0.786096	0.776596	0.739583	0.767196	0.748691	0.805405	0.721649	0.739583	0.776596	0.815217	0.739583	0.739583	0.825137	0.67	0.721649	0.776596	0.776596	0.661692	0.748691	0.795699	0.739583	0.786096	0.786096	0.67	0.897727	0.835165	0.795699	0.776596	0.748691	0.865922	0.661692	0.805405	0.748691	0.767196	0.805405	0.757895	0.786096	0.590476	0.855556	0.629268
Dalfampridine	0.805405	0.835165	0.767196	0.825137	0.786096	0.748691	0.776596	0.825137	0.776596	0.748691	0.795699	0.795699	0.805405	0.825137	0.767196	0.795699	0.776596	0.795699	0.776596	0.739583	0.721649	0.73057	0.686869	0.795699	0.637255	0.721649	0.73057	0.767196	0.757895	0.686869	0.629268	0.695431	0.739583	0.686869	0.739583	0.757895	0.605769	0.678392	0.695431	0.748691	0.748691	0.678392	0.73057	0.748691	0.621359	0.748691	0.739583	0.704082	0.748691
Amyl Nitrite	0.721649	0.712821	0.795699	0.704082	0.757895	0.721649	0.73057	0.721649	0.748691	0.704082	0.712821	0.712821	0.721649	0.721649	0.721649	0.695431	0.712821	0.73057	0.712821	0.767196	0.825137	0.686869	0.712821	0.629268	0.629268	0.748691	0.686869	0.704082	0.73057	0.805405	0.621359	0.721649	0.712821	0.678392	0.695431	0.712821	0.598086	0.739583	0.686869	0.721649	0.721649	0.739583	0.757895	0.721649	0.613527	0.704082	0.661692	0.695431	0.67
Benzyl alcohol	0.908571	0.855556	0.825137	0.825137	0.865922	0.845304	0.897727	0.887006	0.855556	0.845304	0.876405	0.855556	0.887006	0.865922	0.865922	0.835165	0.855556	0.876405	0.855556	0.94186	0.776596	0.845304	0.815217	0.757895	0.721649	0.91954	0.786096	0.845304	0.855556	0.739583	0.695431	0.887006	0.815217	0.776596	0.835165	0.835165	0.686869	0.865922	0.767196	0.805405	0.865922	0.865922	0.845304	0.865922	0.686869	0.845304	0.739583	0.776596	0.767196
Mechlorethamine	0.757895	0.767196	0.721649	0.795699	0.739583	0.704082	0.767196	0.776596	0.73057	0.739583	0.748691	0.786096	0.757895	0.776596	0.721649	0.748691	0.73057	0.767196	0.73057	0.748691	0.678392	0.686869	0.748691	0.678392	0.613527	0.712821	0.795699	0.739583	0.73057	0.64532	0.605769	0.686869	0.767196	0.661692	0.695431	0.73057	0.582938	0.704082	0.67	0.776596	0.721649	0.704082	0.721649	0.721649	0.598086	0.704082	0.73057	0.678392	0.776596
Methoxyflurane	0.876405	0.845304	0.815217	0.855556	0.855556	0.815217	0.908571	0.876405	0.845304	0.855556	0.865922	0.887006	0.876405	0.855556	0.855556	0.825137	0.845304	0.887006	0.845304	0.845304	0.767196	0.835165	0.712821	0.767196	0.712821	0.805405	0.721649	0.855556	0.865922	0.748691	0.721649	0.776596	0.767196	0.786096	0.825137	0.845304	0.695431	0.776596	0.795699	0.739583	0.855556	0.776596	0.835165	0.855556	0.712821	0.835165	0.678392	0.805405	0.704082
Fosfomycin	0.739583	0.695431	0.704082	0.686869	0.757895	0.776596	0.748691	0.721649	0.748691	0.739583	0.712821	0.712821	0.721649	0.704082	0.721649	0.678392	0.695431	0.73057	0.712821	0.712821	0.695431	0.739583	0.613527	0.661692	0.73057	0.712821	0.605769	0.721649	0.73057	0.695431	0.721649	0.704082	0.64532	0.845304	0.73057	0.748691	0.712821	0.721649	0.795699	0.605769	0.776596	0.721649	0.704082	0.776596	0.695431	0.704082	0.582938	0.805405	0.590476
Betazole	0.678392	0.704082	0.678392	0.695431	0.678392	0.678392	0.653465	0.695431	0.67	0.661692	0.67	0.67	0.678392	0.695431	0.64532	0.67	0.653465	0.67	0.653465	0.67	0.637255	0.613527	0.721649	0.686869	0.560748	0.653465	0.767196	0.64532	0.637255	0.605769	0.539171	0.629268	0.686869	0.605769	0.621359	0.637255	0.53211	0.64532	0.598086	0.767196	0.629268	0.64532	0.629268	0.629268	0.53211	0.629268	0.795699	0.605769	0.825137
Dihydroxyaluminium	0.767196	0.757895	0.748691	0.748691	0.786096	0.786096	0.757895	0.748691	0.776596	0.748691	0.757895	0.721649	0.748691	0.748691	0.786096	0.721649	0.739583	0.757895	0.776596	0.776596	0.721649	0.786096	0.795699	0.739583	0.67	0.815217	0.748691	0.73057	0.776596	0.721649	0.661692	0.825137	0.815217	0.739583	0.776596	0.739583	0.637255	0.767196	0.73057	0.805405	0.767196	0.767196	0.786096	0.767196	0.637255	0.767196	0.67	0.721649	0.73057
Penicillamine	0.786096	0.776596	0.73057	0.786096	0.767196	0.767196	0.795699	0.767196	0.757895	0.73057	0.776596	0.776596	0.767196	0.767196	0.805405	0.757895	0.757895	0.795699	0.795699	0.757895	0.704082	0.786096	0.739583	0.776596	0.653465	0.757895	0.73057	0.805405	0.815217	0.67	0.64532	0.748691	0.757895	0.704082	0.776596	0.776596	0.653465	0.748691	0.695431	0.73057	0.805405	0.748691	0.786096	0.805405	0.653465	0.786096	0.637255	0.704082	0.695431
Aminocaproic Acid	0.767196	0.757895	0.712821	0.748691	0.748691	0.748691	0.757895	0.748691	0.739583	0.712821	0.757895	0.721649	0.748691	0.748691	0.786096	0.721649	0.739583	0.757895	0.776596	0.776596	0.686869	0.767196	0.855556	0.739583	0.621359	0.815217	0.825137	0.73057	0.776596	0.653465	0.598086	0.805405	0.795699	0.67	0.757895	0.739583	0.590476	0.786096	0.661692	0.887006	0.767196	0.786096	0.786096	0.767196	0.590476	0.767196	0.795699	0.67	0.825137
Pyrazinamide	0.757895	0.767196	0.721649	0.757895	0.739583	0.704082	0.73057	0.757895	0.73057	0.704082	0.767196	0.73057	0.757895	0.757895	0.739583	0.73057	0.767196	0.767196	0.748691	0.695431	0.678392	0.704082	0.661692	0.805405	0.598086	0.695431	0.67	0.739583	0.73057	0.661692	0.590476	0.67	0.73057	0.64532	0.712821	0.73057	0.568075	0.637255	0.653465	0.739583	0.721649	0.637255	0.704082	0.721649	0.582938	0.721649	0.678392	0.661692	0.686869
Sevelamer	0.739583	0.748691	0.704082	0.739583	0.721649	0.686869	0.73057	0.739583	0.712821	0.721649	0.748691	0.712821	0.739583	0.739583	0.721649	0.712821	0.73057	0.73057	0.712821	0.767196	0.661692	0.686869	0.767196	0.695431	0.582938	0.767196	0.739583	0.721649	0.712821	0.629268	0.575472	0.739583	0.786096	0.629268	0.695431	0.712821	0.553488	0.739583	0.637255	0.776596	0.721649	0.739583	0.721649	0.721649	0.568075	0.739583	0.712821	0.64532	0.721649
Flucytosine	0.637255	0.64532	0.605769	0.637255	0.621359	0.605769	0.613527	0.637255	0.613527	0.605769	0.64532	0.613527	0.637255	0.637255	0.621359	0.613527	0.64532	0.64532	0.629268	0.582938	0.568075	0.605769	0.553488	0.767196	0.511312	0.582938	0.575472	0.621359	0.613527	0.553488	0.504505	0.560748	0.598086	0.553488	0.598086	0.613527	0.484444	0.546296	0.560748	0.621359	0.605769	0.546296	0.590476	0.605769	0.497758	0.605769	0.568075	0.568075	0.590476
Bentoquatam	0.835165	0.786096	0.795699	0.757895	0.855556	0.876405	0.805405	0.815217	0.845304	0.835165	0.805405	0.786096	0.815217	0.795699	0.795699	0.767196	0.767196	0.805405	0.825137	0.767196	0.786096	0.795699	0.678392	0.73057	0.767196	0.767196	0.686869	0.776596	0.786096	0.786096	0.757895	0.757895	0.695431	0.845304	0.805405	0.805405	0.748691	0.739583	0.835165	0.686869	0.795699	0.739583	0.757895	0.795699	0.73057	0.776596	0.629268	0.805405	0.67
Fluorouracil	0.637255	0.64532	0.605769	0.621359	0.637255	0.621359	0.613527	0.637255	0.629268	0.605769	0.64532	0.613527	0.637255	0.637255	0.637255	0.613527	0.64532	0.64532	0.661692	0.582938	0.582938	0.621359	0.539171	0.73057	0.525114	0.598086	0.560748	0.621359	0.629268	0.568075	0.53211	0.575472	0.582938	0.568075	0.629268	0.64532	0.511312	0.560748	0.590476	0.590476	0.621359	0.560748	0.605769	0.621359	0.525114	0.621359	0.553488	0.582938	0.590476
Metformin	0.739583	0.767196	0.721649	0.795699	0.721649	0.704082	0.748691	0.757895	0.712821	0.686869	0.73057	0.767196	0.739583	0.757895	0.704082	0.73057	0.712821	0.748691	0.712821	0.695431	0.678392	0.686869	0.64532	0.805405	0.613527	0.661692	0.686869	0.757895	0.712821	0.64532	0.605769	0.637255	0.695431	0.661692	0.678392	0.712821	0.582938	0.653465	0.67	0.686869	0.704082	0.653465	0.686869	0.704082	0.598086	0.686869	0.661692	0.678392	0.721649
Calcium Acetate	0.855556	0.845304	0.795699	0.835165	0.855556	0.815217	0.865922	0.855556	0.865922	0.795699	0.865922	0.845304	0.876405	0.835165	0.91954	0.825137	0.845304	0.887006	0.908571	0.825137	0.786096	0.897727	0.712821	0.748691	0.73057	0.825137	0.721649	0.876405	0.930636	0.767196	0.757895	0.855556	0.786096	0.805405	0.930636	0.887006	0.712821	0.776596	0.835165	0.739583	0.876405	0.776596	0.897727	0.876405	0.73057	0.897727	0.678392	0.805405	0.704082
Ethchlorvynol	0.855556	0.805405	0.776596	0.795699	0.815217	0.795699	0.865922	0.835165	0.805405	0.835165	0.825137	0.825137	0.835165	0.815217	0.815217	0.786096	0.805405	0.845304	0.805405	0.865922	0.73057	0.795699	0.748691	0.712821	0.678392	0.825137	0.721649	0.835165	0.825137	0.695431	0.67	0.795699	0.786096	0.748691	0.786096	0.825137	0.661692	0.835165	0.739583	0.757895	0.855556	0.835165	0.855556	0.855556	0.661692	0.815217	0.661692	0.748691	0.704082
Vigabatrin	0.795699	0.786096	0.739583	0.776596	0.776596	0.776596	0.786096	0.776596	0.767196	0.739583	0.805405	0.748691	0.776596	0.776596	0.815217	0.748691	0.767196	0.786096	0.805405	0.767196	0.712821	0.795699	0.825137	0.786096	0.64532	0.805405	0.795699	0.757895	0.805405	0.678392	0.621359	0.795699	0.767196	0.695431	0.786096	0.767196	0.613527	0.776596	0.686869	0.855556	0.795699	0.776596	0.815217	0.795699	0.613527	0.835165	0.73057	0.695431	0.795699
Desflurane	0.908571	0.876405	0.845304	0.845304	0.887006	0.845304	0.897727	0.908571	0.876405	0.865922	0.897727	0.876405	0.908571	0.887006	0.887006	0.855556	0.876405	0.897727	0.876405	0.855556	0.795699	0.865922	0.739583	0.795699	0.739583	0.835165	0.748691	0.865922	0.876405	0.776596	0.748691	0.805405	0.776596	0.815217	0.855556	0.855556	0.721649	0.786096	0.825137	0.767196	0.865922	0.786096	0.845304	0.865922	0.739583	0.865922	0.704082	0.835165	0.73057
Valproic Acid	0.825137	0.776596	0.748691	0.767196	0.805405	0.786096	0.835165	0.805405	0.795699	0.767196	0.815217	0.795699	0.805405	0.786096	0.845304	0.757895	0.776596	0.835165	0.835165	0.835165	0.721649	0.825137	0.721649	0.704082	0.67	0.815217	0.712821	0.825137	0.855556	0.686869	0.64532	0.805405	0.757895	0.721649	0.815217	0.815217	0.637255	0.786096	0.712821	0.748691	0.845304	0.786096	0.865922	0.845304	0.637255	0.825137	0.704082	0.721649	0.712821
Succimer	0.865922	0.815217	0.786096	0.786096	0.845304	0.845304	0.855556	0.845304	0.835165	0.805405	0.855556	0.835165	0.845304	0.825137	0.887006	0.815217	0.815217	0.855556	0.897727	0.815217	0.757895	0.887006	0.739583	0.757895	0.739583	0.835165	0.748691	0.825137	0.876405	0.739583	0.748691	0.845304	0.739583	0.795699	0.897727	0.855556	0.739583	0.805405	0.805405	0.73057	0.865922	0.805405	0.845304	0.865922	0.739583	0.865922	0.653465	0.776596	0.712821
Dextroamphetamine	0.835165	0.865922	0.795699	0.876405	0.815217	0.776596	0.825137	0.855556	0.805405	0.776596	0.825137	0.845304	0.835165	0.855556	0.795699	0.825137	0.805405	0.845304	0.805405	0.805405	0.748691	0.757895	0.767196	0.805405	0.661692	0.767196	0.815217	0.815217	0.805405	0.712821	0.653465	0.739583	0.825137	0.712821	0.767196	0.805405	0.629268	0.776596	0.721649	0.835165	0.795699	0.776596	0.795699	0.795699	0.64532	0.776596	0.767196	0.73057	0.795699
Mercaptopurine	0.678392	0.704082	0.64532	0.678392	0.661692	0.64532	0.653465	0.695431	0.653465	0.629268	0.67	0.686869	0.678392	0.695431	0.64532	0.704082	0.653465	0.67	0.653465	0.621359	0.605769	0.613527	0.590476	0.67	0.560748	0.605769	0.64532	0.64532	0.637255	0.575472	0.553488	0.582938	0.605769	0.575472	0.621359	0.637255	0.546296	0.598086	0.582938	0.598086	0.629268	0.598086	0.613527	0.629268	0.560748	0.629268	0.637255	0.590476	0.64532
Isoniazid	0.739583	0.748691	0.739583	0.739583	0.739583	0.757895	0.712821	0.739583	0.73057	0.721649	0.748691	0.712821	0.739583	0.739583	0.721649	0.712821	0.748691	0.748691	0.73057	0.678392	0.695431	0.686869	0.661692	0.805405	0.613527	0.678392	0.67	0.721649	0.712821	0.678392	0.590476	0.653465	0.712821	0.661692	0.695431	0.712821	0.582938	0.637255	0.653465	0.704082	0.704082	0.637255	0.686869	0.704082	0.582938	0.704082	0.661692	0.661692	0.67
Phenelzine	0.739583	0.767196	0.739583	0.757895	0.739583	0.757895	0.712821	0.757895	0.73057	0.721649	0.73057	0.73057	0.739583	0.757895	0.704082	0.73057	0.712821	0.73057	0.712821	0.73057	0.695431	0.67	0.786096	0.73057	0.613527	0.712821	0.835165	0.704082	0.695431	0.661692	0.590476	0.686869	0.748691	0.661692	0.678392	0.695431	0.582938	0.704082	0.653465	0.835165	0.686869	0.704082	0.686869	0.686869	0.582938	0.686869	0.786096	0.661692	0.855556
Amphetamine	0.835165	0.865922	0.795699	0.876405	0.815217	0.776596	0.825137	0.855556	0.805405	0.776596	0.825137	0.845304	0.835165	0.855556	0.795699	0.825137	0.805405	0.845304	0.805405	0.805405	0.748691	0.757895	0.767196	0.805405	0.661692	0.767196	0.815217	0.815217	0.805405	0.712821	0.653465	0.739583	0.825137	0.712821	0.767196	0.805405	0.629268	0.776596	0.721649	0.835165	0.795699	0.776596	0.795699	0.795699	0.64532	0.776596	0.767196	0.73057	0.795699
Pralidoxime	0.695431	0.686869	0.73057	0.712821	0.695431	0.695431	0.704082	0.678392	0.704082	0.695431	0.67	0.686869	0.695431	0.678392	0.661692	0.67	0.67	0.686869	0.653465	0.653465	0.721649	0.64532	0.590476	0.637255	0.621359	0.621359	0.598086	0.661692	0.67	0.686869	0.582938	0.613527	0.637255	0.67	0.637255	0.653465	0.590476	0.598086	0.64532	0.613527	0.661692	0.598086	0.64532	0.661692	0.575472	0.64532	0.637255	0.653465	0.598086
Trimethadione	0.613527	0.605769	0.582938	0.629268	0.613527	0.582938	0.637255	0.613527	0.605769	0.568075	0.621359	0.621359	0.613527	0.613527	0.64532	0.590476	0.637255	0.637255	0.653465	0.590476	0.560748	0.64532	0.53211	0.621359	0.53211	0.605769	0.525114	0.661692	0.653465	0.575472	0.553488	0.613527	0.605769	0.590476	0.67	0.67	0.53211	0.582938	0.613527	0.553488	0.661692	0.582938	0.629268	0.661692	0.546296	0.629268	0.560748	0.605769	0.511312
Deferiprone	0.704082	0.678392	0.653465	0.704082	0.686869	0.67	0.73057	0.686869	0.678392	0.653465	0.695431	0.695431	0.686869	0.686869	0.704082	0.661692	0.678392	0.712821	0.695431	0.678392	0.629268	0.686869	0.613527	0.64532	0.582938	0.695431	0.590476	0.721649	0.712821	0.613527	0.560748	0.67	0.678392	0.629268	0.695431	0.73057	0.553488	0.67	0.621359	0.637255	0.757895	0.67	0.686869	0.757895	0.553488	0.686869	0.598086	0.629268	0.575472
Isometheptene	0.757895	0.786096	0.721649	0.815217	0.739583	0.704082	0.767196	0.776596	0.73057	0.704082	0.748691	0.786096	0.757895	0.776596	0.721649	0.748691	0.73057	0.767196	0.73057	0.73057	0.678392	0.686869	0.73057	0.712821	0.598086	0.695431	0.776596	0.776596	0.73057	0.64532	0.590476	0.67	0.748691	0.64532	0.695431	0.73057	0.568075	0.704082	0.653465	0.776596	0.721649	0.704082	0.721649	0.721649	0.582938	0.721649	0.73057	0.661692	0.776596
Enflurane	0.897727	0.865922	0.835165	0.835165	0.876405	0.835165	0.887006	0.897727	0.865922	0.876405	0.887006	0.865922	0.897727	0.876405	0.876405	0.845304	0.865922	0.887006	0.865922	0.845304	0.786096	0.855556	0.73057	0.786096	0.73057	0.825137	0.739583	0.855556	0.865922	0.767196	0.739583	0.795699	0.767196	0.805405	0.845304	0.845304	0.712821	0.776596	0.815217	0.757895	0.855556	0.776596	0.835165	0.855556	0.73057	0.855556	0.695431	0.825137	0.721649
Ethosuximide	0.67	0.678392	0.637255	0.686869	0.67	0.637255	0.661692	0.67	0.661692	0.621359	0.678392	0.661692	0.67	0.67	0.67	0.64532	0.678392	0.695431	0.695431	0.661692	0.613527	0.637255	0.629268	0.678392	0.539171	0.661692	0.637255	0.686869	0.678392	0.598086	0.560748	0.637255	0.695431	0.598086	0.661692	0.695431	0.539171	0.653465	0.621359	0.686869	0.67	0.653465	0.704082	0.67	0.553488	0.653465	0.695431	0.613527	0.637255
Methyl aminolevulinate	0.712821	0.721649	0.678392	0.748691	0.712821	0.678392	0.739583	0.712821	0.704082	0.661692	0.721649	0.721649	0.712821	0.712821	0.748691	0.686869	0.704082	0.739583	0.757895	0.739583	0.653465	0.73057	0.757895	0.686869	0.590476	0.757895	0.73057	0.73057	0.757895	0.653465	0.598086	0.767196	0.815217	0.637255	0.757895	0.757895	0.575472	0.73057	0.661692	0.805405	0.748691	0.73057	0.767196	0.748691	0.590476	0.73057	0.721649	0.653465	0.73057
Acetylcysteine	0.73057	0.721649	0.678392	0.73057	0.712821	0.712821	0.739583	0.712821	0.704082	0.678392	0.721649	0.721649	0.712821	0.712821	0.748691	0.704082	0.739583	0.739583	0.757895	0.757895	0.653465	0.748691	0.776596	0.739583	0.621359	0.757895	0.767196	0.712821	0.757895	0.653465	0.613527	0.767196	0.757895	0.653465	0.757895	0.739583	0.605769	0.767196	0.661692	0.748691	0.748691	0.767196	0.748691	0.748691	0.605769	0.73057	0.67	0.653465	0.748691
Salicyclic acid	0.815217	0.767196	0.739583	0.739583	0.795699	0.795699	0.805405	0.795699	0.786096	0.757895	0.805405	0.767196	0.795699	0.776596	0.835165	0.748691	0.767196	0.805405	0.825137	0.767196	0.712821	0.835165	0.678392	0.712821	0.678392	0.786096	0.67	0.795699	0.825137	0.695431	0.653465	0.795699	0.712821	0.73057	0.825137	0.805405	0.64532	0.757895	0.721649	0.686869	0.835165	0.757895	0.795699	0.835165	0.64532	0.815217	0.629268	0.73057	0.67
Isoflurane	0.897727	0.865922	0.835165	0.835165	0.876405	0.835165	0.887006	0.897727	0.865922	0.876405	0.887006	0.865922	0.897727	0.876405	0.876405	0.845304	0.865922	0.887006	0.865922	0.845304	0.786096	0.855556	0.73057	0.786096	0.73057	0.825137	0.739583	0.855556	0.865922	0.767196	0.739583	0.795699	0.767196	0.805405	0.845304	0.845304	0.712821	0.776596	0.815217	0.757895	0.855556	0.776596	0.835165	0.855556	0.73057	0.855556	0.695431	0.825137	0.721649
Salicylamide	0.748691	0.739583	0.695431	0.73057	0.73057	0.73057	0.739583	0.73057	0.721649	0.695431	0.739583	0.704082	0.73057	0.73057	0.748691	0.704082	0.757895	0.739583	0.739583	0.704082	0.67	0.73057	0.67	0.776596	0.605769	0.721649	0.661692	0.73057	0.739583	0.653465	0.582938	0.695431	0.704082	0.653465	0.721649	0.739583	0.575472	0.695431	0.64532	0.712821	0.767196	0.695431	0.712821	0.767196	0.575472	0.73057	0.621359	0.653465	0.661692
Tranylcypromine	0.815217	0.845304	0.776596	0.835165	0.795699	0.757895	0.786096	0.835165	0.786096	0.757895	0.805405	0.805405	0.815217	0.835165	0.776596	0.805405	0.786096	0.805405	0.786096	0.748691	0.73057	0.739583	0.73057	0.786096	0.64532	0.73057	0.776596	0.776596	0.767196	0.695431	0.637255	0.704082	0.748691	0.695431	0.748691	0.767196	0.613527	0.704082	0.704082	0.795699	0.757895	0.704082	0.739583	0.757895	0.629268	0.757895	0.767196	0.712821	0.776596
Betahistine	0.712821	0.739583	0.678392	0.767196	0.695431	0.661692	0.721649	0.73057	0.686869	0.661692	0.704082	0.739583	0.712821	0.73057	0.678392	0.704082	0.686869	0.721649	0.686869	0.721649	0.637255	0.64532	0.739583	0.686869	0.560748	0.686869	0.786096	0.695431	0.686869	0.605769	0.553488	0.661692	0.757895	0.605769	0.653465	0.686869	0.53211	0.695431	0.613527	0.786096	0.678392	0.695431	0.678392	0.678392	0.546296	0.661692	0.776596	0.621359	0.805405
Allopurinol	0.637255	0.64532	0.637255	0.621359	0.637255	0.653465	0.613527	0.637255	0.629268	0.621359	0.64532	0.613527	0.637255	0.637255	0.621359	0.613527	0.64532	0.64532	0.629268	0.582938	0.598086	0.590476	0.539171	0.678392	0.525114	0.582938	0.560748	0.621359	0.613527	0.582938	0.504505	0.560748	0.582938	0.568075	0.598086	0.613527	0.497758	0.546296	0.560748	0.590476	0.605769	0.546296	0.590476	0.605769	0.497758	0.605769	0.582938	0.568075	0.590476
Methamphetamine	0.815217	0.845304	0.776596	0.876405	0.795699	0.757895	0.825137	0.835165	0.786096	0.757895	0.805405	0.845304	0.815217	0.835165	0.776596	0.805405	0.786096	0.825137	0.786096	0.786096	0.73057	0.739583	0.748691	0.767196	0.64532	0.748691	0.795699	0.815217	0.786096	0.695431	0.637255	0.721649	0.805405	0.695431	0.748691	0.786096	0.613527	0.757895	0.704082	0.795699	0.776596	0.757895	0.776596	0.776596	0.629268	0.757895	0.748691	0.712821	0.776596
Chlorzoxazone	0.67	0.678392	0.637255	0.653465	0.67	0.637255	0.64532	0.67	0.661692	0.653465	0.678392	0.64532	0.67	0.67	0.686869	0.64532	0.678392	0.678392	0.695431	0.613527	0.613527	0.67	0.568075	0.678392	0.553488	0.629268	0.575472	0.67	0.678392	0.598086	0.546296	0.621359	0.64532	0.598086	0.661692	0.678392	0.525114	0.590476	0.605769	0.605769	0.67	0.590476	0.653465	0.67	0.539171	0.67	0.613527	0.613527	0.560748
Acamprosate	0.568075	0.560748	0.553488	0.568075	0.582938	0.598086	0.560748	0.553488	0.575472	0.568075	0.560748	0.560748	0.553488	0.553488	0.553488	0.546296	0.560748	0.575472	0.575472	0.575472	0.546296	0.568075	0.637255	0.590476	0.704082	0.590476	0.64532	0.553488	0.560748	0.546296	0.712821	0.582938	0.605769	0.637255	0.560748	0.575472	0.704082	0.582938	0.629268	0.64532	0.568075	0.582938	0.568075	0.568075	0.686869	0.539171	0.575472	0.605769	0.629268
Ethionamide	0.757895	0.786096	0.721649	0.795699	0.739583	0.704082	0.748691	0.776596	0.73057	0.704082	0.748691	0.786096	0.757895	0.776596	0.721649	0.786096	0.73057	0.767196	0.73057	0.748691	0.678392	0.686869	0.678392	0.748691	0.629268	0.695431	0.739583	0.739583	0.73057	0.64532	0.621359	0.67	0.73057	0.64532	0.695431	0.73057	0.613527	0.67	0.653465	0.739583	0.721649	0.67	0.739583	0.721649	0.629268	0.704082	0.712821	0.661692	0.721649
Isoflurophate	0.767196	0.739583	0.748691	0.73057	0.805405	0.767196	0.776596	0.767196	0.795699	0.786096	0.757895	0.757895	0.767196	0.748691	0.767196	0.721649	0.739583	0.776596	0.757895	0.739583	0.739583	0.767196	0.621359	0.67	0.739583	0.721649	0.629268	0.805405	0.776596	0.739583	0.748691	0.712821	0.686869	0.835165	0.757895	0.776596	0.721649	0.712821	0.825137	0.64532	0.786096	0.712821	0.748691	0.786096	0.739583	0.748691	0.590476	0.855556	0.613527
Perflutren	0.91954	0.908571	0.855556	0.876405	0.897727	0.855556	0.887006	0.94186	0.887006	0.876405	0.908571	0.908571	0.91954	0.91954	0.876405	0.887006	0.865922	0.908571	0.887006	0.845304	0.805405	0.855556	0.73057	0.805405	0.748691	0.825137	0.776596	0.876405	0.865922	0.767196	0.757895	0.795699	0.786096	0.825137	0.845304	0.865922	0.73057	0.776596	0.835165	0.776596	0.855556	0.776596	0.835165	0.855556	0.748691	0.855556	0.73057	0.845304	0.757895
Propylthiouracil	0.590476	0.598086	0.560748	0.590476	0.575472	0.560748	0.582938	0.590476	0.568075	0.546296	0.598086	0.598086	0.590476	0.590476	0.575472	0.598086	0.598086	0.613527	0.582938	0.582938	0.525114	0.560748	0.568075	0.661692	0.497758	0.553488	0.605769	0.590476	0.582938	0.511312	0.491071	0.53211	0.582938	0.511312	0.553488	0.582938	0.484444	0.560748	0.518182	0.621359	0.575472	0.560748	0.590476	0.575472	0.497758	0.560748	0.598086	0.525114	0.637255
Aminosalicylic Acid	0.739583	0.73057	0.686869	0.721649	0.721649	0.721649	0.73057	0.721649	0.712821	0.686869	0.73057	0.695431	0.721649	0.721649	0.757895	0.695431	0.712821	0.73057	0.748691	0.695431	0.661692	0.757895	0.661692	0.73057	0.613527	0.712821	0.653465	0.721649	0.748691	0.64532	0.590476	0.721649	0.695431	0.661692	0.748691	0.73057	0.582938	0.686869	0.653465	0.704082	0.757895	0.686869	0.721649	0.757895	0.582938	0.739583	0.613527	0.661692	0.653465
Acetaminophen	0.776596	0.767196	0.721649	0.776596	0.757895	0.757895	0.786096	0.757895	0.748691	0.721649	0.767196	0.748691	0.757895	0.757895	0.776596	0.73057	0.786096	0.786096	0.767196	0.748691	0.695431	0.757895	0.695431	0.786096	0.629268	0.748691	0.686869	0.776596	0.786096	0.678392	0.605769	0.721649	0.748691	0.678392	0.748691	0.786096	0.598086	0.739583	0.67	0.704082	0.815217	0.739583	0.757895	0.815217	0.598086	0.757895	0.64532	0.678392	0.67
Phentermine	0.795699	0.825137	0.757895	0.835165	0.776596	0.739583	0.786096	0.815217	0.767196	0.739583	0.786096	0.805405	0.795699	0.815217	0.757895	0.786096	0.767196	0.805405	0.767196	0.767196	0.712821	0.721649	0.73057	0.767196	0.629268	0.73057	0.776596	0.815217	0.767196	0.678392	0.637255	0.704082	0.786096	0.695431	0.73057	0.767196	0.613527	0.739583	0.704082	0.795699	0.757895	0.739583	0.757895	0.757895	0.629268	0.739583	0.73057	0.712821	0.757895
Pregabalin	0.767196	0.757895	0.712821	0.767196	0.748691	0.748691	0.776596	0.748691	0.739583	0.712821	0.757895	0.739583	0.748691	0.748691	0.786096	0.721649	0.739583	0.776596	0.776596	0.795699	0.686869	0.767196	0.795699	0.739583	0.621359	0.815217	0.767196	0.786096	0.795699	0.653465	0.598086	0.805405	0.835165	0.67	0.757895	0.757895	0.590476	0.825137	0.661692	0.825137	0.786096	0.825137	0.805405	0.786096	0.590476	0.767196	0.721649	0.67	0.767196
Amantadine	0.795699	0.825137	0.757895	0.815217	0.776596	0.739583	0.767196	0.815217	0.767196	0.739583	0.786096	0.786096	0.795699	0.815217	0.757895	0.786096	0.767196	0.786096	0.767196	0.73057	0.712821	0.721649	0.712821	0.767196	0.629268	0.712821	0.757895	0.757895	0.748691	0.678392	0.637255	0.686869	0.73057	0.695431	0.73057	0.748691	0.613527	0.686869	0.704082	0.776596	0.739583	0.686869	0.721649	0.739583	0.629268	0.739583	0.748691	0.712821	0.739583
Thioguanine	0.621359	0.64532	0.590476	0.637255	0.605769	0.590476	0.598086	0.637255	0.598086	0.575472	0.613527	0.629268	0.621359	0.637255	0.590476	0.64532	0.598086	0.613527	0.598086	0.568075	0.553488	0.575472	0.553488	0.678392	0.525114	0.553488	0.605769	0.590476	0.582938	0.525114	0.518182	0.53211	0.568075	0.539171	0.568075	0.582938	0.511312	0.546296	0.546296	0.575472	0.575472	0.546296	0.560748	0.575472	0.525114	0.575472	0.598086	0.553488	0.605769
Sulfanilamide	0.637255	0.64532	0.653465	0.637255	0.67	0.67	0.613527	0.637255	0.661692	0.637255	0.629268	0.629268	0.637255	0.637255	0.621359	0.629268	0.629268	0.629268	0.64532	0.582938	0.64532	0.605769	0.553488	0.678392	0.712821	0.582938	0.590476	0.605769	0.613527	0.629268	0.721649	0.560748	0.582938	0.661692	0.613527	0.629268	0.73057	0.560748	0.67	0.590476	0.605769	0.560748	0.590476	0.605769	0.73057	0.605769	0.539171	0.661692	0.575472
Paramethadione	0.582938	0.575472	0.553488	0.598086	0.582938	0.553488	0.605769	0.582938	0.575472	0.539171	0.590476	0.590476	0.582938	0.582938	0.613527	0.560748	0.605769	0.605769	0.621359	0.590476	0.53211	0.613527	0.53211	0.590476	0.504505	0.605769	0.511312	0.613527	0.621359	0.546296	0.525114	0.613527	0.621359	0.560748	0.637255	0.637255	0.504505	0.598086	0.582938	0.553488	0.629268	0.598086	0.64532	0.629268	0.518182	0.598086	0.53211	0.575472	0.497758
Bethanechol	0.64532	0.67	0.613527	0.695431	0.64532	0.613527	0.67	0.64532	0.653465	0.598086	0.653465	0.653465	0.661692	0.64532	0.695431	0.637255	0.686869	0.67	0.67	0.653465	0.605769	0.678392	0.653465	0.704082	0.560748	0.67	0.629268	0.695431	0.704082	0.605769	0.568075	0.678392	0.757895	0.621359	0.67	0.67	0.546296	0.661692	0.629268	0.678392	0.678392	0.661692	0.712821	0.678392	0.560748	0.678392	0.590476	0.637255	0.629268
L-Histidine	0.704082	0.695431	0.653465	0.686869	0.686869	0.686869	0.695431	0.686869	0.678392	0.653465	0.695431	0.661692	0.686869	0.686869	0.721649	0.661692	0.678392	0.695431	0.712821	0.678392	0.629268	0.704082	0.712821	0.73057	0.568075	0.695431	0.686869	0.67	0.712821	0.598086	0.546296	0.686869	0.678392	0.613527	0.695431	0.678392	0.539171	0.686869	0.605769	0.704082	0.704082	0.686869	0.704082	0.704082	0.539171	0.704082	0.695431	0.613527	0.721649
Tranexamic Acid	0.776596	0.767196	0.721649	0.757895	0.757895	0.757895	0.767196	0.757895	0.748691	0.721649	0.767196	0.73057	0.757895	0.757895	0.795699	0.73057	0.748691	0.767196	0.786096	0.786096	0.695431	0.776596	0.805405	0.748691	0.629268	0.805405	0.795699	0.739583	0.786096	0.661692	0.605769	0.795699	0.786096	0.678392	0.767196	0.748691	0.598086	0.757895	0.67	0.835165	0.776596	0.757895	0.776596	0.776596	0.598086	0.776596	0.786096	0.678392	0.795699
Thiotepa	0.661692	0.67	0.661692	0.661692	0.661692	0.629268	0.637255	0.678392	0.653465	0.629268	0.653465	0.67	0.661692	0.678392	0.629268	0.686869	0.637255	0.653465	0.637255	0.621359	0.637255	0.613527	0.621359	0.653465	0.621359	0.605769	0.678392	0.629268	0.621359	0.605769	0.629268	0.582938	0.621359	0.653465	0.605769	0.621359	0.621359	0.568075	0.64532	0.64532	0.613527	0.568075	0.598086	0.613527	0.637255	0.613527	0.653465	0.67	0.661692
Propylhexedrine	0.767196	0.795699	0.73057	0.825137	0.748691	0.712821	0.776596	0.786096	0.739583	0.712821	0.757895	0.795699	0.767196	0.786096	0.73057	0.757895	0.739583	0.776596	0.739583	0.739583	0.686869	0.695431	0.739583	0.721649	0.605769	0.704082	0.786096	0.767196	0.739583	0.653465	0.598086	0.678392	0.757895	0.653465	0.704082	0.739583	0.575472	0.712821	0.661692	0.786096	0.73057	0.712821	0.73057	0.73057	0.590476	0.712821	0.776596	0.67	0.767196
Carbachol	0.575472	0.598086	0.546296	0.621359	0.575472	0.546296	0.598086	0.575472	0.582938	0.560748	0.582938	0.582938	0.590476	0.575472	0.621359	0.568075	0.613527	0.598086	0.598086	0.598086	0.539171	0.605769	0.661692	0.629268	0.497758	0.613527	0.621359	0.605769	0.629268	0.539171	0.504505	0.621359	0.661692	0.553488	0.598086	0.582938	0.484444	0.590476	0.560748	0.653465	0.590476	0.590476	0.637255	0.590476	0.497758	0.605769	0.582938	0.568075	0.637255
Salicylate-sodium	0.805405	0.776596	0.73057	0.748691	0.786096	0.767196	0.795699	0.786096	0.795699	0.748691	0.795699	0.757895	0.805405	0.767196	0.845304	0.757895	0.776596	0.795699	0.815217	0.757895	0.721649	0.845304	0.67	0.686869	0.686869	0.776596	0.661692	0.786096	0.835165	0.704082	0.661692	0.805405	0.721649	0.739583	0.835165	0.795699	0.653465	0.73057	0.73057	0.678392	0.825137	0.73057	0.805405	0.825137	0.653465	0.825137	0.637255	0.739583	0.64532
Clodronate	0.786096	0.739583	0.748691	0.712821	0.805405	0.825137	0.757895	0.767196	0.795699	0.825137	0.757895	0.739583	0.767196	0.748691	0.748691	0.721649	0.721649	0.757895	0.776596	0.721649	0.739583	0.767196	0.637255	0.704082	0.776596	0.721649	0.64532	0.73057	0.739583	0.721649	0.786096	0.712821	0.653465	0.897727	0.757895	0.757895	0.776596	0.695431	0.865922	0.64532	0.748691	0.695431	0.712821	0.748691	0.757895	0.73057	0.590476	0.855556	0.64532
Methacholine	0.712821	0.721649	0.678392	0.748691	0.712821	0.678392	0.739583	0.712821	0.721649	0.661692	0.721649	0.721649	0.73057	0.712821	0.767196	0.704082	0.721649	0.739583	0.739583	0.721649	0.67	0.73057	0.704082	0.653465	0.605769	0.739583	0.678392	0.767196	0.776596	0.653465	0.613527	0.748691	0.815217	0.67	0.739583	0.739583	0.590476	0.73057	0.678392	0.712821	0.748691	0.73057	0.786096	0.748691	0.605769	0.748691	0.621359	0.686869	0.661692
Mesalazine	0.748691	0.739583	0.695431	0.73057	0.73057	0.73057	0.739583	0.73057	0.721649	0.695431	0.739583	0.704082	0.73057	0.73057	0.767196	0.704082	0.721649	0.739583	0.757895	0.704082	0.67	0.767196	0.67	0.739583	0.621359	0.721649	0.661692	0.73057	0.757895	0.653465	0.598086	0.73057	0.704082	0.67	0.757895	0.739583	0.590476	0.695431	0.661692	0.695431	0.767196	0.695431	0.73057	0.767196	0.590476	0.748691	0.621359	0.67	0.661692
Chlormerodrin	0.653465	0.661692	0.637255	0.686869	0.67	0.653465	0.678392	0.653465	0.661692	0.67	0.661692	0.661692	0.653465	0.653465	0.67	0.629268	0.678392	0.678392	0.661692	0.678392	0.613527	0.653465	0.695431	0.786096	0.553488	0.695431	0.67	0.67	0.678392	0.613527	0.546296	0.67	0.748691	0.598086	0.64532	0.678392	0.525114	0.686869	0.605769	0.704082	0.686869	0.686869	0.686869	0.686869	0.539171	0.653465	0.598086	0.613527	0.686869
Phenylpropanolamine	0.845304	0.835165	0.786096	0.845304	0.805405	0.805405	0.855556	0.825137	0.795699	0.786096	0.815217	0.815217	0.825137	0.825137	0.805405	0.795699	0.815217	0.835165	0.795699	0.815217	0.739583	0.786096	0.795699	0.815217	0.67	0.776596	0.767196	0.825137	0.815217	0.704082	0.64532	0.748691	0.815217	0.721649	0.776596	0.815217	0.637255	0.805405	0.712821	0.767196	0.845304	0.805405	0.786096	0.845304	0.637255	0.786096	0.704082	0.721649	0.73057
Etidronic acid	0.776596	0.73057	0.739583	0.721649	0.795699	0.815217	0.786096	0.757895	0.786096	0.776596	0.748691	0.748691	0.757895	0.739583	0.757895	0.712821	0.73057	0.767196	0.767196	0.748691	0.73057	0.776596	0.661692	0.695431	0.767196	0.748691	0.653465	0.739583	0.767196	0.73057	0.776596	0.739583	0.661692	0.887006	0.786096	0.786096	0.767196	0.757895	0.855556	0.637255	0.795699	0.757895	0.739583	0.795699	0.748691	0.739583	0.582938	0.845304	0.637255
Menthol	0.767196	0.721649	0.695431	0.712821	0.73057	0.712821	0.776596	0.748691	0.721649	0.712821	0.739583	0.739583	0.748691	0.73057	0.73057	0.704082	0.721649	0.757895	0.721649	0.739583	0.653465	0.712821	0.686869	0.637255	0.605769	0.721649	0.661692	0.786096	0.739583	0.621359	0.582938	0.695431	0.704082	0.653465	0.704082	0.739583	0.575472	0.748691	0.64532	0.695431	0.767196	0.748691	0.73057	0.767196	0.575472	0.712821	0.686869	0.653465	0.661692
Pargyline	0.795699	0.805405	0.757895	0.835165	0.776596	0.739583	0.805405	0.815217	0.767196	0.739583	0.786096	0.825137	0.795699	0.815217	0.757895	0.786096	0.767196	0.805405	0.767196	0.786096	0.712821	0.721649	0.73057	0.712821	0.64532	0.748691	0.776596	0.776596	0.767196	0.678392	0.637255	0.721649	0.805405	0.695431	0.73057	0.767196	0.613527	0.739583	0.704082	0.757895	0.757895	0.739583	0.757895	0.757895	0.629268	0.739583	0.712821	0.712821	0.757895
Sevoflurane	0.855556	0.825137	0.795699	0.795699	0.835165	0.795699	0.845304	0.855556	0.825137	0.815217	0.845304	0.825137	0.855556	0.835165	0.835165	0.805405	0.825137	0.845304	0.825137	0.865922	0.748691	0.815217	0.748691	0.748691	0.695431	0.845304	0.739583	0.835165	0.825137	0.73057	0.704082	0.815217	0.786096	0.767196	0.805405	0.825137	0.678392	0.815217	0.776596	0.757895	0.835165	0.815217	0.815217	0.835165	0.695431	0.815217	0.678392	0.786096	0.721649
Ethinamate	0.704082	0.712821	0.67	0.704082	0.704082	0.67	0.695431	0.704082	0.695431	0.653465	0.712821	0.678392	0.704082	0.704082	0.739583	0.678392	0.73057	0.712821	0.73057	0.661692	0.64532	0.721649	0.661692	0.748691	0.582938	0.695431	0.653465	0.704082	0.73057	0.64532	0.590476	0.686869	0.695431	0.64532	0.712821	0.712821	0.568075	0.653465	0.653465	0.721649	0.721649	0.653465	0.721649	0.721649	0.582938	0.721649	0.661692	0.661692	0.637255
Bismuth Subsalicylate	0.695431	0.653465	0.661692	0.629268	0.712821	0.712821	0.686869	0.678392	0.704082	0.695431	0.686869	0.653465	0.678392	0.661692	0.712821	0.637255	0.653465	0.686869	0.704082	0.653465	0.653465	0.73057	0.560748	0.605769	0.686869	0.67	0.553488	0.678392	0.704082	0.637255	0.661692	0.678392	0.605769	0.757895	0.704082	0.686869	0.653465	0.629268	0.748691	0.582938	0.712821	0.629268	0.678392	0.712821	0.637255	0.695431	0.546296	0.739583	0.539171
Mannitol	0.795699	0.748691	0.721649	0.721649	0.776596	0.776596	0.786096	0.776596	0.767196	0.739583	0.767196	0.748691	0.776596	0.757895	0.776596	0.73057	0.748691	0.767196	0.767196	0.825137	0.695431	0.776596	0.805405	0.678392	0.661692	0.865922	0.757895	0.757895	0.767196	0.695431	0.653465	0.855556	0.748691	0.73057	0.786096	0.786096	0.629268	0.897727	0.721649	0.739583	0.815217	0.897727	0.776596	0.815217	0.629268	0.757895	0.678392	0.712821	0.757895
Pseudoephedrine	0.835165	0.825137	0.776596	0.855556	0.795699	0.795699	0.865922	0.815217	0.786096	0.776596	0.805405	0.825137	0.815217	0.815217	0.795699	0.786096	0.805405	0.825137	0.786096	0.805405	0.73057	0.776596	0.786096	0.786096	0.661692	0.767196	0.757895	0.835165	0.805405	0.695431	0.637255	0.739583	0.805405	0.712821	0.767196	0.805405	0.629268	0.795699	0.704082	0.739583	0.835165	0.795699	0.776596	0.835165	0.629268	0.776596	0.695431	0.712821	0.721649
Edrophonium	0.686869	0.678392	0.637255	0.704082	0.653465	0.637255	0.712821	0.67	0.661692	0.637255	0.661692	0.678392	0.686869	0.67	0.67	0.661692	0.678392	0.678392	0.64532	0.712821	0.613527	0.653465	0.64532	0.613527	0.568075	0.661692	0.637255	0.704082	0.678392	0.582938	0.560748	0.653465	0.712821	0.629268	0.64532	0.661692	0.553488	0.67	0.621359	0.653465	0.686869	0.67	0.686869	0.686869	0.553488	0.653465	0.598086	0.629268	0.621359
Lindane	0.897727	0.887006	0.835165	0.855556	0.876405	0.835165	0.865922	0.91954	0.865922	0.876405	0.887006	0.887006	0.897727	0.897727	0.855556	0.865922	0.845304	0.887006	0.865922	0.825137	0.786096	0.815217	0.712821	0.767196	0.712821	0.805405	0.757895	0.855556	0.845304	0.748691	0.704082	0.776596	0.767196	0.767196	0.825137	0.845304	0.678392	0.757895	0.776596	0.757895	0.835165	0.757895	0.815217	0.835165	0.695431	0.835165	0.73057	0.786096	0.739583
Ephedrine	0.835165	0.825137	0.776596	0.855556	0.795699	0.795699	0.865922	0.815217	0.786096	0.776596	0.805405	0.825137	0.815217	0.815217	0.795699	0.786096	0.805405	0.825137	0.786096	0.805405	0.73057	0.776596	0.786096	0.786096	0.661692	0.767196	0.757895	0.835165	0.805405	0.695431	0.637255	0.739583	0.805405	0.712821	0.767196	0.805405	0.629268	0.795699	0.704082	0.739583	0.835165	0.795699	0.776596	0.835165	0.629268	0.776596	0.695431	0.712821	0.721649
Norepinephrine	0.73057	0.721649	0.678392	0.712821	0.712821	0.712821	0.721649	0.712821	0.704082	0.678392	0.704082	0.686869	0.712821	0.712821	0.712821	0.686869	0.704082	0.704082	0.704082	0.739583	0.653465	0.712821	0.795699	0.686869	0.605769	0.776596	0.748691	0.695431	0.704082	0.653465	0.582938	0.767196	0.776596	0.653465	0.721649	0.721649	0.575472	0.805405	0.64532	0.767196	0.748691	0.805405	0.712821	0.748691	0.575472	0.695431	0.67	0.653465	0.712821
Metaraminol	0.805405	0.795699	0.748691	0.805405	0.786096	0.786096	0.815217	0.786096	0.776596	0.748691	0.776596	0.776596	0.786096	0.786096	0.786096	0.757895	0.776596	0.795699	0.776596	0.776596	0.721649	0.767196	0.757895	0.776596	0.653465	0.757895	0.73057	0.786096	0.795699	0.686869	0.629268	0.73057	0.776596	0.704082	0.757895	0.795699	0.621359	0.786096	0.695431	0.73057	0.825137	0.786096	0.767196	0.825137	0.621359	0.767196	0.67	0.704082	0.695431
Metronidazole	0.511312	0.504505	0.553488	0.511312	0.525114	0.511312	0.518182	0.497758	0.53211	0.497758	0.491071	0.491071	0.511312	0.497758	0.511312	0.491071	0.504505	0.504505	0.491071	0.546296	0.590476	0.511312	0.605769	0.477876	0.477876	0.546296	0.553488	0.484444	0.518182	0.575472	0.458515	0.553488	0.546296	0.518182	0.504505	0.491071	0.452174	0.539171	0.511312	0.568075	0.511312	0.539171	0.525114	0.511312	0.452174	0.497758	0.575472	0.518182	0.568075
Carmustine	0.590476	0.598086	0.653465	0.590476	0.621359	0.590476	0.568075	0.590476	0.613527	0.605769	0.598086	0.568075	0.590476	0.590476	0.590476	0.568075	0.598086	0.598086	0.613527	0.582938	0.661692	0.575472	0.64532	0.661692	0.539171	0.598086	0.653465	0.575472	0.582938	0.64532	0.546296	0.575472	0.629268	0.582938	0.582938	0.598086	0.525114	0.560748	0.605769	0.686869	0.575472	0.560748	0.575472	0.575472	0.539171	0.575472	0.629268	0.598086	0.67
Iobenguane	0.73057	0.757895	0.712821	0.748691	0.712821	0.695431	0.704082	0.748691	0.704082	0.695431	0.721649	0.721649	0.73057	0.748691	0.695431	0.721649	0.704082	0.721649	0.704082	0.704082	0.67	0.678392	0.686869	0.795699	0.590476	0.686869	0.73057	0.695431	0.686869	0.637255	0.582938	0.661692	0.721649	0.637255	0.67	0.686869	0.560748	0.661692	0.64532	0.73057	0.678392	0.661692	0.678392	0.678392	0.575472	0.678392	0.721649	0.653465	0.748691
Benzocaine	0.776596	0.786096	0.739583	0.795699	0.776596	0.739583	0.786096	0.776596	0.767196	0.721649	0.786096	0.767196	0.776596	0.776596	0.815217	0.748691	0.767196	0.805405	0.805405	0.825137	0.712821	0.776596	0.73057	0.767196	0.629268	0.805405	0.721649	0.776596	0.825137	0.695431	0.621359	0.795699	0.786096	0.678392	0.786096	0.786096	0.598086	0.757895	0.686869	0.776596	0.795699	0.757895	0.835165	0.795699	0.613527	0.795699	0.678392	0.695431	0.704082
Carbimazole	0.582938	0.575472	0.553488	0.598086	0.582938	0.553488	0.605769	0.582938	0.575472	0.539171	0.590476	0.605769	0.582938	0.582938	0.613527	0.590476	0.605769	0.605769	0.605769	0.621359	0.53211	0.598086	0.53211	0.621359	0.518182	0.605769	0.539171	0.598086	0.621359	0.53211	0.511312	0.598086	0.575472	0.53211	0.590476	0.590476	0.504505	0.568075	0.539171	0.568075	0.598086	0.568075	0.629268	0.598086	0.518182	0.598086	0.546296	0.546296	0.525114
Levetiracetam	0.605769	0.613527	0.575472	0.621359	0.605769	0.575472	0.598086	0.605769	0.598086	0.560748	0.613527	0.598086	0.605769	0.605769	0.605769	0.582938	0.613527	0.629268	0.629268	0.613527	0.553488	0.575472	0.629268	0.64532	0.497758	0.613527	0.621359	0.605769	0.613527	0.539171	0.504505	0.590476	0.661692	0.539171	0.598086	0.629268	0.484444	0.575472	0.560748	0.686869	0.605769	0.575472	0.637255	0.605769	0.497758	0.590476	0.695431	0.553488	0.637255
Hydralazine	0.67	0.695431	0.67	0.686869	0.67	0.686869	0.64532	0.686869	0.661692	0.653465	0.661692	0.661692	0.67	0.686869	0.637255	0.661692	0.64532	0.661692	0.64532	0.613527	0.64532	0.605769	0.582938	0.695431	0.568075	0.598086	0.621359	0.637255	0.629268	0.613527	0.546296	0.575472	0.613527	0.613527	0.613527	0.629268	0.539171	0.575472	0.605769	0.621359	0.621359	0.575472	0.605769	0.621359	0.539171	0.621359	0.613527	0.613527	0.637255
Gabapentin	0.739583	0.73057	0.686869	0.721649	0.721649	0.721649	0.73057	0.721649	0.712821	0.686869	0.73057	0.695431	0.721649	0.721649	0.757895	0.695431	0.712821	0.73057	0.748691	0.748691	0.661692	0.739583	0.805405	0.712821	0.598086	0.786096	0.776596	0.704082	0.748691	0.629268	0.590476	0.776596	0.767196	0.661692	0.73057	0.712821	0.582938	0.757895	0.653465	0.835165	0.739583	0.757895	0.757895	0.739583	0.582938	0.739583	0.767196	0.661692	0.776596
Tolazoline	0.67	0.695431	0.653465	0.686869	0.653465	0.621359	0.64532	0.686869	0.64532	0.621359	0.661692	0.661692	0.67	0.686869	0.637255	0.661692	0.64532	0.661692	0.64532	0.661692	0.613527	0.605769	0.712821	0.661692	0.525114	0.64532	0.757895	0.637255	0.629268	0.582938	0.518182	0.621359	0.678392	0.568075	0.613527	0.629268	0.497758	0.621359	0.575472	0.739583	0.621359	0.621359	0.621359	0.621359	0.511312	0.621359	0.865922	0.582938	0.776596
Nicotine	0.653465	0.661692	0.621359	0.686869	0.637255	0.605769	0.661692	0.67	0.629268	0.605769	0.64532	0.678392	0.653465	0.67	0.621359	0.64532	0.629268	0.661692	0.629268	0.629268	0.582938	0.590476	0.613527	0.613527	0.525114	0.598086	0.653465	0.637255	0.629268	0.553488	0.518182	0.575472	0.64532	0.568075	0.598086	0.629268	0.497758	0.590476	0.575472	0.653465	0.621359	0.590476	0.605769	0.621359	0.511312	0.605769	0.712821	0.582938	0.67
Mephentermine	0.776596	0.805405	0.739583	0.835165	0.757895	0.721649	0.786096	0.795699	0.748691	0.721649	0.767196	0.805405	0.776596	0.795699	0.739583	0.767196	0.748691	0.786096	0.748691	0.748691	0.695431	0.704082	0.712821	0.73057	0.613527	0.712821	0.757895	0.795699	0.748691	0.661692	0.621359	0.686869	0.767196	0.678392	0.712821	0.748691	0.598086	0.721649	0.686869	0.757895	0.739583	0.721649	0.739583	0.739583	0.613527	0.721649	0.712821	0.695431	0.739583
Glucosamine	0.661692	0.653465	0.613527	0.64532	0.64532	0.64532	0.653465	0.64532	0.637255	0.613527	0.637255	0.621359	0.64532	0.64532	0.661692	0.621359	0.637255	0.637255	0.653465	0.686869	0.590476	0.661692	0.704082	0.637255	0.546296	0.721649	0.64532	0.629268	0.653465	0.590476	0.539171	0.73057	0.686869	0.605769	0.67	0.653465	0.518182	0.73057	0.598086	0.678392	0.678392	0.73057	0.661692	0.678392	0.518182	0.64532	0.621359	0.590476	0.64532
Mecamylamine	0.73057	0.757895	0.695431	0.786096	0.712821	0.678392	0.739583	0.748691	0.704082	0.678392	0.721649	0.757895	0.73057	0.748691	0.695431	0.721649	0.704082	0.739583	0.704082	0.686869	0.653465	0.661692	0.653465	0.686869	0.575472	0.653465	0.695431	0.748691	0.704082	0.621359	0.582938	0.629268	0.686869	0.637255	0.67	0.704082	0.560748	0.629268	0.64532	0.695431	0.695431	0.629268	0.678392	0.695431	0.575472	0.678392	0.739583	0.653465	0.695431
Amifostine	0.637255	0.629268	0.621359	0.621359	0.653465	0.67	0.613527	0.621359	0.64532	0.637255	0.613527	0.613527	0.621359	0.621359	0.605769	0.613527	0.598086	0.613527	0.613527	0.629268	0.613527	0.621359	0.695431	0.64532	0.661692	0.629268	0.721649	0.590476	0.598086	0.598086	0.637255	0.621359	0.629268	0.712821	0.598086	0.598086	0.661692	0.621359	0.67	0.704082	0.605769	0.621359	0.590476	0.605769	0.64532	0.590476	0.661692	0.695431	0.757895
Phenylephrine	0.739583	0.73057	0.686869	0.757895	0.721649	0.721649	0.767196	0.721649	0.712821	0.686869	0.712821	0.73057	0.721649	0.721649	0.721649	0.695431	0.712821	0.73057	0.712821	0.767196	0.661692	0.704082	0.805405	0.678392	0.598086	0.767196	0.757895	0.721649	0.73057	0.629268	0.575472	0.739583	0.825137	0.64532	0.695431	0.73057	0.568075	0.835165	0.637255	0.757895	0.757895	0.835165	0.739583	0.757895	0.568075	0.704082	0.678392	0.64532	0.721649
Bretylium	0.678392	0.704082	0.64532	0.73057	0.661692	0.629268	0.686869	0.695431	0.67	0.64532	0.67	0.704082	0.695431	0.695431	0.661692	0.686869	0.67	0.686869	0.653465	0.686869	0.621359	0.629268	0.637255	0.605769	0.560748	0.637255	0.678392	0.695431	0.67	0.590476	0.568075	0.629268	0.704082	0.621359	0.637255	0.653465	0.546296	0.629268	0.629268	0.64532	0.64532	0.629268	0.678392	0.64532	0.560748	0.64532	0.621359	0.637255	0.661692
Gallium nitrate	0.757895	0.767196	0.835165	0.739583	0.795699	0.757895	0.73057	0.757895	0.805405	0.739583	0.748691	0.73057	0.776596	0.757895	0.757895	0.748691	0.748691	0.748691	0.767196	0.695431	0.887006	0.757895	0.629268	0.695431	0.748691	0.695431	0.653465	0.721649	0.748691	0.865922	0.776596	0.704082	0.678392	0.825137	0.767196	0.748691	0.73057	0.653465	0.855556	0.653465	0.721649	0.653465	0.721649	0.721649	0.748691	0.739583	0.629268	0.825137	0.653465
Phenacemide	0.712821	0.721649	0.678392	0.712821	0.712821	0.695431	0.686869	0.712821	0.704082	0.661692	0.721649	0.686869	0.712821	0.712821	0.712821	0.686869	0.721649	0.721649	0.739583	0.67	0.653465	0.695431	0.686869	0.855556	0.590476	0.704082	0.695431	0.695431	0.704082	0.637255	0.598086	0.678392	0.704082	0.637255	0.704082	0.721649	0.575472	0.678392	0.661692	0.767196	0.695431	0.678392	0.712821	0.695431	0.590476	0.695431	0.653465	0.653465	0.695431
Pamidronate	0.64532	0.637255	0.629268	0.629268	0.661692	0.678392	0.637255	0.629268	0.653465	0.64532	0.621359	0.605769	0.629268	0.629268	0.629268	0.605769	0.621359	0.621359	0.637255	0.653465	0.621359	0.64532	0.739583	0.637255	0.637255	0.686869	0.712821	0.598086	0.621359	0.621359	0.64532	0.678392	0.653465	0.739583	0.653465	0.637255	0.637255	0.695431	0.712821	0.748691	0.64532	0.695431	0.629268	0.64532	0.621359	0.613527	0.653465	0.704082	0.712821
Bethanidine	0.73057	0.757895	0.712821	0.786096	0.712821	0.695431	0.739583	0.748691	0.704082	0.678392	0.721649	0.757895	0.73057	0.748691	0.695431	0.721649	0.704082	0.739583	0.704082	0.739583	0.67	0.678392	0.704082	0.776596	0.590476	0.704082	0.748691	0.73057	0.704082	0.637255	0.582938	0.678392	0.757895	0.637255	0.67	0.704082	0.560748	0.695431	0.64532	0.73057	0.695431	0.695431	0.695431	0.695431	0.575472	0.678392	0.739583	0.653465	0.767196
Acetylsalicylic acid	0.795699	0.748691	0.721649	0.739583	0.776596	0.757895	0.805405	0.776596	0.767196	0.739583	0.786096	0.767196	0.776596	0.757895	0.815217	0.73057	0.748691	0.805405	0.825137	0.767196	0.695431	0.815217	0.64532	0.678392	0.661692	0.767196	0.637255	0.795699	0.825137	0.695431	0.67	0.776596	0.712821	0.73057	0.825137	0.825137	0.64532	0.739583	0.739583	0.67	0.835165	0.739583	0.795699	0.835165	0.64532	0.795699	0.613527	0.712821	0.621359
Memantine	0.757895	0.786096	0.721649	0.795699	0.739583	0.704082	0.748691	0.776596	0.73057	0.704082	0.748691	0.767196	0.757895	0.776596	0.721649	0.748691	0.73057	0.767196	0.73057	0.712821	0.678392	0.686869	0.678392	0.73057	0.598086	0.678392	0.721649	0.757895	0.73057	0.64532	0.605769	0.653465	0.73057	0.661692	0.695431	0.73057	0.582938	0.686869	0.67	0.739583	0.721649	0.686869	0.704082	0.721649	0.598086	0.704082	0.712821	0.678392	0.704082
Phenmetrazine	0.67	0.678392	0.637255	0.686869	0.653465	0.621359	0.678392	0.67	0.64532	0.621359	0.661692	0.661692	0.67	0.67	0.653465	0.64532	0.661692	0.678392	0.64532	0.695431	0.598086	0.621359	0.767196	0.629268	0.525114	0.678392	0.721649	0.67	0.661692	0.568075	0.518182	0.653465	0.73057	0.568075	0.629268	0.661692	0.497758	0.686869	0.575472	0.739583	0.67	0.686869	0.653465	0.67	0.511312	0.637255	0.73057	0.582938	0.704082
Levonordefrin	0.767196	0.757895	0.712821	0.767196	0.748691	0.748691	0.776596	0.748691	0.739583	0.712821	0.739583	0.739583	0.748691	0.748691	0.748691	0.721649	0.739583	0.757895	0.739583	0.739583	0.686869	0.748691	0.721649	0.739583	0.637255	0.739583	0.695431	0.748691	0.757895	0.686869	0.613527	0.73057	0.739583	0.686869	0.757895	0.776596	0.605769	0.767196	0.678392	0.695431	0.805405	0.767196	0.73057	0.805405	0.605769	0.73057	0.637255	0.686869	0.661692
Acetazolamide	0.504505	0.511312	0.518182	0.518182	0.53211	0.53211	0.497758	0.504505	0.525114	0.504505	0.511312	0.511312	0.504505	0.504505	0.504505	0.511312	0.511312	0.525114	0.525114	0.471366	0.511312	0.504505	0.445887	0.582938	0.582938	0.471366	0.464912	0.504505	0.511312	0.511312	0.590476	0.464912	0.497758	0.539171	0.511312	0.525114	0.598086	0.452174	0.546296	0.491071	0.504505	0.452174	0.491071	0.504505	0.598086	0.491071	0.471366	0.539171	0.464912
Propofol	0.845304	0.795699	0.767196	0.786096	0.805405	0.786096	0.855556	0.825137	0.795699	0.786096	0.815217	0.815217	0.825137	0.805405	0.805405	0.776596	0.795699	0.835165	0.795699	0.815217	0.721649	0.786096	0.686869	0.704082	0.67	0.776596	0.678392	0.865922	0.815217	0.686869	0.64532	0.748691	0.739583	0.721649	0.776596	0.815217	0.637255	0.767196	0.712821	0.695431	0.845304	0.767196	0.786096	0.845304	0.637255	0.786096	0.653465	0.721649	0.661692
Nitroprusside	0.776596	0.786096	0.855556	0.757895	0.795699	0.757895	0.748691	0.776596	0.805405	0.757895	0.767196	0.748691	0.795699	0.795699	0.757895	0.786096	0.786096	0.767196	0.748691	0.712821	0.865922	0.721649	0.64532	0.712821	0.695431	0.695431	0.67	0.739583	0.748691	0.825137	0.704082	0.686869	0.695431	0.767196	0.73057	0.73057	0.678392	0.653465	0.776596	0.686869	0.721649	0.653465	0.721649	0.721649	0.695431	0.739583	0.64532	0.786096	0.686869
Mexiletine	0.712821	0.721649	0.678392	0.73057	0.695431	0.661692	0.721649	0.712821	0.686869	0.661692	0.704082	0.704082	0.712821	0.712821	0.695431	0.686869	0.704082	0.721649	0.686869	0.739583	0.637255	0.661692	0.721649	0.686869	0.560748	0.704082	0.695431	0.73057	0.704082	0.621359	0.553488	0.678392	0.757895	0.605769	0.67	0.704082	0.53211	0.73057	0.613527	0.73057	0.712821	0.73057	0.695431	0.712821	0.546296	0.678392	0.653465	0.621359	0.678392
Carboplatin	0.678392	0.686869	0.678392	0.661692	0.712821	0.695431	0.67	0.678392	0.704082	0.661692	0.686869	0.653465	0.678392	0.678392	0.712821	0.653465	0.67	0.686869	0.721649	0.637255	0.67	0.695431	0.621359	0.653465	0.605769	0.653465	0.629268	0.661692	0.704082	0.653465	0.64532	0.661692	0.621359	0.686869	0.721649	0.686869	0.605769	0.613527	0.712821	0.64532	0.678392	0.613527	0.678392	0.678392	0.621359	0.695431	0.605769	0.686869	0.629268
Epinephrine	0.704082	0.695431	0.653465	0.721649	0.686869	0.686869	0.73057	0.686869	0.678392	0.653465	0.678392	0.695431	0.686869	0.686869	0.686869	0.661692	0.678392	0.695431	0.678392	0.73057	0.629268	0.686869	0.767196	0.64532	0.582938	0.748691	0.721649	0.686869	0.695431	0.629268	0.560748	0.739583	0.786096	0.629268	0.695431	0.712821	0.553488	0.815217	0.621359	0.721649	0.739583	0.815217	0.704082	0.739583	0.553488	0.67	0.64532	0.629268	0.686869
Chloroxine	0.739583	0.712821	0.686869	0.686869	0.704082	0.686869	0.73057	0.721649	0.695431	0.721649	0.712821	0.695431	0.721649	0.721649	0.704082	0.695431	0.712821	0.712821	0.695431	0.695431	0.64532	0.686869	0.629268	0.64532	0.582938	0.678392	0.605769	0.704082	0.695431	0.613527	0.560748	0.653465	0.661692	0.629268	0.678392	0.695431	0.553488	0.653465	0.621359	0.621359	0.721649	0.653465	0.67	0.721649	0.553488	0.686869	0.613527	0.629268	0.590476
Dacarbazine	0.582938	0.590476	0.598086	0.613527	0.582938	0.568075	0.590476	0.582938	0.575472	0.553488	0.590476	0.590476	0.582938	0.582938	0.568075	0.560748	0.590476	0.605769	0.575472	0.546296	0.590476	0.539171	0.518182	0.653465	0.491071	0.53211	0.525114	0.613527	0.575472	0.575472	0.484444	0.511312	0.575472	0.53211	0.546296	0.575472	0.464912	0.511312	0.539171	0.568075	0.568075	0.511312	0.553488	0.568075	0.477876	0.553488	0.560748	0.546296	0.553488
Isosorbide Mononitrate	0.605769	0.598086	0.653465	0.575472	0.621359	0.605769	0.598086	0.590476	0.629268	0.590476	0.582938	0.568075	0.605769	0.590476	0.605769	0.582938	0.598086	0.582938	0.582938	0.598086	0.695431	0.621359	0.582938	0.525114	0.598086	0.629268	0.546296	0.575472	0.598086	0.712821	0.590476	0.637255	0.568075	0.661692	0.613527	0.598086	0.568075	0.621359	0.653465	0.560748	0.621359	0.621359	0.590476	0.621359	0.568075	0.590476	0.582938	0.64532	0.53211
Pyridostigmine	0.637255	0.64532	0.605769	0.67	0.637255	0.605769	0.661692	0.637255	0.64532	0.590476	0.64532	0.64532	0.653465	0.637255	0.686869	0.629268	0.678392	0.661692	0.661692	0.613527	0.598086	0.67	0.568075	0.661692	0.553488	0.613527	0.560748	0.686869	0.695431	0.598086	0.546296	0.621359	0.64532	0.598086	0.661692	0.661692	0.525114	0.590476	0.605769	0.575472	0.67	0.590476	0.67	0.67	0.539171	0.67	0.568075	0.613527	0.560748
Carglumic Acid	0.695431	0.686869	0.64532	0.678392	0.678392	0.678392	0.686869	0.678392	0.67	0.64532	0.686869	0.653465	0.678392	0.678392	0.712821	0.653465	0.704082	0.686869	0.721649	0.67	0.621359	0.73057	0.757895	0.815217	0.590476	0.704082	0.712821	0.661692	0.704082	0.621359	0.598086	0.712821	0.686869	0.653465	0.721649	0.686869	0.575472	0.695431	0.661692	0.748691	0.695431	0.695431	0.712821	0.695431	0.575472	0.695431	0.653465	0.637255	0.712821
Methyprylon	0.637255	0.64532	0.605769	0.653465	0.637255	0.605769	0.629268	0.637255	0.629268	0.590476	0.64532	0.629268	0.637255	0.637255	0.637255	0.613527	0.64532	0.661692	0.661692	0.661692	0.582938	0.605769	0.598086	0.64532	0.511312	0.64532	0.621359	0.67	0.64532	0.568075	0.53211	0.621359	0.712821	0.568075	0.629268	0.678392	0.511312	0.637255	0.590476	0.67	0.653465	0.637255	0.653465	0.653465	0.525114	0.621359	0.629268	0.582938	0.621359
Theobromine	0.568075	0.575472	0.539171	0.598086	0.568075	0.539171	0.575472	0.568075	0.560748	0.525114	0.575472	0.575472	0.568075	0.568075	0.568075	0.546296	0.575472	0.590476	0.590476	0.53211	0.518182	0.553488	0.491071	0.637255	0.477876	0.53211	0.497758	0.582938	0.575472	0.504505	0.484444	0.511312	0.560748	0.518182	0.560748	0.590476	0.464912	0.497758	0.539171	0.539171	0.568075	0.497758	0.553488	0.568075	0.477876	0.553488	0.53211	0.53211	0.511312
Debrisoquin	0.613527	0.637255	0.598086	0.629268	0.598086	0.582938	0.590476	0.629268	0.590476	0.568075	0.605769	0.605769	0.613527	0.629268	0.582938	0.605769	0.590476	0.605769	0.590476	0.575472	0.560748	0.568075	0.621359	0.67	0.504505	0.560748	0.661692	0.582938	0.575472	0.53211	0.497758	0.539171	0.590476	0.546296	0.560748	0.575472	0.477876	0.539171	0.553488	0.64532	0.568075	0.539171	0.553488	0.568075	0.491071	0.568075	0.721649	0.560748	0.678392
Rasagiline	0.721649	0.748691	0.686869	0.739583	0.704082	0.67	0.695431	0.739583	0.695431	0.67	0.712821	0.712821	0.721649	0.739583	0.686869	0.712821	0.695431	0.712821	0.695431	0.712821	0.64532	0.653465	0.748691	0.678392	0.568075	0.695431	0.795699	0.686869	0.678392	0.613527	0.560748	0.67	0.73057	0.613527	0.661692	0.678392	0.539171	0.67	0.621359	0.795699	0.67	0.67	0.67	0.67	0.553488	0.67	0.825137	0.629268	0.795699
Azelaic Acid	0.815217	0.767196	0.739583	0.739583	0.795699	0.795699	0.805405	0.795699	0.786096	0.757895	0.805405	0.767196	0.795699	0.776596	0.835165	0.748691	0.767196	0.805405	0.845304	0.786096	0.712821	0.835165	0.767196	0.712821	0.678392	0.825137	0.739583	0.776596	0.825137	0.695431	0.686869	0.835165	0.73057	0.748691	0.845304	0.805405	0.661692	0.795699	0.757895	0.776596	0.815217	0.795699	0.835165	0.815217	0.661692	0.815217	0.712821	0.73057	0.739583
Rimantadine	0.805405	0.835165	0.767196	0.845304	0.786096	0.748691	0.795699	0.825137	0.776596	0.748691	0.795699	0.815217	0.805405	0.825137	0.767196	0.795699	0.776596	0.815217	0.776596	0.757895	0.721649	0.73057	0.686869	0.776596	0.637255	0.721649	0.73057	0.786096	0.776596	0.686869	0.64532	0.695431	0.757895	0.704082	0.739583	0.776596	0.621359	0.695431	0.712821	0.748691	0.767196	0.695431	0.748691	0.767196	0.637255	0.748691	0.721649	0.721649	0.73057
Theophylline	0.568075	0.575472	0.539171	0.598086	0.568075	0.539171	0.575472	0.568075	0.560748	0.525114	0.575472	0.575472	0.568075	0.568075	0.568075	0.546296	0.575472	0.590476	0.590476	0.53211	0.518182	0.553488	0.491071	0.637255	0.477876	0.53211	0.497758	0.582938	0.575472	0.504505	0.484444	0.511312	0.560748	0.518182	0.560748	0.590476	0.464912	0.497758	0.539171	0.539171	0.568075	0.497758	0.553488	0.568075	0.477876	0.553488	0.53211	0.53211	0.511312
Cevimeline	0.629268	0.621359	0.598086	0.629268	0.613527	0.582938	0.637255	0.629268	0.605769	0.582938	0.621359	0.637255	0.629268	0.629268	0.613527	0.621359	0.621359	0.637255	0.605769	0.621359	0.560748	0.582938	0.653465	0.560748	0.518182	0.605769	0.64532	0.629268	0.621359	0.53211	0.525114	0.582938	0.653465	0.560748	0.590476	0.621359	0.518182	0.598086	0.568075	0.64532	0.629268	0.598086	0.613527	0.629268	0.53211	0.598086	0.67	0.575472	0.613527
Chlorphenesin	0.721649	0.678392	0.653465	0.653465	0.704082	0.704082	0.712821	0.704082	0.695431	0.704082	0.695431	0.678392	0.704082	0.686869	0.704082	0.661692	0.678392	0.695431	0.695431	0.748691	0.629268	0.704082	0.73057	0.613527	0.598086	0.786096	0.686869	0.686869	0.695431	0.64532	0.575472	0.776596	0.678392	0.64532	0.712821	0.712821	0.568075	0.815217	0.637255	0.67	0.739583	0.815217	0.704082	0.739583	0.568075	0.686869	0.613527	0.64532	0.67
Clavulanate	0.590476	0.568075	0.546296	0.560748	0.575472	0.575472	0.582938	0.575472	0.568075	0.546296	0.582938	0.553488	0.575472	0.575472	0.605769	0.553488	0.598086	0.582938	0.613527	0.613527	0.525114	0.605769	0.613527	0.582938	0.497758	0.64532	0.560748	0.575472	0.598086	0.525114	0.504505	0.653465	0.613527	0.553488	0.613527	0.598086	0.484444	0.621359	0.560748	0.605769	0.605769	0.621359	0.605769	0.605769	0.484444	0.605769	0.568075	0.539171	0.546296
Aminohippurate	0.704082	0.695431	0.653465	0.686869	0.686869	0.686869	0.695431	0.686869	0.678392	0.653465	0.695431	0.661692	0.686869	0.686869	0.721649	0.661692	0.712821	0.695431	0.73057	0.712821	0.629268	0.721649	0.767196	0.748691	0.582938	0.748691	0.721649	0.67	0.712821	0.629268	0.575472	0.757895	0.748691	0.629268	0.73057	0.695431	0.568075	0.739583	0.637255	0.757895	0.704082	0.739583	0.721649	0.704082	0.568075	0.704082	0.64532	0.629268	0.704082
Caffeine	0.568075	0.560748	0.539171	0.582938	0.568075	0.539171	0.575472	0.568075	0.560748	0.525114	0.575472	0.575472	0.568075	0.568075	0.568075	0.546296	0.575472	0.590476	0.590476	0.53211	0.518182	0.553488	0.477876	0.621359	0.477876	0.53211	0.484444	0.582938	0.575472	0.504505	0.484444	0.511312	0.546296	0.518182	0.560748	0.590476	0.464912	0.497758	0.539171	0.525114	0.568075	0.497758	0.553488	0.568075	0.477876	0.553488	0.518182	0.53211	0.497758
Amrinone	0.67	0.678392	0.637255	0.67	0.653465	0.637255	0.64532	0.67	0.64532	0.621359	0.678392	0.64532	0.67	0.67	0.653465	0.64532	0.678392	0.678392	0.661692	0.613527	0.598086	0.621359	0.613527	0.73057	0.525114	0.613527	0.621359	0.653465	0.64532	0.582938	0.518182	0.590476	0.64532	0.568075	0.629268	0.64532	0.497758	0.590476	0.575472	0.637255	0.637255	0.590476	0.621359	0.637255	0.511312	0.637255	0.598086	0.582938	0.605769
Phendimetrazine	0.637255	0.629268	0.605769	0.653465	0.621359	0.590476	0.661692	0.637255	0.613527	0.590476	0.629268	0.64532	0.637255	0.637255	0.621359	0.613527	0.629268	0.64532	0.613527	0.64532	0.568075	0.590476	0.678392	0.582938	0.511312	0.629268	0.637255	0.653465	0.629268	0.539171	0.504505	0.605769	0.678392	0.553488	0.598086	0.629268	0.484444	0.637255	0.560748	0.653465	0.637255	0.637255	0.621359	0.637255	0.497758	0.605769	0.629268	0.568075	0.621359
Ethambutol	0.695431	0.686869	0.64532	0.695431	0.678392	0.678392	0.704082	0.678392	0.67	0.64532	0.67	0.67	0.678392	0.678392	0.678392	0.653465	0.67	0.686869	0.67	0.757895	0.621359	0.661692	0.835165	0.67	0.560748	0.721649	0.786096	0.678392	0.686869	0.590476	0.539171	0.695431	0.721649	0.605769	0.653465	0.67	0.53211	0.748691	0.598086	0.748691	0.695431	0.748691	0.695431	0.695431	0.53211	0.661692	0.721649	0.605769	0.786096
Temozolomide	0.539171	0.546296	0.539171	0.568075	0.553488	0.525114	0.546296	0.539171	0.546296	0.511312	0.546296	0.546296	0.539171	0.539171	0.539171	0.518182	0.546296	0.560748	0.560748	0.504505	0.546296	0.525114	0.464912	0.621359	0.477876	0.504505	0.471366	0.539171	0.546296	0.53211	0.484444	0.484444	0.53211	0.518182	0.53211	0.560748	0.464912	0.471366	0.539171	0.525114	0.539171	0.471366	0.525114	0.539171	0.477876	0.525114	0.504505	0.53211	0.484444
Metharbital	0.590476	0.598086	0.560748	0.621359	0.590476	0.560748	0.598086	0.590476	0.582938	0.546296	0.598086	0.598086	0.590476	0.590476	0.590476	0.568075	0.598086	0.613527	0.613527	0.582938	0.539171	0.590476	0.511312	0.661692	0.511312	0.568075	0.53211	0.605769	0.598086	0.539171	0.53211	0.560748	0.582938	0.568075	0.598086	0.613527	0.511312	0.53211	0.590476	0.575472	0.590476	0.53211	0.605769	0.590476	0.525114	0.575472	0.539171	0.582938	0.560748
Guanabenz	0.712821	0.739583	0.73057	0.73057	0.712821	0.695431	0.686869	0.73057	0.704082	0.712821	0.704082	0.704082	0.712821	0.73057	0.678392	0.704082	0.686869	0.704082	0.686869	0.653465	0.686869	0.661692	0.621359	0.776596	0.590476	0.637255	0.661692	0.678392	0.67	0.653465	0.582938	0.613527	0.653465	0.637255	0.653465	0.67	0.560748	0.613527	0.64532	0.661692	0.661692	0.613527	0.64532	0.661692	0.575472	0.661692	0.653465	0.653465	0.661692
Tocainide	0.739583	0.748691	0.704082	0.757895	0.721649	0.704082	0.73057	0.739583	0.712821	0.686869	0.748691	0.73057	0.739583	0.739583	0.721649	0.712821	0.748691	0.767196	0.73057	0.695431	0.661692	0.686869	0.678392	0.805405	0.582938	0.678392	0.686869	0.757895	0.73057	0.64532	0.575472	0.653465	0.73057	0.629268	0.695431	0.73057	0.553488	0.67	0.637255	0.704082	0.721649	0.67	0.704082	0.721649	0.568075	0.704082	0.629268	0.64532	0.67
Captopril	0.613527	0.590476	0.568075	0.598086	0.598086	0.598086	0.621359	0.598086	0.590476	0.568075	0.605769	0.605769	0.598086	0.598086	0.629268	0.590476	0.621359	0.621359	0.637255	0.637255	0.546296	0.629268	0.67	0.605769	0.53211	0.637255	0.661692	0.598086	0.637255	0.546296	0.525114	0.64532	0.653465	0.560748	0.637255	0.621359	0.518182	0.629268	0.568075	0.64532	0.629268	0.629268	0.629268	0.629268	0.518182	0.613527	0.686869	0.560748	0.64532
Levamisole	0.629268	0.637255	0.613527	0.629268	0.613527	0.582938	0.605769	0.64532	0.605769	0.582938	0.621359	0.637255	0.629268	0.64532	0.598086	0.653465	0.605769	0.621359	0.605769	0.590476	0.575472	0.582938	0.605769	0.621359	0.53211	0.575472	0.661692	0.598086	0.590476	0.546296	0.525114	0.553488	0.590476	0.560748	0.575472	0.590476	0.518182	0.539171	0.568075	0.629268	0.582938	0.539171	0.568075	0.582938	0.53211	0.582938	0.721649	0.575472	0.64532
Enprofylline	0.497758	0.504505	0.471366	0.511312	0.497758	0.484444	0.491071	0.497758	0.491071	0.458515	0.504505	0.491071	0.497758	0.497758	0.497758	0.477876	0.504505	0.518182	0.518182	0.504505	0.452174	0.484444	0.53211	0.575472	0.415254	0.491071	0.539171	0.497758	0.504505	0.439655	0.421277	0.471366	0.546296	0.452174	0.491071	0.518182	0.403361	0.497758	0.471366	0.553488	0.497758	0.497758	0.511312	0.497758	0.415254	0.484444	0.560748	0.464912	0.553488
Phensuximide	0.678392	0.67	0.64532	0.695431	0.678392	0.64532	0.686869	0.678392	0.67	0.629268	0.686869	0.686869	0.678392	0.678392	0.678392	0.653465	0.686869	0.704082	0.704082	0.637255	0.621359	0.64532	0.590476	0.67	0.560748	0.653465	0.598086	0.678392	0.686869	0.605769	0.568075	0.629268	0.653465	0.605769	0.67	0.704082	0.546296	0.613527	0.629268	0.64532	0.678392	0.613527	0.678392	0.678392	0.560748	0.661692	0.637255	0.621359	0.582938
Guaifenesin	0.712821	0.67	0.64532	0.678392	0.695431	0.695431	0.739583	0.695431	0.686869	0.661692	0.686869	0.704082	0.695431	0.678392	0.695431	0.653465	0.67	0.704082	0.686869	0.757895	0.621359	0.695431	0.721649	0.605769	0.590476	0.776596	0.678392	0.695431	0.704082	0.637255	0.582938	0.767196	0.686869	0.653465	0.704082	0.721649	0.560748	0.825137	0.64532	0.661692	0.748691	0.825137	0.712821	0.748691	0.560748	0.678392	0.605769	0.637255	0.661692
Sulfacetamide	0.590476	0.598086	0.605769	0.605769	0.621359	0.621359	0.582938	0.590476	0.613527	0.590476	0.598086	0.598086	0.590476	0.590476	0.590476	0.582938	0.598086	0.613527	0.613527	0.553488	0.598086	0.590476	0.511312	0.661692	0.678392	0.553488	0.546296	0.590476	0.598086	0.598086	0.686869	0.546296	0.568075	0.629268	0.598086	0.613527	0.695431	0.53211	0.637255	0.560748	0.590476	0.53211	0.575472	0.590476	0.695431	0.575472	0.497758	0.629268	0.53211
Antipyrine	0.621359	0.613527	0.621359	0.637255	0.621359	0.590476	0.629268	0.621359	0.613527	0.590476	0.629268	0.629268	0.621359	0.621359	0.605769	0.598086	0.629268	0.64532	0.613527	0.582938	0.582938	0.575472	0.525114	0.629268	0.511312	0.568075	0.53211	0.637255	0.613527	0.568075	0.504505	0.546296	0.598086	0.553488	0.582938	0.613527	0.484444	0.53211	0.560748	0.575472	0.605769	0.53211	0.590476	0.605769	0.497758	0.590476	0.568075	0.568075	0.546296
Ifosfamide	0.53211	0.539171	0.546296	0.53211	0.560748	0.546296	0.525114	0.53211	0.553488	0.560748	0.525114	0.511312	0.53211	0.53211	0.53211	0.511312	0.539171	0.525114	0.525114	0.553488	0.539171	0.518182	0.613527	0.553488	0.497758	0.568075	0.590476	0.504505	0.525114	0.525114	0.491071	0.546296	0.553488	0.568075	0.511312	0.511312	0.484444	0.546296	0.546296	0.621359	0.518182	0.546296	0.53211	0.518182	0.484444	0.518182	0.613527	0.568075	0.605769
Pramipexole	0.582938	0.605769	0.553488	0.613527	0.568075	0.553488	0.575472	0.598086	0.560748	0.539171	0.575472	0.605769	0.582938	0.598086	0.553488	0.605769	0.560748	0.590476	0.560748	0.605769	0.518182	0.539171	0.621359	0.621359	0.477876	0.560748	0.678392	0.568075	0.560748	0.491071	0.471366	0.539171	0.621359	0.504505	0.53211	0.560748	0.464912	0.582938	0.511312	0.661692	0.553488	0.582938	0.568075	0.553488	0.477876	0.539171	0.721649	0.518182	0.678392
Guanethidine	0.64532	0.67	0.629268	0.661692	0.629268	0.613527	0.621359	0.661692	0.621359	0.598086	0.637255	0.637255	0.64532	0.661692	0.613527	0.637255	0.621359	0.637255	0.621359	0.621359	0.590476	0.598086	0.67	0.704082	0.53211	0.605769	0.712821	0.613527	0.605769	0.560748	0.525114	0.582938	0.637255	0.575472	0.590476	0.605769	0.504505	0.582938	0.582938	0.695431	0.598086	0.582938	0.598086	0.598086	0.518182	0.598086	0.757895	0.590476	0.73057
Selegiline	0.757895	0.767196	0.721649	0.795699	0.739583	0.704082	0.767196	0.776596	0.73057	0.704082	0.748691	0.786096	0.757895	0.776596	0.721649	0.748691	0.73057	0.767196	0.73057	0.748691	0.678392	0.686869	0.695431	0.695431	0.613527	0.712821	0.739583	0.757895	0.73057	0.64532	0.605769	0.686869	0.767196	0.661692	0.695431	0.73057	0.582938	0.704082	0.67	0.739583	0.721649	0.704082	0.721649	0.721649	0.598086	0.704082	0.712821	0.678392	0.721649
Nitroxoline	0.621359	0.613527	0.67	0.605769	0.637255	0.621359	0.613527	0.605769	0.64532	0.605769	0.598086	0.582938	0.621359	0.605769	0.621359	0.598086	0.613527	0.598086	0.598086	0.582938	0.712821	0.621359	0.553488	0.568075	0.582938	0.582938	0.53211	0.590476	0.613527	0.695431	0.560748	0.590476	0.582938	0.629268	0.613527	0.598086	0.553488	0.560748	0.621359	0.53211	0.621359	0.560748	0.590476	0.621359	0.553488	0.605769	0.553488	0.629268	0.546296
Thiabendazole	0.739583	0.767196	0.704082	0.739583	0.721649	0.686869	0.712821	0.757895	0.712821	0.686869	0.73057	0.748691	0.739583	0.757895	0.704082	0.767196	0.712821	0.73057	0.712821	0.678392	0.661692	0.67	0.613527	0.712821	0.598086	0.661692	0.67	0.704082	0.695431	0.629268	0.590476	0.637255	0.661692	0.629268	0.678392	0.695431	0.568075	0.621359	0.637255	0.653465	0.686869	0.621359	0.67	0.686869	0.582938	0.686869	0.695431	0.64532	0.653465
Mimosine	0.590476	0.582938	0.546296	0.575472	0.575472	0.575472	0.582938	0.575472	0.568075	0.546296	0.582938	0.553488	0.575472	0.575472	0.605769	0.553488	0.568075	0.582938	0.613527	0.582938	0.525114	0.605769	0.629268	0.598086	0.497758	0.613527	0.605769	0.575472	0.598086	0.525114	0.504505	0.621359	0.613527	0.553488	0.629268	0.613527	0.484444	0.621359	0.560748	0.637255	0.621359	0.621359	0.590476	0.621359	0.484444	0.590476	0.598086	0.539171	0.605769
Diethylcarbamazine	0.621359	0.613527	0.590476	0.637255	0.605769	0.575472	0.629268	0.621359	0.598086	0.575472	0.629268	0.629268	0.621359	0.621359	0.605769	0.598086	0.629268	0.64532	0.613527	0.629268	0.553488	0.590476	0.613527	0.678392	0.511312	0.598086	0.637255	0.637255	0.613527	0.539171	0.504505	0.575472	0.64532	0.553488	0.582938	0.613527	0.484444	0.575472	0.560748	0.653465	0.605769	0.575472	0.621359	0.605769	0.497758	0.590476	0.629268	0.568075	0.637255
Cyclophosphamide	0.546296	0.553488	0.560748	0.546296	0.575472	0.560748	0.539171	0.546296	0.568075	0.575472	0.539171	0.525114	0.546296	0.546296	0.546296	0.525114	0.553488	0.539171	0.539171	0.568075	0.553488	0.53211	0.629268	0.568075	0.511312	0.582938	0.605769	0.518182	0.539171	0.539171	0.504505	0.560748	0.568075	0.582938	0.525114	0.525114	0.497758	0.560748	0.560748	0.637255	0.53211	0.560748	0.546296	0.53211	0.497758	0.53211	0.629268	0.582938	0.621359
Diazoxide	0.511312	0.518182	0.539171	0.525114	0.539171	0.511312	0.504505	0.511312	0.53211	0.525114	0.504505	0.518182	0.511312	0.511312	0.497758	0.504505	0.504505	0.518182	0.518182	0.477876	0.53211	0.484444	0.42735	0.53211	0.560748	0.464912	0.458515	0.497758	0.504505	0.518182	0.582938	0.445887	0.477876	0.518182	0.491071	0.518182	0.575472	0.445887	0.539171	0.471366	0.497758	0.445887	0.484444	0.497758	0.590476	0.484444	0.477876	0.53211	0.458515
Busulfan	0.637255	0.613527	0.621359	0.621359	0.67	0.637255	0.661692	0.637255	0.661692	0.621359	0.629268	0.661692	0.637255	0.621359	0.637255	0.613527	0.613527	0.64532	0.64532	0.661692	0.613527	0.637255	0.613527	0.553488	0.767196	0.661692	0.605769	0.637255	0.64532	0.613527	0.815217	0.653465	0.598086	0.695431	0.64532	0.64532	0.767196	0.637255	0.721649	0.605769	0.637255	0.637255	0.653465	0.637255	0.786096	0.621359	0.539171	0.695431	0.575472
Baclofen	0.748691	0.739583	0.695431	0.73057	0.73057	0.73057	0.739583	0.73057	0.721649	0.73057	0.739583	0.704082	0.73057	0.73057	0.767196	0.704082	0.721649	0.739583	0.757895	0.757895	0.67	0.748691	0.776596	0.721649	0.605769	0.795699	0.748691	0.712821	0.757895	0.637255	0.582938	0.786096	0.776596	0.653465	0.739583	0.721649	0.575472	0.767196	0.64532	0.805405	0.748691	0.767196	0.767196	0.748691	0.575472	0.748691	0.721649	0.653465	0.748691
Zonisamide	0.539171	0.546296	0.568075	0.525114	0.568075	0.553488	0.518182	0.539171	0.560748	0.539171	0.53211	0.53211	0.539171	0.539171	0.525114	0.53211	0.53211	0.53211	0.546296	0.518182	0.560748	0.525114	0.504505	0.546296	0.621359	0.53211	0.525114	0.525114	0.518182	0.560748	0.629268	0.525114	0.53211	0.575472	0.53211	0.546296	0.621359	0.525114	0.582938	0.568075	0.525114	0.525114	0.525114	0.525114	0.621359	0.511312	0.53211	0.575472	0.525114
Nitrofurazone	0.546296	0.568075	0.605769	0.560748	0.575472	0.575472	0.525114	0.546296	0.582938	0.546296	0.553488	0.525114	0.560748	0.546296	0.560748	0.539171	0.568075	0.553488	0.568075	0.497758	0.64532	0.560748	0.497758	0.661692	0.539171	0.525114	0.504505	0.546296	0.553488	0.661692	0.546296	0.53211	0.553488	0.598086	0.582938	0.582938	0.525114	0.504505	0.605769	0.53211	0.560748	0.504505	0.53211	0.560748	0.525114	0.546296	0.539171	0.582938	0.504505
Alendronate	0.653465	0.64532	0.637255	0.637255	0.67	0.686869	0.64532	0.637255	0.661692	0.653465	0.629268	0.613527	0.637255	0.637255	0.637255	0.613527	0.629268	0.629268	0.64532	0.661692	0.629268	0.653465	0.748691	0.64532	0.64532	0.695431	0.721649	0.605769	0.629268	0.629268	0.653465	0.686869	0.661692	0.748691	0.661692	0.64532	0.64532	0.704082	0.721649	0.739583	0.653465	0.704082	0.637255	0.653465	0.629268	0.621359	0.661692	0.712821	0.721649
Clonidine	0.605769	0.629268	0.590476	0.621359	0.590476	0.575472	0.582938	0.621359	0.582938	0.590476	0.598086	0.598086	0.605769	0.621359	0.575472	0.598086	0.582938	0.598086	0.582938	0.582938	0.553488	0.560748	0.64532	0.64532	0.484444	0.568075	0.686869	0.575472	0.568075	0.525114	0.477876	0.546296	0.598086	0.525114	0.553488	0.568075	0.458515	0.560748	0.53211	0.653465	0.560748	0.560748	0.546296	0.560748	0.471366	0.560748	0.767196	0.539171	0.704082
Methazolamide	0.458515	0.464912	0.484444	0.484444	0.484444	0.471366	0.464912	0.458515	0.477876	0.458515	0.464912	0.477876	0.458515	0.458515	0.458515	0.464912	0.464912	0.477876	0.477876	0.42735	0.477876	0.458515	0.391667	0.518182	0.53211	0.42735	0.409283	0.471366	0.464912	0.477876	0.539171	0.421277	0.452174	0.491071	0.464912	0.477876	0.546296	0.39749	0.497758	0.445887	0.458515	0.39749	0.445887	0.458515	0.546296	0.445887	0.452174	0.491071	0.409283
Metyrosine	0.712821	0.704082	0.661692	0.712821	0.695431	0.695431	0.721649	0.695431	0.686869	0.661692	0.704082	0.686869	0.695431	0.695431	0.73057	0.67	0.686869	0.721649	0.721649	0.704082	0.637255	0.73057	0.721649	0.704082	0.590476	0.704082	0.695431	0.712821	0.739583	0.621359	0.582938	0.712821	0.739583	0.653465	0.721649	0.721649	0.575472	0.748691	0.64532	0.712821	0.748691	0.748691	0.73057	0.748691	0.575472	0.712821	0.637255	0.653465	0.678392
Haloprogin	0.776596	0.748691	0.721649	0.721649	0.757895	0.721649	0.767196	0.776596	0.748691	0.757895	0.767196	0.748691	0.776596	0.757895	0.757895	0.73057	0.748691	0.767196	0.748691	0.786096	0.678392	0.721649	0.678392	0.661692	0.613527	0.767196	0.67	0.757895	0.748691	0.661692	0.605769	0.739583	0.712821	0.661692	0.73057	0.748691	0.582938	0.739583	0.67	0.686869	0.757895	0.739583	0.739583	0.757895	0.598086	0.739583	0.629268	0.678392	0.653465
Miglitol	0.590476	0.568075	0.546296	0.560748	0.575472	0.575472	0.582938	0.575472	0.568075	0.546296	0.568075	0.553488	0.575472	0.575472	0.575472	0.553488	0.568075	0.568075	0.568075	0.613527	0.525114	0.575472	0.712821	0.539171	0.497758	0.64532	0.653465	0.560748	0.568075	0.525114	0.491071	0.637255	0.613527	0.553488	0.582938	0.582938	0.471366	0.67	0.546296	0.653465	0.605769	0.67	0.575472	0.605769	0.471366	0.560748	0.64532	0.539171	0.653465
Aprobarbital	0.605769	0.613527	0.575472	0.621359	0.605769	0.590476	0.598086	0.605769	0.598086	0.560748	0.629268	0.598086	0.605769	0.605769	0.605769	0.582938	0.613527	0.629268	0.629268	0.582938	0.553488	0.605769	0.539171	0.712821	0.511312	0.582938	0.560748	0.637255	0.613527	0.553488	0.53211	0.575472	0.598086	0.568075	0.613527	0.629268	0.511312	0.560748	0.590476	0.590476	0.605769	0.560748	0.605769	0.605769	0.525114	0.621359	0.553488	0.582938	0.605769
Tacrine	0.695431	0.721649	0.661692	0.712821	0.678392	0.64532	0.67	0.712821	0.67	0.64532	0.686869	0.686869	0.695431	0.712821	0.661692	0.686869	0.67	0.686869	0.67	0.637255	0.621359	0.629268	0.637255	0.686869	0.546296	0.621359	0.678392	0.661692	0.653465	0.590476	0.539171	0.598086	0.637255	0.590476	0.637255	0.653465	0.518182	0.582938	0.598086	0.695431	0.64532	0.582938	0.629268	0.64532	0.53211	0.64532	0.739583	0.605769	0.712821
Oxaliplatin	0.525114	0.53211	0.539171	0.525114	0.553488	0.553488	0.518182	0.525114	0.546296	0.525114	0.53211	0.504505	0.525114	0.525114	0.553488	0.504505	0.53211	0.53211	0.560748	0.491071	0.53211	0.553488	0.53211	0.590476	0.504505	0.518182	0.539171	0.511312	0.546296	0.546296	0.525114	0.525114	0.491071	0.575472	0.575472	0.546296	0.504505	0.511312	0.582938	0.553488	0.539171	0.511312	0.525114	0.539171	0.504505	0.539171	0.590476	0.560748	0.539171
Amiloride	0.613527	0.621359	0.598086	0.613527	0.598086	0.582938	0.590476	0.613527	0.590476	0.598086	0.621359	0.590476	0.613527	0.613527	0.598086	0.590476	0.621359	0.621359	0.605769	0.560748	0.560748	0.582938	0.546296	0.721649	0.491071	0.560748	0.553488	0.598086	0.590476	0.546296	0.484444	0.539171	0.590476	0.53211	0.575472	0.590476	0.464912	0.525114	0.539171	0.598086	0.582938	0.525114	0.568075	0.582938	0.477876	0.582938	0.575472	0.546296	0.582938
Isoproterenol	0.695431	0.686869	0.64532	0.695431	0.678392	0.678392	0.704082	0.678392	0.67	0.64532	0.67	0.67	0.678392	0.678392	0.678392	0.653465	0.67	0.686869	0.67	0.721649	0.621359	0.678392	0.757895	0.653465	0.575472	0.739583	0.712821	0.712821	0.686869	0.621359	0.553488	0.73057	0.757895	0.621359	0.686869	0.704082	0.546296	0.786096	0.613527	0.712821	0.73057	0.786096	0.695431	0.73057	0.546296	0.661692	0.637255	0.621359	0.678392
Altretamine	0.704082	0.712821	0.67	0.739583	0.686869	0.653465	0.712821	0.721649	0.678392	0.653465	0.695431	0.73057	0.704082	0.721649	0.67	0.695431	0.678392	0.712821	0.678392	0.661692	0.629268	0.653465	0.582938	0.695431	0.582938	0.629268	0.621359	0.721649	0.678392	0.598086	0.575472	0.605769	0.64532	0.629268	0.64532	0.678392	0.553488	0.605769	0.637255	0.621359	0.67	0.605769	0.653465	0.67	0.568075	0.653465	0.629268	0.64532	0.637255
Guanadrel Sulfate	0.605769	0.613527	0.590476	0.605769	0.605769	0.590476	0.598086	0.605769	0.598086	0.560748	0.598086	0.582938	0.605769	0.605769	0.621359	0.582938	0.598086	0.598086	0.613527	0.613527	0.568075	0.605769	0.678392	0.661692	0.497758	0.64532	0.637255	0.590476	0.613527	0.553488	0.504505	0.637255	0.64532	0.553488	0.613527	0.613527	0.484444	0.637255	0.560748	0.67	0.621359	0.637255	0.621359	0.621359	0.497758	0.605769	0.678392	0.568075	0.653465
Ethotoin	0.598086	0.605769	0.568075	0.613527	0.598086	0.568075	0.590476	0.598086	0.590476	0.553488	0.605769	0.590476	0.598086	0.598086	0.598086	0.575472	0.605769	0.621359	0.621359	0.605769	0.546296	0.582938	0.560748	0.67	0.504505	0.590476	0.568075	0.598086	0.605769	0.53211	0.511312	0.568075	0.637255	0.546296	0.590476	0.621359	0.491071	0.553488	0.568075	0.613527	0.598086	0.553488	0.613527	0.598086	0.504505	0.582938	0.621359	0.560748	0.582938
Miglustat	0.560748	0.539171	0.518182	0.546296	0.546296	0.546296	0.568075	0.546296	0.539171	0.518182	0.539171	0.539171	0.546296	0.546296	0.546296	0.525114	0.539171	0.553488	0.539171	0.613527	0.497758	0.546296	0.678392	0.511312	0.471366	0.613527	0.621359	0.546296	0.553488	0.497758	0.464912	0.605769	0.613527	0.525114	0.553488	0.568075	0.445887	0.67	0.518182	0.621359	0.590476	0.67	0.575472	0.590476	0.445887	0.53211	0.613527	0.511312	0.621359
Monobenzone	0.835165	0.786096	0.757895	0.757895	0.815217	0.795699	0.825137	0.815217	0.805405	0.776596	0.805405	0.786096	0.815217	0.795699	0.815217	0.767196	0.786096	0.805405	0.805405	0.845304	0.73057	0.795699	0.73057	0.695431	0.678392	0.845304	0.704082	0.795699	0.805405	0.712821	0.653465	0.815217	0.748691	0.73057	0.786096	0.805405	0.64532	0.815217	0.721649	0.721649	0.835165	0.815217	0.795699	0.835165	0.64532	0.795699	0.661692	0.73057	0.686869
Methsuximide	0.64532	0.637255	0.613527	0.661692	0.64532	0.613527	0.653465	0.64532	0.637255	0.598086	0.653465	0.653465	0.64532	0.64532	0.64532	0.621359	0.653465	0.67	0.67	0.605769	0.590476	0.613527	0.560748	0.637255	0.53211	0.621359	0.568075	0.661692	0.653465	0.575472	0.553488	0.598086	0.637255	0.590476	0.637255	0.67	0.53211	0.598086	0.613527	0.613527	0.64532	0.598086	0.64532	0.64532	0.546296	0.629268	0.605769	0.605769	0.553488
Butethal	0.568075	0.575472	0.539171	0.582938	0.568075	0.553488	0.560748	0.568075	0.560748	0.525114	0.575472	0.560748	0.568075	0.568075	0.568075	0.546296	0.575472	0.590476	0.590476	0.560748	0.518182	0.568075	0.53211	0.67	0.477876	0.546296	0.553488	0.582938	0.575472	0.518182	0.497758	0.539171	0.575472	0.53211	0.575472	0.590476	0.477876	0.539171	0.553488	0.582938	0.568075	0.539171	0.582938	0.568075	0.491071	0.553488	0.575472	0.546296	0.598086
Crotamiton	0.721649	0.712821	0.686869	0.721649	0.704082	0.67	0.712821	0.721649	0.695431	0.67	0.73057	0.712821	0.721649	0.721649	0.704082	0.695431	0.73057	0.748691	0.712821	0.73057	0.64532	0.67	0.64532	0.712821	0.582938	0.695431	0.67	0.739583	0.712821	0.629268	0.575472	0.67	0.73057	0.629268	0.678392	0.712821	0.553488	0.653465	0.637255	0.704082	0.704082	0.653465	0.721649	0.704082	0.568075	0.704082	0.629268	0.64532	0.653465
Droxidopa	0.73057	0.721649	0.678392	0.712821	0.712821	0.712821	0.721649	0.712821	0.704082	0.678392	0.721649	0.686869	0.712821	0.712821	0.748691	0.686869	0.704082	0.721649	0.739583	0.686869	0.653465	0.748691	0.686869	0.721649	0.605769	0.721649	0.661692	0.712821	0.739583	0.653465	0.598086	0.73057	0.704082	0.67	0.757895	0.739583	0.575472	0.712821	0.661692	0.678392	0.767196	0.712821	0.712821	0.767196	0.575472	0.73057	0.605769	0.653465	0.64532
Diethylpropion	0.757895	0.748691	0.721649	0.757895	0.739583	0.704082	0.748691	0.757895	0.73057	0.704082	0.767196	0.748691	0.757895	0.757895	0.739583	0.73057	0.73057	0.786096	0.748691	0.767196	0.678392	0.704082	0.712821	0.712821	0.613527	0.73057	0.721649	0.795699	0.748691	0.64532	0.605769	0.704082	0.805405	0.661692	0.712821	0.767196	0.582938	0.704082	0.67	0.739583	0.757895	0.704082	0.757895	0.757895	0.598086	0.721649	0.661692	0.678392	0.704082
Methoxamine	0.73057	0.721649	0.678392	0.748691	0.712821	0.712821	0.757895	0.712821	0.704082	0.678392	0.704082	0.721649	0.712821	0.712821	0.712821	0.686869	0.704082	0.721649	0.704082	0.704082	0.653465	0.712821	0.686869	0.704082	0.605769	0.686869	0.661692	0.73057	0.721649	0.653465	0.582938	0.678392	0.704082	0.653465	0.704082	0.721649	0.575472	0.712821	0.64532	0.661692	0.748691	0.712821	0.695431	0.748691	0.575472	0.695431	0.605769	0.653465	0.629268
Lomustine	0.568075	0.575472	0.629268	0.568075	0.598086	0.568075	0.546296	0.568075	0.590476	0.582938	0.575472	0.546296	0.568075	0.568075	0.568075	0.546296	0.575472	0.575472	0.590476	0.546296	0.637255	0.553488	0.605769	0.637255	0.518182	0.560748	0.613527	0.553488	0.560748	0.621359	0.525114	0.539171	0.590476	0.560748	0.560748	0.575472	0.504505	0.525114	0.582938	0.64532	0.553488	0.525114	0.553488	0.553488	0.518182	0.553488	0.621359	0.575472	0.629268
Meprobamate	0.637255	0.64532	0.605769	0.653465	0.637255	0.621359	0.64532	0.637255	0.629268	0.590476	0.64532	0.629268	0.637255	0.637255	0.67	0.613527	0.661692	0.661692	0.678392	0.678392	0.582938	0.67	0.661692	0.712821	0.539171	0.661692	0.653465	0.653465	0.678392	0.598086	0.575472	0.67	0.661692	0.613527	0.678392	0.661692	0.539171	0.653465	0.637255	0.67	0.653465	0.653465	0.686869	0.653465	0.553488	0.653465	0.598086	0.613527	0.67
Guanfacine	0.67	0.678392	0.653465	0.67	0.653465	0.637255	0.64532	0.67	0.64532	0.653465	0.678392	0.64532	0.67	0.67	0.653465	0.64532	0.678392	0.678392	0.661692	0.629268	0.613527	0.637255	0.64532	0.786096	0.539171	0.64532	0.653465	0.653465	0.64532	0.598086	0.53211	0.621359	0.661692	0.582938	0.629268	0.64532	0.511312	0.621359	0.590476	0.721649	0.637255	0.621359	0.653465	0.637255	0.525114	0.637255	0.64532	0.598086	0.653465
Orciprenaline	0.704082	0.695431	0.653465	0.704082	0.686869	0.686869	0.712821	0.686869	0.678392	0.653465	0.678392	0.678392	0.686869	0.686869	0.686869	0.661692	0.678392	0.695431	0.678392	0.73057	0.629268	0.686869	0.767196	0.661692	0.582938	0.73057	0.721649	0.721649	0.695431	0.613527	0.560748	0.721649	0.767196	0.629268	0.678392	0.695431	0.553488	0.776596	0.621359	0.721649	0.721649	0.776596	0.704082	0.721649	0.553488	0.67	0.64532	0.629268	0.704082
Nitroglycerin	0.67	0.678392	0.739583	0.653465	0.704082	0.67	0.661692	0.67	0.712821	0.653465	0.661692	0.64532	0.686869	0.67	0.686869	0.661692	0.678392	0.661692	0.678392	0.678392	0.786096	0.686869	0.661692	0.613527	0.661692	0.712821	0.637255	0.653465	0.678392	0.805405	0.686869	0.721649	0.661692	0.73057	0.712821	0.695431	0.64532	0.686869	0.757895	0.653465	0.686869	0.686869	0.686869	0.686869	0.661692	0.67	0.582938	0.73057	0.637255
Uracil mustard	0.511312	0.518182	0.484444	0.511312	0.511312	0.497758	0.491071	0.511312	0.504505	0.497758	0.518182	0.491071	0.511312	0.511312	0.511312	0.491071	0.518182	0.518182	0.53211	0.491071	0.464912	0.497758	0.546296	0.605769	0.42735	0.504505	0.553488	0.497758	0.504505	0.452174	0.433476	0.484444	0.53211	0.464912	0.504505	0.518182	0.415254	0.471366	0.484444	0.568075	0.497758	0.471366	0.497758	0.497758	0.42735	0.497758	0.546296	0.477876	0.582938
Zalcitabine	0.484444	0.477876	0.445887	0.471366	0.471366	0.471366	0.477876	0.471366	0.464912	0.445887	0.477876	0.452174	0.471366	0.471366	0.484444	0.452174	0.491071	0.477876	0.477876	0.504505	0.42735	0.497758	0.53211	0.560748	0.415254	0.546296	0.497758	0.471366	0.477876	0.439655	0.39749	0.539171	0.504505	0.452174	0.491071	0.491071	0.391667	0.525114	0.445887	0.553488	0.511312	0.525114	0.484444	0.511312	0.391667	0.471366	0.546296	0.452174	0.525114
Echothiophate	0.613527	0.621359	0.613527	0.64532	0.64532	0.613527	0.637255	0.613527	0.653465	0.598086	0.605769	0.637255	0.629268	0.613527	0.629268	0.621359	0.621359	0.621359	0.605769	0.653465	0.621359	0.629268	0.653465	0.560748	0.637255	0.621359	0.661692	0.629268	0.637255	0.621359	0.64532	0.629268	0.637255	0.686869	0.621359	0.605769	0.637255	0.613527	0.678392	0.629268	0.613527	0.613527	0.64532	0.613527	0.653465	0.613527	0.575472	0.704082	0.629268
Dexmedetomidine	0.757895	0.786096	0.721649	0.776596	0.739583	0.704082	0.748691	0.776596	0.73057	0.704082	0.748691	0.767196	0.757895	0.776596	0.721649	0.748691	0.73057	0.767196	0.73057	0.712821	0.678392	0.686869	0.629268	0.73057	0.598086	0.678392	0.67	0.757895	0.73057	0.64532	0.590476	0.653465	0.695431	0.64532	0.695431	0.73057	0.568075	0.653465	0.653465	0.67	0.721649	0.653465	0.704082	0.721649	0.582938	0.704082	0.712821	0.661692	0.67
Ibuprofen	0.855556	0.805405	0.776596	0.795699	0.835165	0.815217	0.865922	0.835165	0.825137	0.795699	0.845304	0.825137	0.835165	0.815217	0.876405	0.786096	0.805405	0.865922	0.865922	0.845304	0.748691	0.855556	0.712821	0.73057	0.695431	0.845304	0.704082	0.876405	0.887006	0.712821	0.67	0.835165	0.786096	0.748691	0.845304	0.845304	0.661692	0.815217	0.739583	0.739583	0.876405	0.815217	0.876405	0.876405	0.661692	0.855556	0.661692	0.748691	0.686869
Lamivudine	0.484444	0.477876	0.445887	0.471366	0.471366	0.471366	0.477876	0.471366	0.464912	0.445887	0.477876	0.464912	0.471366	0.471366	0.484444	0.464912	0.491071	0.477876	0.477876	0.504505	0.42735	0.497758	0.518182	0.560748	0.42735	0.546296	0.497758	0.458515	0.477876	0.439655	0.409283	0.539171	0.491071	0.452174	0.491071	0.477876	0.415254	0.511312	0.445887	0.525114	0.497758	0.511312	0.484444	0.497758	0.415254	0.471366	0.504505	0.452174	0.497758
Ciclopirox	0.629268	0.605769	0.64532	0.598086	0.64532	0.64532	0.621359	0.613527	0.637255	0.629268	0.621359	0.605769	0.613527	0.613527	0.613527	0.590476	0.621359	0.637255	0.621359	0.590476	0.637255	0.598086	0.53211	0.590476	0.560748	0.605769	0.539171	0.613527	0.621359	0.637255	0.525114	0.582938	0.560748	0.605769	0.605769	0.637255	0.53211	0.568075	0.582938	0.568075	0.64532	0.568075	0.598086	0.64532	0.518182	0.598086	0.575472	0.590476	0.525114
Methyldopa	0.67	0.661692	0.621359	0.67	0.653465	0.653465	0.678392	0.653465	0.64532	0.621359	0.661692	0.64532	0.653465	0.653465	0.686869	0.629268	0.64532	0.678392	0.678392	0.661692	0.598086	0.686869	0.678392	0.661692	0.553488	0.678392	0.653465	0.67	0.695431	0.598086	0.560748	0.686869	0.695431	0.629268	0.695431	0.695431	0.539171	0.721649	0.621359	0.67	0.721649	0.721649	0.686869	0.721649	0.539171	0.67	0.613527	0.613527	0.637255
Phenformin	0.695431	0.721649	0.678392	0.712821	0.678392	0.661692	0.67	0.712821	0.67	0.64532	0.686869	0.686869	0.695431	0.712821	0.661692	0.686869	0.67	0.686869	0.67	0.686869	0.637255	0.64532	0.739583	0.757895	0.560748	0.67	0.786096	0.661692	0.653465	0.605769	0.553488	0.64532	0.704082	0.605769	0.637255	0.653465	0.53211	0.661692	0.613527	0.786096	0.64532	0.661692	0.64532	0.64532	0.546296	0.64532	0.795699	0.621359	0.845304
Riluzole	0.637255	0.64532	0.605769	0.637255	0.621359	0.590476	0.629268	0.637255	0.613527	0.605769	0.629268	0.629268	0.637255	0.637255	0.621359	0.64532	0.629268	0.629268	0.613527	0.598086	0.568075	0.605769	0.553488	0.661692	0.525114	0.582938	0.575472	0.621359	0.613527	0.553488	0.53211	0.560748	0.598086	0.568075	0.598086	0.613527	0.525114	0.560748	0.575472	0.590476	0.621359	0.560748	0.590476	0.621359	0.539171	0.605769	0.598086	0.582938	0.560748
Pilocarpine	0.613527	0.605769	0.582938	0.629268	0.613527	0.582938	0.637255	0.613527	0.605769	0.568075	0.621359	0.621359	0.613527	0.613527	0.64532	0.590476	0.605769	0.637255	0.637255	0.653465	0.560748	0.613527	0.575472	0.605769	0.504505	0.637255	0.568075	0.629268	0.653465	0.53211	0.497758	0.629268	0.605769	0.546296	0.621359	0.621359	0.477876	0.598086	0.553488	0.598086	0.629268	0.598086	0.661692	0.629268	0.491071	0.629268	0.605769	0.560748	0.568075
Minoxidil	0.525114	0.546296	0.553488	0.539171	0.539171	0.525114	0.504505	0.525114	0.546296	0.511312	0.518182	0.504505	0.539171	0.525114	0.511312	0.518182	0.518182	0.518182	0.504505	0.491071	0.546296	0.497758	0.560748	0.560748	0.464912	0.477876	0.568075	0.497758	0.504505	0.518182	0.458515	0.471366	0.53211	0.504505	0.491071	0.491071	0.439655	0.458515	0.511312	0.553488	0.484444	0.458515	0.484444	0.484444	0.452174	0.497758	0.560748	0.518182	0.598086
Butabarbital	0.582938	0.590476	0.553488	0.598086	0.582938	0.568075	0.575472	0.582938	0.575472	0.539171	0.590476	0.575472	0.582938	0.582938	0.582938	0.560748	0.590476	0.605769	0.605769	0.575472	0.53211	0.582938	0.518182	0.686869	0.491071	0.560748	0.539171	0.598086	0.590476	0.53211	0.511312	0.553488	0.590476	0.546296	0.590476	0.605769	0.491071	0.553488	0.568075	0.568075	0.582938	0.553488	0.598086	0.582938	0.504505	0.568075	0.560748	0.560748	0.582938
Apraclonidine	0.598086	0.621359	0.582938	0.613527	0.582938	0.568075	0.575472	0.613527	0.575472	0.582938	0.590476	0.590476	0.598086	0.613527	0.568075	0.590476	0.575472	0.590476	0.575472	0.575472	0.546296	0.553488	0.637255	0.653465	0.477876	0.560748	0.678392	0.568075	0.560748	0.518182	0.471366	0.539171	0.590476	0.518182	0.546296	0.560748	0.452174	0.553488	0.525114	0.661692	0.553488	0.553488	0.539171	0.553488	0.464912	0.553488	0.757895	0.53211	0.695431
Decitabine	0.477876	0.471366	0.439655	0.464912	0.464912	0.464912	0.471366	0.464912	0.458515	0.439655	0.471366	0.445887	0.464912	0.464912	0.477876	0.445887	0.484444	0.471366	0.471366	0.497758	0.421277	0.491071	0.511312	0.553488	0.409283	0.539171	0.477876	0.464912	0.471366	0.433476	0.403361	0.53211	0.497758	0.458515	0.484444	0.484444	0.385892	0.53211	0.452174	0.53211	0.504505	0.53211	0.477876	0.504505	0.385892	0.464912	0.525114	0.445887	0.518182
Fencamfamine	0.721649	0.748691	0.686869	0.757895	0.704082	0.67	0.712821	0.739583	0.695431	0.67	0.712821	0.73057	0.721649	0.739583	0.686869	0.712821	0.695431	0.73057	0.695431	0.748691	0.64532	0.653465	0.712821	0.678392	0.568075	0.695431	0.757895	0.704082	0.695431	0.613527	0.560748	0.67	0.748691	0.613527	0.661692	0.695431	0.539171	0.67	0.621359	0.757895	0.686869	0.67	0.704082	0.686869	0.553488	0.67	0.786096	0.629268	0.757895
Amobarbital	0.560748	0.568075	0.53211	0.575472	0.560748	0.546296	0.553488	0.560748	0.553488	0.518182	0.568075	0.553488	0.560748	0.560748	0.560748	0.539171	0.568075	0.582938	0.582938	0.553488	0.511312	0.560748	0.525114	0.661692	0.471366	0.539171	0.546296	0.590476	0.568075	0.511312	0.491071	0.53211	0.568075	0.525114	0.568075	0.582938	0.471366	0.53211	0.546296	0.575472	0.560748	0.53211	0.575472	0.560748	0.484444	0.546296	0.568075	0.539171	0.590476
Milrinone	0.704082	0.712821	0.67	0.704082	0.686869	0.653465	0.695431	0.704082	0.678392	0.653465	0.712821	0.695431	0.704082	0.721649	0.686869	0.695431	0.73057	0.73057	0.695431	0.661692	0.629268	0.653465	0.582938	0.712821	0.553488	0.64532	0.605769	0.704082	0.695431	0.613527	0.546296	0.621359	0.661692	0.598086	0.661692	0.695431	0.525114	0.605769	0.605769	0.653465	0.686869	0.605769	0.67	0.686869	0.539171	0.67	0.613527	0.613527	0.621359
Proflavine	0.757895	0.786096	0.721649	0.776596	0.739583	0.721649	0.73057	0.776596	0.73057	0.704082	0.748691	0.748691	0.757895	0.776596	0.721649	0.748691	0.73057	0.748691	0.73057	0.695431	0.678392	0.686869	0.661692	0.767196	0.598086	0.678392	0.704082	0.721649	0.712821	0.64532	0.590476	0.653465	0.695431	0.64532	0.695431	0.712821	0.568075	0.653465	0.653465	0.704082	0.704082	0.653465	0.686869	0.704082	0.582938	0.704082	0.695431	0.661692	0.721649
Disulfiram	0.721649	0.73057	0.704082	0.739583	0.721649	0.686869	0.712821	0.739583	0.712821	0.686869	0.712821	0.748691	0.721649	0.739583	0.686869	0.748691	0.695431	0.73057	0.695431	0.73057	0.661692	0.67	0.661692	0.695431	0.661692	0.678392	0.721649	0.721649	0.695431	0.629268	0.653465	0.653465	0.712821	0.661692	0.661692	0.695431	0.661692	0.653465	0.67	0.686869	0.686869	0.653465	0.704082	0.686869	0.678392	0.67	0.629268	0.678392	0.704082
Lamotrigine	0.629268	0.653465	0.629268	0.64532	0.629268	0.613527	0.605769	0.64532	0.621359	0.629268	0.621359	0.621359	0.629268	0.64532	0.598086	0.621359	0.605769	0.621359	0.605769	0.575472	0.590476	0.582938	0.546296	0.67	0.518182	0.560748	0.582938	0.598086	0.590476	0.560748	0.511312	0.539171	0.575472	0.560748	0.575472	0.590476	0.491071	0.539171	0.568075	0.582938	0.582938	0.539171	0.568075	0.582938	0.504505	0.582938	0.575472	0.575472	0.613527
Mephenytoin	0.575472	0.582938	0.546296	0.605769	0.575472	0.546296	0.582938	0.575472	0.568075	0.53211	0.582938	0.582938	0.575472	0.575472	0.575472	0.553488	0.582938	0.598086	0.598086	0.568075	0.525114	0.560748	0.539171	0.64532	0.484444	0.553488	0.546296	0.590476	0.582938	0.511312	0.504505	0.53211	0.582938	0.539171	0.568075	0.598086	0.484444	0.53211	0.560748	0.590476	0.575472	0.53211	0.590476	0.575472	0.497758	0.560748	0.568075	0.553488	0.546296
Tapentadol	0.721649	0.695431	0.67	0.721649	0.686869	0.67	0.748691	0.704082	0.678392	0.67	0.695431	0.712821	0.704082	0.704082	0.686869	0.678392	0.695431	0.712821	0.678392	0.748691	0.629268	0.67	0.661692	0.629268	0.582938	0.695431	0.653465	0.739583	0.695431	0.598086	0.560748	0.67	0.73057	0.629268	0.661692	0.695431	0.553488	0.704082	0.621359	0.67	0.721649	0.704082	0.704082	0.721649	0.553488	0.67	0.629268	0.629268	0.637255
Zoledronate	0.582938	0.560748	0.568075	0.553488	0.598086	0.613527	0.575472	0.568075	0.590476	0.582938	0.560748	0.546296	0.568075	0.568075	0.568075	0.546296	0.560748	0.560748	0.575472	0.575472	0.560748	0.582938	0.605769	0.575472	0.575472	0.605769	0.568075	0.539171	0.560748	0.560748	0.582938	0.598086	0.575472	0.67	0.590476	0.575472	0.575472	0.613527	0.64532	0.582938	0.582938	0.613527	0.568075	0.582938	0.560748	0.553488	0.575472	0.637255	0.582938
Metaxalone	0.598086	0.605769	0.568075	0.613527	0.598086	0.568075	0.605769	0.598086	0.590476	0.553488	0.605769	0.590476	0.598086	0.598086	0.629268	0.575472	0.621359	0.621359	0.621359	0.637255	0.546296	0.629268	0.637255	0.621359	0.504505	0.67	0.598086	0.629268	0.637255	0.575472	0.497758	0.678392	0.686869	0.546296	0.637255	0.637255	0.477876	0.64532	0.553488	0.64532	0.64532	0.64532	0.64532	0.64532	0.491071	0.613527	0.637255	0.560748	0.598086
Neostigmine	0.64532	0.653465	0.613527	0.678392	0.64532	0.613527	0.67	0.64532	0.653465	0.598086	0.653465	0.653465	0.661692	0.64532	0.695431	0.637255	0.686869	0.67	0.67	0.621359	0.605769	0.678392	0.560748	0.67	0.560748	0.621359	0.568075	0.695431	0.704082	0.605769	0.568075	0.629268	0.637255	0.621359	0.67	0.67	0.546296	0.598086	0.629268	0.598086	0.678392	0.598086	0.678392	0.678392	0.560748	0.678392	0.546296	0.637255	0.568075
Primidone	0.598086	0.605769	0.568075	0.613527	0.598086	0.582938	0.590476	0.598086	0.590476	0.553488	0.605769	0.590476	0.598086	0.598086	0.598086	0.575472	0.605769	0.621359	0.621359	0.621359	0.546296	0.568075	0.575472	0.67	0.477876	0.605769	0.598086	0.598086	0.605769	0.53211	0.497758	0.582938	0.637255	0.53211	0.590476	0.621359	0.477876	0.582938	0.553488	0.629268	0.598086	0.582938	0.613527	0.598086	0.491071	0.582938	0.590476	0.546296	0.64532
Bupropion	0.776596	0.786096	0.739583	0.795699	0.757895	0.721649	0.767196	0.776596	0.748691	0.757895	0.786096	0.767196	0.776596	0.776596	0.757895	0.748691	0.748691	0.805405	0.767196	0.73057	0.695431	0.721649	0.678392	0.748691	0.613527	0.712821	0.686869	0.835165	0.767196	0.661692	0.621359	0.686869	0.786096	0.678392	0.73057	0.786096	0.598086	0.686869	0.686869	0.721649	0.776596	0.686869	0.739583	0.776596	0.613527	0.739583	0.661692	0.695431	0.67
Tinidazole	0.433476	0.439655	0.484444	0.445887	0.458515	0.433476	0.42735	0.433476	0.464912	0.421277	0.42735	0.439655	0.445887	0.433476	0.433476	0.439655	0.42735	0.439655	0.439655	0.439655	0.518182	0.421277	0.464912	0.415254	0.491071	0.42735	0.471366	0.433476	0.439655	0.504505	0.525114	0.433476	0.464912	0.464912	0.439655	0.439655	0.491071	0.409283	0.484444	0.471366	0.421277	0.409283	0.458515	0.421277	0.504505	0.421277	0.491071	0.464912	0.471366
Emtricitabine	0.458515	0.452174	0.421277	0.445887	0.445887	0.445887	0.452174	0.445887	0.439655	0.433476	0.452174	0.439655	0.445887	0.445887	0.458515	0.439655	0.464912	0.452174	0.452174	0.477876	0.403361	0.471366	0.491071	0.53211	0.403361	0.518182	0.471366	0.433476	0.452174	0.415254	0.385892	0.511312	0.464912	0.42735	0.464912	0.452174	0.391667	0.484444	0.421277	0.497758	0.471366	0.484444	0.458515	0.471366	0.391667	0.445887	0.477876	0.42735	0.471366
Procarbazine	0.686869	0.695431	0.686869	0.721649	0.686869	0.704082	0.695431	0.686869	0.678392	0.67	0.695431	0.695431	0.686869	0.686869	0.67	0.661692	0.695431	0.712821	0.678392	0.695431	0.64532	0.637255	0.695431	0.73057	0.568075	0.678392	0.721649	0.721649	0.678392	0.629268	0.546296	0.653465	0.73057	0.613527	0.64532	0.678392	0.539171	0.67	0.605769	0.739583	0.67	0.67	0.67	0.67	0.539171	0.653465	0.661692	0.613527	0.721649
Pentobarbital	0.560748	0.568075	0.53211	0.575472	0.560748	0.546296	0.553488	0.560748	0.553488	0.518182	0.568075	0.553488	0.560748	0.560748	0.560748	0.539171	0.568075	0.582938	0.582938	0.553488	0.511312	0.560748	0.525114	0.661692	0.471366	0.539171	0.546296	0.575472	0.568075	0.511312	0.491071	0.53211	0.568075	0.525114	0.568075	0.582938	0.471366	0.53211	0.546296	0.575472	0.560748	0.53211	0.575472	0.560748	0.484444	0.546296	0.568075	0.539171	0.590476
Anagrelide	0.525114	0.53211	0.511312	0.525114	0.511312	0.484444	0.504505	0.525114	0.504505	0.511312	0.53211	0.504505	0.525114	0.525114	0.511312	0.504505	0.53211	0.53211	0.518182	0.491071	0.477876	0.497758	0.53211	0.575472	0.42735	0.504505	0.525114	0.511312	0.504505	0.464912	0.421277	0.484444	0.546296	0.464912	0.491071	0.504505	0.403361	0.471366	0.471366	0.568075	0.497758	0.471366	0.497758	0.497758	0.415254	0.497758	0.605769	0.477876	0.553488
Glutethimide	0.629268	0.637255	0.598086	0.64532	0.629268	0.598086	0.621359	0.629268	0.621359	0.582938	0.637255	0.621359	0.629268	0.629268	0.629268	0.605769	0.637255	0.653465	0.653465	0.621359	0.575472	0.598086	0.621359	0.637255	0.504505	0.621359	0.629268	0.629268	0.637255	0.560748	0.525114	0.598086	0.637255	0.560748	0.621359	0.653465	0.504505	0.598086	0.582938	0.678392	0.629268	0.598086	0.661692	0.629268	0.518182	0.613527	0.67	0.575472	0.629268
Ethoxzolamide	0.484444	0.491071	0.497758	0.484444	0.511312	0.497758	0.491071	0.484444	0.504505	0.484444	0.477876	0.491071	0.484444	0.484444	0.484444	0.491071	0.491071	0.491071	0.491071	0.518182	0.491071	0.484444	0.452174	0.491071	0.560748	0.491071	0.445887	0.484444	0.491071	0.504505	0.568075	0.484444	0.491071	0.518182	0.491071	0.504505	0.575472	0.484444	0.525114	0.458515	0.497758	0.484444	0.497758	0.497758	0.575472	0.471366	0.452174	0.518182	0.433476
Polidocanol	0.767196	0.721649	0.695431	0.712821	0.748691	0.73057	0.776596	0.748691	0.739583	0.712821	0.739583	0.739583	0.748691	0.73057	0.748691	0.704082	0.721649	0.757895	0.739583	0.835165	0.67	0.73057	0.776596	0.637255	0.621359	0.835165	0.73057	0.73057	0.757895	0.67	0.598086	0.805405	0.739583	0.67	0.739583	0.757895	0.590476	0.845304	0.661692	0.748691	0.786096	0.845304	0.786096	0.786096	0.590476	0.73057	0.686869	0.67	0.712821
Benzyl Benzoate	0.845304	0.815217	0.786096	0.786096	0.845304	0.805405	0.835165	0.845304	0.835165	0.786096	0.855556	0.815217	0.845304	0.825137	0.887006	0.795699	0.815217	0.855556	0.876405	0.855556	0.757895	0.845304	0.739583	0.739583	0.686869	0.876405	0.73057	0.825137	0.876405	0.739583	0.678392	0.865922	0.776596	0.739583	0.855556	0.835165	0.653465	0.805405	0.748691	0.767196	0.845304	0.805405	0.865922	0.845304	0.67	0.865922	0.686869	0.757895	0.712821
Dichlorphenamide	0.598086	0.605769	0.613527	0.582938	0.629268	0.629268	0.575472	0.598086	0.621359	0.629268	0.590476	0.590476	0.598086	0.598086	0.582938	0.590476	0.590476	0.590476	0.605769	0.546296	0.605769	0.582938	0.504505	0.621359	0.686869	0.546296	0.539171	0.568075	0.575472	0.605769	0.712821	0.539171	0.53211	0.653465	0.590476	0.590476	0.704082	0.525114	0.661692	0.539171	0.568075	0.525114	0.553488	0.568075	0.704082	0.568075	0.491071	0.637255	0.525114
Acyclovir	0.458515	0.452174	0.421277	0.445887	0.445887	0.445887	0.452174	0.445887	0.439655	0.421277	0.452174	0.42735	0.445887	0.445887	0.458515	0.42735	0.464912	0.452174	0.452174	0.477876	0.403361	0.471366	0.546296	0.53211	0.391667	0.518182	0.497758	0.433476	0.452174	0.42735	0.374486	0.511312	0.491071	0.42735	0.464912	0.452174	0.368852	0.497758	0.421277	0.539171	0.471366	0.497758	0.458515	0.471366	0.368852	0.445887	0.53211	0.42735	0.525114
Isosorbide Dinitrate	0.598086	0.605769	0.661692	0.582938	0.629268	0.598086	0.590476	0.598086	0.637255	0.582938	0.590476	0.575472	0.613527	0.598086	0.613527	0.590476	0.605769	0.590476	0.605769	0.590476	0.704082	0.613527	0.560748	0.546296	0.590476	0.621359	0.539171	0.582938	0.605769	0.721649	0.613527	0.629268	0.575472	0.653465	0.637255	0.621359	0.575472	0.598086	0.678392	0.553488	0.613527	0.598086	0.598086	0.613527	0.590476	0.598086	0.560748	0.653465	0.539171
Tizanidine	0.511312	0.53211	0.525114	0.525114	0.511312	0.497758	0.491071	0.525114	0.504505	0.511312	0.504505	0.518182	0.511312	0.525114	0.484444	0.518182	0.491071	0.504505	0.491071	0.491071	0.504505	0.471366	0.546296	0.546296	0.464912	0.477876	0.598086	0.484444	0.477876	0.477876	0.458515	0.458515	0.504505	0.464912	0.464912	0.477876	0.439655	0.471366	0.471366	0.553488	0.471366	0.471366	0.458515	0.471366	0.452174	0.471366	0.653465	0.477876	0.613527
Varenicline	0.695431	0.721649	0.661692	0.712821	0.678392	0.64532	0.67	0.712821	0.67	0.64532	0.686869	0.686869	0.695431	0.712821	0.661692	0.686869	0.67	0.686869	0.67	0.67	0.621359	0.629268	0.653465	0.67	0.546296	0.653465	0.695431	0.661692	0.653465	0.590476	0.539171	0.629268	0.686869	0.590476	0.637255	0.653465	0.518182	0.613527	0.598086	0.678392	0.64532	0.613527	0.629268	0.64532	0.53211	0.64532	0.721649	0.605769	0.712821
Methoxsalen	0.704082	0.678392	0.653465	0.686869	0.704082	0.67	0.73057	0.704082	0.695431	0.653465	0.712821	0.712821	0.704082	0.686869	0.739583	0.661692	0.678392	0.73057	0.73057	0.678392	0.629268	0.721649	0.568075	0.613527	0.582938	0.695431	0.575472	0.721649	0.748691	0.64532	0.590476	0.704082	0.64532	0.64532	0.748691	0.748691	0.553488	0.67	0.653465	0.605769	0.757895	0.67	0.721649	0.757895	0.568075	0.721649	0.598086	0.64532	0.560748
Pipobroman	0.653465	0.64532	0.621359	0.637255	0.653465	0.621359	0.629268	0.653465	0.64532	0.621359	0.661692	0.629268	0.653465	0.653465	0.653465	0.629268	0.661692	0.661692	0.678392	0.629268	0.598086	0.621359	0.661692	0.661692	0.539171	0.661692	0.67	0.637255	0.64532	0.582938	0.546296	0.637255	0.661692	0.582938	0.64532	0.661692	0.525114	0.605769	0.605769	0.704082	0.637255	0.605769	0.653465	0.637255	0.539171	0.637255	0.661692	0.598086	0.67
Furazolidone	0.484444	0.491071	0.539171	0.484444	0.511312	0.484444	0.477876	0.484444	0.518182	0.471366	0.491071	0.464912	0.497758	0.484444	0.525114	0.477876	0.518182	0.491071	0.518182	0.477876	0.575472	0.525114	0.53211	0.504505	0.464912	0.518182	0.497758	0.484444	0.518182	0.590476	0.484444	0.539171	0.518182	0.518182	0.546296	0.518182	0.452174	0.484444	0.539171	0.525114	0.511312	0.484444	0.511312	0.511312	0.464912	0.511312	0.546296	0.518182	0.497758
Thiopental	0.539171	0.546296	0.511312	0.553488	0.539171	0.525114	0.53211	0.539171	0.53211	0.497758	0.546296	0.546296	0.539171	0.539171	0.539171	0.546296	0.546296	0.560748	0.560748	0.53211	0.491071	0.525114	0.504505	0.621359	0.464912	0.518182	0.539171	0.553488	0.546296	0.477876	0.484444	0.497758	0.546296	0.491071	0.53211	0.560748	0.477876	0.511312	0.511312	0.553488	0.539171	0.511312	0.553488	0.539171	0.491071	0.525114	0.546296	0.504505	0.568075
Terbutaline	0.678392	0.67	0.629268	0.678392	0.661692	0.661692	0.686869	0.661692	0.653465	0.629268	0.653465	0.653465	0.661692	0.661692	0.661692	0.637255	0.653465	0.67	0.653465	0.704082	0.605769	0.661692	0.739583	0.637255	0.560748	0.704082	0.695431	0.695431	0.67	0.590476	0.553488	0.695431	0.739583	0.621359	0.653465	0.67	0.546296	0.748691	0.613527	0.695431	0.695431	0.748691	0.678392	0.695431	0.546296	0.64532	0.621359	0.621359	0.678392
Dexfenfluramine	0.721649	0.748691	0.686869	0.757895	0.704082	0.67	0.712821	0.739583	0.695431	0.686869	0.712821	0.73057	0.721649	0.739583	0.686869	0.712821	0.695431	0.73057	0.695431	0.748691	0.64532	0.67	0.712821	0.695431	0.582938	0.695431	0.757895	0.721649	0.695431	0.613527	0.590476	0.67	0.767196	0.64532	0.661692	0.695431	0.568075	0.704082	0.653465	0.757895	0.686869	0.704082	0.704082	0.686869	0.582938	0.67	0.73057	0.661692	0.739583
Clofibrate	0.695431	0.67	0.64532	0.661692	0.695431	0.661692	0.704082	0.695431	0.686869	0.678392	0.704082	0.686869	0.695431	0.678392	0.73057	0.653465	0.67	0.721649	0.721649	0.739583	0.621359	0.712821	0.605769	0.605769	0.575472	0.739583	0.598086	0.748691	0.739583	0.637255	0.582938	0.748691	0.67	0.637255	0.739583	0.739583	0.560748	0.712821	0.64532	0.629268	0.748691	0.712821	0.748691	0.748691	0.575472	0.712821	0.560748	0.653465	0.582938
Butalbital	0.598086	0.605769	0.568075	0.613527	0.598086	0.582938	0.590476	0.598086	0.590476	0.553488	0.621359	0.590476	0.598086	0.598086	0.598086	0.575472	0.605769	0.621359	0.621359	0.575472	0.546296	0.598086	0.53211	0.704082	0.504505	0.575472	0.553488	0.629268	0.605769	0.546296	0.525114	0.568075	0.605769	0.560748	0.605769	0.621359	0.504505	0.568075	0.582938	0.582938	0.598086	0.568075	0.598086	0.598086	0.518182	0.613527	0.546296	0.575472	0.598086
Lofexidine	0.582938	0.590476	0.568075	0.598086	0.568075	0.539171	0.590476	0.582938	0.560748	0.568075	0.575472	0.575472	0.582938	0.582938	0.568075	0.560748	0.575472	0.590476	0.560748	0.590476	0.53211	0.539171	0.637255	0.575472	0.452174	0.560748	0.629268	0.582938	0.575472	0.518182	0.445887	0.539171	0.621359	0.491071	0.546296	0.575472	0.42735	0.568075	0.497758	0.629268	0.582938	0.568075	0.553488	0.582938	0.439655	0.553488	0.721649	0.504505	0.64532
Phenazopyridine	0.686869	0.712821	0.704082	0.704082	0.686869	0.67	0.661692	0.704082	0.678392	0.653465	0.678392	0.678392	0.686869	0.704082	0.653465	0.678392	0.661692	0.678392	0.661692	0.629268	0.661692	0.621359	0.598086	0.712821	0.553488	0.613527	0.637255	0.653465	0.64532	0.629268	0.546296	0.590476	0.629268	0.598086	0.629268	0.64532	0.525114	0.590476	0.605769	0.637255	0.637255	0.590476	0.621359	0.637255	0.539171	0.637255	0.64532	0.613527	0.67
Prilocaine	0.637255	0.64532	0.605769	0.653465	0.621359	0.605769	0.629268	0.637255	0.613527	0.590476	0.64532	0.629268	0.637255	0.637255	0.621359	0.613527	0.64532	0.661692	0.629268	0.661692	0.568075	0.590476	0.712821	0.678392	0.497758	0.629268	0.721649	0.653465	0.629268	0.553488	0.491071	0.605769	0.712821	0.539171	0.598086	0.629268	0.471366	0.653465	0.546296	0.721649	0.621359	0.653465	0.637255	0.621359	0.484444	0.605769	0.661692	0.553488	0.704082
Sulfathiazole	0.553488	0.560748	0.568075	0.553488	0.582938	0.582938	0.53211	0.553488	0.575472	0.553488	0.546296	0.546296	0.553488	0.553488	0.539171	0.560748	0.546296	0.546296	0.560748	0.504505	0.560748	0.525114	0.477876	0.605769	0.621359	0.504505	0.511312	0.525114	0.53211	0.546296	0.629268	0.484444	0.504505	0.575472	0.53211	0.546296	0.637255	0.484444	0.582938	0.525114	0.525114	0.484444	0.511312	0.525114	0.637255	0.525114	0.518182	0.575472	0.497758
Zileuton	0.621359	0.613527	0.637255	0.621359	0.637255	0.653465	0.613527	0.605769	0.629268	0.621359	0.613527	0.613527	0.605769	0.605769	0.605769	0.598086	0.613527	0.629268	0.613527	0.582938	0.629268	0.605769	0.568075	0.712821	0.582938	0.598086	0.575472	0.605769	0.613527	0.629268	0.546296	0.575472	0.598086	0.613527	0.598086	0.629268	0.568075	0.590476	0.590476	0.575472	0.637255	0.590476	0.590476	0.637255	0.553488	0.590476	0.553488	0.598086	0.546296
Naphazoline	0.637255	0.661692	0.621359	0.653465	0.621359	0.590476	0.613527	0.653465	0.613527	0.590476	0.629268	0.629268	0.637255	0.653465	0.605769	0.629268	0.613527	0.629268	0.613527	0.629268	0.582938	0.575472	0.678392	0.629268	0.497758	0.613527	0.721649	0.605769	0.598086	0.553488	0.491071	0.590476	0.64532	0.539171	0.582938	0.598086	0.471366	0.590476	0.546296	0.704082	0.590476	0.590476	0.590476	0.590476	0.484444	0.590476	0.825137	0.553488	0.739583
Stavudine	0.525114	0.518182	0.484444	0.525114	0.511312	0.511312	0.53211	0.511312	0.504505	0.484444	0.518182	0.504505	0.511312	0.511312	0.525114	0.491071	0.53211	0.53211	0.53211	0.560748	0.464912	0.539171	0.53211	0.590476	0.452174	0.590476	0.497758	0.525114	0.53211	0.477876	0.458515	0.582938	0.560748	0.504505	0.546296	0.560748	0.439655	0.582938	0.511312	0.539171	0.568075	0.582938	0.539171	0.568075	0.439655	0.525114	0.504505	0.491071	0.511312
Ketamine	0.637255	0.64532	0.605769	0.67	0.621359	0.590476	0.64532	0.637255	0.613527	0.621359	0.64532	0.64532	0.637255	0.637255	0.621359	0.613527	0.613527	0.661692	0.629268	0.598086	0.568075	0.590476	0.629268	0.613527	0.497758	0.598086	0.621359	0.653465	0.629268	0.539171	0.504505	0.575472	0.661692	0.553488	0.598086	0.64532	0.484444	0.590476	0.560748	0.67	0.637255	0.590476	0.621359	0.637255	0.497758	0.605769	0.64532	0.568075	0.621359
Cerulenin	0.661692	0.67	0.629268	0.678392	0.661692	0.629268	0.67	0.661692	0.653465	0.613527	0.67	0.653465	0.661692	0.661692	0.678392	0.637255	0.686869	0.686869	0.686869	0.653465	0.605769	0.661692	0.653465	0.686869	0.546296	0.686869	0.629268	0.678392	0.686869	0.621359	0.553488	0.678392	0.704082	0.590476	0.704082	0.721649	0.53211	0.661692	0.613527	0.712821	0.712821	0.661692	0.695431	0.712821	0.546296	0.678392	0.621359	0.605769	0.613527
Trioxsalen	0.73057	0.704082	0.678392	0.695431	0.73057	0.695431	0.721649	0.73057	0.721649	0.678392	0.739583	0.721649	0.73057	0.712821	0.748691	0.686869	0.686869	0.757895	0.757895	0.686869	0.653465	0.73057	0.575472	0.637255	0.605769	0.686869	0.598086	0.767196	0.757895	0.637255	0.598086	0.695431	0.67	0.653465	0.739583	0.757895	0.575472	0.661692	0.661692	0.629268	0.748691	0.661692	0.73057	0.748691	0.590476	0.73057	0.621359	0.67	0.582938
Isoetharine	0.695431	0.686869	0.64532	0.695431	0.678392	0.678392	0.704082	0.678392	0.67	0.64532	0.67	0.67	0.678392	0.678392	0.678392	0.653465	0.67	0.686869	0.67	0.704082	0.621359	0.678392	0.704082	0.653465	0.575472	0.686869	0.678392	0.712821	0.686869	0.621359	0.553488	0.678392	0.686869	0.621359	0.686869	0.704082	0.546296	0.73057	0.613527	0.661692	0.73057	0.73057	0.695431	0.73057	0.546296	0.661692	0.621359	0.621359	0.661692
Sulfadiazine	0.553488	0.560748	0.568075	0.553488	0.582938	0.582938	0.53211	0.553488	0.575472	0.553488	0.546296	0.546296	0.553488	0.553488	0.539171	0.546296	0.546296	0.546296	0.560748	0.504505	0.560748	0.525114	0.477876	0.605769	0.621359	0.504505	0.511312	0.525114	0.53211	0.546296	0.629268	0.484444	0.504505	0.575472	0.53211	0.546296	0.637255	0.484444	0.582938	0.525114	0.525114	0.484444	0.511312	0.525114	0.637255	0.525114	0.491071	0.575472	0.511312
Cimetidine	0.568075	0.590476	0.553488	0.613527	0.553488	0.539171	0.575472	0.582938	0.546296	0.525114	0.560748	0.605769	0.568075	0.598086	0.539171	0.590476	0.560748	0.575472	0.546296	0.575472	0.518182	0.525114	0.621359	0.605769	0.464912	0.546296	0.678392	0.568075	0.546296	0.491071	0.458515	0.525114	0.590476	0.491071	0.518182	0.546296	0.439655	0.553488	0.497758	0.629268	0.539171	0.553488	0.539171	0.539171	0.452174	0.525114	0.739583	0.504505	0.695431
Naproxen	0.786096	0.739583	0.712821	0.748691	0.767196	0.748691	0.815217	0.767196	0.757895	0.73057	0.776596	0.776596	0.767196	0.748691	0.805405	0.721649	0.739583	0.795699	0.795699	0.757895	0.686869	0.805405	0.637255	0.67	0.653465	0.757895	0.629268	0.805405	0.815217	0.686869	0.629268	0.767196	0.704082	0.704082	0.795699	0.795699	0.621359	0.73057	0.695431	0.661692	0.825137	0.73057	0.786096	0.825137	0.621359	0.786096	0.605769	0.704082	0.613527
Methocarbamol	0.637255	0.629268	0.590476	0.653465	0.621359	0.621359	0.661692	0.621359	0.613527	0.590476	0.629268	0.629268	0.621359	0.621359	0.653465	0.598086	0.64532	0.64532	0.64532	0.661692	0.568075	0.67	0.661692	0.678392	0.539171	0.695431	0.621359	0.637255	0.661692	0.598086	0.53211	0.704082	0.661692	0.598086	0.661692	0.661692	0.511312	0.704082	0.590476	0.653465	0.686869	0.704082	0.67	0.686869	0.511312	0.637255	0.568075	0.582938	0.621359
Tymazoline	0.568075	0.575472	0.553488	0.582938	0.553488	0.525114	0.575472	0.568075	0.546296	0.525114	0.560748	0.560748	0.568075	0.568075	0.553488	0.546296	0.560748	0.575472	0.546296	0.605769	0.518182	0.525114	0.653465	0.560748	0.439655	0.575472	0.629268	0.598086	0.560748	0.504505	0.433476	0.553488	0.621359	0.477876	0.53211	0.560748	0.415254	0.582938	0.484444	0.629268	0.568075	0.582938	0.553488	0.568075	0.42735	0.539171	0.721649	0.491071	0.64532
Methylphenidate	0.686869	0.695431	0.653465	0.721649	0.686869	0.653465	0.712821	0.686869	0.678392	0.637255	0.695431	0.695431	0.686869	0.686869	0.721649	0.661692	0.678392	0.712821	0.712821	0.695431	0.629268	0.686869	0.712821	0.661692	0.553488	0.695431	0.721649	0.686869	0.73057	0.613527	0.546296	0.686869	0.712821	0.598086	0.695431	0.695431	0.525114	0.67	0.605769	0.776596	0.704082	0.67	0.704082	0.704082	0.539171	0.704082	0.786096	0.613527	0.721649
Chlorpropamide	0.477876	0.484444	0.491071	0.491071	0.504505	0.504505	0.471366	0.477876	0.497758	0.504505	0.484444	0.484444	0.477876	0.477876	0.477876	0.471366	0.484444	0.497758	0.497758	0.497758	0.484444	0.477876	0.511312	0.568075	0.553488	0.484444	0.546296	0.477876	0.484444	0.484444	0.560748	0.477876	0.525114	0.511312	0.484444	0.497758	0.568075	0.491071	0.518182	0.560748	0.477876	0.491071	0.491071	0.477876	0.568075	0.464912	0.511312	0.511312	0.546296
Pemirolast	0.582938	0.590476	0.582938	0.582938	0.582938	0.568075	0.575472	0.582938	0.575472	0.568075	0.590476	0.575472	0.582938	0.582938	0.568075	0.560748	0.590476	0.605769	0.575472	0.546296	0.575472	0.539171	0.477876	0.605769	0.504505	0.53211	0.497758	0.582938	0.575472	0.560748	0.484444	0.511312	0.546296	0.546296	0.546296	0.575472	0.477876	0.497758	0.539171	0.539171	0.568075	0.497758	0.553488	0.568075	0.477876	0.553488	0.53211	0.546296	0.511312
Chlormezanone	0.497758	0.491071	0.497758	0.511312	0.525114	0.497758	0.504505	0.497758	0.518182	0.511312	0.504505	0.518182	0.497758	0.497758	0.497758	0.504505	0.504505	0.518182	0.518182	0.477876	0.491071	0.484444	0.477876	0.491071	0.546296	0.491071	0.484444	0.497758	0.504505	0.491071	0.568075	0.484444	0.504505	0.504505	0.504505	0.518182	0.560748	0.458515	0.525114	0.511312	0.497758	0.458515	0.497758	0.497758	0.575472	0.484444	0.477876	0.518182	0.458515
Thiamylal	0.539171	0.546296	0.511312	0.553488	0.539171	0.525114	0.53211	0.539171	0.53211	0.497758	0.560748	0.546296	0.539171	0.539171	0.539171	0.546296	0.546296	0.560748	0.560748	0.53211	0.491071	0.525114	0.504505	0.621359	0.464912	0.518182	0.539171	0.553488	0.546296	0.477876	0.484444	0.497758	0.546296	0.491071	0.53211	0.560748	0.477876	0.511312	0.511312	0.553488	0.539171	0.511312	0.553488	0.539171	0.491071	0.553488	0.546296	0.504505	0.568075
Ibudilast	0.678392	0.67	0.678392	0.661692	0.678392	0.64532	0.67	0.678392	0.67	0.64532	0.686869	0.67	0.678392	0.678392	0.661692	0.653465	0.653465	0.704082	0.67	0.637255	0.637255	0.629268	0.546296	0.637255	0.560748	0.621359	0.568075	0.73057	0.67	0.605769	0.553488	0.598086	0.637255	0.605769	0.637255	0.686869	0.53211	0.598086	0.613527	0.613527	0.678392	0.598086	0.64532	0.678392	0.546296	0.64532	0.605769	0.621359	0.582938
Sulfapyridine	0.568075	0.575472	0.582938	0.568075	0.598086	0.598086	0.546296	0.568075	0.590476	0.568075	0.560748	0.560748	0.568075	0.568075	0.553488	0.560748	0.560748	0.560748	0.575472	0.518182	0.575472	0.539171	0.491071	0.621359	0.637255	0.518182	0.525114	0.539171	0.546296	0.560748	0.64532	0.497758	0.518182	0.590476	0.546296	0.560748	0.653465	0.497758	0.598086	0.539171	0.539171	0.497758	0.525114	0.539171	0.653465	0.539171	0.504505	0.590476	0.511312
Enoximone	0.598086	0.605769	0.568075	0.613527	0.598086	0.582938	0.605769	0.598086	0.590476	0.553488	0.605769	0.621359	0.598086	0.598086	0.598086	0.590476	0.605769	0.621359	0.621359	0.560748	0.546296	0.582938	0.53211	0.686869	0.504505	0.560748	0.553488	0.629268	0.605769	0.53211	0.511312	0.539171	0.590476	0.53211	0.590476	0.637255	0.504505	0.568075	0.553488	0.553488	0.613527	0.568075	0.582938	0.613527	0.518182	0.582938	0.546296	0.546296	0.525114
Stepronin	0.67	0.661692	0.621359	0.67	0.653465	0.653465	0.678392	0.653465	0.64532	0.621359	0.661692	0.661692	0.653465	0.653465	0.686869	0.64532	0.678392	0.678392	0.695431	0.695431	0.598086	0.686869	0.73057	0.678392	0.568075	0.712821	0.704082	0.653465	0.695431	0.598086	0.575472	0.721649	0.73057	0.613527	0.695431	0.678392	0.568075	0.721649	0.621359	0.704082	0.686869	0.721649	0.704082	0.686869	0.568075	0.67	0.661692	0.598086	0.653465
Nabumetone	0.739583	0.712821	0.686869	0.721649	0.739583	0.704082	0.767196	0.739583	0.73057	0.686869	0.748691	0.748691	0.739583	0.721649	0.757895	0.695431	0.712821	0.767196	0.748691	0.73057	0.661692	0.721649	0.661692	0.64532	0.598086	0.748691	0.653465	0.776596	0.767196	0.64532	0.590476	0.721649	0.73057	0.64532	0.73057	0.767196	0.568075	0.739583	0.653465	0.704082	0.776596	0.739583	0.776596	0.776596	0.582938	0.739583	0.613527	0.661692	0.637255
Lidocaine	0.64532	0.653465	0.613527	0.661692	0.629268	0.598086	0.637255	0.64532	0.621359	0.598086	0.653465	0.637255	0.64532	0.64532	0.629268	0.621359	0.653465	0.67	0.637255	0.653465	0.575472	0.598086	0.67	0.67	0.518182	0.637255	0.661692	0.661692	0.637255	0.560748	0.511312	0.613527	0.704082	0.560748	0.605769	0.637255	0.491071	0.613527	0.568075	0.695431	0.629268	0.613527	0.661692	0.629268	0.504505	0.613527	0.621359	0.575472	0.661692
Secobarbital	0.560748	0.568075	0.53211	0.575472	0.560748	0.546296	0.553488	0.560748	0.553488	0.518182	0.582938	0.553488	0.560748	0.560748	0.560748	0.539171	0.568075	0.582938	0.582938	0.553488	0.511312	0.560748	0.525114	0.661692	0.471366	0.539171	0.546296	0.575472	0.568075	0.511312	0.491071	0.53211	0.568075	0.525114	0.568075	0.582938	0.471366	0.53211	0.546296	0.575472	0.560748	0.53211	0.575472	0.560748	0.484444	0.575472	0.568075	0.539171	0.590476
Risedronate	0.678392	0.653465	0.661692	0.629268	0.695431	0.712821	0.67	0.661692	0.686869	0.678392	0.653465	0.637255	0.661692	0.661692	0.661692	0.637255	0.653465	0.653465	0.67	0.653465	0.653465	0.678392	0.637255	0.621359	0.67	0.686869	0.613527	0.629268	0.653465	0.653465	0.678392	0.678392	0.605769	0.776596	0.686869	0.67	0.67	0.695431	0.748691	0.613527	0.678392	0.695431	0.661692	0.678392	0.653465	0.64532	0.590476	0.739583	0.613527
Hexobarbital	0.546296	0.553488	0.518182	0.575472	0.546296	0.518182	0.553488	0.546296	0.539171	0.504505	0.553488	0.553488	0.546296	0.546296	0.546296	0.525114	0.553488	0.568075	0.568075	0.511312	0.497758	0.546296	0.484444	0.613527	0.471366	0.511312	0.504505	0.560748	0.553488	0.497758	0.491071	0.504505	0.525114	0.525114	0.553488	0.568075	0.471366	0.477876	0.546296	0.546296	0.546296	0.477876	0.53211	0.546296	0.484444	0.546296	0.539171	0.539171	0.518182
Dapsone	0.67	0.678392	0.67	0.67	0.704082	0.686869	0.64532	0.67	0.695431	0.653465	0.661692	0.661692	0.67	0.67	0.653465	0.661692	0.64532	0.661692	0.678392	0.613527	0.661692	0.621359	0.582938	0.678392	0.712821	0.613527	0.621359	0.637255	0.64532	0.629268	0.739583	0.590476	0.613527	0.661692	0.64532	0.661692	0.73057	0.590476	0.686869	0.621359	0.637255	0.590476	0.621359	0.637255	0.748691	0.637255	0.568075	0.678392	0.605769
Carbidopa	0.598086	0.590476	0.582938	0.598086	0.598086	0.629268	0.605769	0.582938	0.590476	0.582938	0.590476	0.575472	0.582938	0.582938	0.613527	0.560748	0.575472	0.605769	0.605769	0.590476	0.560748	0.613527	0.605769	0.605769	0.518182	0.605769	0.582938	0.598086	0.621359	0.560748	0.511312	0.613527	0.621359	0.590476	0.621359	0.621359	0.504505	0.64532	0.568075	0.613527	0.64532	0.64532	0.613527	0.64532	0.491071	0.598086	0.546296	0.560748	0.598086
Procainamide	0.629268	0.637255	0.598086	0.64532	0.613527	0.598086	0.621359	0.629268	0.605769	0.582938	0.637255	0.621359	0.629268	0.629268	0.613527	0.605769	0.637255	0.653465	0.621359	0.653465	0.560748	0.582938	0.686869	0.686869	0.504505	0.621359	0.712821	0.64532	0.621359	0.546296	0.497758	0.598086	0.67	0.546296	0.590476	0.621359	0.477876	0.613527	0.553488	0.73057	0.613527	0.613527	0.629268	0.613527	0.491071	0.598086	0.67	0.560748	0.712821
Salbutamol	0.637255	0.629268	0.590476	0.637255	0.621359	0.621359	0.64532	0.621359	0.613527	0.590476	0.613527	0.613527	0.621359	0.621359	0.621359	0.598086	0.613527	0.629268	0.613527	0.678392	0.568075	0.621359	0.73057	0.598086	0.525114	0.678392	0.67	0.653465	0.629268	0.553488	0.518182	0.67	0.695431	0.582938	0.613527	0.629268	0.511312	0.721649	0.575472	0.653465	0.653465	0.721649	0.637255	0.653465	0.511312	0.605769	0.598086	0.582938	0.67
Cytarabine	0.491071	0.484444	0.452174	0.477876	0.477876	0.477876	0.484444	0.477876	0.471366	0.452174	0.484444	0.458515	0.477876	0.477876	0.491071	0.458515	0.497758	0.484444	0.484444	0.511312	0.433476	0.504505	0.525114	0.568075	0.421277	0.553488	0.477876	0.477876	0.484444	0.445887	0.415254	0.546296	0.525114	0.471366	0.497758	0.497758	0.39749	0.546296	0.464912	0.518182	0.518182	0.546296	0.491071	0.518182	0.39749	0.477876	0.497758	0.458515	0.504505
Hydrochlorothiazide	0.452174	0.458515	0.464912	0.452174	0.477876	0.477876	0.433476	0.452174	0.471366	0.477876	0.445887	0.445887	0.452174	0.452174	0.439655	0.445887	0.445887	0.445887	0.458515	0.433476	0.458515	0.439655	0.421277	0.511312	0.525114	0.433476	0.452174	0.42735	0.433476	0.458515	0.546296	0.42735	0.445887	0.497758	0.445887	0.445887	0.539171	0.415254	0.504505	0.464912	0.42735	0.415254	0.415254	0.42735	0.539171	0.42735	0.433476	0.484444	0.464912
Phenobarbital	0.613527	0.621359	0.582938	0.629268	0.613527	0.598086	0.605769	0.613527	0.605769	0.568075	0.621359	0.605769	0.613527	0.613527	0.613527	0.590476	0.621359	0.637255	0.637255	0.605769	0.560748	0.613527	0.546296	0.721649	0.518182	0.590476	0.568075	0.613527	0.621359	0.560748	0.539171	0.582938	0.605769	0.575472	0.621359	0.637255	0.518182	0.568075	0.598086	0.598086	0.613527	0.568075	0.629268	0.613527	0.53211	0.598086	0.560748	0.590476	0.613527
Idoxuridine	0.464912	0.458515	0.42735	0.452174	0.452174	0.452174	0.458515	0.452174	0.445887	0.439655	0.458515	0.433476	0.452174	0.452174	0.464912	0.433476	0.471366	0.458515	0.471366	0.484444	0.409283	0.477876	0.497758	0.525114	0.39749	0.525114	0.464912	0.452174	0.458515	0.421277	0.403361	0.518182	0.484444	0.445887	0.484444	0.484444	0.385892	0.518182	0.452174	0.504505	0.491071	0.518182	0.464912	0.491071	0.385892	0.452174	0.511312	0.433476	0.504505
Floxuridine	0.464912	0.458515	0.42735	0.452174	0.452174	0.452174	0.458515	0.452174	0.445887	0.439655	0.458515	0.433476	0.452174	0.452174	0.464912	0.433476	0.471366	0.458515	0.471366	0.484444	0.409283	0.477876	0.497758	0.525114	0.39749	0.525114	0.464912	0.452174	0.458515	0.421277	0.403361	0.518182	0.484444	0.445887	0.484444	0.484444	0.385892	0.518182	0.452174	0.504505	0.491071	0.518182	0.464912	0.491071	0.385892	0.452174	0.511312	0.433476	0.504505
Azacitidine	0.491071	0.484444	0.452174	0.477876	0.477876	0.477876	0.484444	0.477876	0.471366	0.452174	0.484444	0.458515	0.477876	0.477876	0.491071	0.458515	0.497758	0.484444	0.484444	0.511312	0.433476	0.504505	0.525114	0.568075	0.421277	0.553488	0.477876	0.477876	0.484444	0.445887	0.415254	0.546296	0.525114	0.471366	0.497758	0.497758	0.39749	0.546296	0.464912	0.518182	0.518182	0.546296	0.491071	0.518182	0.39749	0.477876	0.497758	0.458515	0.504505
Oxybenzone	0.795699	0.748691	0.721649	0.757895	0.776596	0.757895	0.825137	0.776596	0.767196	0.739583	0.786096	0.786096	0.776596	0.757895	0.795699	0.73057	0.748691	0.805405	0.786096	0.767196	0.695431	0.795699	0.64532	0.678392	0.661692	0.767196	0.637255	0.795699	0.805405	0.695431	0.637255	0.757895	0.712821	0.712821	0.786096	0.805405	0.629268	0.739583	0.704082	0.67	0.835165	0.739583	0.776596	0.835165	0.629268	0.776596	0.613527	0.712821	0.621359
Sulfamethizole	0.525114	0.53211	0.539171	0.539171	0.553488	0.553488	0.518182	0.525114	0.546296	0.525114	0.518182	0.53211	0.525114	0.525114	0.511312	0.53211	0.518182	0.53211	0.53211	0.491071	0.53211	0.497758	0.452174	0.575472	0.590476	0.477876	0.484444	0.511312	0.518182	0.518182	0.598086	0.458515	0.491071	0.546296	0.504505	0.53211	0.605769	0.471366	0.553488	0.497758	0.511312	0.471366	0.497758	0.511312	0.605769	0.497758	0.491071	0.546296	0.484444
Pentolinium	0.661692	0.686869	0.629268	0.712821	0.64532	0.613527	0.67	0.678392	0.653465	0.613527	0.653465	0.686869	0.678392	0.678392	0.64532	0.67	0.653465	0.67	0.637255	0.653465	0.605769	0.613527	0.67	0.605769	0.546296	0.621359	0.712821	0.661692	0.653465	0.575472	0.553488	0.613527	0.686869	0.605769	0.621359	0.637255	0.53211	0.613527	0.613527	0.678392	0.629268	0.613527	0.64532	0.629268	0.546296	0.629268	0.739583	0.621359	0.712821
Clenbuterol	0.653465	0.64532	0.605769	0.653465	0.621359	0.621359	0.661692	0.637255	0.613527	0.637255	0.629268	0.629268	0.637255	0.637255	0.621359	0.613527	0.629268	0.64532	0.613527	0.678392	0.568075	0.605769	0.712821	0.64532	0.511312	0.661692	0.67	0.67	0.629268	0.539171	0.504505	0.637255	0.712821	0.568075	0.598086	0.629268	0.497758	0.704082	0.560748	0.686869	0.653465	0.704082	0.637255	0.653465	0.497758	0.605769	0.598086	0.568075	0.653465
Sulfamethoxazole	0.518182	0.525114	0.546296	0.53211	0.546296	0.546296	0.511312	0.518182	0.539171	0.518182	0.511312	0.525114	0.518182	0.518182	0.504505	0.511312	0.511312	0.525114	0.525114	0.484444	0.539171	0.504505	0.458515	0.568075	0.598086	0.471366	0.477876	0.518182	0.511312	0.539171	0.605769	0.464912	0.511312	0.553488	0.511312	0.539171	0.613527	0.477876	0.560748	0.491071	0.518182	0.477876	0.491071	0.518182	0.613527	0.491071	0.484444	0.553488	0.464912
Isocarboxazid	0.582938	0.590476	0.613527	0.598086	0.613527	0.629268	0.575472	0.582938	0.605769	0.582938	0.590476	0.575472	0.582938	0.582938	0.582938	0.560748	0.590476	0.605769	0.590476	0.590476	0.605769	0.553488	0.605769	0.621359	0.518182	0.590476	0.613527	0.598086	0.590476	0.590476	0.497758	0.568075	0.653465	0.560748	0.560748	0.605769	0.491071	0.598086	0.553488	0.64532	0.598086	0.598086	0.582938	0.598086	0.491071	0.568075	0.621359	0.560748	0.629268
Chlorothiazide	0.477876	0.484444	0.504505	0.477876	0.504505	0.504505	0.458515	0.477876	0.497758	0.504505	0.471366	0.471366	0.477876	0.477876	0.464912	0.471366	0.471366	0.471366	0.484444	0.433476	0.497758	0.464912	0.409283	0.525114	0.553488	0.433476	0.439655	0.452174	0.458515	0.497758	0.575472	0.42735	0.433476	0.525114	0.471366	0.471366	0.568075	0.415254	0.53211	0.452174	0.452174	0.415254	0.439655	0.452174	0.568075	0.452174	0.445887	0.511312	0.439655
Dexmethylphenidate	0.686869	0.695431	0.653465	0.721649	0.686869	0.653465	0.712821	0.686869	0.678392	0.637255	0.695431	0.695431	0.686869	0.686869	0.721649	0.661692	0.678392	0.712821	0.712821	0.695431	0.629268	0.686869	0.712821	0.661692	0.553488	0.695431	0.721649	0.686869	0.73057	0.613527	0.546296	0.686869	0.712821	0.598086	0.695431	0.695431	0.525114	0.67	0.605769	0.776596	0.704082	0.67	0.704082	0.704082	0.539171	0.704082	0.786096	0.613527	0.721649
Procaine	0.637255	0.64532	0.605769	0.653465	0.637255	0.605769	0.64532	0.637255	0.629268	0.590476	0.64532	0.629268	0.637255	0.637255	0.67	0.613527	0.629268	0.661692	0.661692	0.678392	0.582938	0.637255	0.712821	0.64532	0.525114	0.678392	0.67	0.653465	0.678392	0.568075	0.518182	0.67	0.695431	0.568075	0.64532	0.64532	0.497758	0.637255	0.575472	0.721649	0.653465	0.637255	0.704082	0.653465	0.511312	0.653465	0.629268	0.582938	0.67
Nalidixic Acid	0.598086	0.575472	0.553488	0.582938	0.582938	0.568075	0.605769	0.582938	0.575472	0.553488	0.590476	0.575472	0.582938	0.582938	0.613527	0.560748	0.575472	0.605769	0.621359	0.621359	0.53211	0.613527	0.546296	0.575472	0.504505	0.605769	0.539171	0.613527	0.621359	0.518182	0.497758	0.613527	0.605769	0.546296	0.621359	0.621359	0.491071	0.582938	0.553488	0.582938	0.629268	0.582938	0.629268	0.629268	0.491071	0.598086	0.53211	0.546296	0.539171
Tetrahydrobiopterin	0.518182	0.511312	0.477876	0.518182	0.504505	0.504505	0.525114	0.504505	0.497758	0.477876	0.511312	0.497758	0.504505	0.504505	0.518182	0.484444	0.525114	0.525114	0.511312	0.525114	0.458515	0.53211	0.553488	0.598086	0.433476	0.539171	0.53211	0.518182	0.525114	0.471366	0.415254	0.53211	0.553488	0.471366	0.525114	0.539171	0.409283	0.560748	0.464912	0.560748	0.560748	0.560748	0.504505	0.560748	0.409283	0.504505	0.539171	0.471366	0.560748
Phenindione	0.795699	0.767196	0.739583	0.739583	0.795699	0.757895	0.767196	0.795699	0.786096	0.739583	0.805405	0.767196	0.795699	0.776596	0.795699	0.748691	0.748691	0.805405	0.825137	0.73057	0.712821	0.757895	0.629268	0.695431	0.64532	0.748691	0.653465	0.795699	0.786096	0.678392	0.653465	0.721649	0.712821	0.695431	0.786096	0.825137	0.629268	0.704082	0.721649	0.686869	0.795699	0.704082	0.757895	0.795699	0.64532	0.776596	0.64532	0.712821	0.637255
Felbamate	0.704082	0.712821	0.67	0.704082	0.704082	0.686869	0.695431	0.704082	0.695431	0.653465	0.712821	0.678392	0.704082	0.704082	0.739583	0.678392	0.73057	0.712821	0.748691	0.712821	0.64532	0.739583	0.695431	0.786096	0.598086	0.73057	0.686869	0.686869	0.73057	0.661692	0.621359	0.739583	0.695431	0.661692	0.748691	0.712821	0.582938	0.686869	0.686869	0.704082	0.704082	0.686869	0.721649	0.704082	0.598086	0.721649	0.629268	0.661692	0.704082
Aminophenazone	0.582938	0.575472	0.582938	0.598086	0.582938	0.553488	0.590476	0.582938	0.575472	0.553488	0.590476	0.590476	0.582938	0.582938	0.568075	0.560748	0.590476	0.605769	0.575472	0.546296	0.546296	0.539171	0.491071	0.590476	0.477876	0.53211	0.497758	0.613527	0.575472	0.53211	0.471366	0.511312	0.560748	0.518182	0.546296	0.575472	0.452174	0.497758	0.525114	0.539171	0.568075	0.497758	0.553488	0.568075	0.464912	0.553488	0.53211	0.53211	0.511312
Aminoglutethimide	0.590476	0.598086	0.560748	0.605769	0.590476	0.575472	0.582938	0.590476	0.582938	0.546296	0.598086	0.582938	0.590476	0.590476	0.590476	0.568075	0.598086	0.613527	0.613527	0.582938	0.539171	0.560748	0.598086	0.64532	0.471366	0.582938	0.605769	0.590476	0.598086	0.525114	0.491071	0.560748	0.598086	0.525114	0.582938	0.613527	0.471366	0.575472	0.546296	0.653465	0.590476	0.575472	0.621359	0.590476	0.484444	0.575472	0.629268	0.539171	0.621359
Ticlopidine	0.613527	0.621359	0.582938	0.613527	0.598086	0.568075	0.590476	0.629268	0.590476	0.598086	0.605769	0.621359	0.613527	0.629268	0.582938	0.621359	0.590476	0.605769	0.590476	0.590476	0.546296	0.553488	0.605769	0.546296	0.504505	0.575472	0.661692	0.582938	0.575472	0.518182	0.497758	0.553488	0.590476	0.53211	0.560748	0.575472	0.491071	0.539171	0.539171	0.629268	0.568075	0.539171	0.568075	0.568075	0.504505	0.568075	0.67	0.546296	0.629268
Proguanil	0.704082	0.73057	0.686869	0.739583	0.686869	0.67	0.695431	0.721649	0.678392	0.686869	0.695431	0.712821	0.704082	0.721649	0.67	0.695431	0.678392	0.712821	0.678392	0.661692	0.64532	0.653465	0.613527	0.767196	0.568075	0.629268	0.653465	0.721649	0.678392	0.613527	0.560748	0.605769	0.661692	0.613527	0.64532	0.678392	0.539171	0.621359	0.621359	0.653465	0.67	0.621359	0.653465	0.67	0.553488	0.653465	0.64532	0.629268	0.686869
Tiludronate	0.712821	0.67	0.678392	0.64532	0.73057	0.748691	0.686869	0.695431	0.721649	0.748691	0.686869	0.686869	0.695431	0.678392	0.678392	0.67	0.653465	0.686869	0.704082	0.653465	0.67	0.695431	0.575472	0.637255	0.721649	0.653465	0.598086	0.661692	0.67	0.653465	0.73057	0.64532	0.590476	0.815217	0.686869	0.686869	0.739583	0.629268	0.786096	0.582938	0.678392	0.629268	0.64532	0.678392	0.721649	0.661692	0.546296	0.776596	0.582938
Telbivudine	0.484444	0.477876	0.445887	0.484444	0.471366	0.471366	0.491071	0.471366	0.464912	0.445887	0.477876	0.464912	0.471366	0.471366	0.484444	0.452174	0.491071	0.491071	0.491071	0.518182	0.42735	0.497758	0.518182	0.546296	0.415254	0.546296	0.484444	0.484444	0.491071	0.439655	0.421277	0.539171	0.518182	0.464912	0.504505	0.518182	0.403361	0.553488	0.471366	0.525114	0.525114	0.553488	0.497758	0.525114	0.403361	0.471366	0.53211	0.452174	0.525114
Pyrimethamine	0.621359	0.64532	0.590476	0.653465	0.605769	0.590476	0.613527	0.637255	0.598086	0.605769	0.613527	0.629268	0.621359	0.637255	0.590476	0.613527	0.598086	0.629268	0.598086	0.613527	0.553488	0.575472	0.568075	0.661692	0.497758	0.568075	0.605769	0.605769	0.598086	0.525114	0.491071	0.546296	0.598086	0.539171	0.568075	0.598086	0.471366	0.560748	0.546296	0.605769	0.590476	0.560748	0.605769	0.590476	0.484444	0.575472	0.598086	0.553488	0.637255
Brimonidine	0.553488	0.575472	0.539171	0.568075	0.539171	0.525114	0.53211	0.568075	0.53211	0.525114	0.546296	0.546296	0.553488	0.568075	0.525114	0.546296	0.53211	0.546296	0.53211	0.53211	0.504505	0.511312	0.590476	0.590476	0.439655	0.518182	0.629268	0.525114	0.518182	0.477876	0.433476	0.497758	0.546296	0.477876	0.504505	0.518182	0.415254	0.511312	0.484444	0.598086	0.511312	0.511312	0.497758	0.511312	0.42735	0.511312	0.704082	0.491071	0.661692
Nitrofurantoin	0.477876	0.497758	0.53211	0.491071	0.504505	0.477876	0.458515	0.477876	0.511312	0.464912	0.484444	0.458515	0.491071	0.477876	0.491071	0.471366	0.497758	0.484444	0.497758	0.445887	0.568075	0.491071	0.484444	0.539171	0.458515	0.484444	0.477876	0.477876	0.484444	0.582938	0.477876	0.491071	0.525114	0.511312	0.511312	0.511312	0.445887	0.464912	0.53211	0.518182	0.491071	0.464912	0.477876	0.491071	0.458515	0.477876	0.553488	0.511312	0.504505
Didanosine	0.497758	0.491071	0.458515	0.484444	0.484444	0.484444	0.491071	0.484444	0.477876	0.458515	0.491071	0.464912	0.484444	0.484444	0.497758	0.464912	0.504505	0.491071	0.491071	0.518182	0.439655	0.497758	0.560748	0.53211	0.415254	0.560748	0.511312	0.484444	0.491071	0.452174	0.39749	0.553488	0.53211	0.452174	0.504505	0.504505	0.391667	0.539171	0.445887	0.553488	0.525114	0.539171	0.497758	0.525114	0.391667	0.484444	0.560748	0.452174	0.539171
Metyrapone	0.776596	0.767196	0.739583	0.757895	0.757895	0.721649	0.767196	0.776596	0.748691	0.721649	0.786096	0.767196	0.776596	0.776596	0.757895	0.748691	0.748691	0.805405	0.767196	0.73057	0.695431	0.721649	0.629268	0.712821	0.613527	0.712821	0.653465	0.835165	0.767196	0.661692	0.621359	0.686869	0.73057	0.678392	0.73057	0.786096	0.598086	0.686869	0.686869	0.704082	0.776596	0.686869	0.739583	0.776596	0.613527	0.739583	0.661692	0.695431	0.653465
Ribavirin	0.518182	0.511312	0.504505	0.504505	0.518182	0.518182	0.511312	0.504505	0.511312	0.491071	0.511312	0.484444	0.504505	0.504505	0.518182	0.484444	0.525114	0.511312	0.511312	0.539171	0.484444	0.518182	0.553488	0.568075	0.445887	0.582938	0.504505	0.504505	0.511312	0.497758	0.439655	0.575472	0.553488	0.497758	0.525114	0.525114	0.421277	0.575472	0.491071	0.546296	0.546296	0.575472	0.518182	0.546296	0.421277	0.504505	0.525114	0.484444	0.53211
Rufinamide	0.582938	0.590476	0.582938	0.582938	0.582938	0.553488	0.560748	0.582938	0.575472	0.568075	0.590476	0.560748	0.582938	0.582938	0.568075	0.560748	0.590476	0.590476	0.575472	0.560748	0.575472	0.539171	0.560748	0.637255	0.491071	0.560748	0.568075	0.568075	0.560748	0.560748	0.484444	0.539171	0.605769	0.53211	0.546296	0.560748	0.464912	0.511312	0.539171	0.629268	0.553488	0.511312	0.553488	0.553488	0.477876	0.553488	0.590476	0.546296	0.582938
Pirbuterol	0.582938	0.575472	0.539171	0.582938	0.568075	0.568075	0.590476	0.568075	0.560748	0.539171	0.560748	0.560748	0.568075	0.568075	0.568075	0.546296	0.560748	0.575472	0.560748	0.621359	0.518182	0.568075	0.686869	0.560748	0.477876	0.621359	0.629268	0.598086	0.575472	0.504505	0.471366	0.613527	0.637255	0.53211	0.560748	0.575472	0.464912	0.661692	0.525114	0.613527	0.598086	0.661692	0.582938	0.598086	0.464912	0.553488	0.590476	0.53211	0.661692
Alprenolol	0.637255	0.629268	0.590476	0.637255	0.621359	0.621359	0.64532	0.621359	0.613527	0.590476	0.629268	0.613527	0.621359	0.621359	0.621359	0.598086	0.613527	0.629268	0.613527	0.678392	0.568075	0.605769	0.73057	0.598086	0.511312	0.695431	0.67	0.653465	0.629268	0.568075	0.491071	0.67	0.695431	0.553488	0.613527	0.64532	0.484444	0.739583	0.546296	0.67	0.67	0.739583	0.637255	0.67	0.484444	0.637255	0.598086	0.553488	0.653465
Moclobemide	0.568075	0.575472	0.539171	0.568075	0.568075	0.539171	0.560748	0.568075	0.560748	0.553488	0.575472	0.546296	0.568075	0.568075	0.582938	0.546296	0.590476	0.575472	0.575472	0.590476	0.518182	0.553488	0.67	0.590476	0.464912	0.621359	0.629268	0.553488	0.575472	0.504505	0.458515	0.598086	0.621359	0.504505	0.560748	0.560748	0.439655	0.582938	0.511312	0.661692	0.568075	0.582938	0.582938	0.568075	0.452174	0.568075	0.637255	0.518182	0.629268
Dyphylline	0.471366	0.452174	0.433476	0.471366	0.458515	0.458515	0.491071	0.458515	0.452174	0.433476	0.464912	0.464912	0.458515	0.458515	0.471366	0.439655	0.477876	0.477876	0.477876	0.504505	0.415254	0.484444	0.53211	0.518182	0.403361	0.53211	0.484444	0.484444	0.477876	0.42735	0.409283	0.525114	0.518182	0.452174	0.491071	0.504505	0.391667	0.553488	0.458515	0.497758	0.511312	0.553488	0.484444	0.511312	0.391667	0.458515	0.477876	0.439655	0.497758
Meperidine	0.621359	0.613527	0.590476	0.637255	0.621359	0.590476	0.64532	0.621359	0.613527	0.575472	0.629268	0.629268	0.621359	0.621359	0.653465	0.598086	0.613527	0.64532	0.64532	0.661692	0.568075	0.621359	0.64532	0.568075	0.511312	0.64532	0.637255	0.637255	0.661692	0.553488	0.518182	0.637255	0.64532	0.568075	0.629268	0.629268	0.497758	0.621359	0.575472	0.653465	0.637255	0.621359	0.67	0.637255	0.511312	0.637255	0.629268	0.582938	0.621359
Bupranolol	0.605769	0.598086	0.560748	0.605769	0.590476	0.590476	0.613527	0.590476	0.582938	0.590476	0.582938	0.582938	0.590476	0.590476	0.590476	0.568075	0.582938	0.598086	0.582938	0.64532	0.539171	0.575472	0.695431	0.568075	0.484444	0.661692	0.637255	0.621359	0.598086	0.539171	0.477876	0.637255	0.661692	0.539171	0.582938	0.613527	0.471366	0.704082	0.53211	0.637255	0.637255	0.704082	0.605769	0.637255	0.471366	0.575472	0.568075	0.539171	0.621359
Fenoprofen	0.825137	0.776596	0.748691	0.767196	0.805405	0.786096	0.835165	0.805405	0.795699	0.767196	0.815217	0.795699	0.805405	0.786096	0.845304	0.757895	0.776596	0.835165	0.835165	0.795699	0.721649	0.845304	0.67	0.704082	0.686869	0.795699	0.661692	0.825137	0.855556	0.721649	0.661692	0.805405	0.739583	0.739583	0.835165	0.835165	0.653465	0.767196	0.73057	0.695431	0.865922	0.767196	0.825137	0.865922	0.653465	0.825137	0.637255	0.739583	0.64532
Gemcitabine	0.477876	0.471366	0.439655	0.464912	0.464912	0.464912	0.471366	0.464912	0.458515	0.452174	0.471366	0.445887	0.464912	0.464912	0.477876	0.445887	0.484444	0.471366	0.471366	0.497758	0.421277	0.491071	0.484444	0.553488	0.409283	0.539171	0.452174	0.464912	0.471366	0.433476	0.415254	0.53211	0.497758	0.471366	0.484444	0.484444	0.39749	0.518182	0.464912	0.504505	0.504505	0.518182	0.477876	0.504505	0.39749	0.464912	0.471366	0.458515	0.491071
Dezocine	0.678392	0.67	0.629268	0.678392	0.64532	0.64532	0.686869	0.661692	0.637255	0.629268	0.653465	0.653465	0.661692	0.661692	0.64532	0.637255	0.653465	0.67	0.637255	0.653465	0.590476	0.629268	0.637255	0.653465	0.53211	0.621359	0.629268	0.661692	0.653465	0.560748	0.525114	0.598086	0.653465	0.590476	0.621359	0.653465	0.518182	0.64532	0.582938	0.64532	0.678392	0.64532	0.629268	0.678392	0.518182	0.629268	0.637255	0.590476	0.629268
Colestipol	0.661692	0.67	0.629268	0.661692	0.64532	0.629268	0.653465	0.661692	0.637255	0.64532	0.653465	0.637255	0.661692	0.661692	0.64532	0.637255	0.653465	0.653465	0.637255	0.686869	0.590476	0.613527	0.795699	0.653465	0.518182	0.686869	0.767196	0.64532	0.637255	0.560748	0.511312	0.661692	0.704082	0.560748	0.621359	0.637255	0.491071	0.712821	0.568075	0.767196	0.64532	0.712821	0.64532	0.64532	0.504505	0.629268	0.721649	0.575472	0.748691
Sulfisoxazole	0.491071	0.497758	0.518182	0.504505	0.518182	0.518182	0.484444	0.491071	0.511312	0.491071	0.484444	0.497758	0.491071	0.491071	0.477876	0.484444	0.497758	0.497758	0.497758	0.458515	0.511312	0.477876	0.421277	0.539171	0.568075	0.445887	0.452174	0.491071	0.484444	0.511312	0.575472	0.439655	0.458515	0.525114	0.484444	0.497758	0.582938	0.439655	0.53211	0.464912	0.477876	0.439655	0.464912	0.477876	0.582938	0.464912	0.458515	0.525114	0.452174
Midodrine	0.598086	0.590476	0.553488	0.613527	0.582938	0.582938	0.621359	0.582938	0.575472	0.553488	0.590476	0.590476	0.582938	0.582938	0.598086	0.560748	0.605769	0.605769	0.590476	0.621359	0.53211	0.598086	0.686869	0.637255	0.491071	0.637255	0.64532	0.613527	0.605769	0.546296	0.484444	0.629268	0.67	0.546296	0.590476	0.605769	0.464912	0.661692	0.539171	0.661692	0.629268	0.661692	0.613527	0.629268	0.464912	0.582938	0.590476	0.53211	0.629268
Sulfamoxole	0.491071	0.497758	0.504505	0.504505	0.518182	0.518182	0.484444	0.491071	0.511312	0.491071	0.484444	0.497758	0.491071	0.491071	0.477876	0.484444	0.497758	0.497758	0.497758	0.458515	0.497758	0.477876	0.433476	0.568075	0.568075	0.445887	0.452174	0.504505	0.484444	0.497758	0.575472	0.439655	0.484444	0.525114	0.484444	0.511312	0.582938	0.452174	0.53211	0.464912	0.491071	0.452174	0.464912	0.491071	0.582938	0.464912	0.458515	0.525114	0.439655
Tiaprofenic acid	0.805405	0.757895	0.73057	0.748691	0.786096	0.767196	0.815217	0.786096	0.776596	0.748691	0.795699	0.795699	0.786096	0.767196	0.825137	0.757895	0.757895	0.815217	0.835165	0.776596	0.704082	0.825137	0.653465	0.686869	0.686869	0.776596	0.661692	0.805405	0.835165	0.686869	0.678392	0.786096	0.721649	0.721649	0.835165	0.835165	0.686869	0.748691	0.73057	0.678392	0.845304	0.748691	0.805405	0.845304	0.686869	0.805405	0.67	0.721649	0.629268
Gemfibrozil	0.678392	0.637255	0.613527	0.629268	0.661692	0.64532	0.686869	0.661692	0.653465	0.629268	0.67	0.653465	0.661692	0.64532	0.695431	0.621359	0.637255	0.686869	0.686869	0.704082	0.590476	0.695431	0.637255	0.575472	0.560748	0.721649	0.598086	0.712821	0.704082	0.590476	0.553488	0.73057	0.67	0.621359	0.686869	0.686869	0.546296	0.712821	0.613527	0.64532	0.712821	0.712821	0.712821	0.712821	0.546296	0.678392	0.590476	0.621359	0.598086
Silver sulfadiazine	0.546296	0.568075	0.560748	0.560748	0.575472	0.546296	0.525114	0.546296	0.582938	0.53211	0.539171	0.539171	0.560748	0.546296	0.546296	0.553488	0.553488	0.539171	0.553488	0.497758	0.568075	0.53211	0.471366	0.582938	0.613527	0.497758	0.504505	0.518182	0.539171	0.553488	0.637255	0.491071	0.511312	0.568075	0.539171	0.539171	0.629268	0.464912	0.590476	0.518182	0.518182	0.464912	0.518182	0.518182	0.64532	0.53211	0.497758	0.582938	0.504505
Heptabarbital	0.553488	0.560748	0.525114	0.568075	0.553488	0.539171	0.546296	0.553488	0.546296	0.511312	0.560748	0.546296	0.553488	0.553488	0.553488	0.53211	0.560748	0.575472	0.575472	0.546296	0.504505	0.553488	0.518182	0.653465	0.464912	0.53211	0.539171	0.553488	0.560748	0.504505	0.484444	0.525114	0.546296	0.518182	0.560748	0.575472	0.464912	0.511312	0.539171	0.568075	0.553488	0.511312	0.568075	0.553488	0.477876	0.553488	0.560748	0.53211	0.582938
Agomelatine	0.64532	0.653465	0.613527	0.678392	0.64532	0.613527	0.67	0.64532	0.637255	0.598086	0.653465	0.653465	0.64532	0.64532	0.661692	0.621359	0.67	0.67	0.653465	0.67	0.590476	0.629268	0.686869	0.653465	0.518182	0.67	0.695431	0.678392	0.67	0.590476	0.511312	0.64532	0.704082	0.560748	0.637255	0.67	0.491071	0.661692	0.568075	0.73057	0.678392	0.661692	0.661692	0.678392	0.504505	0.64532	0.653465	0.575472	0.678392
Milnacipran	0.64532	0.653465	0.613527	0.661692	0.629268	0.598086	0.637255	0.64532	0.621359	0.598086	0.653465	0.637255	0.64532	0.64532	0.629268	0.621359	0.653465	0.67	0.637255	0.67	0.575472	0.598086	0.621359	0.686869	0.518182	0.637255	0.64532	0.661692	0.637255	0.560748	0.525114	0.613527	0.686869	0.575472	0.605769	0.637255	0.504505	0.598086	0.582938	0.678392	0.629268	0.598086	0.64532	0.629268	0.518182	0.613527	0.637255	0.590476	0.661692
Suprofen	0.805405	0.757895	0.73057	0.748691	0.786096	0.767196	0.815217	0.786096	0.776596	0.748691	0.795699	0.795699	0.786096	0.767196	0.825137	0.757895	0.757895	0.815217	0.835165	0.776596	0.704082	0.825137	0.653465	0.686869	0.686869	0.776596	0.661692	0.805405	0.835165	0.686869	0.678392	0.786096	0.721649	0.721649	0.835165	0.835165	0.686869	0.748691	0.73057	0.678392	0.845304	0.748691	0.805405	0.845304	0.686869	0.805405	0.67	0.721649	0.629268
Penciclovir	0.477876	0.471366	0.439655	0.464912	0.464912	0.464912	0.471366	0.464912	0.458515	0.439655	0.471366	0.445887	0.464912	0.464912	0.477876	0.445887	0.484444	0.471366	0.471366	0.497758	0.421277	0.491071	0.553488	0.553488	0.409283	0.511312	0.518182	0.452174	0.471366	0.421277	0.391667	0.504505	0.497758	0.445887	0.471366	0.458515	0.385892	0.477876	0.439655	0.546296	0.477876	0.477876	0.464912	0.477876	0.385892	0.464912	0.553488	0.445887	0.560748
Mitotane	0.855556	0.845304	0.795699	0.815217	0.835165	0.795699	0.825137	0.876405	0.825137	0.835165	0.845304	0.845304	0.855556	0.855556	0.815217	0.825137	0.805405	0.845304	0.825137	0.786096	0.748691	0.776596	0.678392	0.73057	0.678392	0.767196	0.721649	0.815217	0.805405	0.712821	0.67	0.739583	0.73057	0.73057	0.786096	0.805405	0.64532	0.721649	0.739583	0.721649	0.795699	0.721649	0.776596	0.795699	0.661692	0.795699	0.695431	0.748691	0.704082
Sulfamerazine	0.546296	0.553488	0.560748	0.560748	0.575472	0.575472	0.539171	0.546296	0.568075	0.546296	0.539171	0.553488	0.546296	0.546296	0.53211	0.539171	0.539171	0.553488	0.553488	0.511312	0.553488	0.518182	0.471366	0.598086	0.613527	0.497758	0.504505	0.53211	0.539171	0.539171	0.621359	0.477876	0.511312	0.568075	0.525114	0.553488	0.629268	0.491071	0.575472	0.518182	0.53211	0.491071	0.518182	0.53211	0.629268	0.518182	0.484444	0.568075	0.504505
Pheniramine	0.686869	0.695431	0.653465	0.721649	0.67	0.637255	0.695431	0.704082	0.661692	0.637255	0.678392	0.712821	0.686869	0.704082	0.653465	0.678392	0.661692	0.695431	0.661692	0.678392	0.613527	0.621359	0.661692	0.64532	0.553488	0.64532	0.704082	0.704082	0.661692	0.582938	0.546296	0.621359	0.695431	0.598086	0.629268	0.661692	0.525114	0.637255	0.605769	0.704082	0.653465	0.637255	0.653465	0.653465	0.539171	0.637255	0.695431	0.613527	0.704082
Cidofovir	0.445887	0.439655	0.433476	0.433476	0.458515	0.471366	0.439655	0.433476	0.452174	0.445887	0.439655	0.415254	0.433476	0.433476	0.445887	0.415254	0.452174	0.439655	0.452174	0.464912	0.42735	0.458515	0.504505	0.53211	0.439655	0.504505	0.458515	0.433476	0.439655	0.452174	0.445887	0.497758	0.491071	0.518182	0.464912	0.464912	0.439655	0.497758	0.497758	0.497758	0.471366	0.497758	0.445887	0.471366	0.42735	0.433476	0.464912	0.491071	0.484444
Methylphenobarbital	0.582938	0.590476	0.553488	0.613527	0.582938	0.553488	0.590476	0.582938	0.575472	0.539171	0.590476	0.590476	0.582938	0.582938	0.582938	0.560748	0.590476	0.605769	0.605769	0.575472	0.53211	0.582938	0.504505	0.653465	0.504505	0.560748	0.525114	0.598086	0.590476	0.53211	0.525114	0.553488	0.575472	0.560748	0.590476	0.605769	0.504505	0.525114	0.582938	0.568075	0.582938	0.525114	0.598086	0.582938	0.518182	0.568075	0.53211	0.575472	0.553488
Xylometazoline	0.598086	0.621359	0.582938	0.629268	0.582938	0.553488	0.590476	0.613527	0.575472	0.553488	0.590476	0.605769	0.598086	0.613527	0.568075	0.590476	0.575472	0.605769	0.575472	0.605769	0.546296	0.539171	0.637255	0.590476	0.464912	0.575472	0.678392	0.613527	0.575472	0.518182	0.471366	0.553488	0.621359	0.518182	0.546296	0.575472	0.452174	0.568075	0.525114	0.661692	0.568075	0.568075	0.568075	0.568075	0.464912	0.553488	0.776596	0.53211	0.695431
Sotalol	0.546296	0.539171	0.546296	0.560748	0.560748	0.575472	0.568075	0.53211	0.553488	0.546296	0.525114	0.553488	0.53211	0.53211	0.53211	0.525114	0.539171	0.539171	0.539171	0.568075	0.539171	0.546296	0.598086	0.553488	0.629268	0.568075	0.575472	0.560748	0.539171	0.539171	0.621359	0.560748	0.598086	0.582938	0.539171	0.553488	0.629268	0.605769	0.575472	0.560748	0.560748	0.605769	0.546296	0.560748	0.613527	0.518182	0.497758	0.568075	0.546296
Decamethonium	0.704082	0.73057	0.67	0.757895	0.686869	0.653465	0.712821	0.721649	0.695431	0.653465	0.695431	0.73057	0.721649	0.721649	0.686869	0.712821	0.695431	0.712821	0.678392	0.695431	0.64532	0.653465	0.712821	0.64532	0.582938	0.661692	0.757895	0.721649	0.695431	0.613527	0.590476	0.653465	0.73057	0.64532	0.661692	0.678392	0.568075	0.653465	0.653465	0.721649	0.67	0.653465	0.686869	0.67	0.582938	0.67	0.695431	0.661692	0.757895
Quinethazone	0.433476	0.439655	0.445887	0.445887	0.458515	0.458515	0.42735	0.433476	0.452174	0.458515	0.439655	0.439655	0.433476	0.433476	0.433476	0.42735	0.439655	0.452174	0.452174	0.42735	0.439655	0.433476	0.403361	0.518182	0.504505	0.415254	0.433476	0.433476	0.439655	0.439655	0.511312	0.409283	0.42735	0.464912	0.439655	0.452174	0.518182	0.409283	0.471366	0.458515	0.433476	0.409283	0.445887	0.433476	0.518182	0.421277	0.403361	0.464912	0.445887
Pindolol	0.605769	0.598086	0.560748	0.605769	0.590476	0.590476	0.613527	0.590476	0.582938	0.560748	0.582938	0.582938	0.590476	0.590476	0.590476	0.568075	0.582938	0.598086	0.582938	0.64532	0.539171	0.575472	0.695431	0.582938	0.484444	0.661692	0.637255	0.621359	0.598086	0.539171	0.464912	0.637255	0.661692	0.525114	0.582938	0.613527	0.458515	0.704082	0.518182	0.637255	0.637255	0.704082	0.605769	0.637255	0.458515	0.575472	0.629268	0.525114	0.637255
Imiquimod	0.621359	0.64532	0.590476	0.653465	0.605769	0.575472	0.613527	0.637255	0.598086	0.575472	0.613527	0.629268	0.621359	0.637255	0.590476	0.613527	0.598086	0.629268	0.598086	0.613527	0.553488	0.560748	0.568075	0.629268	0.497758	0.582938	0.605769	0.637255	0.598086	0.525114	0.491071	0.560748	0.64532	0.539171	0.568075	0.598086	0.471366	0.575472	0.546296	0.621359	0.590476	0.575472	0.590476	0.590476	0.484444	0.575472	0.629268	0.553488	0.621359
Frovatriptan	0.629268	0.637255	0.598086	0.661692	0.613527	0.598086	0.637255	0.629268	0.605769	0.582938	0.637255	0.637255	0.629268	0.629268	0.613527	0.605769	0.637255	0.653465	0.621359	0.590476	0.560748	0.582938	0.605769	0.686869	0.491071	0.575472	0.629268	0.629268	0.621359	0.546296	0.484444	0.553488	0.605769	0.53211	0.590476	0.621359	0.464912	0.568075	0.539171	0.661692	0.613527	0.568075	0.598086	0.613527	0.477876	0.598086	0.704082	0.546296	0.64532
Carisoprodol	0.621359	0.629268	0.590476	0.637255	0.621359	0.605769	0.629268	0.621359	0.613527	0.575472	0.629268	0.613527	0.621359	0.621359	0.653465	0.598086	0.64532	0.64532	0.661692	0.661692	0.568075	0.653465	0.64532	0.695431	0.525114	0.64532	0.637255	0.653465	0.661692	0.582938	0.560748	0.653465	0.64532	0.598086	0.661692	0.64532	0.525114	0.637255	0.621359	0.653465	0.637255	0.637255	0.67	0.637255	0.539171	0.637255	0.582938	0.598086	0.653465
Mefenamic acid	0.767196	0.757895	0.712821	0.767196	0.748691	0.748691	0.776596	0.748691	0.739583	0.712821	0.757895	0.739583	0.748691	0.748691	0.786096	0.721649	0.739583	0.776596	0.776596	0.739583	0.686869	0.767196	0.686869	0.739583	0.621359	0.739583	0.678392	0.767196	0.795699	0.653465	0.598086	0.73057	0.721649	0.67	0.757895	0.757895	0.590476	0.712821	0.661692	0.712821	0.786096	0.712821	0.767196	0.786096	0.590476	0.767196	0.637255	0.67	0.678392
Carbamazepine	0.695431	0.704082	0.661692	0.695431	0.678392	0.64532	0.67	0.695431	0.67	0.64532	0.704082	0.67	0.695431	0.695431	0.678392	0.67	0.704082	0.704082	0.686869	0.637255	0.621359	0.661692	0.590476	0.795699	0.575472	0.637255	0.613527	0.678392	0.67	0.605769	0.568075	0.613527	0.653465	0.621359	0.653465	0.67	0.546296	0.582938	0.629268	0.661692	0.661692	0.582938	0.64532	0.661692	0.560748	0.678392	0.621359	0.637255	0.613527
Rivastigmine	0.653465	0.64532	0.621359	0.67	0.653465	0.621359	0.678392	0.653465	0.64532	0.605769	0.661692	0.661692	0.653465	0.653465	0.686869	0.629268	0.678392	0.678392	0.678392	0.678392	0.598086	0.67	0.598086	0.678392	0.553488	0.661692	0.605769	0.704082	0.695431	0.598086	0.546296	0.653465	0.695431	0.598086	0.661692	0.678392	0.525114	0.653465	0.605769	0.637255	0.686869	0.653465	0.704082	0.686869	0.539171	0.67	0.568075	0.613527	0.605769
Albendazole	0.553488	0.560748	0.525114	0.582938	0.553488	0.539171	0.575472	0.553488	0.546296	0.511312	0.560748	0.575472	0.553488	0.553488	0.582938	0.546296	0.575472	0.575472	0.575472	0.575472	0.504505	0.568075	0.546296	0.637255	0.464912	0.560748	0.568075	0.568075	0.590476	0.504505	0.458515	0.553488	0.575472	0.491071	0.560748	0.560748	0.452174	0.553488	0.497758	0.582938	0.568075	0.553488	0.598086	0.568075	0.464912	0.568075	0.560748	0.504505	0.553488
Chloroprocaine	0.590476	0.598086	0.560748	0.605769	0.590476	0.560748	0.598086	0.590476	0.582938	0.575472	0.598086	0.582938	0.590476	0.590476	0.621359	0.568075	0.582938	0.613527	0.613527	0.629268	0.539171	0.590476	0.661692	0.598086	0.484444	0.629268	0.621359	0.605769	0.629268	0.525114	0.477876	0.621359	0.64532	0.525114	0.598086	0.598086	0.458515	0.590476	0.53211	0.67	0.605769	0.590476	0.653465	0.605769	0.471366	0.605769	0.582938	0.539171	0.621359
Histamine Phosphate	0.590476	0.582938	0.575472	0.575472	0.605769	0.621359	0.568075	0.575472	0.598086	0.590476	0.568075	0.553488	0.575472	0.575472	0.560748	0.553488	0.553488	0.568075	0.582938	0.582938	0.568075	0.575472	0.629268	0.629268	0.582938	0.582938	0.637255	0.546296	0.553488	0.553488	0.590476	0.575472	0.582938	0.678392	0.568075	0.568075	0.582938	0.575472	0.653465	0.653465	0.560748	0.575472	0.546296	0.560748	0.568075	0.546296	0.661692	0.64532	0.686869
Tolbutamide	0.491071	0.497758	0.504505	0.504505	0.518182	0.518182	0.484444	0.491071	0.511312	0.491071	0.497758	0.497758	0.491071	0.491071	0.491071	0.484444	0.497758	0.511312	0.511312	0.511312	0.497758	0.491071	0.525114	0.582938	0.568075	0.497758	0.560748	0.504505	0.497758	0.497758	0.575472	0.491071	0.539171	0.525114	0.497758	0.511312	0.582938	0.504505	0.53211	0.575472	0.491071	0.504505	0.504505	0.491071	0.582938	0.477876	0.525114	0.525114	0.560748
Ganciclovir	0.458515	0.452174	0.421277	0.445887	0.445887	0.445887	0.452174	0.445887	0.439655	0.421277	0.452174	0.42735	0.445887	0.445887	0.458515	0.42735	0.464912	0.452174	0.452174	0.477876	0.403361	0.471366	0.504505	0.53211	0.391667	0.518182	0.458515	0.445887	0.452174	0.42735	0.385892	0.511312	0.504505	0.439655	0.464912	0.464912	0.368852	0.497758	0.433476	0.497758	0.484444	0.497758	0.458515	0.484444	0.368852	0.445887	0.491071	0.42735	0.497758
Lacosamide	0.605769	0.613527	0.575472	0.637255	0.605769	0.590476	0.629268	0.605769	0.598086	0.560748	0.613527	0.613527	0.605769	0.605769	0.621359	0.582938	0.629268	0.629268	0.629268	0.64532	0.553488	0.605769	0.695431	0.64532	0.497758	0.64532	0.67	0.621359	0.629268	0.568075	0.504505	0.637255	0.678392	0.539171	0.629268	0.629268	0.484444	0.67	0.560748	0.67	0.621359	0.67	0.621359	0.621359	0.497758	0.605769	0.613527	0.553488	0.67
Flurbiprofen	0.815217	0.767196	0.739583	0.757895	0.795699	0.776596	0.825137	0.795699	0.786096	0.776596	0.805405	0.786096	0.795699	0.776596	0.835165	0.748691	0.767196	0.825137	0.825137	0.786096	0.712821	0.815217	0.661692	0.695431	0.661692	0.786096	0.653465	0.795699	0.845304	0.678392	0.637255	0.776596	0.712821	0.712821	0.805405	0.805405	0.629268	0.739583	0.704082	0.686869	0.835165	0.739583	0.815217	0.835165	0.629268	0.815217	0.629268	0.712821	0.637255
Streptozocin	0.504505	0.497758	0.546296	0.518182	0.518182	0.518182	0.525114	0.491071	0.511312	0.491071	0.497758	0.497758	0.491071	0.491071	0.518182	0.471366	0.511312	0.511312	0.525114	0.539171	0.553488	0.53211	0.539171	0.568075	0.471366	0.568075	0.491071	0.504505	0.525114	0.568075	0.477876	0.575472	0.553488	0.525114	0.539171	0.539171	0.458515	0.575472	0.53211	0.518182	0.546296	0.575472	0.53211	0.546296	0.458515	0.504505	0.484444	0.511312	0.504505
Talbutal	0.575472	0.568075	0.546296	0.590476	0.575472	0.546296	0.582938	0.575472	0.568075	0.53211	0.598086	0.582938	0.575472	0.575472	0.575472	0.553488	0.582938	0.598086	0.598086	0.568075	0.525114	0.575472	0.484444	0.629268	0.497758	0.553488	0.504505	0.590476	0.582938	0.525114	0.518182	0.546296	0.568075	0.553488	0.582938	0.598086	0.497758	0.53211	0.575472	0.546296	0.575472	0.53211	0.590476	0.575472	0.511312	0.590476	0.511312	0.568075	0.518182
Mepivacaine	0.582938	0.590476	0.553488	0.613527	0.568075	0.539171	0.590476	0.582938	0.560748	0.539171	0.590476	0.590476	0.582938	0.582938	0.568075	0.560748	0.590476	0.605769	0.575472	0.560748	0.518182	0.539171	0.575472	0.605769	0.464912	0.546296	0.582938	0.598086	0.575472	0.504505	0.458515	0.525114	0.621359	0.504505	0.546296	0.575472	0.439655	0.525114	0.511312	0.613527	0.568075	0.525114	0.553488	0.568075	0.452174	0.553488	0.637255	0.518182	0.598086
Diflunisal	0.748691	0.704082	0.678392	0.678392	0.73057	0.73057	0.739583	0.73057	0.721649	0.712821	0.739583	0.704082	0.73057	0.712821	0.767196	0.686869	0.704082	0.739583	0.757895	0.704082	0.653465	0.767196	0.621359	0.653465	0.621359	0.721649	0.613527	0.73057	0.757895	0.637255	0.598086	0.73057	0.653465	0.67	0.757895	0.739583	0.590476	0.695431	0.661692	0.629268	0.767196	0.695431	0.73057	0.767196	0.590476	0.748691	0.575472	0.67	0.613527
Etomidate	0.64532	0.637255	0.613527	0.64532	0.64532	0.613527	0.653465	0.64532	0.637255	0.598086	0.653465	0.637255	0.64532	0.64532	0.678392	0.621359	0.637255	0.67	0.67	0.686869	0.590476	0.64532	0.605769	0.637255	0.53211	0.67	0.582938	0.661692	0.686869	0.575472	0.525114	0.661692	0.653465	0.575472	0.653465	0.653465	0.504505	0.629268	0.582938	0.629268	0.661692	0.629268	0.695431	0.661692	0.518182	0.661692	0.605769	0.590476	0.582938
Benzphetamine	0.748691	0.757895	0.712821	0.786096	0.73057	0.695431	0.757895	0.767196	0.721649	0.695431	0.739583	0.776596	0.748691	0.767196	0.712821	0.739583	0.721649	0.757895	0.721649	0.739583	0.67	0.678392	0.686869	0.686869	0.605769	0.704082	0.73057	0.748691	0.721649	0.637255	0.598086	0.678392	0.757895	0.653465	0.686869	0.721649	0.575472	0.695431	0.661692	0.73057	0.712821	0.695431	0.712821	0.712821	0.590476	0.695431	0.704082	0.67	0.712821
Sodium lauryl sulfate	0.621359	0.613527	0.605769	0.605769	0.653465	0.621359	0.629268	0.621359	0.661692	0.605769	0.613527	0.629268	0.637255	0.605769	0.637255	0.613527	0.613527	0.629268	0.629268	0.661692	0.613527	0.637255	0.598086	0.539171	0.767196	0.64532	0.590476	0.605769	0.64532	0.613527	0.815217	0.653465	0.613527	0.695431	0.64532	0.629268	0.767196	0.637255	0.721649	0.590476	0.621359	0.637255	0.67	0.621359	0.786096	0.621359	0.539171	0.695431	0.560748
Voglibose	0.653465	0.64532	0.605769	0.637255	0.637255	0.637255	0.64532	0.637255	0.629268	0.605769	0.629268	0.613527	0.637255	0.637255	0.637255	0.613527	0.629268	0.629268	0.629268	0.678392	0.582938	0.637255	0.748691	0.613527	0.539171	0.712821	0.686869	0.621359	0.629268	0.582938	0.546296	0.704082	0.678392	0.613527	0.64532	0.64532	0.525114	0.739583	0.605769	0.686869	0.67	0.739583	0.637255	0.67	0.525114	0.621359	0.629268	0.598086	0.686869
Oxcarbazepine	0.64532	0.653465	0.613527	0.64532	0.64532	0.613527	0.621359	0.64532	0.637255	0.598086	0.653465	0.621359	0.64532	0.64532	0.64532	0.621359	0.653465	0.653465	0.67	0.590476	0.590476	0.629268	0.560748	0.739583	0.546296	0.621359	0.568075	0.64532	0.637255	0.575472	0.553488	0.598086	0.637255	0.590476	0.637255	0.67	0.53211	0.582938	0.613527	0.64532	0.64532	0.582938	0.629268	0.64532	0.546296	0.629268	0.575472	0.605769	0.568075
Bromazepam	0.598086	0.605769	0.582938	0.598086	0.582938	0.553488	0.575472	0.598086	0.575472	0.568075	0.605769	0.575472	0.598086	0.598086	0.582938	0.575472	0.605769	0.605769	0.590476	0.560748	0.546296	0.553488	0.590476	0.621359	0.464912	0.575472	0.582938	0.582938	0.575472	0.53211	0.458515	0.553488	0.621359	0.504505	0.560748	0.575472	0.439655	0.539171	0.511312	0.629268	0.568075	0.539171	0.568075	0.568075	0.452174	0.568075	0.621359	0.518182	0.598086
Hexylcaine	0.678392	0.686869	0.64532	0.695431	0.678392	0.64532	0.686869	0.678392	0.67	0.629268	0.686869	0.67	0.678392	0.678392	0.712821	0.653465	0.67	0.704082	0.704082	0.704082	0.621359	0.678392	0.757895	0.653465	0.546296	0.721649	0.73057	0.695431	0.721649	0.605769	0.539171	0.712821	0.795699	0.590476	0.686869	0.704082	0.518182	0.73057	0.598086	0.786096	0.712821	0.73057	0.73057	0.712821	0.53211	0.695431	0.739583	0.605769	0.73057
Sodium Tetradecyl Sulfate	0.629268	0.590476	0.598086	0.582938	0.64532	0.64532	0.637255	0.613527	0.637255	0.629268	0.605769	0.621359	0.613527	0.598086	0.613527	0.590476	0.590476	0.621359	0.621359	0.67	0.590476	0.629268	0.590476	0.53211	0.776596	0.653465	0.568075	0.598086	0.621359	0.590476	0.786096	0.64532	0.590476	0.704082	0.621359	0.621359	0.776596	0.64532	0.695431	0.582938	0.629268	0.64532	0.64532	0.629268	0.757895	0.598086	0.546296	0.67	0.553488
Azathioprine	0.525114	0.546296	0.582938	0.568075	0.553488	0.525114	0.53211	0.525114	0.560748	0.511312	0.518182	0.546296	0.539171	0.525114	0.525114	0.546296	0.518182	0.53211	0.518182	0.491071	0.621359	0.497758	0.464912	0.518182	0.491071	0.477876	0.484444	0.511312	0.53211	0.590476	0.484444	0.471366	0.518182	0.518182	0.504505	0.518182	0.477876	0.458515	0.525114	0.484444	0.511312	0.458515	0.511312	0.511312	0.491071	0.511312	0.518182	0.53211	0.484444
Carprofen	0.739583	0.73057	0.686869	0.721649	0.721649	0.721649	0.748691	0.721649	0.712821	0.721649	0.73057	0.712821	0.721649	0.721649	0.757895	0.695431	0.712821	0.748691	0.748691	0.712821	0.661692	0.739583	0.64532	0.695431	0.598086	0.712821	0.637255	0.721649	0.767196	0.629268	0.575472	0.704082	0.678392	0.64532	0.73057	0.73057	0.568075	0.686869	0.637255	0.653465	0.757895	0.686869	0.739583	0.757895	0.568075	0.739583	0.661692	0.64532	0.621359
Ketorolac	0.661692	0.637255	0.613527	0.629268	0.64532	0.629268	0.653465	0.64532	0.637255	0.613527	0.653465	0.621359	0.64532	0.64532	0.678392	0.621359	0.637255	0.653465	0.686869	0.637255	0.590476	0.678392	0.653465	0.605769	0.560748	0.653465	0.629268	0.64532	0.67	0.575472	0.553488	0.661692	0.653465	0.605769	0.686869	0.67	0.546296	0.613527	0.613527	0.678392	0.678392	0.613527	0.64532	0.678392	0.546296	0.661692	0.704082	0.605769	0.629268
Ramelteon	0.613527	0.621359	0.582938	0.629268	0.613527	0.582938	0.621359	0.613527	0.605769	0.568075	0.621359	0.605769	0.613527	0.613527	0.629268	0.590476	0.637255	0.637255	0.621359	0.67	0.560748	0.598086	0.704082	0.621359	0.491071	0.67	0.678392	0.629268	0.637255	0.546296	0.484444	0.64532	0.686869	0.53211	0.605769	0.637255	0.464912	0.661692	0.539171	0.712821	0.64532	0.661692	0.661692	0.64532	0.477876	0.613527	0.704082	0.546296	0.661692
Dexrazoxane	0.568075	0.575472	0.539171	0.582938	0.568075	0.553488	0.560748	0.568075	0.560748	0.525114	0.575472	0.560748	0.568075	0.568075	0.568075	0.546296	0.575472	0.590476	0.590476	0.560748	0.518182	0.553488	0.605769	0.605769	0.477876	0.575472	0.598086	0.568075	0.575472	0.518182	0.497758	0.568075	0.637255	0.53211	0.575472	0.590476	0.464912	0.582938	0.553488	0.613527	0.568075	0.582938	0.582938	0.568075	0.477876	0.553488	0.590476	0.53211	0.598086
Triamterene	0.67	0.695431	0.637255	0.686869	0.653465	0.637255	0.64532	0.686869	0.64532	0.621359	0.661692	0.661692	0.67	0.686869	0.637255	0.661692	0.64532	0.661692	0.64532	0.613527	0.598086	0.621359	0.582938	0.712821	0.539171	0.598086	0.621359	0.637255	0.629268	0.568075	0.53211	0.575472	0.613527	0.582938	0.613527	0.629268	0.511312	0.575472	0.590476	0.621359	0.621359	0.575472	0.605769	0.621359	0.525114	0.621359	0.613527	0.598086	0.653465
Metoprolol	0.621359	0.613527	0.575472	0.637255	0.605769	0.605769	0.64532	0.605769	0.598086	0.575472	0.598086	0.613527	0.605769	0.605769	0.605769	0.582938	0.598086	0.613527	0.598086	0.661692	0.553488	0.605769	0.748691	0.582938	0.511312	0.678392	0.686869	0.637255	0.613527	0.568075	0.491071	0.67	0.695431	0.553488	0.613527	0.629268	0.484444	0.739583	0.546296	0.686869	0.653465	0.739583	0.621359	0.653465	0.484444	0.590476	0.613527	0.553488	0.67
Atomoxetine	0.67	0.678392	0.637255	0.704082	0.653465	0.621359	0.695431	0.67	0.64532	0.621359	0.661692	0.678392	0.67	0.67	0.653465	0.64532	0.661692	0.678392	0.64532	0.695431	0.598086	0.621359	0.73057	0.613527	0.525114	0.678392	0.721649	0.686869	0.661692	0.582938	0.518182	0.653465	0.748691	0.568075	0.629268	0.661692	0.497758	0.704082	0.575472	0.776596	0.67	0.704082	0.67	0.67	0.511312	0.637255	0.678392	0.582938	0.704082
Diphenhydramine	0.686869	0.678392	0.653465	0.704082	0.67	0.637255	0.712821	0.686869	0.661692	0.637255	0.678392	0.695431	0.686869	0.686869	0.67	0.661692	0.678392	0.695431	0.661692	0.712821	0.613527	0.637255	0.748691	0.613527	0.553488	0.695431	0.704082	0.721649	0.678392	0.598086	0.546296	0.67	0.748691	0.598086	0.64532	0.678392	0.525114	0.704082	0.605769	0.721649	0.686869	0.704082	0.686869	0.686869	0.539171	0.653465	0.64532	0.613527	0.686869
Tramadol	0.613527	0.590476	0.568075	0.613527	0.598086	0.582938	0.637255	0.598086	0.590476	0.568075	0.590476	0.605769	0.598086	0.598086	0.598086	0.575472	0.590476	0.605769	0.590476	0.621359	0.546296	0.582938	0.621359	0.53211	0.504505	0.621359	0.598086	0.629268	0.605769	0.53211	0.497758	0.598086	0.637255	0.560748	0.575472	0.605769	0.491071	0.64532	0.553488	0.64532	0.629268	0.64532	0.613527	0.629268	0.491071	0.582938	0.605769	0.560748	0.598086
Desvenlafaxine	0.64532	0.621359	0.598086	0.64532	0.629268	0.629268	0.67	0.629268	0.621359	0.598086	0.621359	0.637255	0.629268	0.629268	0.629268	0.605769	0.621359	0.637255	0.621359	0.653465	0.575472	0.613527	0.67	0.575472	0.53211	0.653465	0.64532	0.661692	0.637255	0.546296	0.525114	0.629268	0.67	0.590476	0.605769	0.637255	0.518182	0.695431	0.582938	0.678392	0.661692	0.695431	0.64532	0.661692	0.518182	0.613527	0.637255	0.590476	0.64532
Sulfamethazine	0.539171	0.546296	0.553488	0.553488	0.568075	0.568075	0.53211	0.539171	0.560748	0.539171	0.53211	0.546296	0.539171	0.539171	0.525114	0.53211	0.53211	0.546296	0.546296	0.504505	0.546296	0.511312	0.464912	0.590476	0.605769	0.491071	0.497758	0.539171	0.53211	0.53211	0.613527	0.471366	0.504505	0.560748	0.518182	0.546296	0.621359	0.484444	0.568075	0.511312	0.525114	0.484444	0.511312	0.525114	0.621359	0.511312	0.477876	0.560748	0.497758
Oxymetazoline	0.568075	0.560748	0.539171	0.568075	0.539171	0.539171	0.575472	0.553488	0.53211	0.525114	0.546296	0.546296	0.553488	0.553488	0.539171	0.53211	0.546296	0.560748	0.53211	0.590476	0.504505	0.525114	0.637255	0.560748	0.439655	0.560748	0.629268	0.582938	0.546296	0.477876	0.433476	0.539171	0.590476	0.491071	0.518182	0.546296	0.42735	0.582938	0.484444	0.613527	0.568075	0.582938	0.539171	0.568075	0.42735	0.525114	0.704082	0.491071	0.64532
Nepafenac	0.695431	0.704082	0.661692	0.695431	0.695431	0.678392	0.67	0.695431	0.686869	0.64532	0.704082	0.67	0.695431	0.695431	0.695431	0.67	0.704082	0.704082	0.721649	0.653465	0.637255	0.661692	0.67	0.757895	0.560748	0.686869	0.678392	0.695431	0.686869	0.621359	0.568075	0.661692	0.704082	0.605769	0.686869	0.721649	0.546296	0.678392	0.629268	0.748691	0.695431	0.678392	0.695431	0.695431	0.560748	0.678392	0.637255	0.621359	0.695431
Probenecid	0.539171	0.518182	0.539171	0.525114	0.553488	0.539171	0.546296	0.525114	0.546296	0.525114	0.53211	0.53211	0.525114	0.525114	0.553488	0.518182	0.53211	0.546296	0.560748	0.560748	0.53211	0.568075	0.546296	0.518182	0.605769	0.546296	0.553488	0.539171	0.560748	0.53211	0.629268	0.553488	0.546296	0.575472	0.560748	0.546296	0.621359	0.525114	0.582938	0.553488	0.553488	0.525114	0.568075	0.553488	0.621359	0.539171	0.504505	0.560748	0.525114
Practolol	0.605769	0.598086	0.560748	0.605769	0.590476	0.590476	0.613527	0.590476	0.582938	0.560748	0.598086	0.582938	0.590476	0.590476	0.605769	0.568075	0.613527	0.613527	0.598086	0.64532	0.539171	0.605769	0.695431	0.629268	0.497758	0.678392	0.637255	0.637255	0.613527	0.568075	0.477876	0.67	0.678392	0.539171	0.613527	0.629268	0.471366	0.704082	0.53211	0.653465	0.653465	0.704082	0.621359	0.653465	0.471366	0.590476	0.568075	0.539171	0.637255
Meclofenamic acid	0.739583	0.73057	0.686869	0.739583	0.721649	0.721649	0.748691	0.721649	0.712821	0.721649	0.73057	0.712821	0.721649	0.721649	0.757895	0.695431	0.712821	0.748691	0.748691	0.712821	0.661692	0.739583	0.661692	0.712821	0.598086	0.712821	0.653465	0.721649	0.767196	0.629268	0.575472	0.704082	0.695431	0.64532	0.73057	0.73057	0.568075	0.686869	0.637255	0.686869	0.757895	0.686869	0.739583	0.757895	0.568075	0.739583	0.613527	0.64532	0.653465
Melphalan	0.653465	0.64532	0.605769	0.637255	0.637255	0.637255	0.64532	0.637255	0.629268	0.637255	0.64532	0.613527	0.637255	0.637255	0.67	0.613527	0.629268	0.64532	0.661692	0.64532	0.582938	0.653465	0.748691	0.661692	0.539171	0.661692	0.721649	0.621359	0.661692	0.553488	0.518182	0.653465	0.661692	0.582938	0.64532	0.629268	0.511312	0.653465	0.575472	0.721649	0.653465	0.653465	0.653465	0.653465	0.511312	0.653465	0.661692	0.582938	0.721649
Thalidomide	0.568075	0.575472	0.539171	0.568075	0.568075	0.539171	0.546296	0.568075	0.560748	0.525114	0.575472	0.546296	0.568075	0.568075	0.568075	0.546296	0.575472	0.575472	0.590476	0.518182	0.518182	0.553488	0.560748	0.590476	0.477876	0.546296	0.553488	0.553488	0.560748	0.518182	0.497758	0.539171	0.560748	0.53211	0.575472	0.575472	0.464912	0.511312	0.553488	0.598086	0.553488	0.511312	0.553488	0.553488	0.477876	0.553488	0.621359	0.53211	0.568075
Ethacrynic acid	0.67	0.629268	0.605769	0.621359	0.653465	0.637255	0.678392	0.653465	0.64532	0.653465	0.678392	0.64532	0.653465	0.637255	0.686869	0.613527	0.629268	0.678392	0.695431	0.712821	0.582938	0.686869	0.613527	0.568075	0.553488	0.73057	0.575472	0.67	0.695431	0.598086	0.560748	0.739583	0.64532	0.613527	0.712821	0.712821	0.539171	0.721649	0.621359	0.621359	0.721649	0.721649	0.721649	0.721649	0.539171	0.704082	0.539171	0.598086	0.560748
Pentostatin	0.458515	0.452174	0.433476	0.445887	0.445887	0.445887	0.452174	0.445887	0.439655	0.421277	0.439655	0.42735	0.445887	0.445887	0.445887	0.42735	0.464912	0.439655	0.439655	0.477876	0.415254	0.445887	0.546296	0.477876	0.380165	0.504505	0.497758	0.433476	0.439655	0.42735	0.374486	0.497758	0.491071	0.42735	0.452174	0.452174	0.357724	0.525114	0.421277	0.497758	0.471366	0.525114	0.445887	0.471366	0.357724	0.433476	0.546296	0.415254	0.525114
Tolmetin	0.653465	0.629268	0.605769	0.653465	0.637255	0.621359	0.678392	0.637255	0.629268	0.605769	0.64532	0.64532	0.637255	0.637255	0.67	0.613527	0.629268	0.661692	0.678392	0.64532	0.582938	0.67	0.629268	0.598086	0.553488	0.661692	0.590476	0.67	0.678392	0.568075	0.546296	0.67	0.661692	0.598086	0.678392	0.678392	0.539171	0.653465	0.605769	0.653465	0.686869	0.653465	0.686869	0.686869	0.539171	0.653465	0.613527	0.598086	0.575472
Cladribine	0.458515	0.452174	0.421277	0.445887	0.445887	0.445887	0.452174	0.445887	0.439655	0.445887	0.439655	0.42735	0.445887	0.445887	0.445887	0.42735	0.464912	0.439655	0.439655	0.477876	0.403361	0.458515	0.491071	0.504505	0.391667	0.504505	0.458515	0.433476	0.439655	0.415254	0.374486	0.497758	0.464912	0.42735	0.452174	0.452174	0.368852	0.511312	0.421277	0.497758	0.471366	0.511312	0.445887	0.471366	0.368852	0.433476	0.504505	0.42735	0.497758
Oxprenolol	0.637255	0.629268	0.590476	0.637255	0.621359	0.621359	0.64532	0.621359	0.613527	0.590476	0.629268	0.613527	0.621359	0.621359	0.621359	0.598086	0.613527	0.629268	0.613527	0.678392	0.568075	0.621359	0.73057	0.598086	0.525114	0.695431	0.67	0.653465	0.629268	0.582938	0.504505	0.686869	0.695431	0.568075	0.629268	0.64532	0.497758	0.739583	0.560748	0.67	0.67	0.739583	0.637255	0.67	0.497758	0.637255	0.598086	0.568075	0.653465
Sibutramine	0.661692	0.67	0.629268	0.695431	0.64532	0.613527	0.67	0.678392	0.637255	0.64532	0.653465	0.686869	0.661692	0.678392	0.629268	0.653465	0.637255	0.67	0.637255	0.637255	0.590476	0.598086	0.605769	0.605769	0.53211	0.605769	0.64532	0.678392	0.637255	0.560748	0.539171	0.582938	0.637255	0.590476	0.605769	0.637255	0.518182	0.598086	0.598086	0.64532	0.629268	0.598086	0.629268	0.629268	0.53211	0.613527	0.621359	0.605769	0.629268
Dorzolamide	0.458515	0.464912	0.471366	0.471366	0.484444	0.484444	0.452174	0.458515	0.477876	0.458515	0.452174	0.464912	0.458515	0.458515	0.445887	0.452174	0.452174	0.464912	0.464912	0.477876	0.464912	0.445887	0.464912	0.491071	0.53211	0.452174	0.497758	0.458515	0.452174	0.464912	0.553488	0.445887	0.491071	0.504505	0.452174	0.464912	0.546296	0.471366	0.511312	0.497758	0.445887	0.471366	0.458515	0.445887	0.546296	0.433476	0.491071	0.491071	0.484444
Ibandronate	0.568075	0.546296	0.553488	0.568075	0.582938	0.598086	0.590476	0.553488	0.575472	0.568075	0.546296	0.560748	0.553488	0.553488	0.553488	0.53211	0.546296	0.560748	0.560748	0.590476	0.546296	0.568075	0.637255	0.53211	0.560748	0.590476	0.613527	0.553488	0.560748	0.546296	0.568075	0.582938	0.575472	0.653465	0.575472	0.575472	0.560748	0.629268	0.629268	0.613527	0.582938	0.629268	0.582938	0.582938	0.546296	0.539171	0.560748	0.621359	0.613527
Chlorambucil	0.686869	0.661692	0.637255	0.653465	0.67	0.653465	0.678392	0.67	0.661692	0.67	0.678392	0.64532	0.67	0.67	0.704082	0.64532	0.661692	0.678392	0.695431	0.678392	0.613527	0.686869	0.73057	0.629268	0.568075	0.712821	0.704082	0.653465	0.695431	0.582938	0.546296	0.704082	0.678392	0.613527	0.678392	0.661692	0.539171	0.67	0.605769	0.739583	0.686869	0.67	0.704082	0.686869	0.539171	0.686869	0.695431	0.613527	0.704082
Levorphanol	0.637255	0.613527	0.590476	0.637255	0.605769	0.590476	0.661692	0.621359	0.598086	0.590476	0.613527	0.629268	0.621359	0.621359	0.605769	0.598086	0.613527	0.629268	0.598086	0.629268	0.553488	0.590476	0.613527	0.568075	0.511312	0.598086	0.605769	0.621359	0.613527	0.525114	0.504505	0.575472	0.629268	0.568075	0.582938	0.613527	0.497758	0.605769	0.560748	0.621359	0.637255	0.605769	0.590476	0.637255	0.497758	0.590476	0.629268	0.568075	0.590476
Vidarabine	0.497758	0.491071	0.458515	0.484444	0.484444	0.484444	0.491071	0.484444	0.477876	0.458515	0.477876	0.464912	0.484444	0.484444	0.484444	0.464912	0.504505	0.477876	0.477876	0.518182	0.439655	0.484444	0.53211	0.53211	0.415254	0.546296	0.484444	0.471366	0.477876	0.452174	0.409283	0.539171	0.518182	0.464912	0.491071	0.491071	0.391667	0.553488	0.458515	0.511312	0.511312	0.553488	0.484444	0.511312	0.391667	0.471366	0.504505	0.452174	0.511312
Lenalidomide	0.518182	0.525114	0.491071	0.518182	0.518182	0.504505	0.497758	0.518182	0.511312	0.477876	0.525114	0.497758	0.518182	0.518182	0.518182	0.497758	0.525114	0.525114	0.539171	0.484444	0.471366	0.504505	0.553488	0.568075	0.433476	0.511312	0.546296	0.504505	0.511312	0.471366	0.439655	0.504505	0.539171	0.471366	0.525114	0.525114	0.421277	0.491071	0.491071	0.590476	0.504505	0.491071	0.504505	0.504505	0.433476	0.504505	0.613527	0.484444	0.575472
Lisdexamfetamine	0.686869	0.695431	0.653465	0.704082	0.67	0.653465	0.678392	0.686869	0.661692	0.637255	0.695431	0.678392	0.686869	0.686869	0.67	0.661692	0.695431	0.712821	0.678392	0.695431	0.613527	0.637255	0.767196	0.748691	0.539171	0.678392	0.776596	0.686869	0.678392	0.598086	0.53211	0.653465	0.767196	0.582938	0.64532	0.678392	0.511312	0.704082	0.590476	0.795699	0.67	0.704082	0.67	0.67	0.525114	0.653465	0.748691	0.598086	0.776596
Tenofovir	0.477876	0.471366	0.464912	0.477876	0.491071	0.504505	0.484444	0.464912	0.484444	0.477876	0.458515	0.458515	0.464912	0.464912	0.464912	0.445887	0.458515	0.471366	0.458515	0.497758	0.458515	0.477876	0.525114	0.511312	0.471366	0.511312	0.477876	0.464912	0.471366	0.471366	0.464912	0.504505	0.525114	0.553488	0.471366	0.484444	0.458515	0.546296	0.518182	0.491071	0.504505	0.546296	0.477876	0.504505	0.445887	0.452174	0.484444	0.525114	0.491071
Ropinirole	0.575472	0.582938	0.546296	0.590476	0.560748	0.53211	0.568075	0.575472	0.553488	0.53211	0.582938	0.568075	0.575472	0.575472	0.560748	0.553488	0.582938	0.598086	0.568075	0.582938	0.511312	0.53211	0.613527	0.598086	0.458515	0.568075	0.621359	0.590476	0.568075	0.497758	0.452174	0.546296	0.629268	0.497758	0.539171	0.568075	0.433476	0.560748	0.504505	0.653465	0.560748	0.560748	0.590476	0.560748	0.445887	0.546296	0.678392	0.511312	0.637255
Atenolol	0.613527	0.605769	0.568075	0.613527	0.598086	0.598086	0.621359	0.598086	0.590476	0.568075	0.605769	0.590476	0.598086	0.598086	0.613527	0.575472	0.621359	0.621359	0.605769	0.653465	0.546296	0.613527	0.721649	0.653465	0.504505	0.686869	0.661692	0.64532	0.621359	0.575472	0.484444	0.678392	0.686869	0.546296	0.621359	0.637255	0.477876	0.712821	0.539171	0.695431	0.661692	0.712821	0.629268	0.661692	0.477876	0.598086	0.590476	0.546296	0.661692
Epinastine	0.621359	0.64532	0.605769	0.637255	0.605769	0.575472	0.598086	0.637255	0.598086	0.575472	0.613527	0.613527	0.621359	0.637255	0.590476	0.613527	0.598086	0.613527	0.598086	0.582938	0.568075	0.575472	0.568075	0.64532	0.511312	0.568075	0.605769	0.590476	0.582938	0.539171	0.504505	0.546296	0.598086	0.553488	0.568075	0.582938	0.484444	0.53211	0.560748	0.621359	0.575472	0.53211	0.560748	0.575472	0.497758	0.575472	0.712821	0.568075	0.621359
Salsalate	0.776596	0.73057	0.704082	0.704082	0.757895	0.757895	0.767196	0.757895	0.748691	0.721649	0.767196	0.73057	0.757895	0.739583	0.795699	0.712821	0.73057	0.767196	0.805405	0.73057	0.678392	0.795699	0.64532	0.678392	0.64532	0.748691	0.637255	0.757895	0.786096	0.678392	0.653465	0.757895	0.678392	0.712821	0.805405	0.786096	0.629268	0.721649	0.721649	0.653465	0.795699	0.721649	0.757895	0.795699	0.629268	0.776596	0.598086	0.695431	0.621359
Tripelennamine	0.629268	0.637255	0.598086	0.661692	0.613527	0.582938	0.637255	0.64532	0.605769	0.582938	0.621359	0.653465	0.629268	0.64532	0.598086	0.621359	0.605769	0.637255	0.605769	0.621359	0.560748	0.568075	0.621359	0.605769	0.504505	0.590476	0.661692	0.64532	0.605769	0.53211	0.497758	0.568075	0.637255	0.546296	0.575472	0.605769	0.477876	0.582938	0.553488	0.64532	0.598086	0.582938	0.598086	0.598086	0.491071	0.582938	0.653465	0.560748	0.661692
Vorinostat	0.64532	0.637255	0.661692	0.629268	0.661692	0.695431	0.621359	0.629268	0.653465	0.64532	0.637255	0.605769	0.629268	0.629268	0.629268	0.605769	0.637255	0.637255	0.653465	0.605769	0.653465	0.629268	0.653465	0.67	0.575472	0.653465	0.64532	0.613527	0.621359	0.67	0.553488	0.64532	0.621359	0.621359	0.653465	0.653465	0.560748	0.629268	0.613527	0.678392	0.64532	0.629268	0.629268	0.64532	0.546296	0.613527	0.637255	0.605769	0.661692
Cinoxacin	0.53211	0.511312	0.518182	0.518182	0.53211	0.518182	0.539171	0.518182	0.525114	0.504505	0.525114	0.511312	0.518182	0.518182	0.546296	0.497758	0.511312	0.539171	0.553488	0.568075	0.497758	0.546296	0.539171	0.497758	0.458515	0.568075	0.504505	0.53211	0.553488	0.497758	0.464912	0.575472	0.553488	0.511312	0.568075	0.568075	0.445887	0.546296	0.518182	0.53211	0.575472	0.546296	0.560748	0.575472	0.445887	0.53211	0.511312	0.497758	0.504505
Ketoprofen	0.855556	0.805405	0.776596	0.795699	0.835165	0.815217	0.865922	0.835165	0.825137	0.795699	0.845304	0.825137	0.835165	0.815217	0.876405	0.786096	0.805405	0.865922	0.887006	0.825137	0.748691	0.876405	0.695431	0.73057	0.712821	0.825137	0.686869	0.855556	0.887006	0.73057	0.704082	0.835165	0.767196	0.767196	0.887006	0.887006	0.695431	0.795699	0.776596	0.721649	0.897727	0.795699	0.855556	0.897727	0.695431	0.855556	0.661692	0.767196	0.67
Leflunomide	0.613527	0.621359	0.64532	0.629268	0.64532	0.613527	0.605769	0.613527	0.637255	0.613527	0.621359	0.605769	0.613527	0.613527	0.613527	0.590476	0.621359	0.637255	0.621359	0.575472	0.621359	0.598086	0.518182	0.653465	0.53211	0.575472	0.539171	0.629268	0.621359	0.605769	0.539171	0.553488	0.605769	0.590476	0.590476	0.637255	0.518182	0.553488	0.598086	0.582938	0.629268	0.553488	0.598086	0.629268	0.53211	0.598086	0.575472	0.605769	0.553488
Methohexital	0.568075	0.575472	0.539171	0.598086	0.568075	0.539171	0.575472	0.568075	0.560748	0.525114	0.590476	0.575472	0.568075	0.568075	0.568075	0.546296	0.575472	0.590476	0.590476	0.560748	0.518182	0.568075	0.491071	0.637255	0.491071	0.546296	0.511312	0.582938	0.575472	0.518182	0.511312	0.539171	0.560748	0.546296	0.575472	0.590476	0.491071	0.511312	0.568075	0.553488	0.568075	0.511312	0.582938	0.568075	0.504505	0.582938	0.518182	0.560748	0.539171
Fospropofol	0.64532	0.605769	0.613527	0.598086	0.661692	0.678392	0.653465	0.629268	0.653465	0.64532	0.621359	0.621359	0.629268	0.613527	0.64532	0.590476	0.605769	0.637255	0.637255	0.67	0.605769	0.661692	0.575472	0.575472	0.637255	0.653465	0.553488	0.661692	0.653465	0.605769	0.629268	0.661692	0.590476	0.739583	0.637255	0.637255	0.621359	0.661692	0.695431	0.553488	0.661692	0.661692	0.64532	0.661692	0.605769	0.629268	0.518182	0.704082	0.553488
Sulfametopyrazine	0.464912	0.471366	0.477876	0.491071	0.491071	0.491071	0.484444	0.464912	0.484444	0.464912	0.458515	0.484444	0.464912	0.464912	0.464912	0.458515	0.484444	0.471366	0.471366	0.445887	0.471366	0.464912	0.421277	0.525114	0.539171	0.433476	0.42735	0.452174	0.471366	0.484444	0.546296	0.42735	0.445887	0.497758	0.471366	0.471366	0.553488	0.42735	0.504505	0.439655	0.464912	0.42735	0.452174	0.464912	0.553488	0.452174	0.409283	0.497758	0.415254
Diclofenac	0.73057	0.721649	0.678392	0.712821	0.712821	0.712821	0.721649	0.712821	0.704082	0.712821	0.721649	0.686869	0.712821	0.712821	0.748691	0.686869	0.704082	0.721649	0.739583	0.704082	0.653465	0.73057	0.704082	0.704082	0.590476	0.739583	0.678392	0.695431	0.739583	0.621359	0.568075	0.73057	0.704082	0.637255	0.721649	0.704082	0.560748	0.712821	0.629268	0.712821	0.73057	0.712821	0.748691	0.73057	0.560748	0.73057	0.637255	0.637255	0.678392
Chlorpheniramine	0.653465	0.661692	0.621359	0.686869	0.637255	0.605769	0.661692	0.67	0.629268	0.637255	0.64532	0.678392	0.653465	0.67	0.621359	0.64532	0.629268	0.661692	0.629268	0.64532	0.582938	0.590476	0.629268	0.613527	0.525114	0.613527	0.67	0.67	0.629268	0.553488	0.518182	0.590476	0.661692	0.568075	0.598086	0.629268	0.497758	0.605769	0.575472	0.67	0.621359	0.605769	0.621359	0.621359	0.511312	0.605769	0.661692	0.582938	0.67
Dexbrompheniramine	0.653465	0.661692	0.621359	0.686869	0.637255	0.605769	0.661692	0.67	0.629268	0.621359	0.64532	0.678392	0.653465	0.67	0.621359	0.64532	0.629268	0.661692	0.629268	0.64532	0.582938	0.590476	0.629268	0.613527	0.525114	0.613527	0.67	0.67	0.629268	0.553488	0.518182	0.590476	0.661692	0.568075	0.598086	0.629268	0.497758	0.605769	0.575472	0.67	0.621359	0.605769	0.621359	0.621359	0.511312	0.605769	0.661692	0.582938	0.67
Phenytoin	0.629268	0.637255	0.598086	0.629268	0.629268	0.613527	0.605769	0.629268	0.621359	0.582938	0.637255	0.605769	0.629268	0.629268	0.629268	0.605769	0.637255	0.637255	0.653465	0.575472	0.575472	0.613527	0.575472	0.739583	0.518182	0.590476	0.582938	0.613527	0.621359	0.560748	0.539171	0.568075	0.605769	0.575472	0.621359	0.637255	0.518182	0.568075	0.598086	0.598086	0.613527	0.568075	0.598086	0.613527	0.53211	0.613527	0.590476	0.590476	0.568075
Anisindione	0.739583	0.712821	0.686869	0.721649	0.739583	0.704082	0.767196	0.739583	0.73057	0.686869	0.748691	0.748691	0.739583	0.721649	0.757895	0.695431	0.712821	0.767196	0.767196	0.712821	0.661692	0.739583	0.598086	0.64532	0.613527	0.712821	0.605769	0.757895	0.767196	0.661692	0.621359	0.704082	0.678392	0.661692	0.767196	0.786096	0.598086	0.686869	0.686869	0.637255	0.776596	0.686869	0.739583	0.776596	0.613527	0.739583	0.598086	0.678392	0.590476
Zidovudine	0.452174	0.458515	0.452174	0.464912	0.452174	0.452174	0.458515	0.439655	0.458515	0.42735	0.445887	0.433476	0.452174	0.439655	0.464912	0.433476	0.471366	0.458515	0.458515	0.484444	0.471366	0.477876	0.497758	0.511312	0.421277	0.511312	0.452174	0.452174	0.471366	0.484444	0.42735	0.518182	0.511312	0.471366	0.484444	0.484444	0.409283	0.504505	0.477876	0.477876	0.491071	0.504505	0.477876	0.491071	0.409283	0.452174	0.497758	0.458515	0.464912
Malathion	0.67	0.64532	0.653465	0.653465	0.704082	0.67	0.695431	0.67	0.695431	0.653465	0.678392	0.695431	0.67	0.653465	0.704082	0.64532	0.64532	0.695431	0.712821	0.712821	0.64532	0.704082	0.613527	0.598086	0.678392	0.712821	0.605769	0.686869	0.712821	0.64532	0.721649	0.721649	0.64532	0.73057	0.712821	0.695431	0.695431	0.67	0.739583	0.621359	0.686869	0.67	0.739583	0.686869	0.712821	0.686869	0.539171	0.73057	0.575472
Propranolol	0.64532	0.637255	0.598086	0.64532	0.629268	0.629268	0.653465	0.629268	0.621359	0.598086	0.621359	0.621359	0.629268	0.629268	0.629268	0.605769	0.621359	0.637255	0.621359	0.686869	0.575472	0.613527	0.739583	0.605769	0.518182	0.704082	0.678392	0.661692	0.637255	0.575472	0.497758	0.678392	0.704082	0.560748	0.621359	0.653465	0.491071	0.748691	0.553488	0.678392	0.678392	0.748691	0.64532	0.678392	0.491071	0.613527	0.605769	0.560748	0.661692
Modafinil	0.661692	0.67	0.661692	0.661692	0.695431	0.661692	0.637255	0.661692	0.686869	0.64532	0.67	0.653465	0.661692	0.661692	0.661692	0.653465	0.67	0.67	0.686869	0.637255	0.637255	0.629268	0.637255	0.686869	0.653465	0.67	0.661692	0.64532	0.653465	0.621359	0.661692	0.64532	0.67	0.621359	0.653465	0.67	0.653465	0.629268	0.64532	0.73057	0.64532	0.629268	0.661692	0.64532	0.67	0.64532	0.605769	0.637255	0.629268
Brompheniramine	0.653465	0.661692	0.621359	0.686869	0.637255	0.605769	0.661692	0.67	0.629268	0.621359	0.64532	0.678392	0.653465	0.67	0.621359	0.64532	0.629268	0.661692	0.629268	0.64532	0.582938	0.590476	0.629268	0.613527	0.525114	0.613527	0.67	0.67	0.629268	0.553488	0.518182	0.590476	0.661692	0.568075	0.598086	0.629268	0.497758	0.605769	0.575472	0.67	0.621359	0.605769	0.621359	0.621359	0.511312	0.605769	0.661692	0.582938	0.67
Primaquine	0.575472	0.582938	0.546296	0.605769	0.560748	0.546296	0.598086	0.575472	0.553488	0.53211	0.568075	0.582938	0.575472	0.575472	0.560748	0.553488	0.568075	0.582938	0.553488	0.598086	0.511312	0.53211	0.629268	0.582938	0.445887	0.568075	0.637255	0.590476	0.568075	0.497758	0.439655	0.546296	0.629268	0.484444	0.539171	0.568075	0.421277	0.605769	0.491071	0.67	0.575472	0.605769	0.560748	0.575472	0.433476	0.546296	0.64532	0.497758	0.653465
Flutamide	0.605769	0.629268	0.67	0.637255	0.637255	0.605769	0.598086	0.605769	0.64532	0.605769	0.613527	0.598086	0.621359	0.605769	0.621359	0.598086	0.629268	0.629268	0.629268	0.568075	0.712821	0.621359	0.525114	0.64532	0.582938	0.568075	0.546296	0.637255	0.629268	0.712821	0.605769	0.575472	0.598086	0.64532	0.629268	0.629268	0.582938	0.53211	0.67	0.560748	0.605769	0.53211	0.605769	0.605769	0.598086	0.605769	0.539171	0.661692	0.546296
Diazepam	0.568075	0.560748	0.553488	0.582938	0.553488	0.525114	0.575472	0.568075	0.546296	0.553488	0.575472	0.575472	0.568075	0.568075	0.553488	0.546296	0.575472	0.590476	0.560748	0.546296	0.518182	0.525114	0.53211	0.575472	0.452174	0.546296	0.525114	0.568075	0.560748	0.504505	0.445887	0.525114	0.590476	0.491071	0.53211	0.560748	0.42735	0.511312	0.497758	0.568075	0.553488	0.511312	0.553488	0.553488	0.439655	0.539171	0.560748	0.504505	0.539171
Chloropyramine	0.598086	0.605769	0.568075	0.629268	0.582938	0.553488	0.605769	0.613527	0.575472	0.582938	0.590476	0.621359	0.598086	0.613527	0.568075	0.590476	0.575472	0.605769	0.575472	0.590476	0.53211	0.539171	0.590476	0.575472	0.477876	0.560748	0.629268	0.613527	0.575472	0.504505	0.471366	0.539171	0.605769	0.518182	0.546296	0.575472	0.452174	0.553488	0.525114	0.613527	0.568075	0.553488	0.568075	0.568075	0.464912	0.553488	0.621359	0.53211	0.629268
Chloramphenicol	0.553488	0.560748	0.598086	0.553488	0.568075	0.568075	0.546296	0.539171	0.575472	0.568075	0.546296	0.518182	0.553488	0.539171	0.568075	0.53211	0.575472	0.546296	0.560748	0.575472	0.637255	0.568075	0.621359	0.575472	0.518182	0.590476	0.582938	0.539171	0.560748	0.637255	0.525114	0.598086	0.590476	0.575472	0.575472	0.560748	0.504505	0.598086	0.582938	0.568075	0.568075	0.598086	0.553488	0.568075	0.504505	0.553488	0.546296	0.560748	0.598086
Pentoxifylline	0.477876	0.471366	0.452174	0.491071	0.477876	0.452174	0.484444	0.477876	0.471366	0.439655	0.484444	0.484444	0.477876	0.477876	0.477876	0.458515	0.484444	0.497758	0.497758	0.471366	0.433476	0.477876	0.484444	0.525114	0.409283	0.484444	0.477876	0.504505	0.484444	0.433476	0.415254	0.477876	0.539171	0.445887	0.484444	0.511312	0.39749	0.477876	0.464912	0.53211	0.491071	0.477876	0.491071	0.491071	0.409283	0.464912	0.511312	0.458515	0.491071
Desipramine	0.605769	0.629268	0.575472	0.653465	0.590476	0.560748	0.613527	0.621359	0.582938	0.560748	0.598086	0.629268	0.605769	0.621359	0.575472	0.598086	0.582938	0.613527	0.582938	0.613527	0.539171	0.546296	0.64532	0.582938	0.484444	0.582938	0.686869	0.590476	0.582938	0.511312	0.477876	0.560748	0.64532	0.525114	0.553488	0.582938	0.458515	0.590476	0.53211	0.67	0.575472	0.590476	0.575472	0.575472	0.471366	0.560748	0.678392	0.539171	0.721649
Apomorphine	0.605769	0.582938	0.560748	0.605769	0.590476	0.590476	0.629268	0.590476	0.582938	0.560748	0.582938	0.598086	0.590476	0.590476	0.590476	0.568075	0.582938	0.598086	0.582938	0.598086	0.539171	0.575472	0.613527	0.553488	0.497758	0.598086	0.605769	0.590476	0.598086	0.525114	0.477876	0.575472	0.598086	0.539171	0.582938	0.613527	0.471366	0.637255	0.53211	0.590476	0.637255	0.637255	0.575472	0.637255	0.471366	0.575472	0.613527	0.539171	0.575472
Mirtazapine	0.605769	0.613527	0.575472	0.637255	0.590476	0.560748	0.613527	0.621359	0.582938	0.560748	0.598086	0.629268	0.605769	0.621359	0.575472	0.598086	0.582938	0.613527	0.582938	0.582938	0.539171	0.546296	0.582938	0.582938	0.484444	0.553488	0.621359	0.590476	0.582938	0.511312	0.477876	0.53211	0.598086	0.525114	0.553488	0.582938	0.458515	0.546296	0.53211	0.605769	0.575472	0.546296	0.560748	0.575472	0.471366	0.560748	0.629268	0.539171	0.621359
Bromfenac	0.686869	0.678392	0.637255	0.67	0.67	0.67	0.678392	0.67	0.661692	0.653465	0.678392	0.64532	0.67	0.67	0.704082	0.64532	0.661692	0.678392	0.712821	0.661692	0.613527	0.704082	0.661692	0.678392	0.568075	0.695431	0.637255	0.67	0.695431	0.598086	0.560748	0.704082	0.678392	0.613527	0.712821	0.695431	0.553488	0.686869	0.621359	0.704082	0.704082	0.686869	0.704082	0.704082	0.553488	0.686869	0.598086	0.613527	0.637255
Dextromethorphan	0.613527	0.605769	0.582938	0.629268	0.598086	0.568075	0.637255	0.613527	0.590476	0.568075	0.605769	0.621359	0.613527	0.613527	0.598086	0.590476	0.605769	0.621359	0.590476	0.605769	0.546296	0.568075	0.590476	0.560748	0.491071	0.575472	0.598086	0.629268	0.605769	0.53211	0.497758	0.553488	0.621359	0.546296	0.575472	0.605769	0.477876	0.582938	0.553488	0.613527	0.613527	0.582938	0.582938	0.613527	0.491071	0.582938	0.621359	0.560748	0.582938
Erythrityl Tetranitrate	0.661692	0.67	0.73057	0.64532	0.695431	0.661692	0.653465	0.661692	0.704082	0.64532	0.653465	0.637255	0.678392	0.661692	0.678392	0.653465	0.67	0.653465	0.67	0.67	0.776596	0.678392	0.653465	0.605769	0.653465	0.704082	0.629268	0.64532	0.67	0.795699	0.678392	0.712821	0.653465	0.721649	0.704082	0.686869	0.637255	0.678392	0.748691	0.64532	0.678392	0.678392	0.678392	0.678392	0.653465	0.661692	0.590476	0.721649	0.629268
Nevirapine	0.598086	0.605769	0.568075	0.613527	0.582938	0.553488	0.590476	0.598086	0.575472	0.553488	0.605769	0.590476	0.598086	0.598086	0.582938	0.575472	0.605769	0.621359	0.590476	0.560748	0.53211	0.553488	0.53211	0.637255	0.477876	0.546296	0.553488	0.598086	0.590476	0.518182	0.471366	0.525114	0.575472	0.518182	0.560748	0.590476	0.452174	0.511312	0.525114	0.598086	0.582938	0.511312	0.568075	0.582938	0.464912	0.568075	0.560748	0.53211	0.568075
Orphenadrine	0.661692	0.653465	0.629268	0.678392	0.64532	0.613527	0.686869	0.661692	0.637255	0.613527	0.653465	0.67	0.661692	0.661692	0.64532	0.637255	0.653465	0.67	0.637255	0.686869	0.590476	0.613527	0.721649	0.590476	0.53211	0.67	0.678392	0.695431	0.653465	0.575472	0.525114	0.64532	0.721649	0.575472	0.621359	0.653465	0.504505	0.678392	0.582938	0.695431	0.661692	0.678392	0.661692	0.661692	0.518182	0.629268	0.621359	0.590476	0.661692
Physostigmine	0.525114	0.53211	0.497758	0.553488	0.525114	0.497758	0.546296	0.525114	0.518182	0.484444	0.53211	0.53211	0.525114	0.525114	0.553488	0.504505	0.546296	0.546296	0.546296	0.518182	0.477876	0.539171	0.518182	0.575472	0.439655	0.518182	0.525114	0.553488	0.560748	0.477876	0.445887	0.511312	0.560748	0.491071	0.53211	0.546296	0.42735	0.511312	0.497758	0.553488	0.553488	0.511312	0.539171	0.553488	0.439655	0.539171	0.560748	0.504505	0.525114
Niflumic Acid	0.678392	0.67	0.629268	0.661692	0.661692	0.661692	0.67	0.661692	0.653465	0.64532	0.67	0.637255	0.661692	0.661692	0.695431	0.637255	0.653465	0.67	0.686869	0.637255	0.605769	0.695431	0.605769	0.704082	0.560748	0.653465	0.598086	0.64532	0.686869	0.575472	0.553488	0.64532	0.621359	0.621359	0.67	0.653465	0.546296	0.613527	0.613527	0.629268	0.678392	0.613527	0.661692	0.678392	0.546296	0.678392	0.590476	0.621359	0.613527
Mianserin	0.629268	0.637255	0.598086	0.661692	0.613527	0.582938	0.637255	0.64532	0.605769	0.582938	0.621359	0.653465	0.629268	0.64532	0.598086	0.621359	0.605769	0.637255	0.605769	0.605769	0.560748	0.568075	0.605769	0.590476	0.504505	0.575472	0.64532	0.613527	0.605769	0.53211	0.497758	0.553488	0.621359	0.546296	0.575472	0.605769	0.477876	0.568075	0.553488	0.629268	0.598086	0.568075	0.582938	0.598086	0.491071	0.582938	0.653465	0.560748	0.64532
Hydroflumethiazide	0.458515	0.464912	0.471366	0.458515	0.484444	0.484444	0.439655	0.458515	0.477876	0.471366	0.452174	0.452174	0.458515	0.458515	0.445887	0.452174	0.452174	0.452174	0.464912	0.439655	0.464912	0.445887	0.42735	0.518182	0.53211	0.439655	0.458515	0.433476	0.439655	0.464912	0.553488	0.433476	0.452174	0.504505	0.452174	0.452174	0.546296	0.421277	0.511312	0.471366	0.433476	0.421277	0.421277	0.433476	0.546296	0.433476	0.439655	0.491071	0.471366
Entecavir	0.439655	0.433476	0.403361	0.42735	0.42735	0.42735	0.433476	0.42735	0.421277	0.403361	0.445887	0.409283	0.42735	0.42735	0.439655	0.409283	0.445887	0.433476	0.433476	0.458515	0.385892	0.452174	0.484444	0.511312	0.374486	0.484444	0.439655	0.42735	0.433476	0.385892	0.357724	0.477876	0.471366	0.409283	0.433476	0.433476	0.352227	0.477876	0.403361	0.491071	0.452174	0.477876	0.439655	0.452174	0.352227	0.452174	0.484444	0.409283	0.477876
Metoclopramide	0.504505	0.511312	0.477876	0.53211	0.504505	0.491071	0.525114	0.504505	0.497758	0.491071	0.511312	0.511312	0.504505	0.504505	0.518182	0.484444	0.525114	0.525114	0.511312	0.539171	0.458515	0.491071	0.568075	0.553488	0.409283	0.525114	0.575472	0.53211	0.525114	0.458515	0.403361	0.504505	0.553488	0.445887	0.497758	0.525114	0.385892	0.53211	0.452174	0.605769	0.53211	0.53211	0.53211	0.53211	0.39749	0.504505	0.539171	0.458515	0.575472
Diethylstilbestrol	0.776596	0.73057	0.704082	0.721649	0.757895	0.757895	0.786096	0.757895	0.748691	0.721649	0.748691	0.748691	0.757895	0.739583	0.757895	0.712821	0.73057	0.767196	0.748691	0.786096	0.678392	0.739583	0.661692	0.661692	0.629268	0.748691	0.653465	0.776596	0.767196	0.64532	0.605769	0.721649	0.695431	0.678392	0.73057	0.767196	0.598086	0.757895	0.67	0.653465	0.795699	0.757895	0.776596	0.795699	0.598086	0.757895	0.613527	0.678392	0.637255
Carbinoxamine	0.605769	0.598086	0.575472	0.621359	0.590476	0.560748	0.629268	0.605769	0.582938	0.590476	0.598086	0.613527	0.605769	0.605769	0.590476	0.582938	0.598086	0.613527	0.582938	0.629268	0.539171	0.560748	0.661692	0.568075	0.484444	0.613527	0.621359	0.637255	0.598086	0.525114	0.477876	0.590476	0.661692	0.525114	0.568075	0.598086	0.458515	0.621359	0.53211	0.637255	0.605769	0.621359	0.605769	0.605769	0.471366	0.575472	0.598086	0.539171	0.621359
Clofarabine	0.484444	0.477876	0.445887	0.471366	0.471366	0.471366	0.477876	0.471366	0.464912	0.471366	0.464912	0.452174	0.471366	0.471366	0.471366	0.452174	0.491071	0.464912	0.464912	0.504505	0.42735	0.484444	0.491071	0.53211	0.415254	0.53211	0.458515	0.458515	0.464912	0.439655	0.39749	0.525114	0.491071	0.452174	0.477876	0.477876	0.391667	0.525114	0.445887	0.497758	0.497758	0.525114	0.471366	0.497758	0.391667	0.458515	0.477876	0.452174	0.497758
Perhexiline	0.748691	0.776596	0.712821	0.767196	0.73057	0.695431	0.721649	0.767196	0.721649	0.695431	0.739583	0.739583	0.748691	0.767196	0.712821	0.739583	0.721649	0.739583	0.721649	0.739583	0.67	0.678392	0.776596	0.704082	0.590476	0.721649	0.825137	0.712821	0.704082	0.637255	0.582938	0.695431	0.757895	0.637255	0.686869	0.704082	0.560748	0.695431	0.64532	0.825137	0.695431	0.695431	0.695431	0.695431	0.575472	0.695431	0.876405	0.653465	0.825137
Succinylcholine	0.629268	0.637255	0.598086	0.661692	0.629268	0.598086	0.653465	0.629268	0.637255	0.582938	0.637255	0.637255	0.64532	0.629268	0.678392	0.621359	0.637255	0.653465	0.67	0.653465	0.590476	0.661692	0.704082	0.590476	0.546296	0.67	0.661692	0.661692	0.686869	0.590476	0.582938	0.695431	0.704082	0.621359	0.686869	0.653465	0.546296	0.64532	0.64532	0.678392	0.64532	0.64532	0.695431	0.64532	0.560748	0.661692	0.605769	0.621359	0.661692
Isothipendyl	0.590476	0.598086	0.560748	0.621359	0.575472	0.546296	0.598086	0.605769	0.568075	0.546296	0.582938	0.629268	0.590476	0.605769	0.560748	0.598086	0.568075	0.598086	0.568075	0.582938	0.525114	0.53211	0.539171	0.568075	0.484444	0.553488	0.590476	0.605769	0.568075	0.497758	0.477876	0.53211	0.598086	0.511312	0.539171	0.568075	0.471366	0.546296	0.518182	0.575472	0.560748	0.546296	0.560748	0.560748	0.484444	0.546296	0.568075	0.525114	0.575472
Oxazepam	0.613527	0.605769	0.582938	0.598086	0.598086	0.598086	0.605769	0.598086	0.590476	0.598086	0.605769	0.575472	0.598086	0.598086	0.613527	0.575472	0.621359	0.605769	0.605769	0.575472	0.560748	0.598086	0.575472	0.637255	0.491071	0.605769	0.553488	0.582938	0.605769	0.560748	0.471366	0.582938	0.575472	0.53211	0.605769	0.605769	0.464912	0.582938	0.525114	0.553488	0.629268	0.582938	0.582938	0.629268	0.464912	0.598086	0.560748	0.53211	0.553488
Protriptyline	0.695431	0.721649	0.661692	0.748691	0.678392	0.64532	0.704082	0.712821	0.67	0.64532	0.686869	0.721649	0.695431	0.712821	0.661692	0.686869	0.67	0.704082	0.67	0.704082	0.621359	0.629268	0.721649	0.637255	0.546296	0.67	0.767196	0.678392	0.67	0.590476	0.539171	0.64532	0.739583	0.590476	0.637255	0.67	0.518182	0.678392	0.598086	0.767196	0.661692	0.678392	0.661692	0.661692	0.53211	0.661692	0.739583	0.605769	0.767196
Promethazine	0.613527	0.621359	0.582938	0.64532	0.598086	0.568075	0.621359	0.629268	0.590476	0.568075	0.605769	0.653465	0.613527	0.629268	0.582938	0.621359	0.590476	0.621359	0.590476	0.605769	0.546296	0.553488	0.560748	0.575472	0.504505	0.575472	0.613527	0.629268	0.590476	0.518182	0.497758	0.553488	0.621359	0.53211	0.560748	0.590476	0.491071	0.568075	0.539171	0.598086	0.582938	0.568075	0.582938	0.582938	0.504505	0.568075	0.590476	0.546296	0.598086
Promazine	0.590476	0.598086	0.560748	0.621359	0.575472	0.546296	0.598086	0.605769	0.568075	0.546296	0.582938	0.629268	0.590476	0.605769	0.560748	0.598086	0.568075	0.598086	0.568075	0.582938	0.525114	0.53211	0.582938	0.553488	0.484444	0.553488	0.637255	0.605769	0.568075	0.497758	0.477876	0.53211	0.598086	0.511312	0.539171	0.568075	0.471366	0.546296	0.518182	0.605769	0.560748	0.546296	0.560748	0.560748	0.484444	0.546296	0.598086	0.525114	0.637255
Oxamniquine	0.491071	0.497758	0.53211	0.504505	0.504505	0.504505	0.497758	0.477876	0.511312	0.477876	0.471366	0.471366	0.491071	0.477876	0.491071	0.471366	0.484444	0.484444	0.471366	0.525114	0.568075	0.491071	0.598086	0.471366	0.458515	0.511312	0.575472	0.491071	0.497758	0.553488	0.439655	0.518182	0.511312	0.497758	0.484444	0.471366	0.433476	0.53211	0.491071	0.546296	0.491071	0.53211	0.491071	0.491071	0.433476	0.477876	0.582938	0.497758	0.590476
Molindone	0.511312	0.518182	0.484444	0.525114	0.511312	0.484444	0.518182	0.511312	0.504505	0.471366	0.518182	0.504505	0.511312	0.511312	0.525114	0.491071	0.504505	0.53211	0.518182	0.546296	0.464912	0.497758	0.590476	0.504505	0.415254	0.546296	0.553488	0.539171	0.53211	0.439655	0.409283	0.525114	0.575472	0.452174	0.504505	0.53211	0.391667	0.539171	0.458515	0.598086	0.539171	0.539171	0.553488	0.539171	0.403361	0.511312	0.605769	0.464912	0.568075
Cyclizine	0.67	0.678392	0.637255	0.704082	0.653465	0.621359	0.678392	0.686869	0.64532	0.621359	0.661692	0.695431	0.67	0.686869	0.637255	0.661692	0.64532	0.678392	0.64532	0.64532	0.598086	0.605769	0.64532	0.629268	0.539171	0.613527	0.686869	0.653465	0.64532	0.568075	0.53211	0.590476	0.661692	0.582938	0.613527	0.64532	0.511312	0.605769	0.590476	0.67	0.637255	0.605769	0.621359	0.637255	0.525114	0.621359	0.695431	0.598086	0.686869
Lumiracoxib	0.704082	0.695431	0.653465	0.704082	0.686869	0.686869	0.712821	0.686869	0.678392	0.686869	0.695431	0.678392	0.686869	0.686869	0.721649	0.661692	0.678392	0.712821	0.712821	0.695431	0.629268	0.704082	0.678392	0.678392	0.568075	0.712821	0.653465	0.686869	0.73057	0.598086	0.546296	0.704082	0.695431	0.613527	0.695431	0.695431	0.539171	0.704082	0.605769	0.686869	0.721649	0.704082	0.739583	0.721649	0.539171	0.704082	0.613527	0.613527	0.653465
Dienestrol	0.815217	0.767196	0.739583	0.757895	0.795699	0.795699	0.825137	0.795699	0.786096	0.757895	0.786096	0.786096	0.795699	0.776596	0.795699	0.748691	0.767196	0.805405	0.786096	0.786096	0.712821	0.776596	0.678392	0.695431	0.661692	0.767196	0.67	0.815217	0.805405	0.678392	0.637255	0.739583	0.712821	0.712821	0.767196	0.805405	0.629268	0.776596	0.704082	0.67	0.835165	0.776596	0.776596	0.835165	0.629268	0.795699	0.629268	0.712821	0.653465
Mazindol	0.560748	0.539171	0.53211	0.53211	0.53211	0.518182	0.553488	0.546296	0.525114	0.546296	0.539171	0.525114	0.546296	0.546296	0.53211	0.525114	0.568075	0.539171	0.525114	0.539171	0.497758	0.518182	0.553488	0.553488	0.445887	0.525114	0.546296	0.53211	0.525114	0.484444	0.439655	0.504505	0.525114	0.497758	0.511312	0.525114	0.433476	0.504505	0.491071	0.560748	0.546296	0.504505	0.504505	0.546296	0.433476	0.518182	0.629268	0.497758	0.560748
Oxtriphylline	0.433476	0.42735	0.39749	0.445887	0.421277	0.409283	0.452174	0.421277	0.42735	0.39749	0.42735	0.42735	0.433476	0.421277	0.445887	0.415254	0.452174	0.439655	0.439655	0.464912	0.391667	0.458515	0.518182	0.464912	0.380165	0.477876	0.471366	0.445887	0.452174	0.391667	0.385892	0.484444	0.491071	0.42735	0.452174	0.439655	0.380165	0.471366	0.433476	0.497758	0.445887	0.471366	0.458515	0.445887	0.380165	0.433476	0.477876	0.42735	0.484444
Methyclothiazide	0.42735	0.433476	0.439655	0.452174	0.452174	0.452174	0.433476	0.42735	0.445887	0.452174	0.421277	0.445887	0.42735	0.42735	0.415254	0.421277	0.421277	0.433476	0.433476	0.421277	0.433476	0.415254	0.409283	0.471366	0.497758	0.409283	0.439655	0.415254	0.421277	0.433476	0.518182	0.403361	0.421277	0.471366	0.421277	0.433476	0.511312	0.415254	0.477876	0.452174	0.415254	0.415254	0.415254	0.415254	0.511312	0.403361	0.409283	0.458515	0.439655
Trichlormethiazide	0.471366	0.477876	0.484444	0.471366	0.497758	0.497758	0.452174	0.471366	0.491071	0.497758	0.464912	0.464912	0.471366	0.471366	0.458515	0.464912	0.464912	0.464912	0.477876	0.42735	0.477876	0.458515	0.403361	0.53211	0.546296	0.42735	0.433476	0.445887	0.452174	0.477876	0.568075	0.421277	0.42735	0.518182	0.464912	0.464912	0.560748	0.409283	0.525114	0.445887	0.445887	0.409283	0.433476	0.445887	0.560748	0.445887	0.415254	0.504505	0.445887
Pomalidomide	0.53211	0.539171	0.504505	0.53211	0.53211	0.518182	0.511312	0.53211	0.525114	0.491071	0.539171	0.511312	0.53211	0.53211	0.53211	0.511312	0.539171	0.539171	0.553488	0.484444	0.484444	0.518182	0.539171	0.582938	0.445887	0.511312	0.53211	0.518182	0.525114	0.484444	0.464912	0.504505	0.525114	0.497758	0.539171	0.539171	0.433476	0.491071	0.518182	0.590476	0.518182	0.491071	0.518182	0.518182	0.445887	0.518182	0.582938	0.497758	0.560748
Tazobactam	0.42735	0.409283	0.42735	0.415254	0.439655	0.42735	0.433476	0.415254	0.433476	0.415254	0.421277	0.421277	0.415254	0.415254	0.439655	0.421277	0.433476	0.433476	0.445887	0.433476	0.433476	0.439655	0.421277	0.433476	0.471366	0.445887	0.403361	0.415254	0.445887	0.433476	0.491071	0.452174	0.458515	0.445887	0.445887	0.433476	0.484444	0.42735	0.452174	0.439655	0.439655	0.42735	0.452174	0.439655	0.484444	0.42735	0.421277	0.433476	0.403361
Sumatriptan	0.471366	0.477876	0.484444	0.497758	0.497758	0.497758	0.477876	0.471366	0.491071	0.471366	0.464912	0.491071	0.471366	0.471366	0.458515	0.464912	0.464912	0.477876	0.477876	0.464912	0.477876	0.445887	0.518182	0.491071	0.53211	0.464912	0.539171	0.484444	0.464912	0.464912	0.539171	0.445887	0.504505	0.491071	0.452174	0.477876	0.53211	0.484444	0.497758	0.525114	0.458515	0.484444	0.471366	0.458515	0.53211	0.445887	0.546296	0.491071	0.539171
Imipenem	0.484444	0.477876	0.458515	0.484444	0.471366	0.471366	0.491071	0.471366	0.464912	0.445887	0.477876	0.477876	0.471366	0.471366	0.497758	0.464912	0.491071	0.491071	0.504505	0.491071	0.439655	0.497758	0.53211	0.53211	0.415254	0.491071	0.525114	0.484444	0.504505	0.439655	0.421277	0.497758	0.518182	0.452174	0.504505	0.504505	0.415254	0.484444	0.458515	0.539171	0.511312	0.484444	0.497758	0.511312	0.415254	0.497758	0.575472	0.439655	0.525114
Cyclandelate	0.748691	0.704082	0.678392	0.695431	0.73057	0.712821	0.757895	0.73057	0.721649	0.695431	0.739583	0.721649	0.73057	0.712821	0.767196	0.686869	0.704082	0.757895	0.757895	0.721649	0.653465	0.767196	0.621359	0.637255	0.621359	0.757895	0.598086	0.786096	0.776596	0.67	0.613527	0.767196	0.704082	0.686869	0.776596	0.776596	0.605769	0.748691	0.678392	0.64532	0.805405	0.748691	0.767196	0.805405	0.605769	0.748691	0.575472	0.686869	0.582938
Rizatriptan	0.575472	0.598086	0.575472	0.621359	0.575472	0.546296	0.582938	0.590476	0.568075	0.546296	0.568075	0.598086	0.575472	0.590476	0.546296	0.568075	0.553488	0.582938	0.553488	0.568075	0.539171	0.518182	0.582938	0.568075	0.471366	0.539171	0.621359	0.590476	0.553488	0.511312	0.464912	0.518182	0.598086	0.511312	0.525114	0.553488	0.445887	0.53211	0.518182	0.605769	0.546296	0.53211	0.546296	0.546296	0.458515	0.53211	0.661692	0.525114	0.653465
Venlafaxine	0.637255	0.613527	0.590476	0.637255	0.621359	0.605769	0.661692	0.621359	0.613527	0.590476	0.613527	0.629268	0.621359	0.621359	0.621359	0.598086	0.613527	0.629268	0.613527	0.64532	0.568075	0.605769	0.64532	0.553488	0.525114	0.64532	0.621359	0.653465	0.629268	0.553488	0.518182	0.621359	0.661692	0.582938	0.598086	0.629268	0.511312	0.67	0.575472	0.67	0.653465	0.67	0.637255	0.653465	0.511312	0.605769	0.629268	0.582938	0.621359
Famotidine	0.471366	0.477876	0.497758	0.471366	0.497758	0.497758	0.452174	0.471366	0.491071	0.471366	0.464912	0.464912	0.471366	0.471366	0.458515	0.477876	0.464912	0.464912	0.477876	0.452174	0.491071	0.445887	0.491071	0.53211	0.53211	0.452174	0.525114	0.445887	0.452174	0.477876	0.539171	0.433476	0.452174	0.491071	0.452174	0.464912	0.546296	0.445887	0.497758	0.525114	0.445887	0.445887	0.445887	0.445887	0.546296	0.445887	0.575472	0.491071	0.553488
Diatrizoate	0.686869	0.678392	0.637255	0.686869	0.67	0.67	0.695431	0.67	0.661692	0.653465	0.678392	0.661692	0.67	0.67	0.704082	0.64532	0.695431	0.695431	0.712821	0.661692	0.613527	0.704082	0.613527	0.712821	0.568075	0.661692	0.605769	0.686869	0.712821	0.613527	0.575472	0.67	0.64532	0.629268	0.712821	0.695431	0.553488	0.637255	0.637255	0.621359	0.704082	0.637255	0.686869	0.704082	0.553488	0.686869	0.568075	0.613527	0.637255
Trifluridine	0.464912	0.458515	0.42735	0.452174	0.452174	0.452174	0.458515	0.452174	0.445887	0.439655	0.458515	0.433476	0.452174	0.452174	0.464912	0.433476	0.471366	0.458515	0.471366	0.484444	0.409283	0.477876	0.497758	0.525114	0.39749	0.525114	0.464912	0.452174	0.458515	0.421277	0.415254	0.518182	0.484444	0.458515	0.484444	0.484444	0.39749	0.518182	0.464912	0.504505	0.491071	0.518182	0.464912	0.491071	0.39749	0.452174	0.511312	0.445887	0.504505
Sulfacytine	0.439655	0.445887	0.452174	0.452174	0.464912	0.464912	0.433476	0.439655	0.458515	0.439655	0.445887	0.445887	0.439655	0.439655	0.439655	0.433476	0.445887	0.458515	0.458515	0.445887	0.445887	0.439655	0.409283	0.525114	0.511312	0.433476	0.439655	0.439655	0.445887	0.445887	0.518182	0.42735	0.458515	0.471366	0.445887	0.458515	0.525114	0.415254	0.477876	0.464912	0.439655	0.415254	0.452174	0.439655	0.525114	0.42735	0.409283	0.471366	0.439655
Phenindamine	0.629268	0.637255	0.598086	0.661692	0.613527	0.582938	0.637255	0.64532	0.605769	0.582938	0.621359	0.653465	0.629268	0.64532	0.598086	0.621359	0.605769	0.637255	0.605769	0.605769	0.560748	0.568075	0.605769	0.560748	0.504505	0.575472	0.64532	0.613527	0.605769	0.53211	0.497758	0.553488	0.621359	0.546296	0.575472	0.605769	0.477876	0.568075	0.553488	0.629268	0.598086	0.568075	0.582938	0.598086	0.491071	0.598086	0.67	0.560748	0.629268
Bromodiphenhydramine	0.653465	0.64532	0.621359	0.67	0.637255	0.605769	0.678392	0.653465	0.629268	0.621359	0.64532	0.661692	0.653465	0.653465	0.637255	0.629268	0.64532	0.661692	0.629268	0.678392	0.582938	0.605769	0.712821	0.582938	0.525114	0.661692	0.67	0.686869	0.64532	0.568075	0.518182	0.637255	0.712821	0.568075	0.613527	0.64532	0.497758	0.67	0.575472	0.686869	0.653465	0.67	0.653465	0.653465	0.511312	0.621359	0.613527	0.582938	0.653465
Antazoline	0.605769	0.629268	0.590476	0.621359	0.590476	0.560748	0.582938	0.621359	0.582938	0.560748	0.598086	0.598086	0.605769	0.621359	0.575472	0.598086	0.582938	0.598086	0.582938	0.598086	0.553488	0.546296	0.64532	0.598086	0.484444	0.582938	0.686869	0.575472	0.568075	0.525114	0.477876	0.560748	0.613527	0.525114	0.553488	0.568075	0.458515	0.560748	0.53211	0.67	0.560748	0.560748	0.560748	0.560748	0.471366	0.560748	0.786096	0.539171	0.704082
Sertraline	0.695431	0.721649	0.661692	0.748691	0.678392	0.64532	0.704082	0.712821	0.67	0.678392	0.686869	0.721649	0.695431	0.712821	0.661692	0.686869	0.67	0.704082	0.67	0.653465	0.621359	0.629268	0.653465	0.653465	0.546296	0.621359	0.695431	0.678392	0.67	0.590476	0.539171	0.598086	0.653465	0.590476	0.637255	0.67	0.518182	0.613527	0.598086	0.695431	0.661692	0.613527	0.64532	0.661692	0.53211	0.64532	0.686869	0.605769	0.695431
Nortriptyline	0.695431	0.721649	0.661692	0.748691	0.678392	0.64532	0.704082	0.712821	0.67	0.64532	0.686869	0.721649	0.695431	0.712821	0.661692	0.686869	0.67	0.704082	0.67	0.704082	0.621359	0.629268	0.721649	0.637255	0.546296	0.67	0.767196	0.678392	0.67	0.590476	0.539171	0.64532	0.739583	0.590476	0.637255	0.67	0.518182	0.678392	0.598086	0.767196	0.661692	0.678392	0.661692	0.661692	0.53211	0.661692	0.721649	0.605769	0.748691
Tolcapone	0.598086	0.590476	0.64532	0.598086	0.613527	0.613527	0.605769	0.582938	0.621359	0.582938	0.590476	0.575472	0.598086	0.582938	0.613527	0.575472	0.590476	0.605769	0.605769	0.575472	0.686869	0.613527	0.560748	0.560748	0.560748	0.590476	0.539171	0.598086	0.621359	0.686869	0.568075	0.598086	0.590476	0.621359	0.637255	0.637255	0.546296	0.598086	0.629268	0.539171	0.64532	0.598086	0.598086	0.64532	0.546296	0.598086	0.504505	0.605769	0.511312
Ropivacaine	0.575472	0.582938	0.546296	0.590476	0.560748	0.53211	0.568075	0.575472	0.553488	0.53211	0.582938	0.568075	0.575472	0.575472	0.560748	0.553488	0.582938	0.598086	0.568075	0.582938	0.511312	0.53211	0.598086	0.598086	0.458515	0.553488	0.605769	0.590476	0.568075	0.497758	0.452174	0.53211	0.629268	0.497758	0.539171	0.568075	0.433476	0.53211	0.504505	0.621359	0.560748	0.53211	0.575472	0.560748	0.445887	0.546296	0.629268	0.511312	0.621359
Chlophedianol	0.637255	0.613527	0.590476	0.637255	0.605769	0.590476	0.661692	0.621359	0.598086	0.621359	0.613527	0.629268	0.621359	0.621359	0.605769	0.598086	0.613527	0.629268	0.598086	0.64532	0.553488	0.590476	0.661692	0.553488	0.511312	0.629268	0.637255	0.653465	0.613527	0.525114	0.504505	0.605769	0.661692	0.568075	0.582938	0.613527	0.497758	0.653465	0.560748	0.686869	0.637255	0.653465	0.621359	0.637255	0.497758	0.590476	0.613527	0.568075	0.637255
Edetic Acid	0.712821	0.686869	0.661692	0.678392	0.695431	0.695431	0.704082	0.695431	0.686869	0.661692	0.704082	0.67	0.695431	0.695431	0.73057	0.67	0.686869	0.704082	0.739583	0.704082	0.637255	0.73057	0.795699	0.67	0.605769	0.739583	0.748691	0.678392	0.721649	0.621359	0.613527	0.748691	0.721649	0.67	0.739583	0.704082	0.590476	0.712821	0.678392	0.767196	0.712821	0.712821	0.73057	0.712821	0.590476	0.712821	0.686869	0.653465	0.748691
Doxylamine	0.605769	0.598086	0.575472	0.621359	0.590476	0.560748	0.629268	0.605769	0.582938	0.560748	0.598086	0.613527	0.605769	0.605769	0.590476	0.582938	0.598086	0.613527	0.582938	0.629268	0.539171	0.560748	0.661692	0.568075	0.484444	0.613527	0.621359	0.637255	0.598086	0.525114	0.491071	0.590476	0.661692	0.539171	0.568075	0.598086	0.471366	0.621359	0.546296	0.637255	0.605769	0.621359	0.605769	0.605769	0.484444	0.575472	0.598086	0.553488	0.621359
Niclosamide	0.553488	0.560748	0.598086	0.553488	0.568075	0.568075	0.546296	0.539171	0.575472	0.568075	0.546296	0.518182	0.553488	0.539171	0.568075	0.53211	0.575472	0.546296	0.560748	0.518182	0.637255	0.568075	0.504505	0.575472	0.518182	0.53211	0.497758	0.539171	0.560748	0.637255	0.525114	0.539171	0.53211	0.575472	0.575472	0.560748	0.504505	0.511312	0.582938	0.511312	0.568075	0.511312	0.539171	0.568075	0.504505	0.553488	0.477876	0.560748	0.511312
Procyclidine	0.67	0.64532	0.621359	0.637255	0.637255	0.621359	0.661692	0.653465	0.629268	0.621359	0.64532	0.629268	0.653465	0.653465	0.637255	0.629268	0.64532	0.64532	0.629268	0.661692	0.582938	0.621359	0.712821	0.582938	0.539171	0.661692	0.686869	0.637255	0.629268	0.553488	0.53211	0.637255	0.661692	0.598086	0.613527	0.629268	0.525114	0.653465	0.590476	0.721649	0.653465	0.653465	0.637255	0.653465	0.525114	0.621359	0.748691	0.598086	0.686869
Chlorpromazine	0.560748	0.568075	0.53211	0.590476	0.546296	0.518182	0.568075	0.575472	0.539171	0.546296	0.553488	0.598086	0.560748	0.575472	0.53211	0.568075	0.539171	0.568075	0.539171	0.553488	0.497758	0.504505	0.553488	0.525114	0.458515	0.525114	0.605769	0.575472	0.539171	0.471366	0.452174	0.504505	0.568075	0.484444	0.511312	0.539171	0.445887	0.518182	0.491071	0.575472	0.53211	0.518182	0.53211	0.53211	0.458515	0.518182	0.568075	0.497758	0.605769
Clobazam	0.568075	0.560748	0.539171	0.582938	0.568075	0.539171	0.575472	0.568075	0.560748	0.553488	0.575472	0.575472	0.568075	0.568075	0.568075	0.546296	0.575472	0.590476	0.590476	0.53211	0.518182	0.539171	0.491071	0.575472	0.464912	0.546296	0.497758	0.568075	0.575472	0.504505	0.471366	0.525114	0.546296	0.504505	0.560748	0.590476	0.452174	0.511312	0.525114	0.553488	0.568075	0.511312	0.568075	0.568075	0.464912	0.553488	0.504505	0.518182	0.511312
Cyclobenzaprine	0.678392	0.686869	0.64532	0.712821	0.661692	0.629268	0.686869	0.695431	0.653465	0.629268	0.67	0.704082	0.678392	0.695431	0.64532	0.67	0.653465	0.686869	0.653465	0.67	0.605769	0.613527	0.653465	0.605769	0.546296	0.637255	0.695431	0.695431	0.653465	0.575472	0.539171	0.613527	0.686869	0.590476	0.621359	0.653465	0.518182	0.629268	0.598086	0.695431	0.64532	0.629268	0.64532	0.64532	0.53211	0.64532	0.653465	0.605769	0.678392
Ranitidine	0.452174	0.471366	0.504505	0.491071	0.477876	0.464912	0.458515	0.452174	0.484444	0.439655	0.445887	0.471366	0.464912	0.452174	0.452174	0.458515	0.445887	0.458515	0.445887	0.458515	0.539171	0.439655	0.539171	0.471366	0.433476	0.458515	0.546296	0.477876	0.458515	0.525114	0.42735	0.464912	0.539171	0.458515	0.445887	0.458515	0.409283	0.491071	0.464912	0.53211	0.452174	0.491071	0.464912	0.452174	0.421277	0.452174	0.568075	0.471366	0.546296
Nitazoxanide	0.477876	0.497758	0.53211	0.504505	0.504505	0.477876	0.484444	0.477876	0.511312	0.464912	0.484444	0.484444	0.491071	0.477876	0.518182	0.497758	0.511312	0.497758	0.511312	0.458515	0.568075	0.518182	0.421277	0.525114	0.471366	0.458515	0.439655	0.491071	0.525114	0.582938	0.491071	0.477876	0.484444	0.511312	0.525114	0.511312	0.471366	0.439655	0.53211	0.452174	0.504505	0.439655	0.504505	0.504505	0.484444	0.504505	0.471366	0.511312	0.439655
Aspartame	0.661692	0.653465	0.613527	0.678392	0.64532	0.64532	0.686869	0.64532	0.637255	0.613527	0.653465	0.653465	0.64532	0.64532	0.678392	0.621359	0.67	0.67	0.686869	0.653465	0.590476	0.678392	0.686869	0.704082	0.546296	0.67	0.64532	0.64532	0.686869	0.605769	0.553488	0.678392	0.67	0.605769	0.686869	0.67	0.53211	0.678392	0.613527	0.695431	0.678392	0.678392	0.695431	0.678392	0.53211	0.661692	0.590476	0.590476	0.661692
Glycodiazine	0.421277	0.42735	0.433476	0.445887	0.445887	0.433476	0.439655	0.421277	0.439655	0.421277	0.415254	0.439655	0.421277	0.421277	0.421277	0.415254	0.42735	0.42735	0.42735	0.439655	0.42735	0.421277	0.452174	0.439655	0.491071	0.452174	0.433476	0.421277	0.42735	0.452174	0.511312	0.445887	0.464912	0.464912	0.439655	0.452174	0.504505	0.458515	0.471366	0.445887	0.445887	0.458515	0.433476	0.445887	0.504505	0.409283	0.403361	0.452174	0.433476
Esmolol	0.605769	0.598086	0.560748	0.621359	0.590476	0.590476	0.629268	0.590476	0.582938	0.560748	0.598086	0.598086	0.590476	0.590476	0.621359	0.568075	0.582938	0.613527	0.613527	0.64532	0.539171	0.621359	0.73057	0.582938	0.497758	0.678392	0.67	0.637255	0.629268	0.553488	0.491071	0.686869	0.678392	0.553488	0.629268	0.629268	0.471366	0.704082	0.546296	0.686869	0.653465	0.704082	0.637255	0.653465	0.471366	0.605769	0.598086	0.539171	0.653465
Cyclopentolate	0.598086	0.575472	0.553488	0.598086	0.582938	0.568075	0.621359	0.582938	0.575472	0.553488	0.590476	0.590476	0.582938	0.582938	0.613527	0.560748	0.575472	0.605769	0.605769	0.621359	0.53211	0.613527	0.67	0.53211	0.504505	0.637255	0.613527	0.629268	0.621359	0.53211	0.497758	0.64532	0.653465	0.560748	0.605769	0.605769	0.491071	0.64532	0.553488	0.64532	0.629268	0.64532	0.629268	0.629268	0.491071	0.598086	0.621359	0.560748	0.613527
Phenoxybenzamine	0.64532	0.637255	0.613527	0.64532	0.629268	0.598086	0.653465	0.64532	0.621359	0.629268	0.637255	0.637255	0.64532	0.64532	0.629268	0.621359	0.637255	0.653465	0.621359	0.67	0.575472	0.598086	0.686869	0.590476	0.518182	0.637255	0.661692	0.64532	0.637255	0.560748	0.511312	0.613527	0.686869	0.560748	0.605769	0.637255	0.491071	0.64532	0.568075	0.661692	0.64532	0.64532	0.629268	0.64532	0.504505	0.613527	0.621359	0.575472	0.64532
Nitrazepam	0.525114	0.546296	0.582938	0.539171	0.553488	0.525114	0.504505	0.525114	0.560748	0.511312	0.53211	0.504505	0.539171	0.525114	0.539171	0.518182	0.546296	0.53211	0.546296	0.491071	0.621359	0.525114	0.53211	0.546296	0.491071	0.518182	0.525114	0.511312	0.53211	0.621359	0.497758	0.525114	0.560748	0.53211	0.546296	0.53211	0.477876	0.484444	0.553488	0.553488	0.511312	0.484444	0.525114	0.511312	0.491071	0.525114	0.560748	0.546296	0.539171
Procaterol	0.613527	0.605769	0.568075	0.613527	0.598086	0.598086	0.621359	0.598086	0.590476	0.568075	0.605769	0.590476	0.598086	0.598086	0.613527	0.575472	0.621359	0.621359	0.605769	0.621359	0.546296	0.613527	0.621359	0.637255	0.504505	0.605769	0.598086	0.64532	0.621359	0.546296	0.484444	0.598086	0.621359	0.546296	0.605769	0.621359	0.477876	0.629268	0.539171	0.598086	0.64532	0.629268	0.629268	0.64532	0.477876	0.598086	0.575472	0.546296	0.598086
Estazolam	0.598086	0.605769	0.613527	0.598086	0.598086	0.568075	0.575472	0.613527	0.590476	0.598086	0.590476	0.590476	0.598086	0.613527	0.568075	0.590476	0.575472	0.590476	0.575472	0.560748	0.575472	0.539171	0.53211	0.575472	0.491071	0.546296	0.568075	0.568075	0.560748	0.546296	0.484444	0.525114	0.560748	0.53211	0.546296	0.560748	0.464912	0.511312	0.539171	0.568075	0.553488	0.511312	0.539171	0.553488	0.477876	0.553488	0.637255	0.546296	0.582938
Abacavir	0.575472	0.568075	0.53211	0.560748	0.546296	0.546296	0.568075	0.560748	0.539171	0.53211	0.553488	0.539171	0.560748	0.560748	0.546296	0.539171	0.553488	0.553488	0.539171	0.598086	0.497758	0.546296	0.613527	0.598086	0.471366	0.582938	0.590476	0.53211	0.539171	0.471366	0.452174	0.560748	0.553488	0.511312	0.525114	0.525114	0.445887	0.575472	0.504505	0.605769	0.546296	0.575472	0.53211	0.546296	0.445887	0.546296	0.613527	0.511312	0.637255
Levobunolol	0.582938	0.575472	0.539171	0.582938	0.568075	0.568075	0.590476	0.568075	0.560748	0.539171	0.575472	0.560748	0.568075	0.568075	0.582938	0.546296	0.560748	0.590476	0.575472	0.621359	0.518182	0.582938	0.704082	0.560748	0.477876	0.653465	0.64532	0.613527	0.590476	0.53211	0.471366	0.64532	0.653465	0.53211	0.590476	0.605769	0.464912	0.678392	0.525114	0.661692	0.629268	0.678392	0.598086	0.629268	0.464912	0.568075	0.575472	0.53211	0.629268
Diloxanide	0.629268	0.621359	0.598086	0.64532	0.629268	0.598086	0.653465	0.629268	0.621359	0.613527	0.637255	0.637255	0.629268	0.629268	0.661692	0.605769	0.653465	0.653465	0.67	0.605769	0.575472	0.64532	0.53211	0.621359	0.53211	0.621359	0.539171	0.64532	0.67	0.605769	0.553488	0.629268	0.605769	0.590476	0.686869	0.686869	0.518182	0.598086	0.613527	0.568075	0.678392	0.598086	0.64532	0.678392	0.53211	0.64532	0.560748	0.590476	0.525114
Ritodrine	0.686869	0.678392	0.637255	0.686869	0.67	0.67	0.695431	0.67	0.661692	0.637255	0.661692	0.661692	0.67	0.67	0.67	0.64532	0.661692	0.678392	0.661692	0.712821	0.613527	0.67	0.786096	0.64532	0.568075	0.695431	0.757895	0.67	0.678392	0.598086	0.546296	0.686869	0.73057	0.613527	0.661692	0.678392	0.539171	0.739583	0.605769	0.739583	0.704082	0.739583	0.67	0.704082	0.539171	0.653465	0.695431	0.613527	0.721649
Cycrimine	0.67	0.64532	0.621359	0.637255	0.637255	0.621359	0.661692	0.653465	0.629268	0.621359	0.64532	0.629268	0.653465	0.653465	0.637255	0.629268	0.64532	0.64532	0.629268	0.661692	0.582938	0.621359	0.712821	0.582938	0.539171	0.661692	0.686869	0.637255	0.629268	0.553488	0.53211	0.637255	0.661692	0.598086	0.613527	0.629268	0.525114	0.653465	0.590476	0.721649	0.653465	0.653465	0.637255	0.653465	0.525114	0.621359	0.73057	0.598086	0.686869
Hydromorphone	0.568075	0.546296	0.525114	0.568075	0.553488	0.539171	0.590476	0.553488	0.546296	0.525114	0.560748	0.560748	0.553488	0.553488	0.568075	0.53211	0.546296	0.575472	0.560748	0.560748	0.504505	0.568075	0.560748	0.518182	0.477876	0.590476	0.539171	0.568075	0.575472	0.504505	0.471366	0.582938	0.590476	0.53211	0.575472	0.590476	0.464912	0.582938	0.525114	0.582938	0.613527	0.582938	0.568075	0.613527	0.464912	0.553488	0.590476	0.53211	0.525114
Alverine	0.73057	0.739583	0.695431	0.748691	0.712821	0.678392	0.721649	0.748691	0.704082	0.678392	0.721649	0.739583	0.73057	0.748691	0.695431	0.721649	0.704082	0.739583	0.704082	0.739583	0.653465	0.661692	0.721649	0.653465	0.590476	0.686869	0.767196	0.712821	0.704082	0.621359	0.582938	0.661692	0.721649	0.637255	0.67	0.704082	0.560748	0.661692	0.64532	0.748691	0.695431	0.661692	0.712821	0.695431	0.575472	0.678392	0.721649	0.653465	0.748691
Fludiazepam	0.560748	0.553488	0.546296	0.575472	0.546296	0.518182	0.568075	0.560748	0.539171	0.546296	0.568075	0.568075	0.560748	0.560748	0.546296	0.539171	0.568075	0.582938	0.553488	0.539171	0.511312	0.518182	0.525114	0.568075	0.445887	0.539171	0.518182	0.560748	0.553488	0.497758	0.439655	0.518182	0.582938	0.484444	0.525114	0.553488	0.421277	0.504505	0.491071	0.560748	0.546296	0.504505	0.546296	0.546296	0.433476	0.53211	0.553488	0.497758	0.53211
Carteolol	0.511312	0.504505	0.471366	0.511312	0.497758	0.497758	0.518182	0.497758	0.491071	0.471366	0.504505	0.491071	0.497758	0.497758	0.511312	0.477876	0.518182	0.518182	0.504505	0.546296	0.452174	0.511312	0.637255	0.53211	0.415254	0.575472	0.582938	0.539171	0.518182	0.477876	0.409283	0.568075	0.575472	0.464912	0.518182	0.53211	0.403361	0.598086	0.458515	0.598086	0.553488	0.598086	0.525114	0.553488	0.403361	0.497758	0.560748	0.464912	0.582938
Fenoldopam	0.598086	0.590476	0.553488	0.582938	0.582938	0.582938	0.590476	0.582938	0.575472	0.582938	0.575472	0.560748	0.582938	0.582938	0.582938	0.560748	0.575472	0.575472	0.575472	0.590476	0.53211	0.582938	0.67	0.546296	0.491071	0.605769	0.661692	0.568075	0.575472	0.53211	0.471366	0.598086	0.590476	0.53211	0.590476	0.590476	0.464912	0.629268	0.525114	0.629268	0.613527	0.629268	0.553488	0.613527	0.464912	0.568075	0.653465	0.53211	0.629268
Pentazocine	0.575472	0.553488	0.53211	0.560748	0.546296	0.53211	0.582938	0.560748	0.539171	0.53211	0.553488	0.553488	0.560748	0.560748	0.546296	0.539171	0.553488	0.568075	0.539171	0.582938	0.497758	0.53211	0.582938	0.511312	0.458515	0.553488	0.575472	0.590476	0.553488	0.471366	0.452174	0.53211	0.582938	0.511312	0.525114	0.553488	0.445887	0.560748	0.504505	0.575472	0.575472	0.560748	0.546296	0.575472	0.445887	0.546296	0.568075	0.511312	0.560748
Maprotiline	0.678392	0.704082	0.64532	0.73057	0.661692	0.629268	0.686869	0.695431	0.653465	0.629268	0.67	0.704082	0.678392	0.695431	0.64532	0.67	0.653465	0.686869	0.653465	0.686869	0.605769	0.613527	0.704082	0.621359	0.53211	0.653465	0.748691	0.661692	0.653465	0.575472	0.539171	0.629268	0.721649	0.590476	0.621359	0.653465	0.518182	0.661692	0.598086	0.748691	0.64532	0.661692	0.64532	0.64532	0.53211	0.629268	0.739583	0.605769	0.748691
Timolol	0.380165	0.374486	0.368852	0.380165	0.380165	0.380165	0.385892	0.368852	0.374486	0.357724	0.363265	0.374486	0.368852	0.368852	0.368852	0.363265	0.385892	0.374486	0.363265	0.409283	0.363265	0.368852	0.484444	0.39749	0.363265	0.421277	0.452174	0.391667	0.374486	0.385892	0.357724	0.415254	0.421277	0.374486	0.374486	0.385892	0.352227	0.452174	0.368852	0.439655	0.403361	0.452174	0.380165	0.403361	0.352227	0.357724	0.445887	0.374486	0.452174
Penbutolol	0.598086	0.590476	0.553488	0.598086	0.582938	0.582938	0.605769	0.582938	0.575472	0.553488	0.575472	0.575472	0.582938	0.582938	0.582938	0.560748	0.575472	0.590476	0.575472	0.637255	0.53211	0.568075	0.721649	0.560748	0.477876	0.653465	0.661692	0.613527	0.590476	0.53211	0.471366	0.629268	0.653465	0.53211	0.575472	0.605769	0.464912	0.695431	0.525114	0.661692	0.629268	0.695431	0.598086	0.629268	0.464912	0.568075	0.621359	0.53211	0.64532
Mepyramine	0.582938	0.575472	0.553488	0.598086	0.568075	0.539171	0.605769	0.582938	0.560748	0.539171	0.575472	0.590476	0.582938	0.582938	0.568075	0.560748	0.575472	0.590476	0.560748	0.590476	0.518182	0.539171	0.590476	0.560748	0.464912	0.560748	0.598086	0.613527	0.575472	0.504505	0.458515	0.539171	0.605769	0.504505	0.546296	0.575472	0.439655	0.568075	0.511312	0.598086	0.582938	0.568075	0.568075	0.582938	0.452174	0.553488	0.590476	0.518182	0.598086
Galantamine	0.546296	0.525114	0.504505	0.546296	0.53211	0.518182	0.568075	0.53211	0.525114	0.504505	0.525114	0.539171	0.53211	0.53211	0.53211	0.511312	0.525114	0.539171	0.525114	0.539171	0.484444	0.53211	0.568075	0.471366	0.458515	0.553488	0.546296	0.546296	0.539171	0.497758	0.452174	0.546296	0.553488	0.511312	0.539171	0.553488	0.445887	0.575472	0.504505	0.560748	0.575472	0.575472	0.53211	0.575472	0.445887	0.53211	0.582938	0.511312	0.53211
Levosimendan	0.598086	0.605769	0.613527	0.613527	0.598086	0.598086	0.590476	0.598086	0.590476	0.582938	0.605769	0.590476	0.598086	0.613527	0.582938	0.590476	0.621359	0.621359	0.590476	0.560748	0.590476	0.553488	0.575472	0.637255	0.504505	0.560748	0.568075	0.598086	0.590476	0.575472	0.484444	0.539171	0.621359	0.546296	0.560748	0.590476	0.477876	0.568075	0.539171	0.598086	0.582938	0.568075	0.582938	0.582938	0.477876	0.568075	0.605769	0.546296	0.582938
Triprolidine	0.64532	0.653465	0.613527	0.661692	0.629268	0.598086	0.637255	0.661692	0.621359	0.598086	0.637255	0.653465	0.64532	0.661692	0.613527	0.637255	0.621359	0.653465	0.621359	0.637255	0.575472	0.582938	0.637255	0.605769	0.518182	0.605769	0.678392	0.629268	0.621359	0.546296	0.511312	0.582938	0.637255	0.560748	0.590476	0.621359	0.491071	0.582938	0.568075	0.661692	0.613527	0.582938	0.613527	0.613527	0.504505	0.613527	0.704082	0.575472	0.678392
Tropicamide	0.653465	0.629268	0.605769	0.637255	0.637255	0.621359	0.661692	0.637255	0.629268	0.605769	0.64532	0.629268	0.637255	0.637255	0.653465	0.613527	0.661692	0.661692	0.64532	0.712821	0.582938	0.637255	0.64532	0.64532	0.539171	0.695431	0.621359	0.637255	0.661692	0.568075	0.518182	0.67	0.661692	0.582938	0.629268	0.64532	0.511312	0.653465	0.575472	0.653465	0.67	0.653465	0.67	0.67	0.511312	0.637255	0.598086	0.582938	0.621359
Methdilazine	0.575472	0.582938	0.546296	0.605769	0.560748	0.53211	0.582938	0.590476	0.553488	0.53211	0.568075	0.613527	0.575472	0.590476	0.546296	0.582938	0.553488	0.582938	0.553488	0.568075	0.511312	0.518182	0.568075	0.539171	0.471366	0.539171	0.621359	0.560748	0.553488	0.484444	0.464912	0.518182	0.582938	0.497758	0.525114	0.553488	0.458515	0.53211	0.504505	0.590476	0.546296	0.53211	0.546296	0.546296	0.471366	0.53211	0.629268	0.511312	0.621359
Levallorphan	0.64532	0.621359	0.598086	0.613527	0.613527	0.598086	0.637255	0.629268	0.605769	0.598086	0.637255	0.605769	0.629268	0.629268	0.613527	0.605769	0.621359	0.621359	0.605769	0.637255	0.560748	0.598086	0.653465	0.575472	0.518182	0.621359	0.64532	0.613527	0.605769	0.53211	0.511312	0.598086	0.621359	0.575472	0.590476	0.605769	0.504505	0.598086	0.568075	0.64532	0.629268	0.598086	0.598086	0.629268	0.504505	0.629268	0.637255	0.575472	0.629268
Bupivacaine	0.575472	0.582938	0.546296	0.590476	0.560748	0.53211	0.568075	0.575472	0.553488	0.53211	0.582938	0.568075	0.575472	0.575472	0.560748	0.553488	0.582938	0.598086	0.568075	0.582938	0.511312	0.53211	0.598086	0.598086	0.458515	0.553488	0.605769	0.590476	0.568075	0.497758	0.452174	0.53211	0.629268	0.497758	0.539171	0.568075	0.433476	0.53211	0.504505	0.621359	0.560748	0.53211	0.575472	0.560748	0.445887	0.546296	0.629268	0.511312	0.621359
Atropine	0.590476	0.568075	0.546296	0.590476	0.575472	0.560748	0.613527	0.575472	0.568075	0.546296	0.582938	0.582938	0.575472	0.575472	0.605769	0.553488	0.568075	0.598086	0.598086	0.629268	0.525114	0.605769	0.613527	0.539171	0.497758	0.64532	0.575472	0.590476	0.613527	0.525114	0.477876	0.653465	0.613527	0.539171	0.598086	0.598086	0.471366	0.621359	0.53211	0.637255	0.621359	0.621359	0.621359	0.621359	0.471366	0.590476	0.613527	0.539171	0.560748
Doxepin	0.629268	0.621359	0.598086	0.64532	0.613527	0.582938	0.653465	0.629268	0.605769	0.582938	0.621359	0.637255	0.629268	0.629268	0.613527	0.605769	0.621359	0.637255	0.605769	0.653465	0.560748	0.582938	0.653465	0.560748	0.504505	0.621359	0.64532	0.661692	0.621359	0.53211	0.497758	0.598086	0.653465	0.546296	0.590476	0.621359	0.477876	0.629268	0.553488	0.64532	0.629268	0.629268	0.613527	0.629268	0.491071	0.613527	0.605769	0.560748	0.629268
Sulfadimethoxine	0.458515	0.464912	0.471366	0.484444	0.484444	0.484444	0.477876	0.458515	0.477876	0.458515	0.452174	0.477876	0.458515	0.458515	0.458515	0.452174	0.477876	0.464912	0.464912	0.439655	0.464912	0.458515	0.403361	0.53211	0.53211	0.42735	0.421277	0.458515	0.464912	0.477876	0.553488	0.421277	0.42735	0.504505	0.464912	0.464912	0.546296	0.421277	0.511312	0.433476	0.458515	0.421277	0.445887	0.458515	0.546296	0.445887	0.403361	0.491071	0.421277
Trimethoprim	0.582938	0.590476	0.553488	0.613527	0.582938	0.568075	0.605769	0.582938	0.575472	0.539171	0.575472	0.590476	0.582938	0.582938	0.582938	0.560748	0.575472	0.590476	0.575472	0.575472	0.53211	0.582938	0.53211	0.621359	0.491071	0.575472	0.539171	0.598086	0.590476	0.546296	0.484444	0.568075	0.575472	0.53211	0.590476	0.605769	0.464912	0.582938	0.539171	0.553488	0.613527	0.582938	0.582938	0.613527	0.477876	0.568075	0.53211	0.546296	0.582938
Artemether	0.621359	0.598086	0.605769	0.605769	0.653465	0.621359	0.64532	0.621359	0.64532	0.605769	0.613527	0.629268	0.621359	0.605769	0.637255	0.582938	0.598086	0.629268	0.629268	0.598086	0.582938	0.621359	0.539171	0.525114	0.539171	0.613527	0.53211	0.637255	0.64532	0.598086	0.560748	0.621359	0.582938	0.613527	0.64532	0.64532	0.525114	0.621359	0.621359	0.560748	0.653465	0.621359	0.637255	0.653465	0.539171	0.621359	0.539171	0.613527	0.518182
Etodolac	0.568075	0.560748	0.525114	0.553488	0.553488	0.553488	0.575472	0.553488	0.546296	0.525114	0.560748	0.546296	0.553488	0.553488	0.582938	0.53211	0.546296	0.575472	0.575472	0.605769	0.504505	0.582938	0.605769	0.53211	0.464912	0.605769	0.553488	0.582938	0.590476	0.491071	0.458515	0.613527	0.590476	0.518182	0.575472	0.575472	0.452174	0.613527	0.511312	0.582938	0.598086	0.613527	0.613527	0.598086	0.452174	0.568075	0.605769	0.518182	0.553488
Efavirenz	0.613527	0.621359	0.582938	0.613527	0.613527	0.582938	0.605769	0.613527	0.605769	0.598086	0.621359	0.590476	0.613527	0.613527	0.64532	0.590476	0.637255	0.621359	0.637255	0.575472	0.560748	0.629268	0.546296	0.637255	0.504505	0.590476	0.553488	0.613527	0.637255	0.546296	0.511312	0.582938	0.590476	0.560748	0.621359	0.621359	0.491071	0.553488	0.568075	0.598086	0.629268	0.553488	0.613527	0.629268	0.504505	0.629268	0.560748	0.575472	0.539171
Levobupivacaine	0.575472	0.582938	0.546296	0.590476	0.560748	0.53211	0.568075	0.575472	0.553488	0.53211	0.582938	0.568075	0.575472	0.575472	0.560748	0.553488	0.582938	0.598086	0.568075	0.582938	0.511312	0.53211	0.598086	0.598086	0.458515	0.553488	0.605769	0.590476	0.568075	0.497758	0.452174	0.53211	0.629268	0.497758	0.539171	0.568075	0.433476	0.53211	0.504505	0.621359	0.560748	0.53211	0.575472	0.560748	0.445887	0.546296	0.629268	0.511312	0.621359
Nelarabine	0.458515	0.452174	0.421277	0.471366	0.445887	0.445887	0.477876	0.445887	0.439655	0.421277	0.439655	0.452174	0.445887	0.445887	0.445887	0.42735	0.464912	0.452174	0.439655	0.491071	0.403361	0.458515	0.491071	0.504505	0.391667	0.504505	0.445887	0.445887	0.452174	0.42735	0.385892	0.497758	0.491071	0.439655	0.452174	0.464912	0.368852	0.525114	0.433476	0.471366	0.484444	0.525114	0.458515	0.484444	0.368852	0.433476	0.464912	0.42735	0.471366
Proparacaine	0.560748	0.568075	0.53211	0.575472	0.560748	0.53211	0.568075	0.560748	0.553488	0.518182	0.568075	0.553488	0.560748	0.560748	0.590476	0.539171	0.553488	0.582938	0.582938	0.598086	0.511312	0.575472	0.629268	0.568075	0.471366	0.598086	0.590476	0.590476	0.598086	0.511312	0.464912	0.605769	0.64532	0.511312	0.582938	0.582938	0.445887	0.590476	0.518182	0.637255	0.590476	0.590476	0.621359	0.590476	0.458515	0.575472	0.568075	0.525114	0.590476
Chlorprothixene	0.605769	0.613527	0.575472	0.637255	0.590476	0.560748	0.613527	0.621359	0.582938	0.590476	0.598086	0.64532	0.605769	0.621359	0.575472	0.613527	0.582938	0.613527	0.582938	0.598086	0.539171	0.546296	0.582938	0.539171	0.497758	0.568075	0.637255	0.621359	0.582938	0.511312	0.491071	0.546296	0.613527	0.525114	0.553488	0.582938	0.484444	0.560748	0.53211	0.621359	0.575472	0.560748	0.575472	0.575472	0.497758	0.575472	0.598086	0.539171	0.605769
Hyoscyamine	0.590476	0.568075	0.546296	0.590476	0.575472	0.560748	0.613527	0.575472	0.568075	0.546296	0.582938	0.582938	0.575472	0.575472	0.605769	0.553488	0.568075	0.598086	0.598086	0.629268	0.525114	0.605769	0.613527	0.539171	0.497758	0.64532	0.575472	0.590476	0.613527	0.525114	0.477876	0.653465	0.613527	0.539171	0.598086	0.598086	0.471366	0.621359	0.53211	0.637255	0.621359	0.621359	0.621359	0.621359	0.471366	0.590476	0.613527	0.539171	0.560748
Sulfadoxine	0.439655	0.445887	0.452174	0.464912	0.464912	0.464912	0.458515	0.439655	0.458515	0.439655	0.433476	0.458515	0.439655	0.439655	0.439655	0.433476	0.458515	0.445887	0.445887	0.421277	0.445887	0.439655	0.39749	0.497758	0.511312	0.421277	0.403361	0.452174	0.445887	0.471366	0.53211	0.415254	0.433476	0.484444	0.458515	0.471366	0.525114	0.42735	0.491071	0.415254	0.464912	0.42735	0.42735	0.464912	0.525114	0.42735	0.385892	0.471366	0.403361
Imipramine	0.621359	0.629268	0.590476	0.653465	0.605769	0.575472	0.629268	0.637255	0.598086	0.575472	0.613527	0.64532	0.621359	0.637255	0.590476	0.613527	0.598086	0.629268	0.598086	0.613527	0.553488	0.560748	0.613527	0.582938	0.497758	0.582938	0.653465	0.637255	0.598086	0.525114	0.491071	0.560748	0.629268	0.539171	0.568075	0.598086	0.471366	0.575472	0.546296	0.637255	0.590476	0.575472	0.590476	0.590476	0.484444	0.575472	0.629268	0.553488	0.67
Clotiazepam	0.511312	0.504505	0.497758	0.525114	0.497758	0.471366	0.518182	0.511312	0.491071	0.497758	0.518182	0.53211	0.511312	0.511312	0.497758	0.518182	0.518182	0.53211	0.504505	0.518182	0.464912	0.471366	0.491071	0.518182	0.415254	0.504505	0.497758	0.525114	0.504505	0.452174	0.409283	0.484444	0.546296	0.439655	0.477876	0.504505	0.403361	0.471366	0.445887	0.525114	0.497758	0.471366	0.525114	0.497758	0.415254	0.484444	0.53211	0.452174	0.497758
Furosemide	0.464912	0.458515	0.464912	0.452174	0.477876	0.491071	0.458515	0.452174	0.471366	0.491071	0.458515	0.445887	0.452174	0.452174	0.477876	0.445887	0.458515	0.458515	0.484444	0.471366	0.458515	0.491071	0.484444	0.497758	0.539171	0.497758	0.464912	0.452174	0.471366	0.458515	0.546296	0.504505	0.511312	0.511312	0.484444	0.471366	0.553488	0.477876	0.504505	0.504505	0.477876	0.477876	0.477876	0.477876	0.539171	0.464912	0.445887	0.484444	0.464912
Phenprocoumon	0.73057	0.686869	0.661692	0.678392	0.712821	0.695431	0.739583	0.712821	0.704082	0.678392	0.721649	0.704082	0.712821	0.695431	0.748691	0.67	0.686869	0.739583	0.739583	0.739583	0.637255	0.748691	0.605769	0.621359	0.605769	0.721649	0.598086	0.73057	0.757895	0.621359	0.582938	0.73057	0.67	0.653465	0.739583	0.739583	0.575472	0.695431	0.64532	0.629268	0.767196	0.695431	0.767196	0.767196	0.575472	0.73057	0.590476	0.653465	0.582938
Trimeprazine	0.613527	0.621359	0.582938	0.64532	0.598086	0.568075	0.621359	0.629268	0.590476	0.568075	0.605769	0.653465	0.613527	0.629268	0.582938	0.621359	0.590476	0.621359	0.590476	0.605769	0.546296	0.553488	0.560748	0.575472	0.504505	0.575472	0.613527	0.629268	0.590476	0.518182	0.497758	0.553488	0.621359	0.53211	0.560748	0.590476	0.491071	0.568075	0.539171	0.582938	0.582938	0.568075	0.582938	0.582938	0.504505	0.568075	0.575472	0.546296	0.613527
Diphenylpyraline	0.653465	0.64532	0.621359	0.67	0.637255	0.605769	0.678392	0.653465	0.629268	0.605769	0.64532	0.661692	0.653465	0.653465	0.637255	0.629268	0.64532	0.661692	0.629268	0.64532	0.582938	0.605769	0.661692	0.582938	0.525114	0.629268	0.653465	0.653465	0.64532	0.568075	0.518182	0.605769	0.678392	0.568075	0.613527	0.64532	0.497758	0.637255	0.575472	0.686869	0.653465	0.637255	0.637255	0.653465	0.511312	0.621359	0.661692	0.582938	0.637255
Anisotropine Methylbromide	0.546296	0.553488	0.518182	0.575472	0.546296	0.518182	0.568075	0.546296	0.553488	0.518182	0.553488	0.553488	0.560748	0.546296	0.590476	0.539171	0.553488	0.568075	0.568075	0.553488	0.511312	0.560748	0.539171	0.511312	0.458515	0.553488	0.53211	0.590476	0.598086	0.497758	0.464912	0.560748	0.582938	0.511312	0.568075	0.568075	0.445887	0.546296	0.518182	0.575472	0.575472	0.546296	0.621359	0.575472	0.458515	0.575472	0.568075	0.525114	0.518182
Dyclonine	0.621359	0.613527	0.590476	0.621359	0.621359	0.590476	0.629268	0.621359	0.613527	0.575472	0.629268	0.613527	0.621359	0.621359	0.637255	0.598086	0.613527	0.64532	0.629268	0.661692	0.568075	0.605769	0.661692	0.568075	0.511312	0.661692	0.637255	0.637255	0.64532	0.553488	0.504505	0.637255	0.678392	0.553488	0.613527	0.64532	0.484444	0.653465	0.560748	0.686869	0.653465	0.653465	0.67	0.653465	0.497758	0.621359	0.629268	0.568075	0.621359
Zolmitriptan	0.525114	0.53211	0.497758	0.553488	0.525114	0.511312	0.546296	0.525114	0.518182	0.484444	0.53211	0.53211	0.525114	0.525114	0.553488	0.504505	0.546296	0.546296	0.546296	0.546296	0.477876	0.539171	0.605769	0.575472	0.439655	0.546296	0.582938	0.553488	0.560748	0.464912	0.433476	0.539171	0.575472	0.477876	0.53211	0.53211	0.415254	0.553488	0.484444	0.582938	0.539171	0.553488	0.553488	0.539171	0.42735	0.539171	0.605769	0.491071	0.598086
Chlordiazepoxide	0.518182	0.539171	0.560748	0.560748	0.53211	0.504505	0.525114	0.518182	0.539171	0.53211	0.511312	0.525114	0.53211	0.518182	0.504505	0.511312	0.511312	0.525114	0.497758	0.497758	0.553488	0.477876	0.511312	0.511312	0.445887	0.484444	0.518182	0.504505	0.511312	0.525114	0.439655	0.477876	0.539171	0.484444	0.484444	0.497758	0.421277	0.477876	0.491071	0.546296	0.491071	0.477876	0.504505	0.491071	0.433476	0.491071	0.553488	0.497758	0.53211
Hexachlorophene	0.786096	0.739583	0.712821	0.712821	0.767196	0.767196	0.776596	0.767196	0.757895	0.767196	0.757895	0.739583	0.767196	0.748691	0.767196	0.721649	0.739583	0.757895	0.757895	0.757895	0.686869	0.748691	0.67	0.67	0.637255	0.757895	0.661692	0.748691	0.757895	0.653465	0.613527	0.73057	0.686869	0.686869	0.739583	0.757895	0.605769	0.748691	0.678392	0.661692	0.786096	0.748691	0.748691	0.786096	0.605769	0.748691	0.621359	0.686869	0.661692
Clopidogrel	0.560748	0.553488	0.53211	0.575472	0.560748	0.53211	0.582938	0.560748	0.553488	0.546296	0.568075	0.582938	0.560748	0.560748	0.590476	0.553488	0.553488	0.582938	0.582938	0.553488	0.511312	0.560748	0.568075	0.525114	0.471366	0.553488	0.575472	0.560748	0.598086	0.497758	0.464912	0.546296	0.568075	0.497758	0.568075	0.568075	0.458515	0.518182	0.504505	0.575472	0.575472	0.518182	0.575472	0.575472	0.471366	0.575472	0.598086	0.511312	0.546296
Phentolamine	0.568075	0.560748	0.539171	0.568075	0.539171	0.539171	0.575472	0.553488	0.53211	0.525114	0.546296	0.546296	0.553488	0.553488	0.539171	0.53211	0.546296	0.560748	0.53211	0.590476	0.504505	0.525114	0.637255	0.560748	0.452174	0.560748	0.629268	0.553488	0.546296	0.477876	0.433476	0.539171	0.590476	0.491071	0.518182	0.546296	0.42735	0.582938	0.484444	0.629268	0.568075	0.582938	0.539171	0.568075	0.42735	0.525114	0.704082	0.491071	0.64532
Morphine	0.568075	0.546296	0.525114	0.568075	0.553488	0.553488	0.590476	0.553488	0.546296	0.525114	0.546296	0.560748	0.553488	0.553488	0.553488	0.53211	0.546296	0.560748	0.546296	0.560748	0.504505	0.553488	0.560748	0.518182	0.477876	0.560748	0.553488	0.553488	0.560748	0.504505	0.471366	0.553488	0.560748	0.53211	0.560748	0.575472	0.464912	0.582938	0.525114	0.553488	0.598086	0.582938	0.539171	0.598086	0.464912	0.553488	0.605769	0.53211	0.539171
Lorazepam	0.613527	0.605769	0.582938	0.598086	0.598086	0.598086	0.605769	0.598086	0.590476	0.598086	0.605769	0.575472	0.598086	0.598086	0.613527	0.575472	0.621359	0.605769	0.605769	0.575472	0.560748	0.598086	0.575472	0.637255	0.491071	0.605769	0.553488	0.582938	0.605769	0.560748	0.471366	0.582938	0.575472	0.53211	0.605769	0.605769	0.464912	0.582938	0.525114	0.553488	0.629268	0.582938	0.582938	0.629268	0.464912	0.598086	0.560748	0.53211	0.553488
Temazepam	0.590476	0.568075	0.560748	0.590476	0.575472	0.560748	0.613527	0.575472	0.568075	0.575472	0.582938	0.582938	0.575472	0.575472	0.590476	0.553488	0.598086	0.598086	0.582938	0.568075	0.539171	0.575472	0.511312	0.582938	0.484444	0.582938	0.491071	0.575472	0.598086	0.539171	0.464912	0.560748	0.553488	0.525114	0.582938	0.598086	0.458515	0.546296	0.518182	0.518182	0.621359	0.546296	0.575472	0.621359	0.458515	0.575472	0.525114	0.525114	0.504505
Duloxetine	0.629268	0.637255	0.598086	0.661692	0.613527	0.582938	0.653465	0.629268	0.605769	0.582938	0.621359	0.653465	0.629268	0.629268	0.613527	0.621359	0.621359	0.637255	0.605769	0.653465	0.560748	0.582938	0.686869	0.575472	0.504505	0.637255	0.695431	0.629268	0.621359	0.546296	0.497758	0.613527	0.704082	0.53211	0.590476	0.621359	0.491071	0.661692	0.539171	0.73057	0.629268	0.661692	0.629268	0.629268	0.504505	0.598086	0.686869	0.546296	0.661692
Magnesium salicylate	0.757895	0.73057	0.686869	0.704082	0.739583	0.739583	0.748691	0.739583	0.748691	0.704082	0.748691	0.712821	0.757895	0.721649	0.795699	0.712821	0.73057	0.748691	0.786096	0.712821	0.678392	0.795699	0.64532	0.661692	0.64532	0.73057	0.637255	0.739583	0.786096	0.661692	0.653465	0.757895	0.678392	0.712821	0.805405	0.767196	0.629268	0.704082	0.721649	0.637255	0.776596	0.704082	0.757895	0.776596	0.629268	0.776596	0.598086	0.695431	0.621359
Tolazamide	0.445887	0.452174	0.458515	0.458515	0.471366	0.471366	0.439655	0.445887	0.464912	0.445887	0.452174	0.452174	0.445887	0.445887	0.445887	0.439655	0.452174	0.464912	0.464912	0.42735	0.452174	0.445887	0.477876	0.53211	0.518182	0.42735	0.497758	0.445887	0.452174	0.452174	0.525114	0.421277	0.464912	0.477876	0.452174	0.464912	0.53211	0.421277	0.484444	0.497758	0.445887	0.421277	0.433476	0.445887	0.53211	0.433476	0.504505	0.477876	0.497758
Amitriptyline	0.678392	0.686869	0.64532	0.712821	0.661692	0.629268	0.686869	0.695431	0.653465	0.629268	0.67	0.704082	0.678392	0.695431	0.64532	0.67	0.653465	0.686869	0.653465	0.67	0.605769	0.613527	0.653465	0.605769	0.546296	0.637255	0.695431	0.695431	0.653465	0.575472	0.539171	0.613527	0.686869	0.590476	0.621359	0.653465	0.518182	0.629268	0.598086	0.695431	0.64532	0.629268	0.64532	0.64532	0.53211	0.64532	0.653465	0.605769	0.678392
Nizatidine	0.445887	0.464912	0.497758	0.484444	0.471366	0.458515	0.452174	0.445887	0.477876	0.433476	0.439655	0.464912	0.458515	0.445887	0.445887	0.464912	0.439655	0.452174	0.439655	0.452174	0.53211	0.421277	0.504505	0.464912	0.415254	0.439655	0.539171	0.458515	0.452174	0.504505	0.409283	0.433476	0.491071	0.439655	0.42735	0.439655	0.403361	0.458515	0.445887	0.511312	0.433476	0.458515	0.445887	0.433476	0.415254	0.445887	0.575472	0.452174	0.539171
Letrozole	0.721649	0.73057	0.721649	0.721649	0.721649	0.686869	0.695431	0.739583	0.712821	0.686869	0.712821	0.712821	0.721649	0.757895	0.686869	0.73057	0.712821	0.712821	0.695431	0.661692	0.678392	0.653465	0.598086	0.695431	0.598086	0.64532	0.637255	0.686869	0.678392	0.64532	0.590476	0.621359	0.64532	0.64532	0.661692	0.678392	0.568075	0.605769	0.653465	0.637255	0.67	0.605769	0.653465	0.67	0.582938	0.67	0.678392	0.661692	0.653465
Chloroquine	0.553488	0.575472	0.525114	0.582938	0.539171	0.511312	0.546296	0.568075	0.53211	0.539171	0.546296	0.560748	0.553488	0.568075	0.525114	0.546296	0.53211	0.560748	0.53211	0.560748	0.491071	0.497758	0.575472	0.53211	0.439655	0.518182	0.613527	0.553488	0.53211	0.464912	0.433476	0.497758	0.575472	0.477876	0.504505	0.53211	0.415254	0.525114	0.484444	0.598086	0.525114	0.525114	0.539171	0.525114	0.42735	0.511312	0.637255	0.491071	0.64532
Trimipramine	0.629268	0.637255	0.598086	0.661692	0.613527	0.582938	0.637255	0.64532	0.605769	0.582938	0.621359	0.653465	0.629268	0.64532	0.598086	0.621359	0.605769	0.637255	0.605769	0.621359	0.560748	0.568075	0.605769	0.590476	0.504505	0.590476	0.64532	0.64532	0.605769	0.53211	0.497758	0.568075	0.637255	0.546296	0.575472	0.605769	0.477876	0.582938	0.553488	0.629268	0.598086	0.582938	0.598086	0.598086	0.491071	0.582938	0.621359	0.560748	0.661692
Nadolol	0.582938	0.575472	0.539171	0.582938	0.568075	0.568075	0.590476	0.568075	0.560748	0.539171	0.560748	0.560748	0.568075	0.568075	0.568075	0.546296	0.560748	0.575472	0.560748	0.621359	0.518182	0.568075	0.67	0.546296	0.477876	0.637255	0.613527	0.598086	0.575472	0.53211	0.484444	0.629268	0.637255	0.546296	0.575472	0.590476	0.464912	0.678392	0.539171	0.613527	0.613527	0.678392	0.582938	0.613527	0.464912	0.553488	0.560748	0.53211	0.598086
Gliclazide	0.433476	0.439655	0.445887	0.445887	0.458515	0.458515	0.42735	0.433476	0.452174	0.433476	0.439655	0.439655	0.433476	0.433476	0.433476	0.42735	0.439655	0.452174	0.452174	0.415254	0.439655	0.433476	0.464912	0.518182	0.504505	0.415254	0.484444	0.433476	0.439655	0.439655	0.511312	0.409283	0.452174	0.464912	0.439655	0.452174	0.518182	0.409283	0.471366	0.484444	0.433476	0.409283	0.421277	0.433476	0.518182	0.421277	0.504505	0.464912	0.471366
Allylestrenol	0.686869	0.64532	0.621359	0.637255	0.653465	0.637255	0.695431	0.67	0.64532	0.637255	0.678392	0.661692	0.67	0.653465	0.653465	0.629268	0.64532	0.678392	0.64532	0.678392	0.582938	0.637255	0.629268	0.568075	0.539171	0.661692	0.605769	0.67	0.661692	0.553488	0.53211	0.637255	0.64532	0.598086	0.629268	0.661692	0.525114	0.686869	0.590476	0.637255	0.686869	0.686869	0.67	0.686869	0.525114	0.67	0.629268	0.598086	0.605769
Fingolimod	0.653465	0.64532	0.605769	0.653465	0.637255	0.637255	0.661692	0.637255	0.629268	0.605769	0.629268	0.629268	0.637255	0.637255	0.637255	0.613527	0.629268	0.64532	0.629268	0.712821	0.582938	0.621359	0.767196	0.629268	0.525114	0.678392	0.721649	0.621359	0.64532	0.553488	0.518182	0.653465	0.678392	0.582938	0.613527	0.629268	0.511312	0.721649	0.575472	0.704082	0.653465	0.721649	0.653465	0.653465	0.511312	0.621359	0.678392	0.582938	0.721649
Azatadine	0.605769	0.613527	0.575472	0.637255	0.590476	0.560748	0.613527	0.621359	0.582938	0.560748	0.598086	0.629268	0.605769	0.621359	0.575472	0.598086	0.582938	0.613527	0.582938	0.582938	0.539171	0.546296	0.582938	0.568075	0.484444	0.553488	0.621359	0.590476	0.582938	0.511312	0.477876	0.53211	0.598086	0.525114	0.553488	0.582938	0.458515	0.546296	0.53211	0.605769	0.575472	0.546296	0.560748	0.575472	0.471366	0.575472	0.629268	0.539171	0.621359
Ethinyl Estradiol	0.686869	0.64532	0.621359	0.637255	0.67	0.67	0.695431	0.67	0.661692	0.637255	0.661692	0.661692	0.67	0.653465	0.67	0.629268	0.64532	0.678392	0.661692	0.661692	0.598086	0.653465	0.629268	0.582938	0.553488	0.661692	0.605769	0.67	0.678392	0.568075	0.546296	0.637255	0.629268	0.613527	0.64532	0.678392	0.539171	0.704082	0.605769	0.621359	0.704082	0.704082	0.67	0.704082	0.539171	0.653465	0.629268	0.613527	0.605769
Alprazolam	0.582938	0.590476	0.598086	0.598086	0.582938	0.553488	0.575472	0.598086	0.575472	0.582938	0.575472	0.590476	0.582938	0.598086	0.553488	0.575472	0.560748	0.590476	0.560748	0.560748	0.560748	0.525114	0.518182	0.560748	0.477876	0.53211	0.553488	0.568075	0.560748	0.53211	0.471366	0.511312	0.560748	0.518182	0.53211	0.560748	0.452174	0.511312	0.525114	0.553488	0.553488	0.511312	0.539171	0.553488	0.464912	0.539171	0.621359	0.53211	0.568075
Ezogabine	0.590476	0.598086	0.560748	0.605769	0.590476	0.575472	0.598086	0.590476	0.582938	0.560748	0.598086	0.582938	0.590476	0.590476	0.621359	0.568075	0.613527	0.613527	0.613527	0.64532	0.539171	0.605769	0.629268	0.661692	0.484444	0.629268	0.621359	0.590476	0.629268	0.539171	0.477876	0.621359	0.629268	0.525114	0.598086	0.598086	0.458515	0.621359	0.53211	0.621359	0.605769	0.621359	0.637255	0.605769	0.471366	0.605769	0.553488	0.539171	0.653465
Formestane	0.661692	0.621359	0.598086	0.613527	0.64532	0.629268	0.67	0.64532	0.637255	0.613527	0.653465	0.637255	0.64532	0.629268	0.661692	0.605769	0.621359	0.67	0.67	0.637255	0.575472	0.661692	0.575472	0.560748	0.546296	0.67	0.553488	0.678392	0.67	0.575472	0.553488	0.661692	0.621359	0.605769	0.686869	0.704082	0.546296	0.661692	0.613527	0.598086	0.712821	0.661692	0.661692	0.712821	0.546296	0.661692	0.590476	0.605769	0.553488
Alosetron	0.525114	0.53211	0.497758	0.553488	0.511312	0.484444	0.53211	0.525114	0.504505	0.484444	0.53211	0.53211	0.525114	0.525114	0.511312	0.504505	0.53211	0.546296	0.518182	0.518182	0.464912	0.484444	0.53211	0.560748	0.415254	0.504505	0.553488	0.539171	0.518182	0.452174	0.409283	0.484444	0.546296	0.452174	0.491071	0.518182	0.391667	0.471366	0.458515	0.582938	0.511312	0.471366	0.511312	0.511312	0.403361	0.497758	0.605769	0.464912	0.582938
Homatropine Methylbromide	0.553488	0.546296	0.511312	0.568075	0.539171	0.525114	0.575472	0.539171	0.546296	0.525114	0.546296	0.546296	0.553488	0.539171	0.582938	0.53211	0.546296	0.560748	0.560748	0.53211	0.504505	0.582938	0.53211	0.504505	0.477876	0.560748	0.511312	0.582938	0.590476	0.518182	0.471366	0.582938	0.546296	0.53211	0.590476	0.575472	0.464912	0.539171	0.525114	0.553488	0.598086	0.539171	0.582938	0.598086	0.464912	0.568075	0.560748	0.53211	0.497758
Anastrozole	0.64532	0.653465	0.64532	0.661692	0.64532	0.613527	0.637255	0.661692	0.637255	0.613527	0.637255	0.653465	0.64532	0.678392	0.613527	0.653465	0.637255	0.653465	0.621359	0.637255	0.605769	0.582938	0.590476	0.621359	0.53211	0.605769	0.629268	0.661692	0.621359	0.575472	0.539171	0.582938	0.637255	0.590476	0.590476	0.621359	0.518182	0.582938	0.598086	0.629268	0.613527	0.582938	0.613527	0.613527	0.53211	0.598086	0.653465	0.605769	0.64532
Desloratadine	0.605769	0.629268	0.575472	0.621359	0.590476	0.560748	0.582938	0.621359	0.582938	0.590476	0.598086	0.598086	0.605769	0.621359	0.575472	0.598086	0.582938	0.598086	0.582938	0.582938	0.539171	0.546296	0.629268	0.582938	0.471366	0.568075	0.67	0.575472	0.568075	0.511312	0.464912	0.546296	0.598086	0.511312	0.553488	0.568075	0.445887	0.546296	0.518182	0.653465	0.560748	0.546296	0.546296	0.560748	0.458515	0.575472	0.695431	0.525114	0.67
Betaxolol	0.621359	0.613527	0.575472	0.621359	0.605769	0.605769	0.629268	0.605769	0.598086	0.575472	0.598086	0.598086	0.605769	0.605769	0.605769	0.582938	0.598086	0.613527	0.598086	0.661692	0.553488	0.605769	0.748691	0.582938	0.511312	0.678392	0.686869	0.637255	0.613527	0.568075	0.491071	0.67	0.678392	0.553488	0.613527	0.629268	0.484444	0.721649	0.546296	0.686869	0.653465	0.721649	0.621359	0.653465	0.484444	0.590476	0.629268	0.553488	0.67
Pergolide	0.582938	0.605769	0.553488	0.629268	0.568075	0.539171	0.590476	0.598086	0.560748	0.539171	0.575472	0.621359	0.582938	0.598086	0.553488	0.590476	0.560748	0.590476	0.560748	0.590476	0.518182	0.525114	0.590476	0.560748	0.477876	0.546296	0.64532	0.582938	0.560748	0.491071	0.471366	0.525114	0.605769	0.504505	0.53211	0.560748	0.452174	0.539171	0.511312	0.613527	0.553488	0.539171	0.568075	0.553488	0.464912	0.539171	0.686869	0.518182	0.64532
Hydrocodone	0.546296	0.539171	0.518182	0.560748	0.546296	0.518182	0.568075	0.546296	0.539171	0.504505	0.553488	0.553488	0.546296	0.546296	0.560748	0.525114	0.539171	0.568075	0.553488	0.539171	0.497758	0.546296	0.539171	0.511312	0.458515	0.568075	0.53211	0.575472	0.568075	0.511312	0.464912	0.560748	0.582938	0.511312	0.568075	0.582938	0.445887	0.560748	0.518182	0.575472	0.590476	0.560748	0.560748	0.590476	0.458515	0.546296	0.582938	0.525114	0.518182
Sulfaphenazole	0.497758	0.504505	0.511312	0.497758	0.525114	0.525114	0.477876	0.497758	0.518182	0.497758	0.491071	0.491071	0.497758	0.497758	0.484444	0.491071	0.491071	0.491071	0.504505	0.452174	0.504505	0.471366	0.42735	0.546296	0.560748	0.452174	0.458515	0.471366	0.477876	0.491071	0.568075	0.433476	0.452174	0.518182	0.477876	0.491071	0.575472	0.433476	0.525114	0.471366	0.471366	0.433476	0.458515	0.471366	0.575472	0.471366	0.464912	0.518182	0.458515
Dobutamine	0.637255	0.629268	0.590476	0.637255	0.621359	0.621359	0.64532	0.621359	0.613527	0.590476	0.613527	0.613527	0.621359	0.621359	0.621359	0.598086	0.613527	0.629268	0.613527	0.661692	0.568075	0.621359	0.712821	0.598086	0.525114	0.661692	0.704082	0.621359	0.629268	0.568075	0.504505	0.653465	0.678392	0.568075	0.629268	0.64532	0.497758	0.721649	0.560748	0.686869	0.67	0.721649	0.621359	0.67	0.497758	0.605769	0.678392	0.568075	0.686869
Vildagliptin	0.539171	0.53211	0.497758	0.525114	0.525114	0.525114	0.53211	0.525114	0.518182	0.497758	0.53211	0.504505	0.525114	0.539171	0.539171	0.518182	0.560748	0.53211	0.53211	0.546296	0.477876	0.525114	0.637255	0.560748	0.439655	0.575472	0.598086	0.525114	0.53211	0.464912	0.433476	0.553488	0.590476	0.491071	0.518182	0.53211	0.42735	0.568075	0.484444	0.629268	0.553488	0.568075	0.539171	0.553488	0.42735	0.525114	0.621359	0.491071	0.613527
Chlorthalidone	0.471366	0.464912	0.471366	0.458515	0.484444	0.497758	0.464912	0.458515	0.477876	0.497758	0.464912	0.452174	0.458515	0.458515	0.471366	0.452174	0.477876	0.464912	0.477876	0.439655	0.464912	0.484444	0.415254	0.53211	0.546296	0.452174	0.421277	0.458515	0.464912	0.464912	0.553488	0.445887	0.439655	0.518182	0.477876	0.477876	0.560748	0.433476	0.511312	0.433476	0.484444	0.433476	0.445887	0.484444	0.546296	0.458515	0.42735	0.491071	0.409283
Topiramate	0.491071	0.497758	0.504505	0.491071	0.518182	0.504505	0.497758	0.491071	0.511312	0.491071	0.484444	0.497758	0.491071	0.491071	0.504505	0.484444	0.497758	0.497758	0.511312	0.511312	0.497758	0.504505	0.471366	0.484444	0.613527	0.525114	0.464912	0.518182	0.511312	0.525114	0.637255	0.53211	0.497758	0.553488	0.525114	0.525114	0.613527	0.518182	0.560748	0.477876	0.518182	0.518182	0.518182	0.518182	0.613527	0.491071	0.471366	0.539171	0.452174
Minaprine	0.53211	0.539171	0.53211	0.546296	0.53211	0.504505	0.539171	0.53211	0.525114	0.504505	0.525114	0.525114	0.53211	0.53211	0.518182	0.511312	0.525114	0.539171	0.511312	0.568075	0.497758	0.491071	0.629268	0.525114	0.433476	0.553488	0.590476	0.518182	0.525114	0.471366	0.42735	0.53211	0.582938	0.471366	0.497758	0.511312	0.409283	0.546296	0.477876	0.605769	0.518182	0.546296	0.53211	0.518182	0.421277	0.504505	0.598086	0.484444	0.590476
Codeine	0.560748	0.539171	0.518182	0.560748	0.546296	0.53211	0.582938	0.546296	0.539171	0.518182	0.539171	0.553488	0.546296	0.546296	0.546296	0.525114	0.539171	0.553488	0.539171	0.553488	0.497758	0.546296	0.539171	0.497758	0.471366	0.553488	0.53211	0.560748	0.553488	0.511312	0.464912	0.546296	0.553488	0.525114	0.553488	0.568075	0.458515	0.560748	0.518182	0.546296	0.590476	0.560748	0.53211	0.590476	0.458515	0.546296	0.598086	0.525114	0.518182
Iophendylate	0.704082	0.678392	0.653465	0.67	0.704082	0.67	0.712821	0.704082	0.695431	0.67	0.712821	0.695431	0.704082	0.686869	0.739583	0.661692	0.678392	0.73057	0.73057	0.748691	0.629268	0.704082	0.661692	0.613527	0.568075	0.748691	0.637255	0.721649	0.748691	0.613527	0.560748	0.739583	0.695431	0.613527	0.712821	0.712821	0.539171	0.721649	0.621359	0.686869	0.721649	0.721649	0.776596	0.721649	0.553488	0.721649	0.613527	0.629268	0.621359
Fenoterol	0.67	0.661692	0.621359	0.67	0.653465	0.653465	0.678392	0.653465	0.64532	0.621359	0.64532	0.64532	0.653465	0.653465	0.653465	0.629268	0.64532	0.661692	0.64532	0.695431	0.598086	0.653465	0.748691	0.629268	0.553488	0.695431	0.704082	0.653465	0.661692	0.582938	0.546296	0.686869	0.748691	0.613527	0.64532	0.661692	0.525114	0.757895	0.605769	0.704082	0.686869	0.757895	0.67	0.686869	0.525114	0.637255	0.64532	0.598086	0.686869
Amoxapine	0.518182	0.525114	0.504505	0.518182	0.504505	0.477876	0.511312	0.518182	0.497758	0.504505	0.511312	0.497758	0.518182	0.518182	0.504505	0.497758	0.511312	0.511312	0.497758	0.511312	0.471366	0.477876	0.568075	0.511312	0.409283	0.497758	0.560748	0.504505	0.497758	0.445887	0.403361	0.477876	0.539171	0.445887	0.484444	0.497758	0.385892	0.491071	0.452174	0.575472	0.504505	0.491071	0.477876	0.504505	0.39749	0.491071	0.613527	0.458515	0.560748
Ethopropazine	0.598086	0.605769	0.568075	0.613527	0.582938	0.553488	0.590476	0.613527	0.575472	0.553488	0.590476	0.621359	0.598086	0.613527	0.568075	0.605769	0.575472	0.605769	0.575472	0.605769	0.53211	0.539171	0.560748	0.560748	0.491071	0.560748	0.613527	0.598086	0.575472	0.504505	0.484444	0.539171	0.605769	0.518182	0.546296	0.575472	0.477876	0.553488	0.525114	0.582938	0.568075	0.553488	0.582938	0.568075	0.491071	0.553488	0.590476	0.53211	0.598086
Oxybuprocaine	0.560748	0.568075	0.53211	0.575472	0.560748	0.53211	0.568075	0.560748	0.553488	0.518182	0.568075	0.553488	0.560748	0.560748	0.590476	0.539171	0.553488	0.582938	0.582938	0.598086	0.511312	0.575472	0.629268	0.568075	0.471366	0.598086	0.590476	0.590476	0.598086	0.511312	0.464912	0.605769	0.64532	0.511312	0.582938	0.582938	0.445887	0.590476	0.518182	0.637255	0.590476	0.590476	0.621359	0.590476	0.458515	0.575472	0.568075	0.525114	0.590476
Tenoxicam	0.403361	0.39749	0.403361	0.415254	0.415254	0.415254	0.421277	0.391667	0.409283	0.391667	0.39749	0.409283	0.391667	0.391667	0.403361	0.385892	0.409283	0.409283	0.409283	0.385892	0.39749	0.415254	0.363265	0.458515	0.458515	0.385892	0.357724	0.403361	0.409283	0.39749	0.477876	0.380165	0.39749	0.433476	0.409283	0.421277	0.471366	0.380165	0.439655	0.368852	0.42735	0.380165	0.391667	0.42735	0.471366	0.403361	0.363265	0.421277	0.346774
Ondansetron	0.582938	0.575472	0.553488	0.598086	0.568075	0.539171	0.590476	0.582938	0.560748	0.539171	0.590476	0.590476	0.582938	0.582938	0.568075	0.560748	0.560748	0.605769	0.575472	0.575472	0.518182	0.539171	0.560748	0.575472	0.464912	0.560748	0.582938	0.613527	0.575472	0.491071	0.458515	0.539171	0.605769	0.504505	0.546296	0.590476	0.439655	0.539171	0.511312	0.629268	0.582938	0.539171	0.568075	0.582938	0.452174	0.553488	0.621359	0.518182	0.582938
Oxymorphone	0.518182	0.497758	0.477876	0.518182	0.504505	0.504505	0.539171	0.504505	0.497758	0.477876	0.511312	0.511312	0.504505	0.504505	0.518182	0.484444	0.497758	0.525114	0.511312	0.511312	0.458515	0.518182	0.553488	0.484444	0.433476	0.539171	0.518182	0.518182	0.525114	0.458515	0.439655	0.53211	0.553488	0.497758	0.525114	0.539171	0.421277	0.560748	0.491071	0.546296	0.560748	0.560748	0.518182	0.560748	0.421277	0.504505	0.582938	0.484444	0.518182
Mebendazole	0.605769	0.613527	0.575472	0.637255	0.605769	0.590476	0.629268	0.605769	0.598086	0.560748	0.613527	0.613527	0.605769	0.605769	0.637255	0.582938	0.629268	0.629268	0.64532	0.582938	0.553488	0.637255	0.539171	0.695431	0.511312	0.582938	0.546296	0.621359	0.64532	0.568075	0.518182	0.590476	0.598086	0.553488	0.64532	0.64532	0.497758	0.575472	0.575472	0.575472	0.637255	0.575472	0.621359	0.637255	0.511312	0.621359	0.568075	0.568075	0.546296
Testolactone	0.661692	0.637255	0.613527	0.629268	0.661692	0.629268	0.67	0.661692	0.653465	0.613527	0.67	0.653465	0.661692	0.64532	0.695431	0.621359	0.637255	0.686869	0.704082	0.637255	0.590476	0.678392	0.575472	0.575472	0.546296	0.653465	0.568075	0.695431	0.704082	0.575472	0.568075	0.661692	0.637255	0.605769	0.704082	0.704082	0.546296	0.64532	0.629268	0.613527	0.695431	0.64532	0.695431	0.695431	0.560748	0.695431	0.575472	0.621359	0.553488
Methyltestosterone	0.67	0.629268	0.605769	0.621359	0.653465	0.637255	0.678392	0.653465	0.64532	0.621359	0.661692	0.64532	0.653465	0.637255	0.67	0.613527	0.629268	0.678392	0.661692	0.64532	0.582938	0.653465	0.598086	0.568075	0.539171	0.661692	0.575472	0.686869	0.678392	0.553488	0.53211	0.637255	0.629268	0.598086	0.64532	0.678392	0.525114	0.67	0.590476	0.621359	0.704082	0.67	0.67	0.704082	0.525114	0.67	0.613527	0.598086	0.575472
Olanzapine	0.518182	0.539171	0.504505	0.560748	0.504505	0.477876	0.525114	0.53211	0.497758	0.477876	0.511312	0.553488	0.518182	0.53211	0.491071	0.539171	0.497758	0.525114	0.497758	0.497758	0.471366	0.464912	0.511312	0.511312	0.421277	0.471366	0.560748	0.518182	0.497758	0.445887	0.415254	0.452174	0.525114	0.445887	0.471366	0.497758	0.409283	0.464912	0.452174	0.53211	0.491071	0.464912	0.477876	0.491071	0.421277	0.477876	0.613527	0.458515	0.560748
Norethindrone	0.678392	0.637255	0.613527	0.629268	0.661692	0.64532	0.686869	0.661692	0.653465	0.629268	0.67	0.653465	0.661692	0.64532	0.678392	0.621359	0.637255	0.686869	0.67	0.653465	0.590476	0.661692	0.605769	0.575472	0.546296	0.67	0.582938	0.678392	0.686869	0.560748	0.539171	0.64532	0.637255	0.605769	0.653465	0.686869	0.53211	0.678392	0.598086	0.629268	0.712821	0.678392	0.678392	0.712821	0.53211	0.678392	0.621359	0.605769	0.582938
Hesperetin	0.686869	0.64532	0.621359	0.653465	0.67	0.67	0.712821	0.67	0.661692	0.637255	0.678392	0.678392	0.67	0.653465	0.686869	0.629268	0.64532	0.695431	0.678392	0.661692	0.598086	0.686869	0.582938	0.598086	0.568075	0.695431	0.560748	0.686869	0.695431	0.613527	0.560748	0.686869	0.629268	0.629268	0.695431	0.712821	0.539171	0.686869	0.621359	0.590476	0.739583	0.686869	0.686869	0.739583	0.539171	0.67	0.553488	0.613527	0.560748
Amlexanox	0.568075	0.560748	0.525114	0.568075	0.553488	0.553488	0.575472	0.553488	0.546296	0.525114	0.560748	0.546296	0.553488	0.553488	0.582938	0.53211	0.575472	0.575472	0.590476	0.546296	0.504505	0.582938	0.504505	0.621359	0.464912	0.546296	0.497758	0.598086	0.590476	0.504505	0.471366	0.553488	0.546296	0.518182	0.590476	0.590476	0.452174	0.539171	0.525114	0.539171	0.598086	0.539171	0.568075	0.598086	0.452174	0.568075	0.491071	0.504505	0.511312
Palonosetron	0.621359	0.613527	0.590476	0.605769	0.605769	0.575472	0.598086	0.621359	0.598086	0.575472	0.629268	0.598086	0.621359	0.621359	0.605769	0.598086	0.629268	0.629268	0.613527	0.582938	0.553488	0.575472	0.598086	0.629268	0.497758	0.582938	0.621359	0.605769	0.598086	0.539171	0.491071	0.560748	0.598086	0.539171	0.582938	0.598086	0.471366	0.53211	0.546296	0.637255	0.590476	0.53211	0.575472	0.590476	0.484444	0.590476	0.629268	0.553488	0.621359
Rotigotine	0.598086	0.575472	0.553488	0.582938	0.568075	0.553488	0.605769	0.582938	0.560748	0.553488	0.575472	0.590476	0.582938	0.582938	0.568075	0.575472	0.575472	0.590476	0.560748	0.621359	0.518182	0.553488	0.605769	0.53211	0.491071	0.575472	0.613527	0.582938	0.575472	0.491071	0.471366	0.553488	0.605769	0.518182	0.546296	0.575472	0.477876	0.582938	0.511312	0.598086	0.598086	0.582938	0.582938	0.598086	0.477876	0.553488	0.637255	0.518182	0.598086
Icosapent	0.815217	0.767196	0.739583	0.757895	0.795699	0.776596	0.825137	0.795699	0.786096	0.757895	0.805405	0.786096	0.795699	0.776596	0.835165	0.748691	0.767196	0.825137	0.825137	0.825137	0.712821	0.815217	0.748691	0.695431	0.661692	0.825137	0.721649	0.795699	0.845304	0.678392	0.637255	0.815217	0.748691	0.712821	0.805405	0.805405	0.629268	0.795699	0.704082	0.776596	0.835165	0.795699	0.876405	0.835165	0.629268	0.835165	0.712821	0.712821	0.721649
Fluvoxamine	0.568075	0.575472	0.613527	0.598086	0.598086	0.568075	0.590476	0.568075	0.590476	0.568075	0.560748	0.575472	0.568075	0.568075	0.568075	0.546296	0.560748	0.575472	0.560748	0.605769	0.605769	0.553488	0.67	0.575472	0.491071	0.605769	0.629268	0.553488	0.575472	0.590476	0.497758	0.582938	0.637255	0.546296	0.546296	0.560748	0.477876	0.613527	0.553488	0.661692	0.568075	0.613527	0.582938	0.568075	0.491071	0.553488	0.621359	0.560748	0.64532
Entacapone	0.484444	0.477876	0.525114	0.484444	0.497758	0.497758	0.491071	0.471366	0.504505	0.471366	0.477876	0.464912	0.484444	0.484444	0.497758	0.477876	0.518182	0.491071	0.491071	0.504505	0.560748	0.497758	0.504505	0.491071	0.452174	0.504505	0.484444	0.497758	0.504505	0.575472	0.458515	0.511312	0.518182	0.504505	0.518182	0.518182	0.439655	0.511312	0.511312	0.471366	0.525114	0.511312	0.511312	0.525114	0.439655	0.497758	0.42735	0.491071	0.484444
Trihexyphenidyl	0.678392	0.653465	0.629268	0.64532	0.64532	0.629268	0.67	0.661692	0.637255	0.629268	0.653465	0.637255	0.661692	0.661692	0.64532	0.637255	0.653465	0.653465	0.637255	0.67	0.590476	0.629268	0.721649	0.590476	0.546296	0.67	0.695431	0.64532	0.637255	0.560748	0.539171	0.64532	0.67	0.605769	0.621359	0.637255	0.53211	0.661692	0.598086	0.73057	0.661692	0.661692	0.64532	0.661692	0.53211	0.629268	0.721649	0.605769	0.695431
Amdinocillin	0.504505	0.484444	0.477876	0.491071	0.491071	0.477876	0.511312	0.491071	0.484444	0.464912	0.497758	0.497758	0.491071	0.491071	0.518182	0.497758	0.511312	0.511312	0.525114	0.497758	0.458515	0.518182	0.511312	0.511312	0.433476	0.497758	0.504505	0.518182	0.525114	0.458515	0.439655	0.504505	0.497758	0.471366	0.525114	0.511312	0.445887	0.464912	0.477876	0.518182	0.518182	0.464912	0.504505	0.518182	0.445887	0.504505	0.553488	0.471366	0.491071
Metixene	0.621359	0.629268	0.590476	0.653465	0.605769	0.575472	0.629268	0.637255	0.598086	0.575472	0.613527	0.661692	0.621359	0.637255	0.590476	0.629268	0.598086	0.629268	0.598086	0.613527	0.553488	0.560748	0.613527	0.553488	0.511312	0.582938	0.67	0.605769	0.598086	0.525114	0.504505	0.560748	0.629268	0.539171	0.568075	0.598086	0.497758	0.575472	0.546296	0.637255	0.590476	0.575472	0.590476	0.590476	0.511312	0.575472	0.64532	0.553488	0.637255
Oseltamivir	0.568075	0.575472	0.539171	0.582938	0.568075	0.553488	0.575472	0.568075	0.560748	0.525114	0.575472	0.560748	0.568075	0.568075	0.598086	0.546296	0.590476	0.590476	0.605769	0.605769	0.518182	0.582938	0.621359	0.621359	0.464912	0.605769	0.582938	0.598086	0.605769	0.53211	0.484444	0.613527	0.621359	0.518182	0.605769	0.605769	0.452174	0.629268	0.539171	0.629268	0.598086	0.629268	0.629268	0.598086	0.464912	0.598086	0.53211	0.518182	0.582938
Clomipramine	0.590476	0.598086	0.560748	0.621359	0.575472	0.546296	0.598086	0.605769	0.568075	0.575472	0.582938	0.613527	0.590476	0.605769	0.560748	0.582938	0.568075	0.598086	0.568075	0.582938	0.525114	0.53211	0.582938	0.553488	0.471366	0.553488	0.621359	0.605769	0.568075	0.497758	0.464912	0.53211	0.598086	0.511312	0.539171	0.568075	0.445887	0.546296	0.518182	0.605769	0.560748	0.546296	0.560748	0.560748	0.458515	0.546296	0.598086	0.525114	0.637255
Clonazepam	0.491071	0.511312	0.546296	0.504505	0.518182	0.491071	0.471366	0.491071	0.525114	0.504505	0.497758	0.471366	0.504505	0.491071	0.504505	0.484444	0.511312	0.497758	0.511312	0.458515	0.582938	0.491071	0.497758	0.511312	0.458515	0.484444	0.491071	0.477876	0.497758	0.582938	0.464912	0.491071	0.525114	0.497758	0.511312	0.497758	0.445887	0.452174	0.518182	0.518182	0.477876	0.452174	0.491071	0.477876	0.458515	0.491071	0.525114	0.511312	0.504505
Olsalazine	0.686869	0.661692	0.686869	0.653465	0.686869	0.686869	0.678392	0.67	0.678392	0.653465	0.678392	0.64532	0.67	0.67	0.704082	0.64532	0.661692	0.678392	0.712821	0.64532	0.661692	0.704082	0.598086	0.661692	0.582938	0.661692	0.590476	0.67	0.695431	0.64532	0.590476	0.67	0.629268	0.64532	0.712821	0.695431	0.568075	0.637255	0.653465	0.605769	0.704082	0.637255	0.67	0.704082	0.568075	0.686869	0.568075	0.629268	0.605769
Drostanolone	0.704082	0.661692	0.637255	0.653465	0.686869	0.67	0.712821	0.686869	0.678392	0.653465	0.695431	0.678392	0.686869	0.67	0.704082	0.64532	0.661692	0.712821	0.695431	0.678392	0.613527	0.686869	0.629268	0.598086	0.568075	0.695431	0.605769	0.721649	0.712821	0.582938	0.560748	0.67	0.661692	0.629268	0.678392	0.712821	0.553488	0.704082	0.621359	0.653465	0.739583	0.704082	0.704082	0.739583	0.553488	0.686869	0.64532	0.629268	0.605769
Masoprocol	0.739583	0.695431	0.67	0.686869	0.721649	0.721649	0.748691	0.721649	0.712821	0.686869	0.712821	0.712821	0.721649	0.704082	0.721649	0.678392	0.695431	0.73057	0.712821	0.73057	0.64532	0.721649	0.64532	0.629268	0.613527	0.73057	0.637255	0.739583	0.73057	0.64532	0.605769	0.721649	0.678392	0.678392	0.73057	0.748691	0.582938	0.776596	0.67	0.621359	0.776596	0.776596	0.721649	0.776596	0.582938	0.704082	0.598086	0.661692	0.605769
Scopolamine	0.568075	0.546296	0.525114	0.568075	0.553488	0.539171	0.590476	0.553488	0.546296	0.525114	0.560748	0.560748	0.553488	0.553488	0.582938	0.53211	0.546296	0.575472	0.575472	0.605769	0.504505	0.582938	0.575472	0.518182	0.477876	0.621359	0.525114	0.568075	0.590476	0.504505	0.471366	0.629268	0.605769	0.53211	0.575472	0.575472	0.452174	0.598086	0.525114	0.582938	0.598086	0.598086	0.598086	0.598086	0.452174	0.568075	0.546296	0.518182	0.511312
Acetohexamide	0.504505	0.511312	0.518182	0.518182	0.53211	0.53211	0.497758	0.504505	0.525114	0.504505	0.511312	0.511312	0.504505	0.504505	0.504505	0.497758	0.511312	0.525114	0.525114	0.471366	0.511312	0.504505	0.484444	0.598086	0.582938	0.471366	0.518182	0.518182	0.511312	0.511312	0.605769	0.464912	0.497758	0.553488	0.511312	0.539171	0.598086	0.477876	0.560748	0.53211	0.518182	0.477876	0.491071	0.518182	0.598086	0.491071	0.511312	0.539171	0.518182
Fluconazole	0.590476	0.568075	0.575472	0.560748	0.575472	0.560748	0.582938	0.575472	0.568075	0.575472	0.568075	0.553488	0.575472	0.575472	0.560748	0.553488	0.568075	0.568075	0.553488	0.582938	0.553488	0.546296	0.613527	0.553488	0.497758	0.582938	0.575472	0.560748	0.553488	0.525114	0.491071	0.560748	0.598086	0.553488	0.539171	0.553488	0.484444	0.575472	0.546296	0.605769	0.575472	0.575472	0.560748	0.575472	0.484444	0.546296	0.582938	0.553488	0.590476
Naftifine	0.757895	0.767196	0.721649	0.795699	0.739583	0.704082	0.767196	0.776596	0.73057	0.704082	0.748691	0.786096	0.757895	0.776596	0.721649	0.748691	0.73057	0.767196	0.73057	0.748691	0.678392	0.686869	0.695431	0.678392	0.613527	0.712821	0.739583	0.739583	0.73057	0.64532	0.605769	0.686869	0.767196	0.661692	0.695431	0.73057	0.582938	0.704082	0.67	0.721649	0.721649	0.704082	0.721649	0.721649	0.598086	0.721649	0.678392	0.678392	0.721649
Tretinoin	0.767196	0.721649	0.695431	0.712821	0.748691	0.73057	0.776596	0.748691	0.739583	0.712821	0.757895	0.739583	0.748691	0.73057	0.786096	0.704082	0.721649	0.776596	0.776596	0.739583	0.67	0.767196	0.653465	0.653465	0.621359	0.739583	0.64532	0.786096	0.795699	0.637255	0.613527	0.73057	0.686869	0.686869	0.757895	0.757895	0.605769	0.712821	0.678392	0.678392	0.786096	0.712821	0.767196	0.786096	0.605769	0.786096	0.621359	0.686869	0.629268
Terbinafine	0.704082	0.712821	0.67	0.739583	0.686869	0.653465	0.712821	0.721649	0.678392	0.653465	0.695431	0.73057	0.704082	0.721649	0.67	0.695431	0.678392	0.712821	0.678392	0.695431	0.629268	0.637255	0.64532	0.629268	0.568075	0.661692	0.686869	0.721649	0.678392	0.598086	0.575472	0.637255	0.712821	0.629268	0.64532	0.678392	0.553488	0.653465	0.637255	0.67	0.67	0.653465	0.67	0.67	0.568075	0.67	0.629268	0.64532	0.67
Ketotifen	0.560748	0.553488	0.53211	0.575472	0.546296	0.518182	0.568075	0.560748	0.539171	0.518182	0.568075	0.582938	0.560748	0.560748	0.546296	0.553488	0.539171	0.582938	0.553488	0.539171	0.497758	0.518182	0.553488	0.511312	0.458515	0.539171	0.575472	0.575472	0.553488	0.471366	0.452174	0.518182	0.598086	0.484444	0.525114	0.568075	0.445887	0.53211	0.491071	0.590476	0.560748	0.53211	0.546296	0.560748	0.458515	0.546296	0.598086	0.497758	0.546296
Dicyclomine	0.653465	0.64532	0.621359	0.653465	0.653465	0.621359	0.661692	0.653465	0.64532	0.605769	0.661692	0.64532	0.653465	0.653465	0.686869	0.629268	0.64532	0.678392	0.678392	0.695431	0.598086	0.653465	0.712821	0.598086	0.539171	0.695431	0.67	0.67	0.695431	0.582938	0.546296	0.686869	0.695431	0.598086	0.661692	0.661692	0.525114	0.653465	0.605769	0.704082	0.67	0.653465	0.721649	0.67	0.539171	0.67	0.629268	0.613527	0.653465
Fluoxetine	0.653465	0.661692	0.621359	0.686869	0.637255	0.605769	0.678392	0.653465	0.629268	0.621359	0.64532	0.661692	0.653465	0.653465	0.637255	0.629268	0.64532	0.661692	0.629268	0.678392	0.582938	0.621359	0.712821	0.613527	0.525114	0.661692	0.704082	0.653465	0.64532	0.568075	0.53211	0.637255	0.73057	0.582938	0.613527	0.64532	0.511312	0.686869	0.590476	0.757895	0.653465	0.686869	0.653465	0.653465	0.525114	0.621359	0.661692	0.598086	0.686869
Cyproheptadine	0.637255	0.64532	0.605769	0.67	0.621359	0.590476	0.64532	0.653465	0.613527	0.590476	0.629268	0.661692	0.637255	0.653465	0.605769	0.629268	0.613527	0.64532	0.613527	0.613527	0.568075	0.575472	0.613527	0.568075	0.511312	0.582938	0.653465	0.621359	0.613527	0.539171	0.504505	0.560748	0.629268	0.553488	0.582938	0.613527	0.484444	0.575472	0.560748	0.637255	0.605769	0.575472	0.590476	0.605769	0.497758	0.605769	0.661692	0.568075	0.637255
Exemestane	0.686869	0.661692	0.637255	0.653465	0.686869	0.653465	0.678392	0.686869	0.678392	0.637255	0.712821	0.678392	0.686869	0.67	0.686869	0.64532	0.64532	0.712821	0.712821	0.64532	0.613527	0.653465	0.582938	0.598086	0.553488	0.661692	0.590476	0.721649	0.695431	0.582938	0.575472	0.637255	0.661692	0.613527	0.678392	0.73057	0.553488	0.653465	0.637255	0.637255	0.704082	0.653465	0.686869	0.704082	0.568075	0.704082	0.598086	0.629268	0.575472
Nilutamide	0.477876	0.497758	0.53211	0.504505	0.504505	0.477876	0.471366	0.477876	0.511312	0.477876	0.484444	0.471366	0.491071	0.477876	0.491071	0.471366	0.497758	0.497758	0.497758	0.445887	0.568075	0.491071	0.421277	0.539171	0.458515	0.445887	0.42735	0.504505	0.497758	0.568075	0.491071	0.452174	0.484444	0.525114	0.497758	0.497758	0.458515	0.415254	0.546296	0.452174	0.477876	0.415254	0.477876	0.477876	0.471366	0.477876	0.471366	0.525114	0.42735
Oxaprozin	0.661692	0.637255	0.613527	0.613527	0.64532	0.629268	0.653465	0.64532	0.637255	0.613527	0.653465	0.621359	0.64532	0.64532	0.678392	0.621359	0.67	0.653465	0.67	0.637255	0.590476	0.678392	0.653465	0.621359	0.546296	0.67	0.613527	0.64532	0.67	0.590476	0.525114	0.678392	0.637255	0.590476	0.67	0.653465	0.518182	0.64532	0.582938	0.661692	0.678392	0.64532	0.678392	0.678392	0.518182	0.661692	0.653465	0.590476	0.613527
Remoxipride	0.484444	0.491071	0.458515	0.511312	0.484444	0.458515	0.504505	0.484444	0.477876	0.458515	0.491071	0.491071	0.484444	0.484444	0.497758	0.464912	0.504505	0.504505	0.491071	0.518182	0.439655	0.484444	0.518182	0.504505	0.403361	0.504505	0.525114	0.511312	0.504505	0.452174	0.39749	0.497758	0.53211	0.439655	0.491071	0.504505	0.380165	0.484444	0.445887	0.553488	0.511312	0.484444	0.511312	0.511312	0.391667	0.484444	0.575472	0.452174	0.539171
Metipranolol	0.613527	0.605769	0.568075	0.613527	0.598086	0.598086	0.621359	0.598086	0.590476	0.568075	0.605769	0.590476	0.598086	0.598086	0.629268	0.575472	0.590476	0.621359	0.621359	0.653465	0.546296	0.629268	0.704082	0.590476	0.504505	0.686869	0.64532	0.64532	0.637255	0.560748	0.497758	0.695431	0.686869	0.560748	0.637255	0.637255	0.477876	0.712821	0.553488	0.661692	0.661692	0.712821	0.64532	0.661692	0.477876	0.613527	0.575472	0.546296	0.629268
Flumazenil	0.484444	0.477876	0.458515	0.497758	0.484444	0.458515	0.504505	0.484444	0.477876	0.458515	0.491071	0.491071	0.484444	0.484444	0.511312	0.464912	0.504505	0.504505	0.518182	0.518182	0.439655	0.497758	0.491071	0.504505	0.403361	0.504505	0.471366	0.497758	0.518182	0.452174	0.409283	0.511312	0.518182	0.439655	0.518182	0.504505	0.391667	0.484444	0.458515	0.497758	0.497758	0.484444	0.525114	0.497758	0.403361	0.497758	0.477876	0.452174	0.484444
Tolnaftate	0.678392	0.67	0.64532	0.695431	0.661692	0.629268	0.704082	0.678392	0.653465	0.629268	0.67	0.704082	0.678392	0.678392	0.661692	0.686869	0.704082	0.686869	0.653465	0.653465	0.605769	0.64532	0.575472	0.67	0.590476	0.621359	0.598086	0.695431	0.67	0.605769	0.582938	0.598086	0.637255	0.605769	0.637255	0.67	0.575472	0.613527	0.613527	0.598086	0.678392	0.613527	0.64532	0.678392	0.590476	0.64532	0.560748	0.621359	0.568075
Cocaine	0.582938	0.575472	0.553488	0.598086	0.582938	0.553488	0.605769	0.582938	0.575472	0.539171	0.590476	0.590476	0.582938	0.582938	0.613527	0.560748	0.575472	0.605769	0.621359	0.560748	0.53211	0.598086	0.546296	0.546296	0.491071	0.575472	0.539171	0.613527	0.621359	0.53211	0.511312	0.582938	0.575472	0.546296	0.621359	0.621359	0.477876	0.553488	0.568075	0.598086	0.613527	0.553488	0.613527	0.613527	0.491071	0.598086	0.590476	0.546296	0.525114
Alitretinoin	0.767196	0.721649	0.695431	0.712821	0.748691	0.73057	0.776596	0.748691	0.739583	0.712821	0.757895	0.739583	0.748691	0.73057	0.786096	0.704082	0.721649	0.776596	0.776596	0.739583	0.67	0.767196	0.653465	0.653465	0.621359	0.739583	0.64532	0.786096	0.795699	0.637255	0.613527	0.73057	0.686869	0.686869	0.757895	0.757895	0.605769	0.712821	0.678392	0.678392	0.786096	0.712821	0.767196	0.786096	0.605769	0.786096	0.621359	0.686869	0.629268
Emedastine	0.511312	0.504505	0.484444	0.525114	0.497758	0.471366	0.53211	0.511312	0.491071	0.471366	0.504505	0.518182	0.511312	0.511312	0.497758	0.491071	0.504505	0.518182	0.491071	0.546296	0.452174	0.484444	0.560748	0.504505	0.415254	0.518182	0.525114	0.511312	0.504505	0.439655	0.409283	0.497758	0.546296	0.452174	0.477876	0.491071	0.391667	0.511312	0.458515	0.539171	0.497758	0.511312	0.525114	0.497758	0.403361	0.484444	0.546296	0.464912	0.539171
Clorazepate	0.582938	0.575472	0.553488	0.568075	0.568075	0.568075	0.575472	0.568075	0.560748	0.568075	0.575472	0.546296	0.568075	0.568075	0.598086	0.546296	0.590476	0.575472	0.605769	0.546296	0.53211	0.598086	0.53211	0.605769	0.477876	0.560748	0.511312	0.553488	0.590476	0.53211	0.471366	0.568075	0.546296	0.518182	0.605769	0.575472	0.464912	0.525114	0.525114	0.539171	0.582938	0.525114	0.568075	0.582938	0.464912	0.582938	0.53211	0.518182	0.539171
Dimethindene	0.598086	0.605769	0.568075	0.629268	0.582938	0.553488	0.605769	0.613527	0.575472	0.553488	0.590476	0.621359	0.598086	0.613527	0.568075	0.590476	0.575472	0.605769	0.575472	0.590476	0.53211	0.539171	0.575472	0.560748	0.477876	0.560748	0.613527	0.613527	0.575472	0.504505	0.471366	0.539171	0.605769	0.518182	0.546296	0.575472	0.452174	0.553488	0.525114	0.613527	0.568075	0.553488	0.568075	0.568075	0.464912	0.568075	0.637255	0.53211	0.613527
Rosoxacin	0.613527	0.590476	0.568075	0.598086	0.598086	0.582938	0.621359	0.598086	0.590476	0.568075	0.605769	0.590476	0.598086	0.598086	0.629268	0.575472	0.590476	0.621359	0.637255	0.637255	0.546296	0.629268	0.560748	0.575472	0.518182	0.621359	0.553488	0.613527	0.637255	0.53211	0.511312	0.629268	0.621359	0.560748	0.637255	0.637255	0.504505	0.598086	0.568075	0.598086	0.64532	0.598086	0.64532	0.64532	0.504505	0.613527	0.546296	0.560748	0.553488
Oxandrolone	0.64532	0.605769	0.582938	0.598086	0.629268	0.613527	0.653465	0.629268	0.621359	0.598086	0.637255	0.621359	0.629268	0.613527	0.661692	0.590476	0.605769	0.653465	0.653465	0.653465	0.560748	0.661692	0.605769	0.546296	0.53211	0.67	0.568075	0.661692	0.67	0.546296	0.525114	0.678392	0.621359	0.590476	0.653465	0.653465	0.518182	0.678392	0.582938	0.613527	0.678392	0.678392	0.661692	0.678392	0.518182	0.64532	0.621359	0.590476	0.568075
Lactulose	0.661692	0.621359	0.598086	0.598086	0.64532	0.64532	0.653465	0.64532	0.637255	0.613527	0.637255	0.621359	0.64532	0.629268	0.661692	0.605769	0.621359	0.637255	0.653465	0.686869	0.575472	0.661692	0.67	0.560748	0.546296	0.721649	0.629268	0.629268	0.653465	0.590476	0.553488	0.73057	0.621359	0.621359	0.67	0.653465	0.53211	0.748691	0.613527	0.613527	0.678392	0.748691	0.661692	0.678392	0.53211	0.64532	0.621359	0.605769	0.629268
Flunitrazepam	0.471366	0.477876	0.525114	0.497758	0.497758	0.471366	0.477876	0.471366	0.504505	0.471366	0.477876	0.477876	0.484444	0.471366	0.484444	0.464912	0.491071	0.491071	0.491071	0.452174	0.560748	0.471366	0.452174	0.477876	0.439655	0.464912	0.445887	0.471366	0.491071	0.560748	0.445887	0.471366	0.504505	0.477876	0.491071	0.491071	0.42735	0.433476	0.497758	0.471366	0.471366	0.433476	0.484444	0.471366	0.439655	0.471366	0.477876	0.491071	0.458515
Glycopyrrolate	0.560748	0.553488	0.518182	0.575472	0.546296	0.53211	0.582938	0.546296	0.553488	0.518182	0.553488	0.553488	0.560748	0.546296	0.590476	0.539171	0.553488	0.568075	0.568075	0.553488	0.511312	0.590476	0.598086	0.497758	0.484444	0.582938	0.560748	0.590476	0.598086	0.525114	0.477876	0.605769	0.613527	0.539171	0.598086	0.582938	0.471366	0.575472	0.53211	0.590476	0.605769	0.575472	0.590476	0.605769	0.471366	0.575472	0.629268	0.539171	0.560748
Alizapride	0.445887	0.452174	0.445887	0.471366	0.458515	0.458515	0.464912	0.445887	0.452174	0.433476	0.464912	0.452174	0.445887	0.445887	0.458515	0.42735	0.464912	0.464912	0.452174	0.464912	0.452174	0.433476	0.491071	0.491071	0.391667	0.464912	0.497758	0.458515	0.464912	0.452174	0.374486	0.445887	0.491071	0.42735	0.439655	0.464912	0.368852	0.458515	0.421277	0.511312	0.471366	0.458515	0.458515	0.471366	0.368852	0.471366	0.53211	0.42735	0.525114
Tetrabenazine	0.560748	0.553488	0.53211	0.575472	0.560748	0.53211	0.582938	0.560748	0.553488	0.518182	0.568075	0.568075	0.560748	0.560748	0.575472	0.539171	0.553488	0.582938	0.568075	0.568075	0.511312	0.560748	0.582938	0.525114	0.471366	0.598086	0.575472	0.605769	0.582938	0.525114	0.464912	0.590476	0.613527	0.511312	0.582938	0.598086	0.445887	0.590476	0.518182	0.621359	0.605769	0.590476	0.590476	0.605769	0.458515	0.560748	0.568075	0.525114	0.560748
Granisetron	0.553488	0.560748	0.553488	0.582938	0.553488	0.525114	0.560748	0.553488	0.546296	0.525114	0.560748	0.560748	0.553488	0.553488	0.539171	0.53211	0.560748	0.575472	0.546296	0.518182	0.518182	0.511312	0.53211	0.575472	0.452174	0.504505	0.539171	0.568075	0.546296	0.504505	0.445887	0.484444	0.546296	0.491071	0.518182	0.546296	0.42735	0.484444	0.497758	0.582938	0.539171	0.484444	0.525114	0.539171	0.439655	0.525114	0.605769	0.504505	0.553488
Cefacetrile	0.491071	0.484444	0.452174	0.491071	0.477876	0.477876	0.497758	0.477876	0.471366	0.452174	0.484444	0.484444	0.477876	0.491071	0.504505	0.497758	0.511312	0.497758	0.511312	0.511312	0.433476	0.504505	0.539171	0.511312	0.421277	0.525114	0.504505	0.477876	0.511312	0.445887	0.42735	0.53211	0.511312	0.458515	0.511312	0.497758	0.421277	0.518182	0.464912	0.518182	0.504505	0.518182	0.518182	0.504505	0.421277	0.504505	0.471366	0.445887	0.504505
Norfloxacin	0.471366	0.464912	0.433476	0.471366	0.458515	0.458515	0.477876	0.458515	0.452174	0.445887	0.464912	0.452174	0.458515	0.458515	0.484444	0.439655	0.452174	0.477876	0.491071	0.504505	0.415254	0.484444	0.53211	0.464912	0.391667	0.491071	0.525114	0.471366	0.491071	0.403361	0.385892	0.497758	0.504505	0.42735	0.491071	0.491071	0.380165	0.497758	0.433476	0.539171	0.497758	0.497758	0.497758	0.497758	0.380165	0.471366	0.518182	0.42735	0.539171
Tioconazole	0.613527	0.605769	0.582938	0.598086	0.598086	0.568075	0.605769	0.613527	0.590476	0.598086	0.605769	0.605769	0.613527	0.613527	0.598086	0.605769	0.605769	0.605769	0.590476	0.621359	0.546296	0.568075	0.621359	0.575472	0.504505	0.621359	0.598086	0.598086	0.590476	0.53211	0.497758	0.598086	0.637255	0.53211	0.575472	0.590476	0.491071	0.598086	0.539171	0.598086	0.598086	0.598086	0.598086	0.598086	0.504505	0.582938	0.605769	0.546296	0.582938
Nateglinide	0.661692	0.653465	0.613527	0.661692	0.64532	0.64532	0.67	0.64532	0.637255	0.613527	0.653465	0.637255	0.64532	0.64532	0.678392	0.621359	0.67	0.67	0.686869	0.653465	0.590476	0.678392	0.704082	0.67	0.546296	0.653465	0.678392	0.678392	0.686869	0.590476	0.539171	0.661692	0.653465	0.590476	0.686869	0.67	0.53211	0.661692	0.598086	0.678392	0.678392	0.661692	0.678392	0.678392	0.53211	0.661692	0.653465	0.590476	0.661692
Nitisinone	0.582938	0.590476	0.64532	0.582938	0.613527	0.582938	0.560748	0.582938	0.621359	0.582938	0.590476	0.560748	0.598086	0.582938	0.598086	0.575472	0.575472	0.590476	0.605769	0.53211	0.686869	0.598086	0.53211	0.560748	0.560748	0.560748	0.539171	0.582938	0.590476	0.67	0.598086	0.568075	0.575472	0.637255	0.605769	0.605769	0.560748	0.525114	0.661692	0.582938	0.582938	0.525114	0.582938	0.582938	0.575472	0.582938	0.53211	0.637255	0.525114
Benzatropine	0.64532	0.637255	0.613527	0.661692	0.629268	0.598086	0.67	0.64532	0.621359	0.598086	0.637255	0.653465	0.64532	0.64532	0.629268	0.621359	0.637255	0.653465	0.621359	0.621359	0.575472	0.598086	0.605769	0.590476	0.518182	0.605769	0.598086	0.64532	0.637255	0.560748	0.511312	0.582938	0.621359	0.560748	0.605769	0.637255	0.491071	0.598086	0.568075	0.64532	0.64532	0.598086	0.629268	0.64532	0.504505	0.613527	0.653465	0.575472	0.582938
Zaleplon	0.582938	0.575472	0.582938	0.582938	0.582938	0.553488	0.575472	0.582938	0.575472	0.553488	0.590476	0.575472	0.582938	0.598086	0.568075	0.575472	0.605769	0.605769	0.575472	0.590476	0.546296	0.539171	0.518182	0.605769	0.477876	0.560748	0.539171	0.598086	0.575472	0.53211	0.471366	0.539171	0.590476	0.518182	0.546296	0.575472	0.452174	0.525114	0.525114	0.568075	0.568075	0.525114	0.582938	0.568075	0.464912	0.553488	0.560748	0.53211	0.553488
Zanamivir	0.553488	0.546296	0.525114	0.553488	0.539171	0.539171	0.560748	0.539171	0.53211	0.511312	0.546296	0.53211	0.539171	0.539171	0.568075	0.518182	0.560748	0.560748	0.575472	0.590476	0.504505	0.582938	0.605769	0.637255	0.464912	0.621359	0.553488	0.553488	0.575472	0.518182	0.471366	0.629268	0.605769	0.518182	0.590476	0.590476	0.452174	0.64532	0.525114	0.598086	0.598086	0.64532	0.582938	0.598086	0.452174	0.568075	0.546296	0.504505	0.568075
Penicillin G	0.53211	0.525114	0.491071	0.53211	0.518182	0.518182	0.539171	0.518182	0.511312	0.491071	0.525114	0.525114	0.518182	0.518182	0.546296	0.525114	0.539171	0.539171	0.553488	0.525114	0.471366	0.546296	0.539171	0.553488	0.458515	0.539171	0.518182	0.546296	0.553488	0.471366	0.477876	0.546296	0.539171	0.511312	0.553488	0.539171	0.471366	0.53211	0.518182	0.546296	0.546296	0.53211	0.560748	0.546296	0.471366	0.53211	0.511312	0.497758	0.504505
Lornoxicam	0.380165	0.374486	0.380165	0.391667	0.391667	0.391667	0.39749	0.368852	0.385892	0.391667	0.374486	0.385892	0.368852	0.368852	0.380165	0.363265	0.385892	0.385892	0.385892	0.363265	0.374486	0.391667	0.341365	0.433476	0.433476	0.363265	0.336	0.380165	0.385892	0.374486	0.452174	0.357724	0.374486	0.409283	0.385892	0.39749	0.445887	0.357724	0.415254	0.346774	0.403361	0.357724	0.368852	0.403361	0.445887	0.380165	0.341365	0.39749	0.325397
Triazolam	0.575472	0.582938	0.590476	0.590476	0.575472	0.546296	0.568075	0.590476	0.568075	0.575472	0.568075	0.582938	0.575472	0.590476	0.546296	0.568075	0.553488	0.582938	0.553488	0.553488	0.553488	0.518182	0.511312	0.553488	0.471366	0.525114	0.546296	0.560748	0.553488	0.525114	0.464912	0.504505	0.553488	0.511312	0.525114	0.553488	0.445887	0.504505	0.518182	0.546296	0.546296	0.504505	0.53211	0.546296	0.458515	0.53211	0.613527	0.525114	0.560748
Saxagliptin	0.582938	0.575472	0.539171	0.568075	0.568075	0.568075	0.575472	0.568075	0.560748	0.539171	0.575472	0.546296	0.568075	0.582938	0.582938	0.560748	0.605769	0.575472	0.575472	0.546296	0.518182	0.568075	0.575472	0.621359	0.477876	0.575472	0.539171	0.568075	0.575472	0.504505	0.471366	0.553488	0.575472	0.53211	0.560748	0.575472	0.464912	0.568075	0.525114	0.582938	0.598086	0.568075	0.568075	0.598086	0.464912	0.568075	0.605769	0.53211	0.553488
Mestranol	0.67	0.629268	0.605769	0.637255	0.653465	0.637255	0.695431	0.653465	0.64532	0.621359	0.64532	0.661692	0.653465	0.637255	0.653465	0.613527	0.629268	0.661692	0.64532	0.64532	0.582938	0.637255	0.598086	0.553488	0.539171	0.64532	0.575472	0.67	0.661692	0.568075	0.53211	0.621359	0.613527	0.598086	0.629268	0.661692	0.525114	0.67	0.590476	0.605769	0.686869	0.67	0.653465	0.686869	0.525114	0.637255	0.613527	0.598086	0.575472
Meloxicam	0.403361	0.39749	0.403361	0.415254	0.415254	0.415254	0.421277	0.391667	0.409283	0.391667	0.39749	0.409283	0.391667	0.391667	0.403361	0.39749	0.409283	0.409283	0.409283	0.385892	0.39749	0.415254	0.363265	0.445887	0.458515	0.385892	0.357724	0.415254	0.409283	0.39749	0.477876	0.380165	0.39749	0.433476	0.409283	0.421277	0.471366	0.380165	0.439655	0.368852	0.42735	0.380165	0.391667	0.42735	0.471366	0.403361	0.363265	0.421277	0.357724
Gestodene	0.678392	0.637255	0.613527	0.629268	0.661692	0.64532	0.686869	0.661692	0.653465	0.629268	0.67	0.653465	0.661692	0.64532	0.678392	0.621359	0.637255	0.686869	0.67	0.686869	0.590476	0.661692	0.605769	0.575472	0.546296	0.686869	0.582938	0.678392	0.686869	0.560748	0.539171	0.661692	0.637255	0.605769	0.653465	0.686869	0.53211	0.661692	0.598086	0.629268	0.712821	0.661692	0.712821	0.712821	0.53211	0.678392	0.605769	0.605769	0.582938
Marimastat	0.605769	0.598086	0.621359	0.621359	0.621359	0.653465	0.629268	0.590476	0.613527	0.605769	0.598086	0.598086	0.590476	0.590476	0.605769	0.568075	0.613527	0.613527	0.613527	0.598086	0.613527	0.605769	0.582938	0.629268	0.539171	0.613527	0.560748	0.637255	0.613527	0.629268	0.546296	0.605769	0.629268	0.613527	0.629268	0.64532	0.539171	0.637255	0.605769	0.575472	0.653465	0.637255	0.605769	0.653465	0.525114	0.590476	0.511312	0.582938	0.575472
Mitiglinide	0.629268	0.605769	0.582938	0.598086	0.613527	0.598086	0.621359	0.613527	0.605769	0.582938	0.621359	0.590476	0.613527	0.613527	0.64532	0.590476	0.637255	0.621359	0.653465	0.621359	0.560748	0.64532	0.653465	0.605769	0.53211	0.653465	0.629268	0.598086	0.637255	0.560748	0.525114	0.661692	0.621359	0.575472	0.653465	0.621359	0.518182	0.598086	0.582938	0.661692	0.629268	0.598086	0.64532	0.629268	0.518182	0.629268	0.67	0.575472	0.629268
Methotrimeprazine	0.568075	0.560748	0.539171	0.582938	0.553488	0.525114	0.590476	0.568075	0.546296	0.525114	0.560748	0.590476	0.568075	0.568075	0.553488	0.560748	0.560748	0.575472	0.546296	0.575472	0.504505	0.525114	0.53211	0.53211	0.464912	0.546296	0.553488	0.598086	0.560748	0.491071	0.458515	0.525114	0.590476	0.491071	0.53211	0.560748	0.452174	0.553488	0.497758	0.553488	0.568075	0.553488	0.553488	0.568075	0.464912	0.539171	0.518182	0.504505	0.553488
Diphenidol	0.678392	0.653465	0.629268	0.64532	0.64532	0.629268	0.67	0.661692	0.637255	0.629268	0.653465	0.637255	0.661692	0.661692	0.64532	0.637255	0.653465	0.653465	0.637255	0.67	0.590476	0.629268	0.721649	0.590476	0.546296	0.67	0.695431	0.64532	0.637255	0.560748	0.539171	0.64532	0.67	0.605769	0.621359	0.637255	0.53211	0.661692	0.598086	0.712821	0.661692	0.661692	0.64532	0.661692	0.53211	0.629268	0.721649	0.605769	0.695431
Methadone	0.695431	0.686869	0.661692	0.712821	0.678392	0.64532	0.704082	0.695431	0.67	0.64532	0.704082	0.704082	0.695431	0.695431	0.678392	0.67	0.67	0.721649	0.686869	0.686869	0.621359	0.64532	0.621359	0.653465	0.560748	0.67	0.629268	0.748691	0.686869	0.590476	0.568075	0.64532	0.721649	0.621359	0.653465	0.704082	0.546296	0.661692	0.629268	0.678392	0.695431	0.661692	0.712821	0.695431	0.560748	0.661692	0.605769	0.637255	0.613527
Ruxolitinib	0.637255	0.661692	0.637255	0.653465	0.637255	0.605769	0.613527	0.653465	0.629268	0.605769	0.629268	0.629268	0.637255	0.67	0.605769	0.64532	0.629268	0.629268	0.613527	0.598086	0.598086	0.575472	0.598086	0.629268	0.525114	0.582938	0.637255	0.605769	0.598086	0.568075	0.518182	0.560748	0.598086	0.568075	0.582938	0.598086	0.497758	0.546296	0.575472	0.637255	0.590476	0.546296	0.590476	0.590476	0.511312	0.590476	0.678392	0.582938	0.653465
Prazepam	0.553488	0.546296	0.539171	0.539171	0.539171	0.511312	0.53211	0.553488	0.53211	0.539171	0.560748	0.53211	0.553488	0.553488	0.539171	0.53211	0.560748	0.560748	0.546296	0.53211	0.504505	0.511312	0.560748	0.560748	0.439655	0.546296	0.553488	0.539171	0.53211	0.491071	0.433476	0.525114	0.575472	0.477876	0.518182	0.53211	0.415254	0.497758	0.484444	0.582938	0.525114	0.497758	0.539171	0.525114	0.42735	0.525114	0.575472	0.491071	0.568075
Desogestrel	0.678392	0.637255	0.613527	0.629268	0.64532	0.629268	0.686869	0.661692	0.637255	0.629268	0.67	0.653465	0.661692	0.64532	0.64532	0.621359	0.637255	0.67	0.637255	0.686869	0.575472	0.629268	0.621359	0.560748	0.53211	0.653465	0.598086	0.661692	0.653465	0.546296	0.525114	0.629268	0.621359	0.590476	0.621359	0.653465	0.518182	0.661692	0.582938	0.629268	0.678392	0.661692	0.678392	0.678392	0.518182	0.661692	0.621359	0.590476	0.598086
Dantrolene	0.464912	0.484444	0.518182	0.477876	0.491071	0.464912	0.445887	0.464912	0.497758	0.452174	0.471366	0.445887	0.477876	0.464912	0.477876	0.458515	0.484444	0.471366	0.484444	0.433476	0.553488	0.477876	0.471366	0.525114	0.445887	0.458515	0.464912	0.464912	0.471366	0.553488	0.464912	0.464912	0.511312	0.497758	0.484444	0.484444	0.433476	0.439655	0.518182	0.504505	0.464912	0.439655	0.464912	0.464912	0.445887	0.464912	0.539171	0.497758	0.491071
Almotriptan	0.458515	0.464912	0.471366	0.484444	0.484444	0.458515	0.464912	0.458515	0.477876	0.445887	0.452174	0.477876	0.458515	0.458515	0.445887	0.452174	0.452174	0.464912	0.464912	0.452174	0.464912	0.433476	0.477876	0.464912	0.504505	0.452174	0.497758	0.471366	0.452174	0.452174	0.525114	0.433476	0.491071	0.464912	0.439655	0.464912	0.518182	0.445887	0.484444	0.497758	0.445887	0.445887	0.458515	0.445887	0.53211	0.433476	0.53211	0.477876	0.497758
Sulpiride	0.368852	0.374486	0.380165	0.391667	0.391667	0.391667	0.385892	0.368852	0.385892	0.368852	0.374486	0.385892	0.368852	0.368852	0.380165	0.363265	0.385892	0.385892	0.385892	0.39749	0.374486	0.380165	0.409283	0.421277	0.433476	0.385892	0.42735	0.391667	0.385892	0.385892	0.452174	0.380165	0.409283	0.409283	0.385892	0.39749	0.445887	0.380165	0.415254	0.439655	0.391667	0.380165	0.391667	0.391667	0.445887	0.368852	0.445887	0.39749	0.42735
Naratriptan	0.433476	0.439655	0.445887	0.458515	0.458515	0.458515	0.439655	0.433476	0.452174	0.433476	0.42735	0.452174	0.433476	0.433476	0.421277	0.42735	0.42735	0.439655	0.439655	0.42735	0.439655	0.409283	0.477876	0.452174	0.491071	0.42735	0.497758	0.433476	0.42735	0.42735	0.497758	0.409283	0.464912	0.452174	0.415254	0.439655	0.491071	0.445887	0.458515	0.484444	0.421277	0.445887	0.433476	0.421277	0.491071	0.409283	0.518182	0.452174	0.497758
Indecainide	0.629268	0.637255	0.598086	0.64532	0.613527	0.598086	0.621359	0.629268	0.605769	0.582938	0.637255	0.621359	0.629268	0.629268	0.613527	0.605769	0.637255	0.653465	0.621359	0.637255	0.560748	0.582938	0.67	0.686869	0.491071	0.621359	0.695431	0.661692	0.621359	0.546296	0.497758	0.598086	0.67	0.546296	0.590476	0.621359	0.477876	0.613527	0.553488	0.73057	0.613527	0.613527	0.613527	0.613527	0.491071	0.598086	0.686869	0.560748	0.712821
Zolpidem	0.582938	0.575472	0.553488	0.598086	0.568075	0.539171	0.590476	0.582938	0.560748	0.539171	0.590476	0.590476	0.582938	0.582938	0.568075	0.560748	0.590476	0.605769	0.575472	0.560748	0.518182	0.539171	0.518182	0.605769	0.464912	0.560748	0.525114	0.613527	0.575472	0.504505	0.458515	0.539171	0.575472	0.504505	0.546296	0.575472	0.439655	0.525114	0.511312	0.582938	0.568075	0.525114	0.582938	0.568075	0.452174	0.553488	0.546296	0.518182	0.539171
Reboxetine	0.582938	0.590476	0.553488	0.598086	0.582938	0.553488	0.590476	0.582938	0.575472	0.539171	0.575472	0.575472	0.582938	0.582938	0.582938	0.560748	0.575472	0.590476	0.575472	0.637255	0.53211	0.568075	0.686869	0.53211	0.477876	0.637255	0.64532	0.582938	0.590476	0.546296	0.471366	0.629268	0.653465	0.518182	0.590476	0.605769	0.452174	0.64532	0.525114	0.678392	0.613527	0.64532	0.613527	0.613527	0.464912	0.568075	0.653465	0.53211	0.629268
Oxycodone	0.511312	0.491071	0.471366	0.511312	0.497758	0.484444	0.53211	0.497758	0.491071	0.471366	0.504505	0.504505	0.497758	0.497758	0.511312	0.477876	0.491071	0.518182	0.504505	0.504505	0.452174	0.511312	0.53211	0.464912	0.42735	0.53211	0.497758	0.525114	0.518182	0.464912	0.433476	0.525114	0.546296	0.491071	0.518182	0.53211	0.415254	0.539171	0.484444	0.539171	0.553488	0.539171	0.511312	0.553488	0.415254	0.497758	0.575472	0.477876	0.497758
Spectinomycin	0.605769	0.598086	0.560748	0.621359	0.590476	0.590476	0.629268	0.590476	0.582938	0.560748	0.598086	0.598086	0.590476	0.590476	0.621359	0.568075	0.582938	0.613527	0.613527	0.582938	0.539171	0.621359	0.582938	0.598086	0.497758	0.613527	0.546296	0.621359	0.629268	0.539171	0.504505	0.621359	0.629268	0.568075	0.629268	0.629268	0.484444	0.637255	0.560748	0.575472	0.653465	0.637255	0.621359	0.653465	0.484444	0.605769	0.525114	0.553488	0.575472
Levonorgestrel	0.67	0.629268	0.605769	0.621359	0.653465	0.637255	0.678392	0.653465	0.64532	0.621359	0.661692	0.64532	0.653465	0.637255	0.67	0.613527	0.629268	0.678392	0.661692	0.678392	0.582938	0.653465	0.613527	0.568075	0.539171	0.678392	0.590476	0.67	0.678392	0.553488	0.53211	0.653465	0.629268	0.598086	0.64532	0.678392	0.525114	0.67	0.590476	0.637255	0.704082	0.67	0.704082	0.704082	0.525114	0.67	0.613527	0.598086	0.590476
Clozapine	0.539171	0.560748	0.525114	0.582938	0.525114	0.497758	0.546296	0.553488	0.518182	0.525114	0.53211	0.560748	0.539171	0.553488	0.511312	0.53211	0.518182	0.546296	0.518182	0.518182	0.491071	0.484444	0.53211	0.53211	0.42735	0.491071	0.568075	0.525114	0.518182	0.464912	0.421277	0.471366	0.546296	0.464912	0.491071	0.518182	0.403361	0.484444	0.471366	0.553488	0.511312	0.484444	0.497758	0.511312	0.415254	0.497758	0.605769	0.477876	0.582938
Loxapine	0.518182	0.511312	0.504505	0.53211	0.504505	0.477876	0.539171	0.518182	0.497758	0.504505	0.511312	0.525114	0.518182	0.518182	0.504505	0.497758	0.511312	0.525114	0.497758	0.511312	0.471366	0.477876	0.525114	0.497758	0.409283	0.484444	0.518182	0.518182	0.511312	0.445887	0.403361	0.464912	0.539171	0.445887	0.484444	0.511312	0.385892	0.491071	0.452174	0.53211	0.518182	0.491071	0.491071	0.518182	0.39749	0.491071	0.553488	0.458515	0.518182
Enoxacin	0.458515	0.452174	0.421277	0.458515	0.445887	0.445887	0.464912	0.445887	0.439655	0.433476	0.452174	0.439655	0.445887	0.445887	0.471366	0.42735	0.439655	0.464912	0.477876	0.491071	0.403361	0.471366	0.518182	0.464912	0.380165	0.477876	0.511312	0.458515	0.477876	0.391667	0.374486	0.484444	0.491071	0.415254	0.477876	0.477876	0.368852	0.484444	0.421277	0.525114	0.484444	0.484444	0.484444	0.484444	0.368852	0.458515	0.504505	0.415254	0.525114
Cyclacillin	0.497758	0.491071	0.458515	0.497758	0.484444	0.484444	0.504505	0.484444	0.477876	0.458515	0.491071	0.491071	0.484444	0.484444	0.511312	0.491071	0.504505	0.504505	0.518182	0.477876	0.439655	0.511312	0.518182	0.53211	0.42735	0.477876	0.511312	0.511312	0.518182	0.439655	0.445887	0.484444	0.477876	0.477876	0.518182	0.504505	0.439655	0.484444	0.484444	0.525114	0.511312	0.484444	0.497758	0.511312	0.439655	0.497758	0.546296	0.464912	0.497758
Piroxicam	0.421277	0.415254	0.421277	0.433476	0.433476	0.433476	0.439655	0.409283	0.42735	0.409283	0.415254	0.42735	0.409283	0.409283	0.421277	0.403361	0.42735	0.42735	0.42735	0.403361	0.415254	0.433476	0.380165	0.464912	0.477876	0.403361	0.374486	0.421277	0.42735	0.415254	0.497758	0.39749	0.415254	0.452174	0.42735	0.439655	0.491071	0.39749	0.458515	0.385892	0.445887	0.39749	0.409283	0.445887	0.491071	0.421277	0.357724	0.439655	0.374486
Mycophenolic acid	0.568075	0.53211	0.511312	0.539171	0.553488	0.553488	0.590476	0.553488	0.546296	0.525114	0.560748	0.560748	0.553488	0.539171	0.582938	0.518182	0.53211	0.575472	0.590476	0.590476	0.491071	0.582938	0.560748	0.491071	0.464912	0.605769	0.525114	0.582938	0.590476	0.491071	0.471366	0.613527	0.560748	0.518182	0.590476	0.590476	0.452174	0.629268	0.525114	0.553488	0.598086	0.629268	0.598086	0.598086	0.452174	0.582938	0.560748	0.504505	0.525114
Hydroxychloroquine	0.53211	0.525114	0.491071	0.53211	0.504505	0.504505	0.539171	0.518182	0.497758	0.518182	0.511312	0.511312	0.518182	0.518182	0.504505	0.497758	0.511312	0.525114	0.497758	0.582938	0.458515	0.491071	0.64532	0.511312	0.421277	0.553488	0.590476	0.518182	0.511312	0.433476	0.403361	0.53211	0.582938	0.458515	0.484444	0.497758	0.39749	0.575472	0.452174	0.590476	0.518182	0.575472	0.53211	0.518182	0.39749	0.491071	0.598086	0.458515	0.621359
Arbutamine	0.637255	0.629268	0.590476	0.621359	0.621359	0.621359	0.629268	0.621359	0.613527	0.590476	0.613527	0.598086	0.621359	0.621359	0.621359	0.598086	0.613527	0.613527	0.613527	0.64532	0.568075	0.621359	0.767196	0.582938	0.525114	0.678392	0.721649	0.605769	0.613527	0.568075	0.518182	0.67	0.678392	0.582938	0.629268	0.629268	0.497758	0.704082	0.575472	0.704082	0.653465	0.704082	0.621359	0.653465	0.497758	0.605769	0.678392	0.568075	0.704082
Alcaftadine	0.553488	0.546296	0.525114	0.568075	0.539171	0.511312	0.560748	0.553488	0.53211	0.511312	0.560748	0.560748	0.553488	0.553488	0.539171	0.53211	0.53211	0.575472	0.546296	0.53211	0.491071	0.511312	0.546296	0.546296	0.439655	0.518182	0.553488	0.553488	0.546296	0.464912	0.433476	0.497758	0.575472	0.477876	0.518182	0.546296	0.415254	0.497758	0.484444	0.582938	0.539171	0.497758	0.525114	0.539171	0.42735	0.539171	0.590476	0.491071	0.553488
Biperiden	0.653465	0.629268	0.605769	0.621359	0.621359	0.605769	0.64532	0.637255	0.613527	0.605769	0.629268	0.613527	0.637255	0.637255	0.621359	0.613527	0.629268	0.629268	0.613527	0.64532	0.568075	0.605769	0.695431	0.568075	0.525114	0.64532	0.67	0.621359	0.613527	0.539171	0.518182	0.621359	0.64532	0.582938	0.598086	0.613527	0.511312	0.637255	0.575472	0.704082	0.637255	0.637255	0.621359	0.637255	0.511312	0.621359	0.712821	0.582938	0.67
Midazolam	0.590476	0.598086	0.575472	0.605769	0.575472	0.546296	0.582938	0.605769	0.568075	0.575472	0.582938	0.598086	0.590476	0.605769	0.560748	0.582938	0.568075	0.598086	0.568075	0.568075	0.539171	0.53211	0.525114	0.568075	0.471366	0.539171	0.560748	0.575472	0.568075	0.511312	0.464912	0.518182	0.568075	0.511312	0.539171	0.568075	0.445887	0.518182	0.518182	0.560748	0.560748	0.518182	0.546296	0.560748	0.458515	0.546296	0.629268	0.525114	0.575472
Phenylbutazone	0.582938	0.575472	0.582938	0.582938	0.598086	0.568075	0.575472	0.582938	0.590476	0.553488	0.590476	0.575472	0.582938	0.582938	0.582938	0.560748	0.590476	0.605769	0.605769	0.575472	0.560748	0.553488	0.53211	0.590476	0.491071	0.560748	0.539171	0.582938	0.590476	0.546296	0.497758	0.539171	0.590476	0.53211	0.575472	0.605769	0.477876	0.539171	0.553488	0.582938	0.582938	0.539171	0.598086	0.582938	0.491071	0.568075	0.560748	0.546296	0.553488
Famciclovir	0.518182	0.525114	0.491071	0.53211	0.518182	0.491071	0.525114	0.518182	0.511312	0.477876	0.525114	0.511312	0.518182	0.518182	0.546296	0.497758	0.511312	0.539171	0.553488	0.539171	0.471366	0.546296	0.553488	0.553488	0.445887	0.539171	0.546296	0.53211	0.553488	0.471366	0.464912	0.546296	0.539171	0.497758	0.553488	0.539171	0.433476	0.504505	0.518182	0.575472	0.53211	0.504505	0.546296	0.53211	0.445887	0.53211	0.568075	0.497758	0.560748
Aceprometazine	0.605769	0.598086	0.575472	0.621359	0.590476	0.560748	0.613527	0.605769	0.582938	0.560748	0.613527	0.629268	0.605769	0.605769	0.590476	0.598086	0.582938	0.629268	0.598086	0.598086	0.539171	0.560748	0.553488	0.582938	0.497758	0.582938	0.590476	0.653465	0.598086	0.511312	0.491071	0.560748	0.64532	0.525114	0.568075	0.613527	0.484444	0.575472	0.53211	0.605769	0.605769	0.575472	0.590476	0.605769	0.497758	0.575472	0.568075	0.539171	0.575472
Ethylmorphine	0.53211	0.511312	0.491071	0.53211	0.518182	0.504505	0.553488	0.518182	0.511312	0.491071	0.511312	0.525114	0.518182	0.518182	0.518182	0.497758	0.511312	0.525114	0.511312	0.568075	0.471366	0.518182	0.553488	0.471366	0.445887	0.553488	0.53211	0.53211	0.525114	0.484444	0.439655	0.546296	0.539171	0.497758	0.525114	0.539171	0.433476	0.560748	0.491071	0.53211	0.560748	0.560748	0.53211	0.560748	0.433476	0.518182	0.568075	0.497758	0.518182
Tridihexethyl	0.64532	0.637255	0.598086	0.64532	0.613527	0.598086	0.653465	0.629268	0.621359	0.598086	0.621359	0.621359	0.64532	0.629268	0.629268	0.621359	0.637255	0.637255	0.605769	0.67	0.575472	0.613527	0.704082	0.560748	0.53211	0.637255	0.678392	0.64532	0.637255	0.546296	0.525114	0.629268	0.67	0.590476	0.605769	0.621359	0.518182	0.64532	0.582938	0.695431	0.64532	0.64532	0.661692	0.64532	0.518182	0.613527	0.67	0.590476	0.678392
Warfarin	0.704082	0.661692	0.637255	0.653465	0.686869	0.67	0.712821	0.686869	0.678392	0.653465	0.695431	0.678392	0.686869	0.67	0.721649	0.64532	0.661692	0.712821	0.73057	0.695431	0.613527	0.721649	0.598086	0.598086	0.582938	0.712821	0.575472	0.704082	0.73057	0.598086	0.590476	0.721649	0.678392	0.64532	0.73057	0.73057	0.568075	0.704082	0.653465	0.621359	0.739583	0.704082	0.739583	0.739583	0.568075	0.704082	0.568075	0.629268	0.560748
Mequitazine	0.629268	0.637255	0.598086	0.629268	0.613527	0.582938	0.605769	0.64532	0.605769	0.582938	0.621359	0.637255	0.629268	0.64532	0.598086	0.637255	0.605769	0.621359	0.605769	0.605769	0.560748	0.568075	0.621359	0.590476	0.518182	0.590476	0.678392	0.598086	0.590476	0.53211	0.511312	0.568075	0.605769	0.546296	0.575472	0.590476	0.504505	0.553488	0.553488	0.64532	0.582938	0.553488	0.582938	0.582938	0.518182	0.582938	0.653465	0.560748	0.678392
Acepromazine	0.575472	0.568075	0.546296	0.590476	0.560748	0.53211	0.582938	0.575472	0.553488	0.53211	0.582938	0.598086	0.575472	0.575472	0.560748	0.568075	0.553488	0.598086	0.568075	0.568075	0.511312	0.53211	0.568075	0.553488	0.471366	0.553488	0.605769	0.621359	0.568075	0.484444	0.464912	0.53211	0.613527	0.497758	0.539171	0.582938	0.458515	0.546296	0.504505	0.605769	0.575472	0.546296	0.560748	0.575472	0.471366	0.546296	0.568075	0.511312	0.605769
Praziquantel	0.613527	0.605769	0.582938	0.598086	0.613527	0.582938	0.590476	0.613527	0.605769	0.568075	0.621359	0.590476	0.613527	0.613527	0.613527	0.590476	0.621359	0.621359	0.637255	0.575472	0.560748	0.582938	0.621359	0.621359	0.504505	0.605769	0.613527	0.598086	0.605769	0.546296	0.511312	0.582938	0.621359	0.546296	0.605769	0.621359	0.491071	0.553488	0.568075	0.64532	0.598086	0.553488	0.598086	0.598086	0.504505	0.598086	0.621359	0.560748	0.613527
Brinzolamide	0.357724	0.363265	0.368852	0.380165	0.380165	0.380165	0.374486	0.357724	0.374486	0.357724	0.352227	0.374486	0.357724	0.357724	0.357724	0.352227	0.363265	0.363265	0.363265	0.39749	0.363265	0.357724	0.433476	0.385892	0.421277	0.385892	0.42735	0.357724	0.363265	0.374486	0.439655	0.380165	0.39749	0.39749	0.363265	0.363265	0.433476	0.403361	0.403361	0.439655	0.357724	0.403361	0.380165	0.357724	0.433476	0.346774	0.433476	0.385892	0.415254
Progabide	0.590476	0.598086	0.560748	0.590476	0.590476	0.575472	0.568075	0.590476	0.582938	0.575472	0.598086	0.568075	0.590476	0.590476	0.590476	0.568075	0.598086	0.598086	0.613527	0.582938	0.539171	0.560748	0.64532	0.64532	0.471366	0.613527	0.653465	0.590476	0.582938	0.525114	0.477876	0.590476	0.64532	0.511312	0.582938	0.613527	0.458515	0.605769	0.53211	0.721649	0.590476	0.605769	0.590476	0.590476	0.471366	0.590476	0.629268	0.525114	0.67
Docosanol	0.805405	0.757895	0.73057	0.748691	0.767196	0.748691	0.815217	0.786096	0.757895	0.748691	0.776596	0.776596	0.786096	0.767196	0.767196	0.739583	0.757895	0.795699	0.757895	0.876405	0.686869	0.748691	0.795699	0.67	0.637255	0.835165	0.748691	0.767196	0.776596	0.653465	0.613527	0.805405	0.776596	0.686869	0.739583	0.757895	0.605769	0.845304	0.678392	0.786096	0.786096	0.845304	0.805405	0.786096	0.605769	0.748691	0.739583	0.686869	0.748691
Valaciclovir	0.42735	0.433476	0.403361	0.439655	0.42735	0.415254	0.433476	0.42735	0.421277	0.391667	0.433476	0.421277	0.42735	0.42735	0.452174	0.409283	0.445887	0.445887	0.458515	0.445887	0.385892	0.452174	0.484444	0.511312	0.363265	0.471366	0.452174	0.452174	0.458515	0.409283	0.380165	0.477876	0.471366	0.409283	0.471366	0.458515	0.352227	0.452174	0.42735	0.491071	0.452174	0.452174	0.464912	0.452174	0.363265	0.439655	0.484444	0.409283	0.477876
Dronabinol	0.653465	0.613527	0.590476	0.605769	0.637255	0.621359	0.661692	0.637255	0.629268	0.605769	0.629268	0.629268	0.637255	0.621359	0.637255	0.598086	0.613527	0.64532	0.629268	0.661692	0.568075	0.621359	0.568075	0.539171	0.525114	0.629268	0.560748	0.67	0.64532	0.539171	0.518182	0.605769	0.598086	0.582938	0.613527	0.64532	0.511312	0.637255	0.575472	0.575472	0.67	0.637255	0.653465	0.67	0.511312	0.637255	0.568075	0.582938	0.546296
Bisoprolol	0.613527	0.605769	0.568075	0.613527	0.598086	0.598086	0.621359	0.598086	0.590476	0.568075	0.590476	0.590476	0.598086	0.598086	0.598086	0.575472	0.590476	0.605769	0.590476	0.653465	0.546296	0.598086	0.739583	0.575472	0.504505	0.67	0.678392	0.629268	0.605769	0.560748	0.497758	0.661692	0.67	0.560748	0.605769	0.621359	0.477876	0.712821	0.553488	0.678392	0.64532	0.712821	0.613527	0.64532	0.477876	0.582938	0.621359	0.546296	0.661692
Dydrogesterone	0.686869	0.661692	0.637255	0.653465	0.686869	0.653465	0.678392	0.686869	0.678392	0.637255	0.695431	0.678392	0.686869	0.67	0.686869	0.64532	0.64532	0.712821	0.712821	0.64532	0.613527	0.653465	0.582938	0.598086	0.553488	0.661692	0.590476	0.721649	0.695431	0.582938	0.575472	0.637255	0.661692	0.613527	0.678392	0.73057	0.553488	0.653465	0.637255	0.637255	0.704082	0.653465	0.686869	0.704082	0.568075	0.686869	0.598086	0.629268	0.575472
Methylscopolamine	0.504505	0.497758	0.464912	0.518182	0.491071	0.477876	0.525114	0.491071	0.497758	0.477876	0.497758	0.497758	0.504505	0.491071	0.53211	0.484444	0.497758	0.511312	0.511312	0.539171	0.458515	0.53211	0.525114	0.458515	0.433476	0.553488	0.477876	0.53211	0.539171	0.458515	0.439655	0.575472	0.553488	0.497758	0.525114	0.511312	0.421277	0.53211	0.491071	0.518182	0.53211	0.53211	0.546296	0.53211	0.421277	0.518182	0.497758	0.484444	0.464912
Etonogestrel	0.661692	0.621359	0.598086	0.613527	0.64532	0.629268	0.67	0.64532	0.637255	0.613527	0.67	0.637255	0.64532	0.629268	0.661692	0.605769	0.621359	0.67	0.653465	0.67	0.575472	0.64532	0.605769	0.560748	0.53211	0.67	0.582938	0.661692	0.67	0.546296	0.525114	0.64532	0.621359	0.590476	0.637255	0.67	0.518182	0.661692	0.582938	0.629268	0.695431	0.661692	0.695431	0.695431	0.518182	0.678392	0.605769	0.590476	0.582938
Triflupromazine	0.553488	0.560748	0.525114	0.582938	0.539171	0.511312	0.560748	0.568075	0.53211	0.525114	0.546296	0.590476	0.553488	0.568075	0.525114	0.560748	0.53211	0.560748	0.53211	0.546296	0.491071	0.511312	0.546296	0.53211	0.464912	0.518182	0.598086	0.568075	0.53211	0.464912	0.471366	0.497758	0.560748	0.504505	0.504505	0.53211	0.464912	0.511312	0.511312	0.568075	0.525114	0.511312	0.525114	0.525114	0.477876	0.511312	0.560748	0.518182	0.598086
Megestrol	0.64532	0.605769	0.582938	0.598086	0.629268	0.613527	0.653465	0.629268	0.621359	0.598086	0.637255	0.621359	0.629268	0.613527	0.64532	0.590476	0.605769	0.653465	0.653465	0.621359	0.560748	0.64532	0.575472	0.546296	0.53211	0.653465	0.553488	0.661692	0.653465	0.560748	0.539171	0.64532	0.605769	0.590476	0.67	0.686869	0.53211	0.661692	0.598086	0.598086	0.695431	0.661692	0.64532	0.695431	0.53211	0.64532	0.590476	0.590476	0.553488
Tolterodine	0.686869	0.661692	0.637255	0.67	0.653465	0.637255	0.695431	0.67	0.64532	0.637255	0.661692	0.661692	0.67	0.67	0.653465	0.64532	0.661692	0.678392	0.64532	0.695431	0.598086	0.637255	0.678392	0.613527	0.553488	0.661692	0.67	0.704082	0.661692	0.568075	0.53211	0.637255	0.678392	0.598086	0.629268	0.661692	0.525114	0.653465	0.590476	0.686869	0.686869	0.653465	0.653465	0.686869	0.525114	0.637255	0.64532	0.598086	0.653465
Butenafine	0.721649	0.73057	0.686869	0.757895	0.704082	0.67	0.73057	0.739583	0.695431	0.67	0.712821	0.748691	0.721649	0.739583	0.686869	0.712821	0.695431	0.73057	0.695431	0.712821	0.64532	0.653465	0.661692	0.64532	0.582938	0.678392	0.704082	0.739583	0.695431	0.613527	0.590476	0.653465	0.73057	0.64532	0.661692	0.695431	0.568075	0.67	0.653465	0.686869	0.686869	0.67	0.686869	0.686869	0.582938	0.67	0.64532	0.661692	0.686869
Norelgestromin	0.575472	0.553488	0.605769	0.546296	0.590476	0.605769	0.582938	0.560748	0.582938	0.575472	0.553488	0.553488	0.560748	0.560748	0.560748	0.539171	0.553488	0.568075	0.553488	0.582938	0.598086	0.546296	0.568075	0.511312	0.497758	0.568075	0.546296	0.560748	0.568075	0.568075	0.477876	0.546296	0.539171	0.553488	0.539171	0.568075	0.484444	0.590476	0.53211	0.560748	0.590476	0.590476	0.590476	0.590476	0.471366	0.560748	0.582938	0.539171	0.546296
Indapamide	0.445887	0.452174	0.458515	0.458515	0.471366	0.471366	0.439655	0.445887	0.464912	0.471366	0.452174	0.452174	0.445887	0.445887	0.445887	0.439655	0.452174	0.464912	0.464912	0.415254	0.452174	0.445887	0.403361	0.504505	0.518182	0.415254	0.421277	0.445887	0.452174	0.452174	0.525114	0.409283	0.452174	0.477876	0.452174	0.464912	0.53211	0.409283	0.484444	0.433476	0.445887	0.409283	0.433476	0.445887	0.53211	0.433476	0.452174	0.477876	0.421277
Dolasetron	0.605769	0.613527	0.575472	0.605769	0.605769	0.575472	0.598086	0.605769	0.598086	0.560748	0.613527	0.582938	0.605769	0.605769	0.637255	0.582938	0.598086	0.613527	0.64532	0.582938	0.553488	0.621359	0.598086	0.598086	0.511312	0.613527	0.575472	0.605769	0.629268	0.553488	0.518182	0.621359	0.64532	0.553488	0.64532	0.629268	0.497758	0.575472	0.575472	0.637255	0.621359	0.575472	0.621359	0.621359	0.511312	0.621359	0.629268	0.568075	0.575472
Linezolid	0.452174	0.458515	0.42735	0.464912	0.452174	0.42735	0.458515	0.452174	0.445887	0.42735	0.458515	0.445887	0.452174	0.452174	0.477876	0.433476	0.471366	0.471366	0.484444	0.484444	0.409283	0.477876	0.525114	0.484444	0.385892	0.497758	0.491071	0.464912	0.484444	0.409283	0.403361	0.504505	0.525114	0.433476	0.484444	0.484444	0.374486	0.477876	0.452174	0.518182	0.477876	0.477876	0.491071	0.477876	0.385892	0.464912	0.525114	0.433476	0.518182
Escitalopram	0.553488	0.546296	0.525114	0.568075	0.539171	0.511312	0.575472	0.553488	0.53211	0.525114	0.546296	0.560748	0.553488	0.568075	0.539171	0.546296	0.560748	0.560748	0.53211	0.575472	0.491071	0.511312	0.590476	0.504505	0.439655	0.560748	0.568075	0.582938	0.546296	0.464912	0.445887	0.539171	0.590476	0.491071	0.518182	0.546296	0.42735	0.568075	0.497758	0.582938	0.553488	0.568075	0.553488	0.553488	0.439655	0.525114	0.575472	0.504505	0.568075
Quinine	0.598086	0.575472	0.553488	0.598086	0.582938	0.568075	0.621359	0.582938	0.575472	0.553488	0.590476	0.590476	0.582938	0.582938	0.582938	0.560748	0.575472	0.590476	0.575472	0.590476	0.53211	0.568075	0.605769	0.546296	0.491071	0.575472	0.582938	0.582938	0.590476	0.518182	0.471366	0.553488	0.590476	0.53211	0.560748	0.590476	0.464912	0.568075	0.525114	0.582938	0.613527	0.568075	0.568075	0.613527	0.464912	0.598086	0.621359	0.53211	0.598086
Torasemide	0.484444	0.491071	0.497758	0.497758	0.511312	0.511312	0.477876	0.484444	0.504505	0.484444	0.491071	0.491071	0.484444	0.484444	0.484444	0.477876	0.491071	0.504505	0.504505	0.452174	0.491071	0.484444	0.415254	0.575472	0.560748	0.452174	0.445887	0.511312	0.491071	0.491071	0.568075	0.445887	0.464912	0.518182	0.491071	0.504505	0.575472	0.433476	0.525114	0.458515	0.484444	0.433476	0.471366	0.484444	0.575472	0.471366	0.42735	0.518182	0.458515
Ethanolamine Oleate	0.661692	0.653465	0.613527	0.661692	0.64532	0.64532	0.67	0.64532	0.637255	0.613527	0.653465	0.637255	0.64532	0.64532	0.678392	0.621359	0.637255	0.67	0.67	0.721649	0.590476	0.678392	0.815217	0.637255	0.546296	0.721649	0.748691	0.64532	0.686869	0.575472	0.525114	0.73057	0.739583	0.590476	0.67	0.653465	0.518182	0.748691	0.582938	0.767196	0.678392	0.748691	0.712821	0.678392	0.518182	0.678392	0.686869	0.590476	0.73057
Ajmaline	0.553488	0.53211	0.511312	0.553488	0.539171	0.539171	0.575472	0.539171	0.53211	0.511312	0.53211	0.546296	0.539171	0.539171	0.539171	0.518182	0.560748	0.546296	0.53211	0.560748	0.491071	0.525114	0.504505	0.546296	0.452174	0.53211	0.497758	0.553488	0.546296	0.477876	0.445887	0.511312	0.518182	0.504505	0.518182	0.546296	0.439655	0.539171	0.497758	0.511312	0.568075	0.539171	0.553488	0.568075	0.439655	0.525114	0.546296	0.504505	0.511312
Fluoxymesterone	0.621359	0.582938	0.560748	0.575472	0.605769	0.605769	0.629268	0.605769	0.598086	0.590476	0.613527	0.598086	0.605769	0.590476	0.621359	0.568075	0.582938	0.629268	0.613527	0.598086	0.539171	0.621359	0.568075	0.539171	0.511312	0.613527	0.546296	0.637255	0.629268	0.525114	0.504505	0.605769	0.582938	0.568075	0.613527	0.629268	0.497758	0.637255	0.560748	0.575472	0.653465	0.637255	0.621359	0.653465	0.497758	0.621359	0.568075	0.568075	0.546296
Acebutolol	0.53211	0.525114	0.491071	0.53211	0.518182	0.518182	0.539171	0.518182	0.511312	0.491071	0.525114	0.511312	0.518182	0.518182	0.53211	0.497758	0.539171	0.539171	0.539171	0.582938	0.471366	0.53211	0.661692	0.553488	0.433476	0.598086	0.605769	0.560748	0.539171	0.497758	0.439655	0.590476	0.613527	0.484444	0.553488	0.568075	0.421277	0.637255	0.491071	0.621359	0.575472	0.637255	0.560748	0.575472	0.421277	0.518182	0.539171	0.471366	0.605769
Esomeprazole	0.491071	0.497758	0.491071	0.504505	0.518182	0.491071	0.511312	0.491071	0.511312	0.477876	0.484444	0.511312	0.491071	0.491071	0.491071	0.497758	0.484444	0.497758	0.484444	0.497758	0.471366	0.491071	0.471366	0.484444	0.511312	0.497758	0.464912	0.504505	0.497758	0.471366	0.504505	0.491071	0.511312	0.484444	0.484444	0.497758	0.497758	0.491071	0.491071	0.491071	0.504505	0.491071	0.504505	0.504505	0.511312	0.477876	0.484444	0.497758	0.464912
Labetalol	0.575472	0.568075	0.53211	0.575472	0.560748	0.560748	0.582938	0.560748	0.553488	0.53211	0.568075	0.553488	0.560748	0.560748	0.575472	0.539171	0.582938	0.582938	0.568075	0.598086	0.511312	0.575472	0.678392	0.613527	0.471366	0.613527	0.637255	0.575472	0.582938	0.511312	0.452174	0.605769	0.661692	0.511312	0.568075	0.582938	0.445887	0.653465	0.504505	0.686869	0.605769	0.653465	0.590476	0.605769	0.445887	0.560748	0.598086	0.511312	0.653465
Ergonovine	0.504505	0.497758	0.464912	0.518182	0.491071	0.491071	0.525114	0.491071	0.484444	0.464912	0.497758	0.497758	0.491071	0.491071	0.504505	0.471366	0.511312	0.511312	0.497758	0.539171	0.445887	0.491071	0.582938	0.525114	0.409283	0.539171	0.546296	0.504505	0.511312	0.433476	0.391667	0.518182	0.553488	0.445887	0.484444	0.497758	0.385892	0.560748	0.439655	0.546296	0.518182	0.560748	0.504505	0.518182	0.385892	0.504505	0.568075	0.445887	0.560748
Lucanthone	0.553488	0.560748	0.525114	0.568075	0.539171	0.511312	0.546296	0.553488	0.53211	0.511312	0.560748	0.560748	0.553488	0.553488	0.539171	0.546296	0.53211	0.575472	0.546296	0.575472	0.491071	0.511312	0.590476	0.546296	0.452174	0.546296	0.629268	0.582938	0.546296	0.464912	0.445887	0.525114	0.605769	0.477876	0.518182	0.560748	0.439655	0.539171	0.484444	0.64532	0.553488	0.539171	0.553488	0.553488	0.452174	0.525114	0.605769	0.491071	0.613527
Quinidine	0.598086	0.575472	0.553488	0.598086	0.582938	0.568075	0.621359	0.582938	0.575472	0.553488	0.590476	0.590476	0.582938	0.582938	0.582938	0.560748	0.575472	0.590476	0.575472	0.590476	0.53211	0.568075	0.605769	0.546296	0.491071	0.575472	0.582938	0.582938	0.590476	0.518182	0.471366	0.553488	0.590476	0.53211	0.560748	0.590476	0.464912	0.568075	0.525114	0.582938	0.613527	0.568075	0.568075	0.613527	0.464912	0.598086	0.621359	0.53211	0.598086
Loracarbef	0.53211	0.525114	0.491071	0.518182	0.518182	0.518182	0.525114	0.518182	0.511312	0.518182	0.525114	0.497758	0.518182	0.518182	0.546296	0.497758	0.539171	0.525114	0.553488	0.497758	0.471366	0.546296	0.539171	0.568075	0.445887	0.511312	0.518182	0.504505	0.539171	0.471366	0.452174	0.518182	0.497758	0.497758	0.553488	0.525114	0.433476	0.491071	0.504505	0.546296	0.53211	0.491071	0.518182	0.53211	0.433476	0.546296	0.525114	0.484444	0.518182
Halazepam	0.546296	0.539171	0.53211	0.53211	0.53211	0.504505	0.525114	0.546296	0.525114	0.53211	0.553488	0.525114	0.546296	0.546296	0.53211	0.525114	0.553488	0.553488	0.539171	0.525114	0.497758	0.518182	0.539171	0.568075	0.445887	0.539171	0.53211	0.53211	0.525114	0.484444	0.452174	0.518182	0.568075	0.497758	0.511312	0.525114	0.433476	0.491071	0.504505	0.560748	0.518182	0.491071	0.53211	0.518182	0.445887	0.518182	0.553488	0.511312	0.546296
Dextrothyroxine	0.661692	0.653465	0.613527	0.64532	0.64532	0.64532	0.653465	0.64532	0.637255	0.629268	0.653465	0.621359	0.64532	0.64532	0.678392	0.621359	0.637255	0.653465	0.67	0.637255	0.590476	0.678392	0.67	0.653465	0.546296	0.653465	0.64532	0.64532	0.67	0.590476	0.539171	0.661692	0.653465	0.605769	0.67	0.653465	0.518182	0.661692	0.598086	0.661692	0.678392	0.661692	0.661692	0.678392	0.518182	0.661692	0.590476	0.590476	0.629268
Cyclothiazide	0.433476	0.439655	0.445887	0.433476	0.458515	0.458515	0.415254	0.433476	0.452174	0.458515	0.42735	0.42735	0.433476	0.433476	0.421277	0.42735	0.42735	0.42735	0.439655	0.391667	0.439655	0.421277	0.368852	0.491071	0.504505	0.391667	0.39749	0.409283	0.415254	0.439655	0.525114	0.385892	0.391667	0.477876	0.42735	0.42735	0.518182	0.374486	0.484444	0.409283	0.409283	0.374486	0.39749	0.409283	0.518182	0.421277	0.42735	0.464912	0.421277
Ampicillin	0.546296	0.539171	0.504505	0.546296	0.53211	0.53211	0.553488	0.53211	0.525114	0.504505	0.539171	0.539171	0.53211	0.53211	0.560748	0.539171	0.553488	0.553488	0.568075	0.525114	0.484444	0.560748	0.511312	0.582938	0.471366	0.525114	0.504505	0.560748	0.568075	0.484444	0.491071	0.53211	0.525114	0.525114	0.568075	0.553488	0.484444	0.518182	0.53211	0.518182	0.560748	0.518182	0.546296	0.560748	0.484444	0.546296	0.497758	0.511312	0.477876
Cilastatin	0.575472	0.568075	0.53211	0.575472	0.560748	0.560748	0.582938	0.560748	0.553488	0.53211	0.568075	0.568075	0.560748	0.560748	0.590476	0.553488	0.582938	0.582938	0.598086	0.582938	0.511312	0.590476	0.64532	0.613527	0.484444	0.582938	0.637255	0.590476	0.598086	0.511312	0.504505	0.590476	0.598086	0.539171	0.598086	0.582938	0.484444	0.605769	0.546296	0.621359	0.590476	0.605769	0.590476	0.590476	0.484444	0.590476	0.582938	0.525114	0.621359
Stanozolol	0.575472	0.568075	0.560748	0.560748	0.560748	0.575472	0.582938	0.560748	0.553488	0.560748	0.553488	0.553488	0.560748	0.560748	0.546296	0.539171	0.553488	0.568075	0.539171	0.553488	0.525114	0.53211	0.568075	0.539171	0.471366	0.539171	0.546296	0.575472	0.553488	0.497758	0.452174	0.518182	0.553488	0.525114	0.525114	0.553488	0.458515	0.575472	0.504505	0.560748	0.575472	0.575472	0.546296	0.575472	0.445887	0.53211	0.613527	0.511312	0.575472
Estropipate	0.560748	0.525114	0.53211	0.518182	0.575472	0.575472	0.568075	0.546296	0.568075	0.560748	0.553488	0.553488	0.546296	0.53211	0.560748	0.525114	0.525114	0.568075	0.568075	0.539171	0.525114	0.575472	0.484444	0.484444	0.695431	0.553488	0.477876	0.560748	0.568075	0.525114	0.704082	0.546296	0.525114	0.629268	0.568075	0.582938	0.695431	0.546296	0.621359	0.504505	0.590476	0.546296	0.560748	0.590476	0.678392	0.546296	0.471366	0.598086	0.452174
Ciprofloxacin	0.484444	0.477876	0.445887	0.471366	0.471366	0.471366	0.477876	0.471366	0.464912	0.458515	0.477876	0.452174	0.471366	0.471366	0.497758	0.452174	0.464912	0.477876	0.504505	0.477876	0.42735	0.497758	0.53211	0.477876	0.403361	0.491071	0.525114	0.471366	0.491071	0.415254	0.39749	0.497758	0.491071	0.439655	0.504505	0.491071	0.391667	0.484444	0.445887	0.539171	0.497758	0.484444	0.471366	0.497758	0.391667	0.484444	0.53211	0.439655	0.539171
Mitomycin	0.42735	0.433476	0.403361	0.452174	0.42735	0.415254	0.445887	0.42735	0.421277	0.391667	0.433476	0.433476	0.42735	0.42735	0.452174	0.409283	0.445887	0.445887	0.458515	0.445887	0.385892	0.452174	0.471366	0.484444	0.363265	0.445887	0.452174	0.452174	0.458515	0.39749	0.391667	0.452174	0.471366	0.421277	0.458515	0.458515	0.363265	0.452174	0.439655	0.477876	0.452174	0.452174	0.452174	0.452174	0.374486	0.452174	0.471366	0.421277	0.477876
Icosapent ethyl	0.795699	0.767196	0.739583	0.757895	0.795699	0.757895	0.805405	0.795699	0.786096	0.739583	0.805405	0.786096	0.795699	0.776596	0.835165	0.748691	0.767196	0.825137	0.825137	0.845304	0.712821	0.795699	0.748691	0.695431	0.64532	0.845304	0.721649	0.815217	0.845304	0.695431	0.637255	0.835165	0.767196	0.695431	0.805405	0.805405	0.613527	0.795699	0.704082	0.776596	0.815217	0.795699	0.876405	0.815217	0.629268	0.835165	0.678392	0.712821	0.704082
Paroxetine	0.518182	0.525114	0.491071	0.518182	0.518182	0.491071	0.511312	0.518182	0.511312	0.491071	0.511312	0.497758	0.518182	0.518182	0.53211	0.497758	0.511312	0.511312	0.525114	0.539171	0.471366	0.518182	0.582938	0.471366	0.421277	0.553488	0.575472	0.504505	0.525114	0.484444	0.415254	0.560748	0.539171	0.458515	0.539171	0.525114	0.39749	0.546296	0.464912	0.590476	0.53211	0.546296	0.518182	0.53211	0.409283	0.518182	0.629268	0.471366	0.575472
Pefloxacin	0.477876	0.458515	0.439655	0.477876	0.464912	0.452174	0.497758	0.464912	0.458515	0.452174	0.471366	0.471366	0.464912	0.464912	0.491071	0.445887	0.458515	0.484444	0.497758	0.497758	0.421277	0.491071	0.484444	0.445887	0.39749	0.484444	0.477876	0.491071	0.497758	0.409283	0.391667	0.491071	0.497758	0.433476	0.497758	0.497758	0.385892	0.477876	0.439655	0.504505	0.504505	0.477876	0.504505	0.504505	0.385892	0.477876	0.471366	0.433476	0.491071
Metolazone	0.42735	0.433476	0.439655	0.439655	0.452174	0.452174	0.421277	0.42735	0.445887	0.452174	0.433476	0.433476	0.42735	0.42735	0.42735	0.421277	0.433476	0.445887	0.445887	0.39749	0.433476	0.42735	0.363265	0.497758	0.497758	0.39749	0.391667	0.439655	0.433476	0.433476	0.504505	0.391667	0.409283	0.458515	0.433476	0.445887	0.511312	0.380165	0.464912	0.415254	0.42735	0.380165	0.415254	0.42735	0.511312	0.415254	0.374486	0.458515	0.391667
Penicillin V	0.491071	0.484444	0.452174	0.491071	0.477876	0.477876	0.497758	0.477876	0.471366	0.452174	0.484444	0.484444	0.477876	0.477876	0.504505	0.484444	0.497758	0.497758	0.511312	0.511312	0.433476	0.504505	0.525114	0.511312	0.421277	0.539171	0.491071	0.518182	0.511312	0.458515	0.439655	0.546296	0.525114	0.471366	0.525114	0.525114	0.433476	0.546296	0.477876	0.518182	0.53211	0.546296	0.518182	0.53211	0.433476	0.491071	0.484444	0.458515	0.477876
Trilostane	0.598086	0.575472	0.553488	0.568075	0.582938	0.582938	0.605769	0.582938	0.575472	0.553488	0.575472	0.575472	0.582938	0.598086	0.582938	0.575472	0.590476	0.590476	0.575472	0.575472	0.53211	0.582938	0.560748	0.518182	0.491071	0.590476	0.539171	0.598086	0.590476	0.53211	0.484444	0.582938	0.560748	0.546296	0.590476	0.605769	0.477876	0.629268	0.539171	0.568075	0.629268	0.629268	0.582938	0.629268	0.477876	0.582938	0.575472	0.546296	0.539171
Aprindine	0.64532	0.653465	0.613527	0.661692	0.629268	0.598086	0.637255	0.661692	0.621359	0.598086	0.637255	0.653465	0.64532	0.661692	0.613527	0.637255	0.621359	0.653465	0.621359	0.653465	0.575472	0.582938	0.637255	0.605769	0.518182	0.605769	0.678392	0.64532	0.621359	0.546296	0.511312	0.582938	0.637255	0.560748	0.590476	0.621359	0.491071	0.582938	0.568075	0.661692	0.613527	0.582938	0.629268	0.613527	0.504505	0.598086	0.653465	0.575472	0.695431
Butorphanol	0.598086	0.575472	0.553488	0.568075	0.582938	0.582938	0.590476	0.582938	0.575472	0.553488	0.575472	0.560748	0.582938	0.582938	0.582938	0.560748	0.575472	0.575472	0.575472	0.590476	0.53211	0.568075	0.67	0.546296	0.491071	0.605769	0.629268	0.568075	0.575472	0.504505	0.484444	0.582938	0.605769	0.546296	0.560748	0.575472	0.477876	0.613527	0.539171	0.629268	0.598086	0.613527	0.582938	0.598086	0.477876	0.568075	0.637255	0.546296	0.629268
Cefradine	0.518182	0.511312	0.477876	0.518182	0.504505	0.504505	0.525114	0.504505	0.497758	0.477876	0.511312	0.511312	0.504505	0.504505	0.53211	0.511312	0.525114	0.525114	0.539171	0.511312	0.458515	0.53211	0.497758	0.553488	0.445887	0.511312	0.491071	0.504505	0.539171	0.458515	0.452174	0.518182	0.525114	0.484444	0.539171	0.525114	0.445887	0.518182	0.491071	0.504505	0.53211	0.518182	0.518182	0.53211	0.445887	0.53211	0.497758	0.471366	0.477876
Naloxone	0.525114	0.504505	0.484444	0.497758	0.511312	0.511312	0.518182	0.511312	0.504505	0.484444	0.53211	0.491071	0.511312	0.511312	0.525114	0.491071	0.504505	0.518182	0.518182	0.518182	0.464912	0.525114	0.590476	0.491071	0.439655	0.560748	0.553488	0.511312	0.518182	0.464912	0.445887	0.553488	0.546296	0.504505	0.53211	0.53211	0.42735	0.553488	0.497758	0.568075	0.553488	0.553488	0.525114	0.553488	0.42735	0.539171	0.590476	0.491071	0.553488
Propiomazine	0.590476	0.582938	0.560748	0.605769	0.575472	0.546296	0.598086	0.590476	0.568075	0.546296	0.598086	0.613527	0.590476	0.590476	0.575472	0.582938	0.568075	0.613527	0.582938	0.598086	0.525114	0.546296	0.553488	0.568075	0.484444	0.582938	0.575472	0.637255	0.582938	0.497758	0.477876	0.560748	0.64532	0.511312	0.553488	0.598086	0.471366	0.575472	0.518182	0.605769	0.590476	0.575472	0.605769	0.590476	0.484444	0.560748	0.553488	0.525114	0.560748
Econazole	0.629268	0.621359	0.598086	0.613527	0.613527	0.582938	0.621359	0.629268	0.605769	0.613527	0.621359	0.605769	0.629268	0.629268	0.613527	0.605769	0.621359	0.621359	0.605769	0.637255	0.560748	0.582938	0.637255	0.590476	0.504505	0.637255	0.598086	0.613527	0.605769	0.546296	0.497758	0.613527	0.653465	0.546296	0.590476	0.605769	0.477876	0.613527	0.553488	0.613527	0.613527	0.613527	0.613527	0.613527	0.491071	0.598086	0.621359	0.560748	0.598086
Cephalexin	0.525114	0.518182	0.484444	0.525114	0.511312	0.511312	0.53211	0.511312	0.504505	0.484444	0.518182	0.518182	0.511312	0.511312	0.539171	0.518182	0.53211	0.53211	0.546296	0.518182	0.464912	0.539171	0.504505	0.560748	0.452174	0.518182	0.497758	0.511312	0.546296	0.464912	0.458515	0.525114	0.53211	0.491071	0.546296	0.53211	0.452174	0.525114	0.497758	0.511312	0.539171	0.525114	0.525114	0.539171	0.452174	0.539171	0.477876	0.477876	0.471366
Citalopram	0.553488	0.546296	0.525114	0.568075	0.539171	0.511312	0.575472	0.553488	0.53211	0.525114	0.546296	0.560748	0.553488	0.568075	0.539171	0.546296	0.560748	0.560748	0.53211	0.575472	0.491071	0.511312	0.590476	0.504505	0.439655	0.560748	0.568075	0.582938	0.546296	0.464912	0.445887	0.539171	0.590476	0.491071	0.518182	0.546296	0.42735	0.568075	0.497758	0.582938	0.553488	0.568075	0.553488	0.553488	0.439655	0.525114	0.575472	0.504505	0.568075
Dapiprazole	0.553488	0.560748	0.553488	0.568075	0.553488	0.525114	0.546296	0.568075	0.546296	0.525114	0.546296	0.560748	0.553488	0.568075	0.525114	0.546296	0.53211	0.560748	0.53211	0.546296	0.518182	0.497758	0.546296	0.53211	0.452174	0.518182	0.582938	0.539171	0.53211	0.491071	0.445887	0.497758	0.546296	0.491071	0.504505	0.53211	0.42735	0.497758	0.497758	0.568075	0.525114	0.497758	0.525114	0.525114	0.439655	0.511312	0.605769	0.504505	0.598086
Acitretin	0.767196	0.721649	0.695431	0.73057	0.748691	0.73057	0.795699	0.748691	0.739583	0.712821	0.757895	0.757895	0.748691	0.73057	0.786096	0.704082	0.721649	0.776596	0.776596	0.739583	0.67	0.786096	0.621359	0.653465	0.637255	0.739583	0.613527	0.786096	0.795699	0.67	0.613527	0.748691	0.686869	0.686869	0.776596	0.776596	0.605769	0.712821	0.678392	0.64532	0.805405	0.712821	0.767196	0.805405	0.605769	0.786096	0.590476	0.686869	0.598086
Griseofulvin	0.613527	0.590476	0.568075	0.598086	0.613527	0.582938	0.637255	0.613527	0.605769	0.598086	0.621359	0.621359	0.613527	0.598086	0.629268	0.575472	0.590476	0.637255	0.637255	0.590476	0.546296	0.613527	0.504505	0.53211	0.504505	0.621359	0.497758	0.64532	0.637255	0.560748	0.539171	0.613527	0.590476	0.575472	0.653465	0.67	0.504505	0.613527	0.598086	0.539171	0.661692	0.613527	0.629268	0.661692	0.518182	0.629268	0.518182	0.575472	0.484444
Clemastine	0.568075	0.560748	0.539171	0.582938	0.553488	0.525114	0.590476	0.568075	0.546296	0.553488	0.560748	0.575472	0.568075	0.568075	0.553488	0.546296	0.560748	0.575472	0.546296	0.590476	0.504505	0.525114	0.605769	0.518182	0.452174	0.575472	0.582938	0.582938	0.560748	0.491071	0.458515	0.553488	0.605769	0.504505	0.53211	0.560748	0.439655	0.582938	0.511312	0.613527	0.568075	0.582938	0.568075	0.568075	0.452174	0.539171	0.605769	0.518182	0.568075
Omeprazole	0.491071	0.497758	0.491071	0.504505	0.518182	0.491071	0.511312	0.491071	0.511312	0.477876	0.484444	0.511312	0.491071	0.491071	0.491071	0.497758	0.484444	0.497758	0.484444	0.497758	0.471366	0.491071	0.471366	0.484444	0.511312	0.497758	0.464912	0.504505	0.497758	0.471366	0.504505	0.491071	0.511312	0.484444	0.484444	0.497758	0.497758	0.491071	0.491071	0.491071	0.504505	0.491071	0.504505	0.504505	0.511312	0.477876	0.484444	0.497758	0.464912
Fludarabine	0.421277	0.415254	0.409283	0.409283	0.433476	0.445887	0.415254	0.409283	0.42735	0.433476	0.403361	0.391667	0.409283	0.409283	0.409283	0.391667	0.42735	0.403361	0.403361	0.42735	0.403361	0.421277	0.439655	0.477876	0.415254	0.452174	0.39749	0.39749	0.403361	0.42735	0.409283	0.445887	0.42735	0.491071	0.415254	0.415254	0.403361	0.458515	0.458515	0.421277	0.433476	0.458515	0.409283	0.433476	0.391667	0.39749	0.415254	0.464912	0.409283
Cefaclor	0.518182	0.511312	0.477876	0.504505	0.504505	0.504505	0.511312	0.504505	0.497758	0.504505	0.511312	0.497758	0.504505	0.504505	0.53211	0.511312	0.525114	0.511312	0.539171	0.497758	0.458515	0.53211	0.497758	0.553488	0.445887	0.511312	0.491071	0.491071	0.525114	0.458515	0.452174	0.518182	0.497758	0.484444	0.539171	0.511312	0.445887	0.491071	0.491071	0.504505	0.518182	0.491071	0.504505	0.518182	0.445887	0.53211	0.471366	0.471366	0.464912
Bifonazole	0.748691	0.757895	0.712821	0.748691	0.73057	0.695431	0.721649	0.767196	0.721649	0.695431	0.739583	0.739583	0.748691	0.767196	0.712821	0.739583	0.721649	0.739583	0.721649	0.686869	0.67	0.678392	0.621359	0.721649	0.605769	0.67	0.661692	0.712821	0.704082	0.637255	0.598086	0.64532	0.67	0.653465	0.686869	0.704082	0.575472	0.629268	0.661692	0.661692	0.695431	0.629268	0.678392	0.695431	0.590476	0.695431	0.704082	0.67	0.661692
Etoricoxib	0.590476	0.582938	0.590476	0.590476	0.621359	0.590476	0.598086	0.590476	0.613527	0.605769	0.582938	0.613527	0.590476	0.590476	0.575472	0.582938	0.568075	0.598086	0.598086	0.553488	0.582938	0.546296	0.471366	0.539171	0.629268	0.539171	0.504505	0.590476	0.582938	0.553488	0.653465	0.518182	0.525114	0.582938	0.568075	0.598086	0.64532	0.518182	0.605769	0.504505	0.575472	0.518182	0.560748	0.575472	0.661692	0.560748	0.497758	0.598086	0.504505
Lomefloxacin	0.445887	0.439655	0.409283	0.445887	0.433476	0.433476	0.452174	0.433476	0.42735	0.421277	0.439655	0.42735	0.433476	0.433476	0.458515	0.415254	0.42735	0.452174	0.464912	0.477876	0.391667	0.458515	0.504505	0.439655	0.368852	0.464912	0.497758	0.458515	0.464912	0.380165	0.363265	0.471366	0.491071	0.403361	0.464912	0.464912	0.357724	0.484444	0.409283	0.511312	0.471366	0.484444	0.471366	0.471366	0.357724	0.445887	0.491071	0.403361	0.511312
Olopatadine	0.590476	0.568075	0.546296	0.590476	0.575472	0.560748	0.613527	0.575472	0.568075	0.546296	0.582938	0.582938	0.575472	0.575472	0.605769	0.553488	0.568075	0.598086	0.598086	0.613527	0.525114	0.605769	0.64532	0.525114	0.497758	0.629268	0.605769	0.621359	0.613527	0.511312	0.477876	0.637255	0.629268	0.539171	0.598086	0.598086	0.471366	0.637255	0.53211	0.637255	0.621359	0.637255	0.621359	0.621359	0.471366	0.605769	0.568075	0.539171	0.590476
Clotrimazole	0.686869	0.695431	0.653465	0.686869	0.67	0.637255	0.661692	0.704082	0.661692	0.67	0.678392	0.678392	0.686869	0.704082	0.653465	0.678392	0.661692	0.678392	0.661692	0.629268	0.613527	0.621359	0.568075	0.661692	0.553488	0.613527	0.605769	0.653465	0.64532	0.582938	0.560748	0.590476	0.613527	0.613527	0.629268	0.64532	0.539171	0.575472	0.621359	0.605769	0.637255	0.575472	0.621359	0.637255	0.553488	0.637255	0.64532	0.629268	0.605769
Fenofibrate	0.704082	0.678392	0.653465	0.67	0.704082	0.67	0.712821	0.704082	0.695431	0.686869	0.712821	0.695431	0.704082	0.686869	0.739583	0.661692	0.678392	0.73057	0.748691	0.678392	0.629268	0.721649	0.568075	0.613527	0.582938	0.695431	0.575472	0.757895	0.748691	0.64532	0.621359	0.704082	0.64532	0.661692	0.767196	0.767196	0.582938	0.67	0.686869	0.605769	0.757895	0.67	0.721649	0.757895	0.598086	0.721649	0.553488	0.661692	0.560748
Amodiaquine	0.568075	0.560748	0.525114	0.568075	0.539171	0.539171	0.575472	0.553488	0.53211	0.553488	0.546296	0.546296	0.553488	0.553488	0.539171	0.53211	0.546296	0.560748	0.53211	0.590476	0.491071	0.525114	0.560748	0.546296	0.452174	0.546296	0.553488	0.568075	0.546296	0.464912	0.433476	0.525114	0.575472	0.491071	0.518182	0.546296	0.42735	0.553488	0.484444	0.553488	0.568075	0.553488	0.553488	0.568075	0.42735	0.525114	0.546296	0.491071	0.582938
Arformoterol	0.598086	0.590476	0.553488	0.613527	0.582938	0.582938	0.621359	0.582938	0.575472	0.553488	0.590476	0.590476	0.582938	0.582938	0.598086	0.560748	0.605769	0.605769	0.590476	0.621359	0.53211	0.598086	0.67	0.621359	0.491071	0.637255	0.629268	0.613527	0.605769	0.546296	0.484444	0.629268	0.686869	0.546296	0.590476	0.605769	0.464912	0.678392	0.539171	0.64532	0.629268	0.678392	0.613527	0.629268	0.464912	0.582938	0.575472	0.53211	0.613527
Nifedipine	0.553488	0.575472	0.613527	0.598086	0.582938	0.553488	0.575472	0.553488	0.590476	0.539171	0.560748	0.560748	0.568075	0.553488	0.598086	0.546296	0.560748	0.575472	0.590476	0.53211	0.653465	0.582938	0.491071	0.546296	0.518182	0.53211	0.497758	0.568075	0.605769	0.653465	0.539171	0.553488	0.546296	0.575472	0.605769	0.575472	0.504505	0.497758	0.598086	0.525114	0.568075	0.497758	0.582938	0.568075	0.518182	0.598086	0.518182	0.575472	0.497758
Formoterol	0.598086	0.590476	0.553488	0.613527	0.582938	0.582938	0.621359	0.582938	0.575472	0.553488	0.590476	0.590476	0.582938	0.582938	0.598086	0.560748	0.605769	0.605769	0.590476	0.621359	0.53211	0.598086	0.67	0.621359	0.491071	0.637255	0.629268	0.613527	0.605769	0.546296	0.484444	0.629268	0.686869	0.546296	0.590476	0.605769	0.464912	0.678392	0.539171	0.64532	0.629268	0.678392	0.613527	0.629268	0.464912	0.582938	0.575472	0.53211	0.613527
Alprostadil	0.695431	0.653465	0.629268	0.64532	0.678392	0.678392	0.704082	0.678392	0.67	0.64532	0.686869	0.67	0.678392	0.661692	0.712821	0.637255	0.653465	0.704082	0.721649	0.704082	0.605769	0.712821	0.653465	0.605769	0.575472	0.704082	0.629268	0.695431	0.721649	0.590476	0.582938	0.712821	0.67	0.637255	0.721649	0.721649	0.560748	0.73057	0.64532	0.661692	0.73057	0.73057	0.748691	0.73057	0.560748	0.712821	0.637255	0.621359	0.629268
Lisuride	0.511312	0.518182	0.484444	0.539171	0.497758	0.484444	0.518182	0.511312	0.491071	0.471366	0.518182	0.518182	0.511312	0.511312	0.497758	0.491071	0.518182	0.53211	0.504505	0.518182	0.452174	0.484444	0.518182	0.590476	0.415254	0.491071	0.539171	0.525114	0.504505	0.439655	0.409283	0.471366	0.546296	0.452174	0.477876	0.504505	0.391667	0.497758	0.458515	0.539171	0.497758	0.497758	0.511312	0.497758	0.403361	0.497758	0.575472	0.464912	0.553488
Propafenone	0.575472	0.568075	0.53211	0.575472	0.560748	0.560748	0.582938	0.560748	0.553488	0.53211	0.568075	0.553488	0.560748	0.560748	0.575472	0.539171	0.553488	0.582938	0.568075	0.629268	0.511312	0.575472	0.712821	0.539171	0.471366	0.64532	0.653465	0.575472	0.582938	0.525114	0.452174	0.637255	0.661692	0.511312	0.582938	0.598086	0.445887	0.686869	0.504505	0.67	0.621359	0.686869	0.605769	0.621359	0.445887	0.560748	0.613527	0.511312	0.637255
Adinazolam	0.53211	0.539171	0.546296	0.560748	0.53211	0.504505	0.539171	0.546296	0.525114	0.53211	0.525114	0.553488	0.53211	0.546296	0.504505	0.525114	0.511312	0.539171	0.511312	0.525114	0.511312	0.477876	0.497758	0.511312	0.433476	0.497758	0.53211	0.546296	0.511312	0.484444	0.42735	0.477876	0.539171	0.471366	0.484444	0.511312	0.409283	0.491071	0.477876	0.518182	0.504505	0.491071	0.504505	0.504505	0.421277	0.491071	0.568075	0.484444	0.546296
Polythiazide	0.403361	0.409283	0.415254	0.42735	0.42735	0.42735	0.409283	0.403361	0.421277	0.42735	0.39749	0.421277	0.403361	0.403361	0.391667	0.39749	0.39749	0.409283	0.409283	0.39749	0.409283	0.391667	0.39749	0.445887	0.471366	0.385892	0.42735	0.391667	0.39749	0.409283	0.491071	0.380165	0.39749	0.445887	0.39749	0.409283	0.484444	0.391667	0.452174	0.42735	0.391667	0.391667	0.391667	0.391667	0.484444	0.380165	0.39749	0.433476	0.42735
Rabeprazole	0.445887	0.452174	0.445887	0.458515	0.471366	0.445887	0.464912	0.445887	0.464912	0.433476	0.439655	0.464912	0.445887	0.445887	0.445887	0.452174	0.439655	0.452174	0.439655	0.464912	0.42735	0.445887	0.477876	0.439655	0.464912	0.464912	0.458515	0.458515	0.452174	0.42735	0.458515	0.458515	0.477876	0.439655	0.439655	0.452174	0.452174	0.471366	0.445887	0.471366	0.458515	0.471366	0.458515	0.458515	0.464912	0.433476	0.464912	0.452174	0.458515
Medrysone	0.661692	0.621359	0.598086	0.613527	0.64532	0.629268	0.67	0.64532	0.637255	0.613527	0.653465	0.637255	0.64532	0.629268	0.661692	0.605769	0.621359	0.67	0.67	0.637255	0.575472	0.661692	0.590476	0.560748	0.546296	0.653465	0.568075	0.678392	0.67	0.560748	0.553488	0.64532	0.621359	0.605769	0.67	0.686869	0.546296	0.661692	0.613527	0.613527	0.695431	0.661692	0.661692	0.695431	0.546296	0.661692	0.590476	0.605769	0.553488
Bumetanide	0.433476	0.42735	0.433476	0.433476	0.445887	0.458515	0.439655	0.421277	0.439655	0.433476	0.42735	0.42735	0.421277	0.421277	0.445887	0.415254	0.42735	0.439655	0.452174	0.464912	0.42735	0.458515	0.491071	0.464912	0.504505	0.452174	0.484444	0.433476	0.452174	0.439655	0.511312	0.458515	0.491071	0.477876	0.452174	0.452174	0.518182	0.471366	0.471366	0.511312	0.458515	0.471366	0.458515	0.458515	0.504505	0.433476	0.439655	0.452174	0.484444
Dinoprostone	0.695431	0.653465	0.629268	0.64532	0.678392	0.678392	0.704082	0.678392	0.67	0.64532	0.686869	0.67	0.678392	0.661692	0.712821	0.637255	0.653465	0.704082	0.721649	0.704082	0.605769	0.712821	0.653465	0.605769	0.575472	0.704082	0.629268	0.695431	0.721649	0.590476	0.582938	0.712821	0.67	0.637255	0.721649	0.721649	0.560748	0.73057	0.64532	0.661692	0.73057	0.73057	0.748691	0.73057	0.560748	0.712821	0.637255	0.621359	0.629268
Methantheline	0.553488	0.560748	0.525114	0.582938	0.553488	0.525114	0.575472	0.553488	0.560748	0.511312	0.560748	0.560748	0.568075	0.553488	0.598086	0.546296	0.560748	0.575472	0.575472	0.590476	0.518182	0.582938	0.621359	0.504505	0.477876	0.590476	0.582938	0.582938	0.605769	0.518182	0.484444	0.613527	0.637255	0.53211	0.590476	0.575472	0.464912	0.582938	0.539171	0.598086	0.582938	0.582938	0.629268	0.582938	0.477876	0.582938	0.560748	0.546296	0.568075
Felodipine	0.613527	0.621359	0.582938	0.64532	0.613527	0.582938	0.637255	0.613527	0.605769	0.598086	0.621359	0.621359	0.613527	0.613527	0.64532	0.590476	0.605769	0.637255	0.653465	0.653465	0.560748	0.629268	0.575472	0.590476	0.504505	0.637255	0.568075	0.629268	0.653465	0.560748	0.525114	0.64532	0.621359	0.560748	0.653465	0.637255	0.491071	0.598086	0.582938	0.613527	0.629268	0.598086	0.661692	0.629268	0.504505	0.64532	0.560748	0.560748	0.553488
Alogliptin	0.471366	0.477876	0.445887	0.497758	0.471366	0.445887	0.477876	0.471366	0.464912	0.433476	0.477876	0.477876	0.471366	0.484444	0.471366	0.464912	0.491071	0.491071	0.491071	0.464912	0.42735	0.458515	0.491071	0.546296	0.391667	0.464912	0.511312	0.471366	0.477876	0.415254	0.39749	0.445887	0.491071	0.42735	0.464912	0.491071	0.380165	0.445887	0.445887	0.553488	0.471366	0.445887	0.471366	0.471366	0.391667	0.458515	0.53211	0.439655	0.539171
Oxyphenonium	0.582938	0.575472	0.539171	0.598086	0.568075	0.553488	0.605769	0.568075	0.575472	0.539171	0.575472	0.575472	0.582938	0.568075	0.613527	0.560748	0.575472	0.590476	0.590476	0.621359	0.53211	0.613527	0.653465	0.518182	0.504505	0.637255	0.598086	0.598086	0.621359	0.546296	0.497758	0.661692	0.653465	0.560748	0.621359	0.605769	0.491071	0.629268	0.553488	0.613527	0.629268	0.629268	0.64532	0.629268	0.491071	0.598086	0.590476	0.560748	0.598086
Ipratropium bromide	0.525114	0.518182	0.484444	0.539171	0.511312	0.497758	0.546296	0.511312	0.518182	0.497758	0.518182	0.518182	0.525114	0.511312	0.553488	0.504505	0.518182	0.53211	0.53211	0.560748	0.477876	0.553488	0.560748	0.477876	0.452174	0.575472	0.525114	0.553488	0.560748	0.477876	0.445887	0.598086	0.560748	0.504505	0.546296	0.53211	0.439655	0.553488	0.497758	0.568075	0.553488	0.553488	0.568075	0.553488	0.439655	0.539171	0.560748	0.504505	0.511312
Fentanyl	0.637255	0.629268	0.605769	0.637255	0.621359	0.590476	0.629268	0.637255	0.613527	0.590476	0.64532	0.629268	0.637255	0.637255	0.621359	0.613527	0.64532	0.661692	0.629268	0.64532	0.568075	0.590476	0.64532	0.64532	0.511312	0.629268	0.653465	0.637255	0.629268	0.553488	0.504505	0.605769	0.661692	0.553488	0.598086	0.629268	0.484444	0.590476	0.560748	0.686869	0.621359	0.590476	0.653465	0.621359	0.497758	0.605769	0.64532	0.568075	0.67
Fosphenytoin	0.491071	0.484444	0.477876	0.477876	0.504505	0.518182	0.484444	0.477876	0.497758	0.491071	0.484444	0.458515	0.477876	0.477876	0.491071	0.458515	0.497758	0.484444	0.497758	0.497758	0.471366	0.504505	0.497758	0.568075	0.484444	0.511312	0.464912	0.464912	0.484444	0.484444	0.491071	0.504505	0.497758	0.568075	0.497758	0.484444	0.484444	0.477876	0.546296	0.491071	0.491071	0.477876	0.477876	0.491071	0.471366	0.477876	0.497758	0.539171	0.477876
Naltrexone	0.53211	0.511312	0.491071	0.504505	0.518182	0.518182	0.525114	0.518182	0.511312	0.491071	0.525114	0.497758	0.518182	0.518182	0.53211	0.497758	0.511312	0.525114	0.525114	0.525114	0.471366	0.53211	0.598086	0.497758	0.445887	0.568075	0.560748	0.518182	0.525114	0.471366	0.452174	0.560748	0.553488	0.511312	0.539171	0.539171	0.433476	0.560748	0.504505	0.575472	0.560748	0.560748	0.53211	0.560748	0.433476	0.518182	0.598086	0.497758	0.560748
Bezafibrate	0.590476	0.582938	0.546296	0.590476	0.575472	0.575472	0.598086	0.575472	0.568075	0.575472	0.582938	0.568075	0.575472	0.575472	0.605769	0.553488	0.598086	0.598086	0.613527	0.613527	0.525114	0.605769	0.64532	0.598086	0.484444	0.629268	0.637255	0.621359	0.613527	0.553488	0.504505	0.637255	0.629268	0.553488	0.629268	0.629268	0.484444	0.637255	0.560748	0.653465	0.637255	0.637255	0.605769	0.637255	0.484444	0.590476	0.582938	0.539171	0.621359
Valganciclovir	0.433476	0.42735	0.39749	0.433476	0.421277	0.421277	0.439655	0.421277	0.415254	0.39749	0.42735	0.415254	0.421277	0.421277	0.445887	0.403361	0.439655	0.439655	0.452174	0.464912	0.380165	0.458515	0.477876	0.504505	0.368852	0.491071	0.433476	0.458515	0.452174	0.403361	0.374486	0.497758	0.491071	0.415254	0.464912	0.464912	0.357724	0.484444	0.421277	0.471366	0.471366	0.484444	0.458515	0.471366	0.357724	0.433476	0.464912	0.403361	0.458515
Fluorescein	0.712821	0.67	0.64532	0.64532	0.695431	0.695431	0.704082	0.695431	0.686869	0.661692	0.704082	0.67	0.695431	0.678392	0.73057	0.653465	0.67	0.704082	0.721649	0.67	0.621359	0.73057	0.590476	0.621359	0.590476	0.686869	0.582938	0.695431	0.721649	0.605769	0.598086	0.695431	0.621359	0.67	0.721649	0.704082	0.575472	0.661692	0.661692	0.598086	0.73057	0.661692	0.695431	0.73057	0.575472	0.712821	0.590476	0.653465	0.568075
Amoxicillin	0.53211	0.525114	0.491071	0.53211	0.518182	0.518182	0.539171	0.518182	0.511312	0.491071	0.525114	0.525114	0.518182	0.518182	0.546296	0.525114	0.539171	0.539171	0.553488	0.511312	0.471366	0.546296	0.497758	0.568075	0.458515	0.511312	0.491071	0.560748	0.553488	0.471366	0.477876	0.518182	0.525114	0.511312	0.553488	0.553488	0.471366	0.518182	0.518182	0.504505	0.560748	0.518182	0.53211	0.560748	0.471366	0.53211	0.484444	0.497758	0.464912
Quazepam	0.560748	0.568075	0.546296	0.560748	0.546296	0.518182	0.539171	0.575472	0.539171	0.546296	0.553488	0.568075	0.560748	0.575472	0.53211	0.582938	0.539171	0.553488	0.539171	0.539171	0.511312	0.518182	0.525114	0.539171	0.484444	0.525114	0.575472	0.53211	0.525114	0.484444	0.491071	0.504505	0.539171	0.511312	0.511312	0.525114	0.484444	0.491071	0.518182	0.546296	0.518182	0.491071	0.518182	0.518182	0.497758	0.518182	0.582938	0.525114	0.575472
Thioridazine	0.568075	0.575472	0.539171	0.598086	0.553488	0.525114	0.575472	0.582938	0.546296	0.525114	0.560748	0.605769	0.568075	0.582938	0.539171	0.575472	0.546296	0.575472	0.546296	0.560748	0.504505	0.511312	0.560748	0.53211	0.464912	0.53211	0.613527	0.568075	0.546296	0.477876	0.458515	0.511312	0.575472	0.491071	0.518182	0.546296	0.452174	0.525114	0.497758	0.582938	0.539171	0.525114	0.539171	0.539171	0.464912	0.525114	0.590476	0.504505	0.613527
Roxatidine acetate	0.525114	0.53211	0.497758	0.539171	0.525114	0.497758	0.53211	0.525114	0.518182	0.484444	0.53211	0.518182	0.525114	0.525114	0.553488	0.504505	0.546296	0.546296	0.560748	0.560748	0.477876	0.539171	0.621359	0.546296	0.439655	0.590476	0.582938	0.539171	0.560748	0.504505	0.458515	0.598086	0.605769	0.491071	0.575472	0.575472	0.42735	0.582938	0.511312	0.629268	0.568075	0.582938	0.568075	0.568075	0.439655	0.539171	0.590476	0.491071	0.598086
Dibucaine	0.525114	0.53211	0.497758	0.539171	0.525114	0.497758	0.53211	0.525114	0.518182	0.484444	0.53211	0.518182	0.525114	0.525114	0.539171	0.504505	0.546296	0.546296	0.53211	0.575472	0.477876	0.511312	0.605769	0.546296	0.42735	0.575472	0.582938	0.539171	0.546296	0.477876	0.421277	0.553488	0.590476	0.464912	0.518182	0.53211	0.403361	0.568075	0.471366	0.613527	0.539171	0.568075	0.568075	0.539171	0.415254	0.525114	0.590476	0.477876	0.582938
Testosterone Propionate	0.637255	0.613527	0.590476	0.605769	0.637255	0.605769	0.64532	0.637255	0.629268	0.590476	0.64532	0.629268	0.637255	0.621359	0.67	0.598086	0.613527	0.661692	0.678392	0.64532	0.568075	0.653465	0.568075	0.553488	0.525114	0.64532	0.560748	0.67	0.678392	0.568075	0.546296	0.653465	0.629268	0.582938	0.678392	0.678392	0.525114	0.637255	0.605769	0.605769	0.67	0.637255	0.704082	0.67	0.539171	0.67	0.553488	0.598086	0.546296
Methylergonovine	0.497758	0.491071	0.458515	0.511312	0.484444	0.484444	0.518182	0.484444	0.477876	0.458515	0.491071	0.491071	0.484444	0.484444	0.497758	0.464912	0.504505	0.504505	0.491071	0.546296	0.439655	0.484444	0.575472	0.518182	0.403361	0.53211	0.539171	0.497758	0.504505	0.42735	0.385892	0.511312	0.546296	0.439655	0.477876	0.491071	0.380165	0.553488	0.433476	0.539171	0.511312	0.553488	0.511312	0.511312	0.380165	0.497758	0.560748	0.439655	0.553488
Dipivefrin	0.621359	0.613527	0.575472	0.637255	0.605769	0.605769	0.64532	0.605769	0.598086	0.575472	0.613527	0.613527	0.605769	0.605769	0.637255	0.582938	0.598086	0.629268	0.64532	0.64532	0.553488	0.637255	0.678392	0.582938	0.511312	0.678392	0.637255	0.653465	0.64532	0.568075	0.53211	0.686869	0.712821	0.582938	0.661692	0.661692	0.511312	0.721649	0.590476	0.653465	0.67	0.721649	0.653465	0.67	0.511312	0.621359	0.568075	0.568075	0.605769
Cinolazepam	0.539171	0.518182	0.511312	0.511312	0.525114	0.511312	0.53211	0.525114	0.518182	0.525114	0.53211	0.504505	0.525114	0.539171	0.539171	0.518182	0.560748	0.53211	0.53211	0.53211	0.491071	0.525114	0.546296	0.53211	0.439655	0.560748	0.525114	0.511312	0.53211	0.491071	0.421277	0.539171	0.53211	0.477876	0.53211	0.53211	0.415254	0.511312	0.471366	0.553488	0.553488	0.511312	0.525114	0.553488	0.415254	0.525114	0.560748	0.477876	0.539171
Sulfoxone	0.568075	0.560748	0.553488	0.553488	0.582938	0.598086	0.546296	0.553488	0.575472	0.568075	0.546296	0.546296	0.553488	0.553488	0.539171	0.560748	0.53211	0.546296	0.560748	0.560748	0.546296	0.539171	0.621359	0.546296	0.653465	0.575472	0.613527	0.525114	0.53211	0.53211	0.661692	0.568075	0.590476	0.605769	0.546296	0.546296	0.67	0.582938	0.598086	0.582938	0.539171	0.582938	0.539171	0.539171	0.653465	0.525114	0.518182	0.575472	0.582938
Pioglitazone	0.539171	0.546296	0.511312	0.553488	0.539171	0.511312	0.546296	0.539171	0.53211	0.497758	0.546296	0.546296	0.539171	0.539171	0.553488	0.546296	0.560748	0.560748	0.560748	0.575472	0.491071	0.553488	0.560748	0.575472	0.464912	0.575472	0.553488	0.553488	0.560748	0.504505	0.471366	0.568075	0.575472	0.491071	0.560748	0.575472	0.464912	0.553488	0.511312	0.598086	0.568075	0.553488	0.582938	0.568075	0.477876	0.539171	0.590476	0.504505	0.553488
Prochlorperazine	0.560748	0.568075	0.53211	0.590476	0.546296	0.518182	0.568075	0.575472	0.539171	0.546296	0.553488	0.598086	0.560748	0.575472	0.53211	0.568075	0.539171	0.568075	0.539171	0.553488	0.497758	0.504505	0.553488	0.525114	0.458515	0.525114	0.605769	0.546296	0.539171	0.471366	0.452174	0.504505	0.568075	0.484444	0.511312	0.539171	0.445887	0.518182	0.491071	0.575472	0.53211	0.518182	0.53211	0.53211	0.458515	0.518182	0.582938	0.497758	0.605769
Amisulpride	0.374486	0.380165	0.374486	0.39749	0.39749	0.385892	0.391667	0.374486	0.391667	0.363265	0.380165	0.391667	0.374486	0.374486	0.385892	0.368852	0.391667	0.391667	0.391667	0.403361	0.368852	0.374486	0.42735	0.415254	0.415254	0.403361	0.433476	0.39749	0.391667	0.380165	0.445887	0.39749	0.42735	0.391667	0.391667	0.403361	0.42735	0.39749	0.409283	0.458515	0.39749	0.39749	0.409283	0.39749	0.439655	0.374486	0.452174	0.391667	0.433476
Ticarcillin	0.553488	0.546296	0.511312	0.553488	0.539171	0.539171	0.560748	0.539171	0.53211	0.511312	0.546296	0.546296	0.539171	0.539171	0.568075	0.546296	0.560748	0.560748	0.575472	0.53211	0.491071	0.568075	0.504505	0.575472	0.477876	0.53211	0.497758	0.568075	0.575472	0.491071	0.497758	0.539171	0.53211	0.53211	0.575472	0.560748	0.491071	0.511312	0.539171	0.511312	0.568075	0.511312	0.553488	0.568075	0.491071	0.553488	0.504505	0.518182	0.497758
Propoxyphene	0.653465	0.64532	0.621359	0.67	0.653465	0.621359	0.678392	0.653465	0.64532	0.605769	0.661692	0.661692	0.653465	0.653465	0.686869	0.629268	0.64532	0.678392	0.678392	0.678392	0.598086	0.653465	0.613527	0.598086	0.539171	0.678392	0.605769	0.704082	0.695431	0.582938	0.546296	0.67	0.712821	0.598086	0.661692	0.678392	0.525114	0.67	0.605769	0.67	0.686869	0.67	0.721649	0.686869	0.539171	0.67	0.582938	0.613527	0.590476
Oxyphencyclimine	0.53211	0.511312	0.504505	0.53211	0.518182	0.504505	0.553488	0.518182	0.511312	0.491071	0.525114	0.525114	0.518182	0.518182	0.546296	0.497758	0.511312	0.539171	0.539171	0.553488	0.484444	0.546296	0.568075	0.511312	0.445887	0.568075	0.53211	0.53211	0.553488	0.497758	0.439655	0.575472	0.568075	0.497758	0.553488	0.553488	0.433476	0.560748	0.491071	0.546296	0.575472	0.560748	0.546296	0.575472	0.433476	0.53211	0.582938	0.497758	0.560748
Bevantolol	0.582938	0.575472	0.539171	0.598086	0.568075	0.568075	0.605769	0.568075	0.560748	0.539171	0.560748	0.575472	0.568075	0.568075	0.568075	0.546296	0.560748	0.575472	0.560748	0.621359	0.518182	0.568075	0.721649	0.53211	0.477876	0.637255	0.661692	0.582938	0.575472	0.53211	0.471366	0.629268	0.637255	0.53211	0.575472	0.590476	0.452174	0.678392	0.525114	0.661692	0.613527	0.678392	0.582938	0.613527	0.452174	0.553488	0.621359	0.518182	0.64532
Disopyramide	0.605769	0.613527	0.575472	0.621359	0.590476	0.560748	0.598086	0.605769	0.582938	0.560748	0.613527	0.598086	0.605769	0.605769	0.590476	0.582938	0.613527	0.629268	0.598086	0.598086	0.539171	0.560748	0.598086	0.64532	0.484444	0.582938	0.621359	0.637255	0.598086	0.525114	0.491071	0.560748	0.629268	0.539171	0.568075	0.598086	0.471366	0.546296	0.546296	0.686869	0.590476	0.546296	0.590476	0.590476	0.484444	0.575472	0.64532	0.553488	0.653465
Tiagabine	0.590476	0.568075	0.546296	0.575472	0.575472	0.560748	0.598086	0.575472	0.568075	0.546296	0.582938	0.582938	0.575472	0.575472	0.605769	0.568075	0.568075	0.598086	0.598086	0.598086	0.525114	0.590476	0.598086	0.525114	0.497758	0.598086	0.605769	0.590476	0.613527	0.497758	0.477876	0.590476	0.582938	0.525114	0.582938	0.582938	0.484444	0.560748	0.518182	0.621359	0.605769	0.560748	0.605769	0.605769	0.484444	0.605769	0.64532	0.525114	0.590476
Sulindac	0.598086	0.560748	0.568075	0.568075	0.613527	0.598086	0.621359	0.582938	0.605769	0.598086	0.590476	0.605769	0.582938	0.568075	0.613527	0.560748	0.560748	0.605769	0.621359	0.590476	0.546296	0.613527	0.518182	0.504505	0.605769	0.605769	0.511312	0.598086	0.621359	0.53211	0.598086	0.613527	0.546296	0.575472	0.621359	0.605769	0.605769	0.582938	0.582938	0.539171	0.613527	0.582938	0.629268	0.613527	0.605769	0.613527	0.477876	0.575472	0.484444
Danazol	0.568075	0.546296	0.582938	0.539171	0.582938	0.568075	0.575472	0.553488	0.575472	0.553488	0.546296	0.546296	0.553488	0.553488	0.553488	0.53211	0.546296	0.560748	0.546296	0.546296	0.560748	0.539171	0.518182	0.477876	0.477876	0.546296	0.497758	0.568075	0.560748	0.53211	0.471366	0.525114	0.53211	0.53211	0.53211	0.560748	0.464912	0.568075	0.525114	0.539171	0.582938	0.568075	0.553488	0.582938	0.464912	0.553488	0.575472	0.53211	0.497758
Tazarotene	0.598086	0.590476	0.568075	0.582938	0.598086	0.568075	0.605769	0.598086	0.590476	0.553488	0.605769	0.605769	0.598086	0.598086	0.629268	0.590476	0.590476	0.621359	0.621359	0.637255	0.546296	0.598086	0.575472	0.546296	0.491071	0.621359	0.582938	0.629268	0.637255	0.53211	0.497758	0.613527	0.590476	0.53211	0.605769	0.605769	0.491071	0.598086	0.539171	0.598086	0.613527	0.598086	0.64532	0.613527	0.504505	0.613527	0.546296	0.546296	0.553488
Ceftizoxime	0.439655	0.433476	0.464912	0.452174	0.452174	0.452174	0.458515	0.42735	0.445887	0.42735	0.433476	0.445887	0.42735	0.42735	0.452174	0.433476	0.445887	0.445887	0.458515	0.433476	0.458515	0.464912	0.409283	0.497758	0.409283	0.433476	0.403361	0.42735	0.458515	0.471366	0.415254	0.439655	0.433476	0.445887	0.458515	0.445887	0.409283	0.415254	0.452174	0.42735	0.452174	0.415254	0.439655	0.452174	0.409283	0.452174	0.445887	0.433476	0.403361
Papaverine	0.678392	0.67	0.64532	0.678392	0.678392	0.64532	0.704082	0.678392	0.67	0.629268	0.67	0.686869	0.678392	0.678392	0.678392	0.653465	0.67	0.686869	0.67	0.67	0.621359	0.661692	0.590476	0.605769	0.560748	0.67	0.598086	0.695431	0.686869	0.637255	0.568075	0.661692	0.637255	0.621359	0.686869	0.704082	0.53211	0.661692	0.629268	0.613527	0.712821	0.661692	0.678392	0.712821	0.546296	0.661692	0.590476	0.621359	0.582938
Capecitabine	0.403361	0.39749	0.368852	0.403361	0.391667	0.391667	0.409283	0.391667	0.385892	0.380165	0.39749	0.385892	0.391667	0.391667	0.415254	0.374486	0.409283	0.409283	0.421277	0.433476	0.352227	0.42735	0.445887	0.458515	0.341365	0.445887	0.403361	0.415254	0.421277	0.374486	0.346774	0.452174	0.445887	0.385892	0.433476	0.433476	0.330677	0.464912	0.391667	0.42735	0.439655	0.464912	0.439655	0.439655	0.330677	0.403361	0.433476	0.374486	0.415254
Dicumarol	0.712821	0.67	0.64532	0.64532	0.695431	0.695431	0.704082	0.695431	0.686869	0.661692	0.704082	0.67	0.695431	0.678392	0.73057	0.653465	0.67	0.704082	0.739583	0.686869	0.621359	0.73057	0.605769	0.621359	0.590476	0.704082	0.598086	0.695431	0.721649	0.605769	0.598086	0.712821	0.637255	0.653465	0.739583	0.721649	0.575472	0.678392	0.661692	0.613527	0.73057	0.678392	0.712821	0.73057	0.575472	0.712821	0.575472	0.637255	0.598086
Miconazole	0.629268	0.621359	0.598086	0.613527	0.613527	0.582938	0.621359	0.629268	0.605769	0.613527	0.621359	0.605769	0.629268	0.629268	0.613527	0.605769	0.621359	0.621359	0.605769	0.637255	0.560748	0.582938	0.637255	0.590476	0.504505	0.637255	0.598086	0.613527	0.605769	0.546296	0.497758	0.613527	0.653465	0.546296	0.590476	0.605769	0.477876	0.613527	0.553488	0.613527	0.613527	0.613527	0.613527	0.613527	0.491071	0.598086	0.621359	0.560748	0.598086
Pentamidine	0.661692	0.67	0.64532	0.661692	0.661692	0.64532	0.653465	0.661692	0.653465	0.613527	0.653465	0.637255	0.661692	0.661692	0.661692	0.637255	0.653465	0.653465	0.653465	0.67	0.621359	0.629268	0.704082	0.704082	0.53211	0.686869	0.678392	0.64532	0.653465	0.605769	0.525114	0.661692	0.67	0.575472	0.637255	0.653465	0.504505	0.678392	0.582938	0.695431	0.661692	0.678392	0.661692	0.661692	0.518182	0.64532	0.653465	0.590476	0.678392
Lansoprazole	0.471366	0.477876	0.471366	0.471366	0.497758	0.471366	0.477876	0.471366	0.491071	0.471366	0.464912	0.477876	0.471366	0.471366	0.471366	0.477876	0.464912	0.477876	0.464912	0.491071	0.452174	0.458515	0.477876	0.464912	0.477876	0.491071	0.458515	0.471366	0.477876	0.439655	0.484444	0.471366	0.491071	0.464912	0.452174	0.477876	0.477876	0.484444	0.471366	0.471366	0.484444	0.484444	0.484444	0.484444	0.491071	0.458515	0.464912	0.477876	0.458515
Medroxyprogesterone	0.64532	0.605769	0.582938	0.598086	0.629268	0.613527	0.653465	0.629268	0.621359	0.598086	0.637255	0.621359	0.629268	0.613527	0.64532	0.590476	0.605769	0.653465	0.653465	0.621359	0.560748	0.64532	0.575472	0.546296	0.53211	0.653465	0.553488	0.661692	0.653465	0.560748	0.539171	0.64532	0.605769	0.590476	0.67	0.686869	0.53211	0.661692	0.598086	0.598086	0.695431	0.661692	0.64532	0.695431	0.53211	0.64532	0.590476	0.590476	0.553488
Cefadroxil	0.511312	0.504505	0.471366	0.511312	0.497758	0.497758	0.518182	0.497758	0.491071	0.471366	0.504505	0.504505	0.497758	0.497758	0.525114	0.504505	0.518182	0.518182	0.53211	0.504505	0.452174	0.525114	0.491071	0.546296	0.439655	0.504505	0.484444	0.511312	0.53211	0.452174	0.445887	0.511312	0.53211	0.477876	0.53211	0.53211	0.439655	0.525114	0.484444	0.497758	0.539171	0.525114	0.511312	0.539171	0.439655	0.525114	0.464912	0.464912	0.458515
Rosiglitazone	0.458515	0.464912	0.433476	0.484444	0.458515	0.433476	0.477876	0.458515	0.452174	0.421277	0.464912	0.477876	0.458515	0.458515	0.471366	0.464912	0.477876	0.477876	0.477876	0.477876	0.415254	0.471366	0.518182	0.504505	0.403361	0.491071	0.497758	0.471366	0.477876	0.42735	0.409283	0.484444	0.53211	0.42735	0.477876	0.491071	0.403361	0.484444	0.445887	0.511312	0.484444	0.484444	0.484444	0.484444	0.415254	0.458515	0.518182	0.439655	0.497758
Butoconazole	0.629268	0.637255	0.598086	0.629268	0.613527	0.582938	0.605769	0.64532	0.605769	0.613527	0.621359	0.637255	0.629268	0.64532	0.598086	0.637255	0.605769	0.621359	0.605769	0.605769	0.560748	0.568075	0.590476	0.590476	0.518182	0.590476	0.64532	0.598086	0.590476	0.53211	0.511312	0.568075	0.605769	0.546296	0.575472	0.590476	0.504505	0.553488	0.553488	0.629268	0.582938	0.553488	0.582938	0.582938	0.518182	0.582938	0.67	0.560748	0.629268
Voriconazole	0.575472	0.553488	0.560748	0.560748	0.560748	0.546296	0.582938	0.560748	0.553488	0.560748	0.553488	0.553488	0.560748	0.560748	0.546296	0.539171	0.553488	0.568075	0.539171	0.582938	0.525114	0.53211	0.582938	0.539171	0.471366	0.568075	0.546296	0.560748	0.553488	0.497758	0.464912	0.546296	0.598086	0.525114	0.525114	0.553488	0.458515	0.575472	0.518182	0.590476	0.575472	0.575472	0.560748	0.575472	0.458515	0.53211	0.568075	0.525114	0.560748
Mepenzolate	0.568075	0.560748	0.525114	0.582938	0.553488	0.539171	0.590476	0.553488	0.560748	0.525114	0.560748	0.560748	0.568075	0.553488	0.598086	0.546296	0.560748	0.575472	0.575472	0.560748	0.518182	0.598086	0.605769	0.504505	0.491071	0.590476	0.568075	0.598086	0.605769	0.53211	0.484444	0.613527	0.621359	0.546296	0.605769	0.590476	0.477876	0.582938	0.539171	0.582938	0.613527	0.582938	0.598086	0.613527	0.477876	0.582938	0.575472	0.546296	0.553488
Epoprostenol	0.653465	0.613527	0.590476	0.605769	0.637255	0.637255	0.661692	0.637255	0.629268	0.605769	0.64532	0.629268	0.637255	0.621359	0.67	0.598086	0.613527	0.661692	0.661692	0.661692	0.568075	0.67	0.613527	0.568075	0.539171	0.661692	0.590476	0.653465	0.678392	0.553488	0.53211	0.67	0.629268	0.598086	0.661692	0.661692	0.511312	0.686869	0.590476	0.621359	0.686869	0.686869	0.704082	0.686869	0.511312	0.67	0.629268	0.582938	0.590476
Indomethacin	0.560748	0.539171	0.518182	0.560748	0.546296	0.53211	0.582938	0.546296	0.539171	0.546296	0.553488	0.553488	0.546296	0.546296	0.575472	0.525114	0.568075	0.568075	0.582938	0.553488	0.497758	0.575472	0.511312	0.539171	0.471366	0.568075	0.491071	0.575472	0.582938	0.511312	0.477876	0.575472	0.553488	0.525114	0.582938	0.582938	0.458515	0.560748	0.53211	0.53211	0.590476	0.560748	0.590476	0.590476	0.458515	0.560748	0.511312	0.511312	0.477876
Cyproterone	0.598086	0.560748	0.539171	0.553488	0.582938	0.568075	0.605769	0.582938	0.575472	0.582938	0.590476	0.575472	0.582938	0.568075	0.598086	0.546296	0.560748	0.605769	0.605769	0.575472	0.518182	0.598086	0.53211	0.504505	0.491071	0.605769	0.511312	0.613527	0.605769	0.518182	0.497758	0.598086	0.560748	0.546296	0.621359	0.637255	0.491071	0.613527	0.553488	0.553488	0.64532	0.613527	0.598086	0.64532	0.491071	0.598086	0.546296	0.546296	0.511312
Grepafloxacin	0.452174	0.445887	0.415254	0.452174	0.439655	0.439655	0.458515	0.439655	0.433476	0.42735	0.445887	0.433476	0.439655	0.439655	0.464912	0.421277	0.433476	0.458515	0.471366	0.458515	0.39749	0.464912	0.497758	0.445887	0.374486	0.458515	0.491071	0.464912	0.471366	0.385892	0.368852	0.464912	0.484444	0.409283	0.471366	0.471366	0.363265	0.477876	0.415254	0.504505	0.477876	0.477876	0.452174	0.477876	0.363265	0.452174	0.497758	0.409283	0.504505
Tiotropium	0.518182	0.511312	0.477876	0.53211	0.504505	0.491071	0.539171	0.504505	0.511312	0.477876	0.511312	0.525114	0.518182	0.504505	0.546296	0.511312	0.511312	0.525114	0.525114	0.497758	0.471366	0.546296	0.484444	0.471366	0.458515	0.525114	0.464912	0.546296	0.553488	0.484444	0.464912	0.546296	0.525114	0.511312	0.553488	0.539171	0.458515	0.504505	0.504505	0.491071	0.560748	0.504505	0.546296	0.560748	0.458515	0.53211	0.484444	0.497758	0.439655
Hydroxyzine	0.598086	0.575472	0.553488	0.568075	0.582938	0.568075	0.590476	0.582938	0.575472	0.582938	0.575472	0.560748	0.582938	0.582938	0.582938	0.560748	0.575472	0.575472	0.575472	0.621359	0.53211	0.568075	0.686869	0.546296	0.491071	0.653465	0.629268	0.553488	0.575472	0.53211	0.471366	0.629268	0.605769	0.53211	0.575472	0.575472	0.464912	0.629268	0.525114	0.64532	0.598086	0.629268	0.582938	0.598086	0.464912	0.568075	0.637255	0.53211	0.629268
Perindopril	0.546296	0.539171	0.504505	0.546296	0.53211	0.53211	0.553488	0.53211	0.525114	0.504505	0.539171	0.525114	0.53211	0.53211	0.560748	0.511312	0.553488	0.553488	0.568075	0.582938	0.484444	0.560748	0.598086	0.568075	0.458515	0.568075	0.560748	0.546296	0.568075	0.497758	0.464912	0.575472	0.568075	0.511312	0.568075	0.553488	0.445887	0.575472	0.518182	0.575472	0.560748	0.575472	0.575472	0.560748	0.445887	0.546296	0.613527	0.497758	0.575472
Propericiazine	0.575472	0.553488	0.53211	0.546296	0.546296	0.53211	0.568075	0.560748	0.539171	0.53211	0.553488	0.553488	0.560748	0.575472	0.546296	0.568075	0.568075	0.553488	0.539171	0.568075	0.497758	0.53211	0.613527	0.525114	0.471366	0.568075	0.605769	0.546296	0.539171	0.471366	0.452174	0.546296	0.568075	0.497758	0.525114	0.539171	0.458515	0.560748	0.491071	0.621359	0.560748	0.560748	0.546296	0.560748	0.458515	0.53211	0.598086	0.497758	0.621359
Pirenzepine	0.511312	0.518182	0.484444	0.539171	0.511312	0.484444	0.518182	0.511312	0.504505	0.471366	0.518182	0.518182	0.511312	0.511312	0.511312	0.491071	0.518182	0.53211	0.53211	0.504505	0.464912	0.484444	0.546296	0.546296	0.415254	0.518182	0.539171	0.511312	0.518182	0.452174	0.421277	0.497758	0.575472	0.452174	0.504505	0.53211	0.403361	0.497758	0.471366	0.582938	0.511312	0.497758	0.525114	0.511312	0.415254	0.497758	0.53211	0.464912	0.553488
Cefalotin	0.484444	0.477876	0.445887	0.484444	0.471366	0.471366	0.491071	0.471366	0.464912	0.445887	0.477876	0.477876	0.471366	0.471366	0.497758	0.477876	0.491071	0.491071	0.504505	0.504505	0.42735	0.497758	0.53211	0.504505	0.415254	0.518182	0.497758	0.471366	0.504505	0.439655	0.421277	0.525114	0.504505	0.452174	0.504505	0.491071	0.415254	0.511312	0.458515	0.511312	0.497758	0.511312	0.511312	0.497758	0.415254	0.497758	0.491071	0.439655	0.484444
Permethrin	0.678392	0.653465	0.629268	0.64532	0.678392	0.64532	0.686869	0.678392	0.67	0.661692	0.686869	0.67	0.678392	0.661692	0.712821	0.637255	0.653465	0.704082	0.704082	0.704082	0.605769	0.695431	0.590476	0.590476	0.560748	0.704082	0.582938	0.73057	0.721649	0.605769	0.568075	0.712821	0.653465	0.621359	0.704082	0.704082	0.546296	0.678392	0.629268	0.613527	0.712821	0.678392	0.712821	0.712821	0.560748	0.712821	0.546296	0.637255	0.568075
Bambuterol	0.568075	0.560748	0.525114	0.582938	0.553488	0.553488	0.590476	0.553488	0.546296	0.525114	0.560748	0.560748	0.553488	0.553488	0.582938	0.53211	0.575472	0.575472	0.590476	0.590476	0.504505	0.598086	0.621359	0.605769	0.491071	0.605769	0.582938	0.598086	0.590476	0.518182	0.511312	0.613527	0.637255	0.560748	0.590476	0.590476	0.491071	0.629268	0.568075	0.598086	0.598086	0.629268	0.598086	0.598086	0.491071	0.568075	0.518182	0.546296	0.568075
Benzthiazide	0.421277	0.42735	0.445887	0.421277	0.445887	0.445887	0.403361	0.421277	0.439655	0.445887	0.415254	0.415254	0.421277	0.421277	0.409283	0.415254	0.415254	0.415254	0.42735	0.403361	0.439655	0.409283	0.415254	0.464912	0.491071	0.403361	0.445887	0.39749	0.403361	0.439655	0.511312	0.39749	0.403361	0.464912	0.415254	0.415254	0.504505	0.39749	0.471366	0.445887	0.39749	0.39749	0.39749	0.39749	0.504505	0.39749	0.439655	0.452174	0.445887
Azidocillin	0.497758	0.504505	0.497758	0.511312	0.497758	0.497758	0.504505	0.484444	0.504505	0.471366	0.491071	0.491071	0.497758	0.484444	0.525114	0.504505	0.518182	0.504505	0.518182	0.477876	0.518182	0.525114	0.464912	0.53211	0.464912	0.477876	0.458515	0.511312	0.53211	0.518182	0.484444	0.497758	0.491071	0.518182	0.53211	0.504505	0.477876	0.458515	0.525114	0.458515	0.511312	0.458515	0.511312	0.511312	0.477876	0.511312	0.477876	0.504505	0.458515
Mefloquine	0.629268	0.621359	0.582938	0.613527	0.598086	0.598086	0.621359	0.613527	0.590476	0.598086	0.605769	0.590476	0.613527	0.613527	0.598086	0.590476	0.605769	0.605769	0.590476	0.621359	0.546296	0.598086	0.704082	0.621359	0.504505	0.605769	0.678392	0.598086	0.590476	0.518182	0.497758	0.582938	0.637255	0.560748	0.575472	0.590476	0.491071	0.629268	0.553488	0.661692	0.613527	0.629268	0.568075	0.613527	0.491071	0.582938	0.704082	0.560748	0.678392
Methysergide	0.491071	0.484444	0.452174	0.504505	0.477876	0.477876	0.511312	0.477876	0.471366	0.452174	0.484444	0.484444	0.477876	0.477876	0.491071	0.458515	0.497758	0.497758	0.484444	0.539171	0.433476	0.477876	0.568075	0.511312	0.39749	0.525114	0.53211	0.491071	0.497758	0.421277	0.380165	0.504505	0.539171	0.433476	0.471366	0.484444	0.374486	0.546296	0.42735	0.53211	0.504505	0.546296	0.504505	0.504505	0.374486	0.491071	0.539171	0.433476	0.546296
Tamibarotene	0.661692	0.653465	0.613527	0.661692	0.64532	0.64532	0.67	0.64532	0.637255	0.613527	0.653465	0.637255	0.64532	0.64532	0.678392	0.621359	0.67	0.67	0.686869	0.637255	0.590476	0.678392	0.621359	0.67	0.546296	0.637255	0.613527	0.678392	0.686869	0.590476	0.553488	0.64532	0.637255	0.605769	0.686869	0.67	0.546296	0.629268	0.613527	0.629268	0.678392	0.629268	0.661692	0.678392	0.546296	0.661692	0.575472	0.605769	0.598086
Trimethaphan	0.568075	0.575472	0.539171	0.568075	0.553488	0.525114	0.546296	0.568075	0.560748	0.525114	0.575472	0.560748	0.582938	0.568075	0.568075	0.575472	0.590476	0.575472	0.560748	0.546296	0.518182	0.553488	0.575472	0.621359	0.504505	0.546296	0.613527	0.553488	0.560748	0.504505	0.497758	0.539171	0.575472	0.518182	0.546296	0.546296	0.491071	0.497758	0.525114	0.598086	0.539171	0.497758	0.553488	0.539171	0.504505	0.553488	0.621359	0.53211	0.598086
Encainide	0.539171	0.546296	0.511312	0.568075	0.539171	0.511312	0.560748	0.539171	0.53211	0.497758	0.546296	0.546296	0.539171	0.539171	0.553488	0.518182	0.560748	0.560748	0.546296	0.546296	0.491071	0.525114	0.546296	0.560748	0.439655	0.546296	0.553488	0.568075	0.560748	0.491071	0.433476	0.525114	0.590476	0.477876	0.53211	0.560748	0.415254	0.539171	0.484444	0.582938	0.568075	0.539171	0.553488	0.568075	0.42735	0.539171	0.590476	0.491071	0.568075
Mesoridazine	0.525114	0.518182	0.525114	0.539171	0.539171	0.511312	0.53211	0.525114	0.53211	0.511312	0.518182	0.546296	0.525114	0.525114	0.497758	0.518182	0.504505	0.53211	0.504505	0.518182	0.491071	0.471366	0.518182	0.491071	0.504505	0.491071	0.553488	0.525114	0.504505	0.464912	0.497758	0.471366	0.53211	0.477876	0.477876	0.504505	0.491071	0.484444	0.484444	0.539171	0.497758	0.484444	0.497758	0.497758	0.504505	0.484444	0.53211	0.491071	0.553488
Trazodone	0.477876	0.471366	0.477876	0.464912	0.477876	0.452174	0.458515	0.477876	0.471366	0.477876	0.484444	0.458515	0.477876	0.477876	0.464912	0.458515	0.484444	0.484444	0.471366	0.458515	0.445887	0.452174	0.484444	0.525114	0.39749	0.458515	0.491071	0.464912	0.458515	0.433476	0.391667	0.439655	0.484444	0.433476	0.445887	0.458515	0.374486	0.415254	0.439655	0.518182	0.452174	0.415254	0.452174	0.452174	0.385892	0.452174	0.511312	0.445887	0.504505
Haloperidol	0.598086	0.575472	0.553488	0.568075	0.582938	0.568075	0.590476	0.582938	0.575472	0.582938	0.590476	0.560748	0.582938	0.582938	0.598086	0.560748	0.575472	0.590476	0.590476	0.590476	0.53211	0.582938	0.637255	0.53211	0.491071	0.621359	0.613527	0.582938	0.590476	0.504505	0.484444	0.598086	0.605769	0.546296	0.575472	0.590476	0.477876	0.598086	0.539171	0.661692	0.613527	0.598086	0.598086	0.613527	0.477876	0.582938	0.621359	0.546296	0.613527
Prednisolone	0.590476	0.553488	0.53211	0.546296	0.575472	0.575472	0.598086	0.575472	0.568075	0.546296	0.582938	0.568075	0.575472	0.560748	0.590476	0.539171	0.553488	0.598086	0.598086	0.629268	0.511312	0.590476	0.598086	0.511312	0.484444	0.661692	0.560748	0.605769	0.598086	0.511312	0.504505	0.653465	0.598086	0.553488	0.613527	0.629268	0.484444	0.686869	0.560748	0.590476	0.637255	0.686869	0.605769	0.637255	0.484444	0.590476	0.568075	0.539171	0.575472
Nalbuphine	0.539171	0.518182	0.497758	0.511312	0.525114	0.525114	0.53211	0.525114	0.518182	0.497758	0.518182	0.504505	0.525114	0.525114	0.525114	0.504505	0.518182	0.518182	0.518182	0.53211	0.477876	0.525114	0.605769	0.491071	0.452174	0.560748	0.568075	0.511312	0.518182	0.477876	0.458515	0.553488	0.546296	0.518182	0.53211	0.53211	0.439655	0.568075	0.511312	0.568075	0.553488	0.568075	0.525114	0.553488	0.439655	0.511312	0.605769	0.504505	0.568075
Yohimbine	0.53211	0.525114	0.491071	0.546296	0.518182	0.518182	0.553488	0.518182	0.511312	0.491071	0.525114	0.525114	0.518182	0.518182	0.546296	0.497758	0.511312	0.539171	0.539171	0.525114	0.471366	0.546296	0.582938	0.525114	0.445887	0.539171	0.560748	0.53211	0.553488	0.471366	0.42735	0.546296	0.553488	0.484444	0.539171	0.539171	0.421277	0.546296	0.477876	0.575472	0.560748	0.546296	0.546296	0.560748	0.421277	0.53211	0.613527	0.484444	0.575472
Isopropamide	0.613527	0.637255	0.582938	0.661692	0.598086	0.568075	0.621359	0.613527	0.605769	0.568075	0.621359	0.621359	0.629268	0.613527	0.613527	0.605769	0.637255	0.637255	0.605769	0.605769	0.560748	0.582938	0.621359	0.653465	0.504505	0.590476	0.64532	0.64532	0.621359	0.546296	0.511312	0.582938	0.67	0.560748	0.590476	0.605769	0.491071	0.568075	0.568075	0.678392	0.598086	0.568075	0.613527	0.598086	0.504505	0.598086	0.637255	0.575472	0.661692
Clidinium	0.582938	0.575472	0.539171	0.598086	0.568075	0.553488	0.605769	0.568075	0.575472	0.539171	0.575472	0.575472	0.582938	0.568075	0.613527	0.560748	0.575472	0.590476	0.590476	0.575472	0.53211	0.613527	0.621359	0.518182	0.504505	0.605769	0.582938	0.582938	0.621359	0.546296	0.497758	0.629268	0.637255	0.560748	0.621359	0.605769	0.491071	0.598086	0.553488	0.598086	0.629268	0.598086	0.613527	0.629268	0.491071	0.598086	0.590476	0.560748	0.568075
Oxiconazole	0.575472	0.568075	0.621359	0.560748	0.590476	0.560748	0.568075	0.575472	0.582938	0.590476	0.568075	0.553488	0.575472	0.575472	0.560748	0.553488	0.568075	0.568075	0.553488	0.582938	0.598086	0.53211	0.568075	0.553488	0.484444	0.568075	0.560748	0.546296	0.553488	0.582938	0.477876	0.546296	0.553488	0.525114	0.539171	0.539171	0.458515	0.53211	0.53211	0.575472	0.546296	0.53211	0.546296	0.546296	0.471366	0.546296	0.598086	0.539171	0.560748
Meropenem	0.484444	0.477876	0.445887	0.497758	0.471366	0.471366	0.504505	0.471366	0.464912	0.445887	0.477876	0.491071	0.471366	0.471366	0.497758	0.464912	0.491071	0.491071	0.504505	0.491071	0.42735	0.497758	0.504505	0.504505	0.415254	0.491071	0.497758	0.511312	0.504505	0.42735	0.421277	0.497758	0.518182	0.452174	0.504505	0.504505	0.415254	0.497758	0.458515	0.511312	0.511312	0.497758	0.484444	0.511312	0.415254	0.497758	0.546296	0.439655	0.497758
Cinacalcet	0.695431	0.721649	0.661692	0.73057	0.678392	0.64532	0.686869	0.712821	0.67	0.661692	0.686869	0.704082	0.695431	0.712821	0.661692	0.686869	0.67	0.704082	0.67	0.704082	0.621359	0.64532	0.721649	0.67	0.560748	0.67	0.767196	0.678392	0.67	0.590476	0.568075	0.64532	0.721649	0.621359	0.637255	0.67	0.546296	0.661692	0.629268	0.767196	0.661692	0.661692	0.661692	0.661692	0.560748	0.64532	0.739583	0.637255	0.767196
Ofloxacin	0.464912	0.445887	0.42735	0.464912	0.452174	0.439655	0.484444	0.452174	0.445887	0.439655	0.458515	0.458515	0.452174	0.452174	0.477876	0.433476	0.445887	0.471366	0.484444	0.471366	0.409283	0.477876	0.484444	0.433476	0.385892	0.471366	0.452174	0.477876	0.484444	0.39749	0.391667	0.477876	0.484444	0.433476	0.484444	0.484444	0.374486	0.464912	0.439655	0.477876	0.491071	0.464912	0.464912	0.491071	0.374486	0.464912	0.458515	0.421277	0.464912
Balsalazide	0.568075	0.560748	0.568075	0.553488	0.568075	0.568075	0.560748	0.553488	0.560748	0.539171	0.560748	0.53211	0.553488	0.553488	0.582938	0.53211	0.575472	0.560748	0.590476	0.575472	0.546296	0.582938	0.637255	0.590476	0.477876	0.605769	0.613527	0.553488	0.575472	0.546296	0.484444	0.613527	0.605769	0.53211	0.590476	0.575472	0.464912	0.598086	0.539171	0.661692	0.582938	0.598086	0.582938	0.582938	0.464912	0.568075	0.590476	0.518182	0.64532
Methylnaltrexone	0.484444	0.477876	0.445887	0.497758	0.471366	0.471366	0.504505	0.471366	0.477876	0.445887	0.477876	0.477876	0.484444	0.471366	0.497758	0.464912	0.477876	0.491071	0.477876	0.491071	0.439655	0.497758	0.560748	0.452174	0.415254	0.518182	0.525114	0.484444	0.504505	0.439655	0.421277	0.525114	0.546296	0.477876	0.504505	0.504505	0.403361	0.539171	0.471366	0.525114	0.525114	0.539171	0.511312	0.525114	0.403361	0.484444	0.560748	0.464912	0.525114
Prednisone	0.590476	0.553488	0.53211	0.546296	0.575472	0.575472	0.598086	0.575472	0.568075	0.546296	0.582938	0.568075	0.575472	0.560748	0.590476	0.539171	0.553488	0.598086	0.598086	0.629268	0.511312	0.590476	0.598086	0.511312	0.484444	0.661692	0.560748	0.605769	0.598086	0.511312	0.504505	0.653465	0.598086	0.553488	0.613527	0.629268	0.484444	0.686869	0.560748	0.590476	0.637255	0.686869	0.605769	0.637255	0.484444	0.590476	0.568075	0.539171	0.575472
Ecabet	0.53211	0.497758	0.504505	0.491071	0.546296	0.560748	0.539171	0.518182	0.539171	0.53211	0.525114	0.525114	0.518182	0.504505	0.546296	0.497758	0.497758	0.539171	0.553488	0.511312	0.497758	0.560748	0.458515	0.471366	0.661692	0.511312	0.464912	0.546296	0.553488	0.484444	0.67	0.518182	0.471366	0.598086	0.553488	0.539171	0.678392	0.504505	0.590476	0.464912	0.546296	0.504505	0.53211	0.546296	0.661692	0.53211	0.458515	0.568075	0.452174
Bexarotene	0.721649	0.678392	0.653465	0.67	0.704082	0.686869	0.73057	0.704082	0.695431	0.67	0.73057	0.695431	0.704082	0.686869	0.739583	0.661692	0.678392	0.73057	0.73057	0.695431	0.629268	0.721649	0.613527	0.613527	0.582938	0.695431	0.605769	0.739583	0.748691	0.598086	0.575472	0.686869	0.64532	0.64532	0.712821	0.712821	0.568075	0.67	0.637255	0.637255	0.739583	0.67	0.721649	0.739583	0.568075	0.757895	0.582938	0.64532	0.590476
Prasugrel	0.518182	0.511312	0.491071	0.518182	0.518182	0.491071	0.525114	0.518182	0.511312	0.491071	0.525114	0.525114	0.518182	0.518182	0.546296	0.511312	0.511312	0.539171	0.553488	0.511312	0.471366	0.53211	0.525114	0.484444	0.445887	0.511312	0.53211	0.53211	0.553488	0.471366	0.452174	0.518182	0.539171	0.471366	0.553488	0.553488	0.445887	0.491071	0.491071	0.53211	0.546296	0.491071	0.53211	0.546296	0.458515	0.53211	0.553488	0.484444	0.504505
Pantoprazole	0.464912	0.471366	0.464912	0.477876	0.491071	0.464912	0.484444	0.464912	0.484444	0.464912	0.458515	0.484444	0.464912	0.464912	0.464912	0.471366	0.458515	0.471366	0.458515	0.471366	0.445887	0.464912	0.445887	0.458515	0.484444	0.484444	0.439655	0.477876	0.471366	0.458515	0.491071	0.477876	0.484444	0.471366	0.471366	0.484444	0.471366	0.477876	0.477876	0.464912	0.491071	0.477876	0.477876	0.491071	0.484444	0.452174	0.458515	0.471366	0.439655
Acenocoumarol	0.560748	0.553488	0.605769	0.560748	0.575472	0.560748	0.568075	0.546296	0.582938	0.546296	0.553488	0.539171	0.560748	0.546296	0.590476	0.539171	0.553488	0.568075	0.582938	0.553488	0.64532	0.590476	0.511312	0.511312	0.525114	0.568075	0.491071	0.560748	0.598086	0.629268	0.53211	0.590476	0.582938	0.582938	0.598086	0.582938	0.511312	0.560748	0.590476	0.518182	0.590476	0.560748	0.605769	0.590476	0.511312	0.575472	0.497758	0.568075	0.477876
Methadyl Acetate	0.661692	0.653465	0.629268	0.678392	0.661692	0.629268	0.686869	0.661692	0.653465	0.613527	0.67	0.67	0.661692	0.661692	0.695431	0.637255	0.653465	0.686869	0.686869	0.67	0.605769	0.661692	0.605769	0.621359	0.546296	0.67	0.598086	0.712821	0.704082	0.590476	0.553488	0.661692	0.686869	0.605769	0.67	0.686869	0.53211	0.661692	0.613527	0.64532	0.695431	0.661692	0.73057	0.695431	0.546296	0.678392	0.575472	0.621359	0.582938
Levomethadyl Acetate	0.661692	0.653465	0.629268	0.678392	0.661692	0.629268	0.686869	0.661692	0.653465	0.613527	0.67	0.67	0.661692	0.661692	0.695431	0.637255	0.653465	0.686869	0.686869	0.67	0.605769	0.661692	0.605769	0.621359	0.546296	0.67	0.598086	0.712821	0.704082	0.590476	0.553488	0.661692	0.686869	0.605769	0.67	0.686869	0.53211	0.661692	0.613527	0.64532	0.695431	0.661692	0.73057	0.695431	0.546296	0.678392	0.575472	0.621359	0.582938
Levofloxacin	0.464912	0.445887	0.42735	0.464912	0.452174	0.439655	0.484444	0.452174	0.445887	0.439655	0.458515	0.458515	0.452174	0.452174	0.477876	0.433476	0.445887	0.471366	0.484444	0.471366	0.409283	0.477876	0.484444	0.433476	0.385892	0.471366	0.452174	0.477876	0.484444	0.39749	0.391667	0.477876	0.484444	0.433476	0.484444	0.484444	0.374486	0.464912	0.439655	0.477876	0.491071	0.464912	0.464912	0.491071	0.374486	0.464912	0.458515	0.421277	0.464912
Meticillin	0.511312	0.504505	0.471366	0.525114	0.497758	0.497758	0.53211	0.497758	0.491071	0.471366	0.504505	0.518182	0.497758	0.497758	0.525114	0.504505	0.518182	0.518182	0.53211	0.491071	0.452174	0.525114	0.464912	0.53211	0.439655	0.491071	0.458515	0.539171	0.53211	0.464912	0.458515	0.497758	0.504505	0.491071	0.53211	0.53211	0.452174	0.484444	0.497758	0.471366	0.539171	0.484444	0.511312	0.539171	0.452174	0.511312	0.464912	0.477876	0.445887
Celecoxib	0.504505	0.511312	0.518182	0.518182	0.53211	0.518182	0.497758	0.504505	0.525114	0.518182	0.497758	0.511312	0.504505	0.504505	0.491071	0.497758	0.497758	0.511312	0.511312	0.471366	0.511312	0.477876	0.421277	0.525114	0.568075	0.458515	0.452174	0.491071	0.497758	0.497758	0.575472	0.439655	0.471366	0.525114	0.484444	0.511312	0.582938	0.439655	0.53211	0.464912	0.491071	0.439655	0.477876	0.491071	0.582938	0.477876	0.471366	0.525114	0.452174
Ibutilide	0.477876	0.471366	0.477876	0.491071	0.491071	0.504505	0.497758	0.464912	0.484444	0.477876	0.458515	0.484444	0.464912	0.464912	0.464912	0.458515	0.471366	0.471366	0.471366	0.497758	0.471366	0.477876	0.539171	0.484444	0.553488	0.484444	0.53211	0.477876	0.471366	0.471366	0.546296	0.477876	0.511312	0.511312	0.471366	0.484444	0.553488	0.518182	0.504505	0.518182	0.491071	0.518182	0.491071	0.491071	0.539171	0.452174	0.497758	0.497758	0.53211
Ridogrel	0.598086	0.575472	0.629268	0.553488	0.613527	0.598086	0.590476	0.582938	0.605769	0.598086	0.590476	0.560748	0.582938	0.582938	0.613527	0.560748	0.575472	0.590476	0.605769	0.605769	0.621359	0.629268	0.605769	0.560748	0.53211	0.637255	0.568075	0.568075	0.605769	0.621359	0.525114	0.64532	0.560748	0.590476	0.605769	0.575472	0.518182	0.598086	0.582938	0.613527	0.598086	0.598086	0.613527	0.598086	0.518182	0.598086	0.637255	0.590476	0.598086
Ketazolam	0.491071	0.484444	0.464912	0.504505	0.491071	0.464912	0.511312	0.491071	0.484444	0.477876	0.497758	0.497758	0.491071	0.491071	0.504505	0.471366	0.511312	0.511312	0.511312	0.484444	0.445887	0.491071	0.471366	0.497758	0.409283	0.497758	0.452174	0.518182	0.511312	0.445887	0.42735	0.491071	0.525114	0.458515	0.511312	0.525114	0.409283	0.477876	0.477876	0.504505	0.518182	0.477876	0.504505	0.518182	0.421277	0.504505	0.458515	0.471366	0.464912
Carbenicillin	0.546296	0.539171	0.504505	0.546296	0.53211	0.53211	0.553488	0.53211	0.525114	0.504505	0.539171	0.539171	0.53211	0.53211	0.560748	0.539171	0.553488	0.553488	0.568075	0.525114	0.484444	0.560748	0.497758	0.568075	0.471366	0.525114	0.491071	0.560748	0.568075	0.484444	0.491071	0.53211	0.525114	0.525114	0.568075	0.553488	0.484444	0.504505	0.53211	0.504505	0.560748	0.504505	0.546296	0.560748	0.484444	0.546296	0.497758	0.511312	0.491071
Roflumilast	0.575472	0.582938	0.546296	0.575472	0.575472	0.546296	0.568075	0.575472	0.568075	0.560748	0.582938	0.553488	0.575472	0.575472	0.590476	0.553488	0.598086	0.582938	0.582938	0.582938	0.525114	0.590476	0.553488	0.613527	0.484444	0.613527	0.546296	0.575472	0.582938	0.553488	0.477876	0.605769	0.582938	0.525114	0.598086	0.598086	0.458515	0.575472	0.53211	0.575472	0.605769	0.575472	0.575472	0.605769	0.471366	0.575472	0.553488	0.539171	0.560748
Anileridine	0.598086	0.605769	0.568075	0.613527	0.598086	0.568075	0.605769	0.598086	0.590476	0.553488	0.605769	0.590476	0.598086	0.598086	0.629268	0.575472	0.590476	0.621359	0.621359	0.637255	0.546296	0.598086	0.637255	0.605769	0.491071	0.621359	0.629268	0.598086	0.637255	0.53211	0.497758	0.613527	0.621359	0.546296	0.605769	0.605769	0.477876	0.582938	0.553488	0.661692	0.613527	0.582938	0.64532	0.613527	0.491071	0.613527	0.621359	0.560748	0.629268
Atovaquone	0.678392	0.637255	0.613527	0.613527	0.661692	0.64532	0.67	0.661692	0.653465	0.661692	0.67	0.637255	0.661692	0.64532	0.678392	0.621359	0.637255	0.67	0.686869	0.637255	0.590476	0.678392	0.575472	0.575472	0.560748	0.67	0.568075	0.661692	0.67	0.590476	0.553488	0.661692	0.590476	0.605769	0.704082	0.704082	0.546296	0.629268	0.613527	0.598086	0.712821	0.629268	0.64532	0.712821	0.546296	0.678392	0.575472	0.605769	0.553488
Nitrendipine	0.53211	0.553488	0.590476	0.575472	0.560748	0.53211	0.553488	0.53211	0.568075	0.518182	0.539171	0.539171	0.546296	0.53211	0.575472	0.525114	0.539171	0.553488	0.568075	0.568075	0.629268	0.560748	0.511312	0.525114	0.497758	0.553488	0.504505	0.546296	0.582938	0.629268	0.518182	0.575472	0.553488	0.553488	0.582938	0.553488	0.484444	0.518182	0.575472	0.53211	0.546296	0.518182	0.590476	0.546296	0.497758	0.575472	0.511312	0.553488	0.504505
Oxybutynin	0.64532	0.621359	0.598086	0.629268	0.629268	0.613527	0.653465	0.629268	0.621359	0.598086	0.637255	0.621359	0.629268	0.629268	0.661692	0.605769	0.621359	0.653465	0.653465	0.686869	0.575472	0.661692	0.653465	0.575472	0.546296	0.686869	0.629268	0.661692	0.67	0.590476	0.539171	0.695431	0.653465	0.605769	0.67	0.67	0.53211	0.661692	0.598086	0.64532	0.695431	0.661692	0.678392	0.695431	0.53211	0.64532	0.621359	0.605769	0.629268
Cefdinir	0.433476	0.42735	0.458515	0.421277	0.445887	0.458515	0.42735	0.421277	0.439655	0.433476	0.439655	0.415254	0.421277	0.421277	0.445887	0.42735	0.439655	0.42735	0.452174	0.415254	0.452174	0.458515	0.403361	0.491071	0.415254	0.42735	0.39749	0.409283	0.439655	0.452174	0.409283	0.433476	0.415254	0.452174	0.452174	0.42735	0.415254	0.39749	0.445887	0.421277	0.433476	0.39749	0.421277	0.433476	0.403361	0.458515	0.439655	0.42735	0.409283
Cetirizine	0.582938	0.560748	0.539171	0.553488	0.568075	0.553488	0.575472	0.568075	0.560748	0.568075	0.575472	0.546296	0.568075	0.568075	0.598086	0.546296	0.560748	0.575472	0.590476	0.590476	0.518182	0.598086	0.653465	0.546296	0.491071	0.637255	0.598086	0.553488	0.590476	0.53211	0.471366	0.64532	0.590476	0.53211	0.605769	0.575472	0.464912	0.598086	0.525114	0.629268	0.598086	0.598086	0.598086	0.598086	0.464912	0.582938	0.605769	0.53211	0.598086
Cilostazol	0.471366	0.477876	0.471366	0.471366	0.484444	0.458515	0.464912	0.471366	0.477876	0.445887	0.477876	0.452174	0.471366	0.471366	0.484444	0.452174	0.491071	0.477876	0.477876	0.477876	0.477876	0.458515	0.504505	0.504505	0.403361	0.504505	0.484444	0.471366	0.477876	0.477876	0.39749	0.484444	0.491071	0.439655	0.464912	0.477876	0.380165	0.484444	0.445887	0.525114	0.484444	0.484444	0.484444	0.484444	0.391667	0.471366	0.546296	0.452174	0.511312
Gatifloxacin	0.42735	0.421277	0.391667	0.439655	0.415254	0.415254	0.445887	0.415254	0.409283	0.403361	0.421277	0.421277	0.415254	0.415254	0.439655	0.39749	0.409283	0.433476	0.445887	0.433476	0.374486	0.439655	0.484444	0.421277	0.352227	0.433476	0.464912	0.439655	0.445887	0.374486	0.357724	0.439655	0.471366	0.39749	0.445887	0.445887	0.341365	0.452174	0.403361	0.477876	0.452174	0.452174	0.42735	0.452174	0.341365	0.42735	0.471366	0.385892	0.477876
Drospirenone	0.637255	0.613527	0.590476	0.605769	0.637255	0.605769	0.64532	0.637255	0.629268	0.590476	0.64532	0.629268	0.637255	0.621359	0.67	0.598086	0.613527	0.661692	0.678392	0.613527	0.568075	0.653465	0.553488	0.553488	0.525114	0.629268	0.546296	0.67	0.678392	0.553488	0.546296	0.637255	0.613527	0.582938	0.678392	0.678392	0.525114	0.621359	0.605769	0.590476	0.67	0.621359	0.67	0.67	0.539171	0.67	0.582938	0.598086	0.53211
Desoximetasone	0.575472	0.539171	0.518182	0.53211	0.560748	0.560748	0.582938	0.560748	0.553488	0.546296	0.568075	0.553488	0.560748	0.546296	0.575472	0.525114	0.539171	0.582938	0.582938	0.613527	0.497758	0.575472	0.582938	0.497758	0.471366	0.64532	0.546296	0.590476	0.582938	0.497758	0.491071	0.637255	0.582938	0.539171	0.598086	0.613527	0.471366	0.67	0.546296	0.575472	0.621359	0.67	0.590476	0.621359	0.471366	0.575472	0.539171	0.525114	0.53211
Heroin	0.525114	0.518182	0.497758	0.539171	0.525114	0.497758	0.546296	0.525114	0.518182	0.484444	0.53211	0.53211	0.525114	0.525114	0.553488	0.504505	0.518182	0.546296	0.560748	0.518182	0.477876	0.539171	0.504505	0.491071	0.439655	0.53211	0.511312	0.553488	0.560748	0.491071	0.471366	0.539171	0.546296	0.504505	0.575472	0.575472	0.439655	0.525114	0.525114	0.539171	0.568075	0.525114	0.539171	0.568075	0.452174	0.553488	0.560748	0.504505	0.497758
Nabilone	0.64532	0.605769	0.582938	0.598086	0.629268	0.613527	0.653465	0.629268	0.621359	0.598086	0.637255	0.621359	0.629268	0.613527	0.64532	0.590476	0.605769	0.653465	0.637255	0.653465	0.560748	0.64532	0.575472	0.546296	0.53211	0.653465	0.553488	0.678392	0.653465	0.546296	0.525114	0.64532	0.621359	0.590476	0.637255	0.653465	0.518182	0.64532	0.582938	0.598086	0.678392	0.64532	0.678392	0.678392	0.518182	0.629268	0.560748	0.590476	0.539171
Besifloxacin	0.464912	0.458515	0.42735	0.452174	0.452174	0.452174	0.458515	0.452174	0.445887	0.452174	0.458515	0.433476	0.452174	0.452174	0.477876	0.433476	0.445887	0.458515	0.484444	0.445887	0.409283	0.477876	0.497758	0.471366	0.385892	0.458515	0.491071	0.452174	0.471366	0.39749	0.380165	0.464912	0.458515	0.421277	0.484444	0.471366	0.374486	0.452174	0.42735	0.518182	0.477876	0.452174	0.452174	0.477876	0.374486	0.464912	0.511312	0.421277	0.518182
Eszopiclone	0.433476	0.42735	0.409283	0.445887	0.433476	0.409283	0.452174	0.433476	0.42735	0.421277	0.439655	0.439655	0.433476	0.433476	0.458515	0.415254	0.452174	0.452174	0.464912	0.42735	0.391667	0.458515	0.439655	0.464912	0.368852	0.42735	0.433476	0.433476	0.464912	0.403361	0.374486	0.433476	0.452174	0.403361	0.464912	0.452174	0.357724	0.409283	0.421277	0.458515	0.445887	0.409283	0.445887	0.445887	0.368852	0.445887	0.464912	0.415254	0.445887
Cefprozil	0.511312	0.504505	0.471366	0.511312	0.497758	0.497758	0.518182	0.497758	0.491071	0.471366	0.504505	0.504505	0.497758	0.497758	0.525114	0.504505	0.518182	0.518182	0.53211	0.504505	0.452174	0.525114	0.491071	0.546296	0.439655	0.504505	0.484444	0.511312	0.53211	0.452174	0.445887	0.511312	0.518182	0.477876	0.53211	0.53211	0.439655	0.511312	0.484444	0.497758	0.539171	0.511312	0.511312	0.539171	0.439655	0.525114	0.464912	0.464912	0.458515
Zuclopenthixol	0.553488	0.53211	0.511312	0.525114	0.525114	0.511312	0.546296	0.539171	0.518182	0.539171	0.53211	0.53211	0.539171	0.539171	0.525114	0.53211	0.53211	0.53211	0.518182	0.575472	0.477876	0.511312	0.637255	0.491071	0.452174	0.575472	0.598086	0.511312	0.518182	0.452174	0.433476	0.553488	0.560748	0.477876	0.504505	0.504505	0.439655	0.553488	0.471366	0.598086	0.525114	0.553488	0.525114	0.525114	0.439655	0.525114	0.590476	0.477876	0.582938
Remifentanil	0.525114	0.518182	0.497758	0.539171	0.525114	0.497758	0.546296	0.525114	0.518182	0.484444	0.53211	0.53211	0.525114	0.525114	0.553488	0.504505	0.546296	0.546296	0.560748	0.546296	0.477876	0.539171	0.560748	0.53211	0.439655	0.546296	0.539171	0.539171	0.560748	0.491071	0.471366	0.553488	0.560748	0.504505	0.560748	0.546296	0.439655	0.511312	0.525114	0.582938	0.539171	0.511312	0.582938	0.539171	0.452174	0.539171	0.53211	0.504505	0.553488
[truncated: 505 more rows]
[truncated: 206 more columns]
