# Supplementary material for: MetMaxStruct: A Tversky-Similarity-Based Strategy for Analysing the (Sub)Structural Similarities of Drugs and Endogenous Metabolites
Source: Front Pharmacol. 2016 Aug 22;7:266. doi: 10.3389/fphar.2016.00266 (PMC4992690; doi:10.3389/fphar.2016.00266)
Supplement: Supplementary file 3 [file DataSheet1.ZIP › DrugsVsRecon2TverskyCumPlot/Recon2vsDrugsBalanced.xlsx]

## Sheet: Sheet1
GENERIC_NAME	Guanidine	Cysteamine	Dimethyl sulfoxide	Cisplatin	Hydroxyurea	Acetohydroxamic Acid	Arsenic trioxide	Piperazine	Dimercaprol	Fomepizole	Phenol	Gamma Hydroxybutyric Acid	Methimazole	Ammonium lactate	Cycloserine	Halothane	Foscarnet	Dalfampridine	Amyl Nitrite	Benzyl alcohol	Mechlorethamine	Methoxyflurane	Fosfomycin	Betazole	Dihydroxyaluminium	Penicillamine	Aminocaproic Acid	Pyrazinamide	Sevelamer	Flucytosine	Bentoquatam	Fluorouracil	Metformin	Calcium Acetate	Ethchlorvynol	Vigabatrin	Desflurane	Valproic Acid	Succimer	Dextroamphetamine	Mercaptopurine	Isoniazid	Phenelzine	Amphetamine	Pralidoxime	Trimethadione	Deferiprone	Isometheptene	Enflurane
H2O	0.835165	0.805405	0.835165	0.767196	0.739583	0.795699	0.805405	0.721649	0.855556	0.795699	0.908571	0.835165	0.678392	0.855556	0.582938	0.897727	0.786096	0.805405	0.721649	0.908571	0.757895	0.876405	0.739583	0.678392	0.767196	0.786096	0.767196	0.757895	0.739583	0.637255	0.835165	0.637255	0.739583	0.855556	0.855556	0.795699	0.908571	0.825137	0.865922	0.835165	0.678392	0.739583	0.739583	0.835165	0.695431	0.613527	0.704082	0.757895	0.897727
Ammonium	0.865922	0.835165	0.805405	0.795699	0.73057	0.786096	0.776596	0.748691	0.805405	0.825137	0.855556	0.805405	0.704082	0.865922	0.590476	0.887006	0.739583	0.835165	0.712821	0.855556	0.767196	0.845304	0.695431	0.704082	0.757895	0.776596	0.757895	0.767196	0.748691	0.64532	0.786096	0.64532	0.767196	0.845304	0.805405	0.786096	0.876405	0.776596	0.815217	0.865922	0.704082	0.748691	0.767196	0.865922	0.686869	0.605769	0.678392	0.786096	0.865922
Nitric oxide	0.815217	0.767196	0.815217	0.767196	0.757895	0.815217	0.786096	0.686869	0.776596	0.795699	0.825137	0.757895	0.64532	0.795699	0.613527	0.835165	0.748691	0.767196	0.795699	0.825137	0.721649	0.815217	0.704082	0.678392	0.748691	0.73057	0.712821	0.721649	0.704082	0.605769	0.795699	0.605769	0.721649	0.795699	0.776596	0.739583	0.845304	0.748691	0.786096	0.795699	0.64532	0.739583	0.739583	0.795699	0.73057	0.582938	0.653465	0.721649	0.835165
methylammonium	0.855556	0.825137	0.815217	0.767196	0.721649	0.795699	0.748691	0.739583	0.776596	0.815217	0.825137	0.776596	0.73057	0.855556	0.582938	0.855556	0.712821	0.825137	0.704082	0.825137	0.795699	0.855556	0.686869	0.695431	0.748691	0.786096	0.748691	0.757895	0.739583	0.637255	0.757895	0.621359	0.795699	0.835165	0.795699	0.776596	0.845304	0.767196	0.786096	0.876405	0.678392	0.739583	0.757895	0.876405	0.712821	0.629268	0.704082	0.815217	0.835165
dioxygen	0.815217	0.786096	0.855556	0.767196	0.757895	0.815217	0.845304	0.704082	0.815217	0.795699	0.865922	0.815217	0.661692	0.835165	0.613527	0.876405	0.805405	0.786096	0.757895	0.865922	0.739583	0.855556	0.757895	0.678392	0.786096	0.767196	0.748691	0.739583	0.721649	0.621359	0.855556	0.637255	0.721649	0.855556	0.815217	0.776596	0.887006	0.805405	0.845304	0.815217	0.661692	0.739583	0.739583	0.815217	0.695431	0.613527	0.686869	0.739583	0.876405
Hydrogen peroxide	0.795699	0.767196	0.815217	0.767196	0.795699	0.855556	0.805405	0.686869	0.815217	0.776596	0.845304	0.795699	0.629268	0.835165	0.613527	0.835165	0.825137	0.748691	0.721649	0.845304	0.704082	0.815217	0.776596	0.678392	0.786096	0.767196	0.748691	0.704082	0.686869	0.605769	0.876405	0.621359	0.704082	0.815217	0.795699	0.776596	0.845304	0.786096	0.845304	0.776596	0.64532	0.757895	0.757895	0.776596	0.695431	0.582938	0.67	0.704082	0.835165
methanol	0.805405	0.776596	0.845304	0.739583	0.712821	0.786096	0.776596	0.695431	0.845304	0.786096	0.897727	0.825137	0.686869	0.865922	0.575472	0.865922	0.776596	0.776596	0.73057	0.897727	0.767196	0.908571	0.748691	0.653465	0.757895	0.795699	0.757895	0.73057	0.73057	0.613527	0.805405	0.613527	0.748691	0.865922	0.865922	0.786096	0.897727	0.835165	0.855556	0.825137	0.653465	0.712821	0.712821	0.825137	0.704082	0.637255	0.73057	0.767196	0.887006
Hydrogen	0.855556	0.825137	0.835165	0.786096	0.721649	0.776596	0.805405	0.739583	0.835165	0.815217	0.887006	0.815217	0.695431	0.835165	0.582938	0.91954	0.767196	0.825137	0.721649	0.887006	0.776596	0.876405	0.721649	0.695431	0.748691	0.767196	0.748691	0.757895	0.739583	0.637255	0.815217	0.637255	0.757895	0.855556	0.835165	0.776596	0.908571	0.805405	0.845304	0.855556	0.695431	0.739583	0.757895	0.855556	0.678392	0.613527	0.686869	0.776596	0.897727
superoxide	0.805405	0.776596	0.845304	0.757895	0.748691	0.805405	0.835165	0.695431	0.805405	0.786096	0.855556	0.825137	0.653465	0.845304	0.605769	0.865922	0.795699	0.776596	0.748691	0.855556	0.73057	0.845304	0.748691	0.67	0.776596	0.757895	0.739583	0.73057	0.712821	0.613527	0.845304	0.629268	0.712821	0.865922	0.805405	0.767196	0.876405	0.795699	0.835165	0.805405	0.653465	0.73057	0.73057	0.805405	0.704082	0.605769	0.678392	0.73057	0.865922
hypochlorous acid	0.776596	0.748691	0.815217	0.805405	0.739583	0.795699	0.786096	0.67	0.795699	0.776596	0.845304	0.776596	0.629268	0.795699	0.582938	0.876405	0.786096	0.748691	0.704082	0.845304	0.739583	0.855556	0.739583	0.661692	0.748691	0.73057	0.712821	0.704082	0.721649	0.605769	0.835165	0.605769	0.686869	0.795699	0.835165	0.739583	0.865922	0.767196	0.805405	0.776596	0.629268	0.721649	0.721649	0.776596	0.695431	0.568075	0.653465	0.704082	0.876405
formaldehyde	0.825137	0.795699	0.825137	0.757895	0.73057	0.786096	0.795699	0.712821	0.825137	0.786096	0.876405	0.825137	0.67	0.845304	0.590476	0.887006	0.776596	0.795699	0.712821	0.876405	0.748691	0.865922	0.712821	0.67	0.757895	0.776596	0.757895	0.767196	0.748691	0.64532	0.805405	0.64532	0.73057	0.865922	0.825137	0.805405	0.897727	0.815217	0.855556	0.825137	0.67	0.748691	0.73057	0.825137	0.67	0.621359	0.695431	0.748691	0.887006
Methanethiol	0.825137	0.815217	0.865922	0.757895	0.695431	0.767196	0.776596	0.712821	0.825137	0.805405	0.855556	0.786096	0.721649	0.825137	0.560748	0.887006	0.739583	0.795699	0.712821	0.855556	0.786096	0.887006	0.712821	0.67	0.721649	0.776596	0.721649	0.73057	0.712821	0.613527	0.786096	0.613527	0.767196	0.845304	0.825137	0.748691	0.876405	0.795699	0.835165	0.845304	0.686869	0.712821	0.73057	0.845304	0.686869	0.621359	0.695431	0.786096	0.865922
carbon monoxide	0.835165	0.805405	0.835165	0.767196	0.721649	0.776596	0.805405	0.721649	0.835165	0.795699	0.887006	0.835165	0.678392	0.855556	0.582938	0.897727	0.767196	0.805405	0.721649	0.887006	0.757895	0.876405	0.721649	0.678392	0.748691	0.767196	0.748691	0.757895	0.739583	0.637255	0.815217	0.637255	0.739583	0.876405	0.835165	0.776596	0.908571	0.805405	0.845304	0.835165	0.678392	0.739583	0.739583	0.835165	0.695431	0.613527	0.686869	0.757895	0.897727
hydrogen cyanide	0.855556	0.825137	0.815217	0.786096	0.721649	0.776596	0.786096	0.739583	0.815217	0.815217	0.865922	0.795699	0.695431	0.835165	0.582938	0.897727	0.748691	0.825137	0.721649	0.865922	0.776596	0.855556	0.704082	0.695431	0.748691	0.767196	0.748691	0.757895	0.739583	0.637255	0.795699	0.637255	0.757895	0.835165	0.815217	0.776596	0.887006	0.786096	0.825137	0.855556	0.695431	0.739583	0.757895	0.855556	0.678392	0.613527	0.686869	0.776596	0.876405
Formate	0.795699	0.767196	0.795699	0.73057	0.721649	0.776596	0.786096	0.686869	0.815217	0.757895	0.865922	0.876405	0.64532	0.897727	0.598086	0.855556	0.805405	0.767196	0.721649	0.865922	0.721649	0.855556	0.721649	0.64532	0.786096	0.805405	0.786096	0.739583	0.721649	0.621359	0.795699	0.637255	0.704082	0.91954	0.815217	0.815217	0.887006	0.845304	0.887006	0.795699	0.64532	0.721649	0.704082	0.795699	0.661692	0.64532	0.704082	0.721649	0.876405
thiocyanate	0.825137	0.815217	0.805405	0.757895	0.695431	0.748691	0.757895	0.712821	0.805405	0.786096	0.835165	0.786096	0.704082	0.825137	0.560748	0.865922	0.721649	0.795699	0.695431	0.835165	0.748691	0.825137	0.678392	0.67	0.721649	0.757895	0.721649	0.73057	0.712821	0.613527	0.767196	0.613527	0.73057	0.825137	0.786096	0.748691	0.855556	0.757895	0.815217	0.825137	0.704082	0.712821	0.73057	0.825137	0.67	0.590476	0.661692	0.748691	0.845304
Cyanate	0.805405	0.776596	0.786096	0.739583	0.73057	0.786096	0.757895	0.695431	0.805405	0.767196	0.855556	0.805405	0.653465	0.845304	0.605769	0.845304	0.739583	0.776596	0.712821	0.855556	0.73057	0.845304	0.695431	0.653465	0.739583	0.757895	0.739583	0.767196	0.73057	0.64532	0.767196	0.64532	0.712821	0.845304	0.805405	0.767196	0.876405	0.776596	0.815217	0.805405	0.653465	0.748691	0.712821	0.805405	0.67	0.637255	0.678392	0.73057	0.865922
acetaldehyde	0.825137	0.795699	0.845304	0.757895	0.73057	0.805405	0.795699	0.712821	0.825137	0.805405	0.876405	0.825137	0.686869	0.865922	0.590476	0.887006	0.776596	0.795699	0.73057	0.876405	0.767196	0.887006	0.73057	0.67	0.757895	0.795699	0.757895	0.767196	0.73057	0.64532	0.805405	0.64532	0.748691	0.887006	0.845304	0.786096	0.897727	0.835165	0.855556	0.845304	0.67	0.748691	0.73057	0.845304	0.686869	0.637255	0.712821	0.767196	0.887006
carbon dioxide	0.805405	0.776596	0.805405	0.739583	0.73057	0.786096	0.795699	0.695431	0.805405	0.767196	0.855556	0.845304	0.653465	0.865922	0.590476	0.865922	0.815217	0.776596	0.712821	0.855556	0.73057	0.845304	0.712821	0.653465	0.776596	0.795699	0.776596	0.748691	0.712821	0.629268	0.825137	0.661692	0.712821	0.908571	0.805405	0.805405	0.876405	0.835165	0.897727	0.805405	0.653465	0.73057	0.712821	0.805405	0.653465	0.653465	0.695431	0.73057	0.865922
ethanol	0.767196	0.795699	0.786096	0.704082	0.678392	0.748691	0.739583	0.695431	0.887006	0.748691	0.855556	0.865922	0.637255	0.825137	0.575472	0.825137	0.739583	0.739583	0.767196	0.94186	0.748691	0.845304	0.712821	0.67	0.776596	0.757895	0.776596	0.695431	0.767196	0.582938	0.767196	0.582938	0.695431	0.825137	0.865922	0.767196	0.855556	0.835165	0.815217	0.805405	0.621359	0.678392	0.73057	0.805405	0.653465	0.590476	0.678392	0.73057	0.845304
Nitrite	0.767196	0.721649	0.767196	0.739583	0.748691	0.805405	0.776596	0.64532	0.73057	0.748691	0.776596	0.748691	0.605769	0.786096	0.605769	0.786096	0.739583	0.721649	0.825137	0.776596	0.678392	0.767196	0.695431	0.637255	0.721649	0.704082	0.686869	0.678392	0.661692	0.568075	0.786096	0.582938	0.678392	0.786096	0.73057	0.712821	0.795699	0.721649	0.757895	0.748691	0.605769	0.695431	0.695431	0.748691	0.721649	0.560748	0.629268	0.678392	0.786096
Bicarbonate	0.776596	0.73057	0.757895	0.712821	0.721649	0.757895	0.786096	0.653465	0.795699	0.721649	0.845304	0.876405	0.629268	0.897727	0.568075	0.835165	0.825137	0.73057	0.686869	0.845304	0.686869	0.835165	0.739583	0.613527	0.786096	0.786096	0.767196	0.704082	0.686869	0.605769	0.795699	0.621359	0.686869	0.897727	0.795699	0.795699	0.865922	0.825137	0.887006	0.757895	0.613527	0.686869	0.67	0.757895	0.64532	0.64532	0.686869	0.686869	0.855556
etha[c]	0.73057	0.897727	0.661692	0.653465	0.678392	0.695431	0.637255	0.786096	0.845304	0.661692	0.739583	0.845304	0.575472	0.767196	0.605769	0.712821	0.67	0.686869	0.712821	0.815217	0.748691	0.712821	0.613527	0.721649	0.795699	0.739583	0.855556	0.661692	0.767196	0.553488	0.678392	0.539171	0.64532	0.712821	0.748691	0.825137	0.739583	0.721649	0.739583	0.767196	0.590476	0.661692	0.786096	0.767196	0.590476	0.53211	0.613527	0.73057	0.73057
Urea	0.908571	0.776596	0.712821	0.815217	0.865922	0.805405	0.704082	0.695431	0.73057	0.73057	0.757895	0.712821	0.686869	0.786096	0.637255	0.786096	0.721649	0.795699	0.629268	0.757895	0.678392	0.767196	0.661692	0.686869	0.739583	0.776596	0.739583	0.805405	0.695431	0.767196	0.73057	0.73057	0.805405	0.748691	0.712821	0.786096	0.795699	0.704082	0.757895	0.805405	0.67	0.805405	0.73057	0.805405	0.637255	0.621359	0.64532	0.712821	0.786096
hydrogensulfite	0.678392	0.653465	0.805405	0.686869	0.661692	0.695431	0.776596	0.568075	0.695431	0.661692	0.721649	0.712821	0.590476	0.73057	0.504505	0.73057	0.776596	0.637255	0.629268	0.721649	0.613527	0.712821	0.73057	0.560748	0.67	0.653465	0.621359	0.598086	0.582938	0.511312	0.767196	0.525114	0.613527	0.73057	0.678392	0.64532	0.739583	0.67	0.739583	0.661692	0.560748	0.613527	0.613527	0.661692	0.621359	0.53211	0.582938	0.598086	0.73057
glycolaldehyde	0.748691	0.776596	0.748691	0.686869	0.712821	0.767196	0.739583	0.678392	0.865922	0.712821	0.835165	0.908571	0.605769	0.845304	0.605769	0.805405	0.776596	0.721649	0.748691	0.91954	0.712821	0.805405	0.712821	0.653465	0.815217	0.757895	0.815217	0.695431	0.767196	0.582938	0.767196	0.598086	0.661692	0.825137	0.825137	0.805405	0.835165	0.815217	0.835165	0.767196	0.605769	0.678392	0.712821	0.767196	0.621359	0.605769	0.695431	0.695431	0.825137
cysteaminium	0.776596	0.976331	0.704082	0.695431	0.67	0.704082	0.661692	0.835165	0.835165	0.704082	0.73057	0.795699	0.629268	0.757895	0.582938	0.757895	0.661692	0.73057	0.686869	0.786096	0.795699	0.721649	0.605769	0.767196	0.748691	0.73057	0.825137	0.67	0.739583	0.575472	0.686869	0.560748	0.686869	0.721649	0.721649	0.795699	0.748691	0.712821	0.748691	0.815217	0.64532	0.67	0.835165	0.815217	0.598086	0.525114	0.590476	0.776596	0.739583
acetone	0.795699	0.767196	0.855556	0.73057	0.704082	0.776596	0.767196	0.686869	0.795699	0.776596	0.865922	0.795699	0.661692	0.855556	0.568075	0.855556	0.748691	0.767196	0.704082	0.845304	0.739583	0.855556	0.721649	0.64532	0.73057	0.805405	0.73057	0.739583	0.721649	0.621359	0.776596	0.621359	0.757895	0.876405	0.835165	0.757895	0.865922	0.825137	0.825137	0.815217	0.64532	0.721649	0.704082	0.815217	0.661692	0.661692	0.721649	0.776596	0.855556
acetate	0.786096	0.757895	0.805405	0.721649	0.712821	0.786096	0.776596	0.678392	0.805405	0.767196	0.855556	0.865922	0.653465	0.908571	0.590476	0.845304	0.795699	0.757895	0.73057	0.855556	0.73057	0.865922	0.73057	0.637255	0.776596	0.815217	0.776596	0.73057	0.712821	0.613527	0.786096	0.629268	0.712821	0.930636	0.825137	0.805405	0.876405	0.855556	0.876405	0.805405	0.637255	0.712821	0.695431	0.805405	0.67	0.653465	0.712821	0.73057	0.865922
peroxynitrite	0.73057	0.686869	0.73057	0.704082	0.748691	0.805405	0.757895	0.613527	0.695431	0.712821	0.739583	0.73057	0.575472	0.786096	0.605769	0.748691	0.739583	0.686869	0.805405	0.739583	0.64532	0.748691	0.695431	0.605769	0.721649	0.67	0.653465	0.661692	0.629268	0.553488	0.786096	0.568075	0.64532	0.767196	0.695431	0.678392	0.776596	0.686869	0.739583	0.712821	0.575472	0.678392	0.661692	0.712821	0.686869	0.575472	0.613527	0.64532	0.767196
sulfate	0.67	0.64532	0.795699	0.678392	0.621359	0.653465	0.767196	0.560748	0.67	0.637255	0.695431	0.686869	0.582938	0.704082	0.484444	0.739583	0.786096	0.629268	0.621359	0.695431	0.605769	0.721649	0.721649	0.539171	0.661692	0.64532	0.598086	0.590476	0.575472	0.504505	0.757895	0.53211	0.605769	0.757895	0.67	0.621359	0.748691	0.64532	0.748691	0.653465	0.553488	0.590476	0.590476	0.653465	0.582938	0.553488	0.560748	0.590476	0.739583
glycolate	0.721649	0.748691	0.721649	0.661692	0.686869	0.739583	0.73057	0.653465	0.835165	0.686869	0.805405	0.94186	0.582938	0.876405	0.582938	0.776596	0.786096	0.695431	0.721649	0.887006	0.686869	0.776596	0.704082	0.629268	0.825137	0.748691	0.805405	0.67	0.739583	0.560748	0.757895	0.575472	0.637255	0.855556	0.795699	0.795699	0.805405	0.805405	0.845304	0.739583	0.582938	0.653465	0.686869	0.739583	0.613527	0.613527	0.67	0.67	0.795699
ammonioacetone	0.767196	0.815217	0.73057	0.686869	0.695431	0.748691	0.686869	0.712821	0.767196	0.73057	0.776596	0.805405	0.637255	0.825137	0.575472	0.767196	0.67	0.739583	0.712821	0.815217	0.767196	0.767196	0.64532	0.686869	0.815217	0.757895	0.795699	0.73057	0.786096	0.598086	0.695431	0.582938	0.695431	0.786096	0.786096	0.767196	0.776596	0.757895	0.739583	0.825137	0.605769	0.712821	0.748691	0.825137	0.637255	0.605769	0.678392	0.748691	0.767196
hydrogenphosphate	0.73057	0.686869	0.767196	0.757895	0.712821	0.748691	0.835165	0.613527	0.73057	0.712821	0.776596	0.767196	0.605769	0.786096	0.546296	0.805405	0.897727	0.686869	0.678392	0.776596	0.661692	0.786096	0.845304	0.605769	0.739583	0.704082	0.67	0.64532	0.629268	0.553488	0.845304	0.568075	0.661692	0.805405	0.748691	0.695431	0.815217	0.721649	0.795699	0.712821	0.575472	0.661692	0.661692	0.712821	0.67	0.590476	0.629268	0.64532	0.805405
glyoxylate	0.767196	0.739583	0.767196	0.704082	0.712821	0.767196	0.776596	0.661692	0.786096	0.73057	0.835165	0.865922	0.621359	0.908571	0.590476	0.825137	0.835165	0.739583	0.695431	0.835165	0.695431	0.825137	0.73057	0.621359	0.776596	0.776596	0.757895	0.712821	0.695431	0.598086	0.805405	0.629268	0.678392	0.930636	0.786096	0.786096	0.855556	0.815217	0.897727	0.767196	0.621359	0.695431	0.678392	0.767196	0.637255	0.67	0.695431	0.695431	0.845304
methylglyoxal	0.786096	0.757895	0.805405	0.721649	0.73057	0.805405	0.776596	0.678392	0.786096	0.767196	0.855556	0.805405	0.653465	0.887006	0.590476	0.845304	0.795699	0.757895	0.712821	0.835165	0.73057	0.845304	0.748691	0.637255	0.739583	0.776596	0.739583	0.73057	0.712821	0.613527	0.805405	0.64532	0.712821	0.887006	0.825137	0.767196	0.855556	0.815217	0.855556	0.805405	0.637255	0.712821	0.695431	0.805405	0.653465	0.67	0.73057	0.73057	0.845304
hydroxidodioxidosulfidosulfate(1-)	0.64532	0.621359	0.767196	0.67	0.629268	0.661692	0.739583	0.539171	0.678392	0.629268	0.686869	0.678392	0.575472	0.695431	0.477876	0.712821	0.776596	0.605769	0.598086	0.686869	0.582938	0.695431	0.712821	0.53211	0.637255	0.653465	0.590476	0.568075	0.553488	0.484444	0.748691	0.511312	0.582938	0.712821	0.661692	0.613527	0.721649	0.637255	0.739583	0.629268	0.546296	0.582938	0.582938	0.629268	0.590476	0.53211	0.553488	0.568075	0.712821
(S)-propane-1,2-diol	0.721649	0.786096	0.721649	0.661692	0.686869	0.739583	0.695431	0.686869	0.876405	0.686869	0.805405	0.855556	0.582938	0.835165	0.598086	0.757895	0.748691	0.678392	0.739583	0.865922	0.704082	0.776596	0.721649	0.64532	0.767196	0.748691	0.786096	0.637255	0.739583	0.546296	0.739583	0.560748	0.653465	0.776596	0.835165	0.776596	0.786096	0.786096	0.805405	0.776596	0.598086	0.637255	0.704082	0.776596	0.598086	0.582938	0.67	0.704082	0.776596
selenate	0.739583	0.695431	0.776596	0.748691	0.686869	0.721649	0.865922	0.621359	0.721649	0.704082	0.767196	0.757895	0.613527	0.776596	0.539171	0.815217	0.865922	0.695431	0.686869	0.767196	0.67	0.795699	0.795699	0.598086	0.73057	0.695431	0.661692	0.653465	0.637255	0.560748	0.835165	0.590476	0.67	0.835165	0.739583	0.686869	0.825137	0.712821	0.805405	0.721649	0.582938	0.653465	0.653465	0.721649	0.64532	0.613527	0.621359	0.653465	0.815217
beta-Aminopropion aldehyde	0.776596	0.908571	0.704082	0.695431	0.686869	0.721649	0.678392	0.776596	0.776596	0.704082	0.748691	0.835165	0.613527	0.757895	0.613527	0.757895	0.661692	0.748691	0.721649	0.805405	0.776596	0.739583	0.605769	0.767196	0.805405	0.73057	0.887006	0.739583	0.776596	0.621359	0.686869	0.590476	0.686869	0.739583	0.757895	0.855556	0.767196	0.748691	0.73057	0.835165	0.598086	0.704082	0.835165	0.835165	0.613527	0.553488	0.637255	0.776596	0.757895
(R)-lactaldehyde	0.776596	0.748691	0.795699	0.712821	0.739583	0.815217	0.767196	0.67	0.815217	0.757895	0.887006	0.835165	0.64532	0.91954	0.598086	0.835165	0.805405	0.748691	0.721649	0.865922	0.721649	0.855556	0.776596	0.629268	0.767196	0.805405	0.767196	0.721649	0.721649	0.605769	0.795699	0.621359	0.704082	0.876405	0.855556	0.795699	0.865922	0.845304	0.865922	0.795699	0.629268	0.704082	0.686869	0.795699	0.661692	0.661692	0.757895	0.721649	0.855556
(R)-propane-1,2-diol	0.721649	0.786096	0.721649	0.661692	0.686869	0.739583	0.695431	0.686869	0.876405	0.686869	0.805405	0.855556	0.582938	0.835165	0.598086	0.757895	0.748691	0.678392	0.739583	0.865922	0.704082	0.776596	0.721649	0.64532	0.767196	0.748691	0.786096	0.637255	0.739583	0.546296	0.739583	0.560748	0.653465	0.776596	0.835165	0.776596	0.786096	0.786096	0.805405	0.776596	0.598086	0.637255	0.704082	0.776596	0.598086	0.582938	0.67	0.704082	0.776596
propionate	0.757895	0.748691	0.776596	0.695431	0.686869	0.757895	0.748691	0.653465	0.795699	0.739583	0.825137	0.876405	0.629268	0.876405	0.568075	0.815217	0.767196	0.73057	0.757895	0.845304	0.721649	0.835165	0.704082	0.629268	0.786096	0.786096	0.786096	0.704082	0.721649	0.590476	0.757895	0.605769	0.686869	0.897727	0.855556	0.815217	0.845304	0.865922	0.845304	0.795699	0.613527	0.686869	0.686869	0.795699	0.64532	0.629268	0.686869	0.721649	0.835165
(S)-lactaldehyde	0.776596	0.748691	0.795699	0.712821	0.739583	0.815217	0.767196	0.67	0.815217	0.757895	0.887006	0.835165	0.64532	0.91954	0.598086	0.835165	0.805405	0.748691	0.721649	0.865922	0.721649	0.855556	0.776596	0.629268	0.767196	0.805405	0.767196	0.721649	0.721649	0.605769	0.795699	0.621359	0.704082	0.876405	0.855556	0.795699	0.865922	0.845304	0.865922	0.795699	0.629268	0.704082	0.686869	0.795699	0.661692	0.661692	0.757895	0.721649	0.855556
thiosulfate(2-)	0.661692	0.637255	0.786096	0.67	0.613527	0.64532	0.757895	0.553488	0.678392	0.629268	0.686869	0.678392	0.590476	0.695431	0.477876	0.73057	0.757895	0.621359	0.613527	0.686869	0.598086	0.712821	0.695431	0.53211	0.637255	0.653465	0.590476	0.582938	0.568075	0.497758	0.73057	0.525114	0.598086	0.73057	0.661692	0.613527	0.739583	0.637255	0.739583	0.64532	0.560748	0.582938	0.582938	0.64532	0.575472	0.546296	0.553488	0.582938	0.73057
acrylate	0.776596	0.748691	0.776596	0.712821	0.704082	0.757895	0.767196	0.67	0.795699	0.739583	0.845304	0.855556	0.629268	0.876405	0.582938	0.835165	0.786096	0.748691	0.704082	0.845304	0.704082	0.835165	0.704082	0.629268	0.767196	0.786096	0.767196	0.721649	0.739583	0.605769	0.776596	0.621359	0.686869	0.897727	0.815217	0.835165	0.865922	0.825137	0.865922	0.776596	0.629268	0.704082	0.686869	0.776596	0.64532	0.629268	0.686869	0.721649	0.855556
1-pyrrolinium	0.748691	0.815217	0.64532	0.637255	0.598086	0.64532	0.653465	0.825137	0.712821	0.748691	0.704082	0.748691	0.653465	0.695431	0.605769	0.712821	0.590476	0.739583	0.661692	0.739583	0.73057	0.678392	0.582938	0.795699	0.67	0.637255	0.795699	0.678392	0.712821	0.568075	0.629268	0.553488	0.661692	0.678392	0.661692	0.73057	0.704082	0.704082	0.653465	0.767196	0.637255	0.661692	0.786096	0.767196	0.637255	0.560748	0.598086	0.73057	0.695431
Selenophosphate	0.748691	0.704082	0.786096	0.757895	0.695431	0.73057	0.876405	0.629268	0.73057	0.712821	0.776596	0.767196	0.621359	0.786096	0.546296	0.825137	0.855556	0.704082	0.695431	0.776596	0.678392	0.805405	0.805405	0.605769	0.721649	0.704082	0.67	0.661692	0.64532	0.568075	0.805405	0.582938	0.678392	0.805405	0.748691	0.695431	0.835165	0.721649	0.776596	0.73057	0.590476	0.661692	0.661692	0.73057	0.653465	0.605769	0.629268	0.661692	0.825137
trimethylenediaminium	0.776596	0.908571	0.67	0.695431	0.653465	0.686869	0.64532	0.815217	0.815217	0.721649	0.712821	0.795699	0.613527	0.739583	0.613527	0.739583	0.629268	0.748691	0.67	0.767196	0.776596	0.704082	0.590476	0.825137	0.73057	0.695431	0.825137	0.686869	0.721649	0.590476	0.67	0.590476	0.721649	0.704082	0.704082	0.795699	0.73057	0.712821	0.712821	0.795699	0.64532	0.67	0.855556	0.795699	0.598086	0.511312	0.575472	0.776596	0.721649
hydroxyacetone	0.721649	0.748691	0.739583	0.661692	0.686869	0.757895	0.712821	0.653465	0.835165	0.704082	0.825137	0.876405	0.598086	0.855556	0.582938	0.776596	0.748691	0.695431	0.757895	0.887006	0.721649	0.795699	0.721649	0.629268	0.786096	0.748691	0.786096	0.67	0.757895	0.560748	0.739583	0.575472	0.653465	0.815217	0.835165	0.776596	0.805405	0.825137	0.805405	0.776596	0.582938	0.653465	0.686869	0.776596	0.613527	0.613527	0.704082	0.704082	0.795699
Glycine	0.767196	0.855556	0.678392	0.686869	0.748691	0.748691	0.67	0.73057	0.825137	0.678392	0.757895	0.845304	0.590476	0.825137	0.637255	0.73057	0.739583	0.721649	0.678392	0.815217	0.695431	0.73057	0.64532	0.704082	0.897727	0.835165	0.897727	0.712821	0.767196	0.598086	0.712821	0.582938	0.678392	0.767196	0.767196	0.865922	0.757895	0.757895	0.815217	0.786096	0.605769	0.712821	0.767196	0.786096	0.590476	0.590476	0.661692	0.695431	0.748691
beta-alanine	0.73057	0.855556	0.64532	0.653465	0.678392	0.712821	0.637255	0.73057	0.805405	0.64532	0.721649	0.865922	0.560748	0.786096	0.637255	0.695431	0.686869	0.686869	0.695431	0.776596	0.712821	0.695431	0.613527	0.757895	0.835165	0.776596	0.94186	0.678392	0.73057	0.582938	0.678392	0.582938	0.661692	0.73057	0.73057	0.908571	0.721649	0.776596	0.776596	0.767196	0.575472	0.661692	0.805405	0.767196	0.575472	0.546296	0.629268	0.73057	0.712821
4-Aminobutanal	0.757895	0.887006	0.704082	0.678392	0.67	0.721649	0.678392	0.776596	0.795699	0.704082	0.748691	0.876405	0.613527	0.776596	0.598086	0.757895	0.661692	0.73057	0.721649	0.805405	0.776596	0.739583	0.605769	0.767196	0.786096	0.712821	0.887006	0.704082	0.757895	0.590476	0.686869	0.575472	0.67	0.757895	0.757895	0.855556	0.767196	0.767196	0.73057	0.815217	0.598086	0.686869	0.835165	0.815217	0.613527	0.553488	0.621359	0.795699	0.757895
2-aminoacrylic acid	0.795699	0.767196	0.686869	0.712821	0.776596	0.776596	0.678392	0.67	0.757895	0.686869	0.767196	0.757895	0.613527	0.835165	0.629268	0.739583	0.748691	0.748691	0.637255	0.767196	0.653465	0.739583	0.653465	0.64532	0.805405	0.865922	0.786096	0.739583	0.721649	0.621359	0.721649	0.605769	0.704082	0.776596	0.739583	0.876405	0.767196	0.748691	0.825137	0.776596	0.629268	0.739583	0.686869	0.776596	0.613527	0.613527	0.686869	0.721649	0.757895
3-oxopropanoate	0.748691	0.739583	0.748691	0.686869	0.678392	0.73057	0.776596	0.64532	0.786096	0.712821	0.815217	0.887006	0.605769	0.865922	0.575472	0.805405	0.795699	0.721649	0.712821	0.835165	0.695431	0.805405	0.712821	0.621359	0.795699	0.757895	0.776596	0.695431	0.712821	0.582938	0.805405	0.629268	0.661692	0.908571	0.805405	0.805405	0.835165	0.815217	0.876405	0.767196	0.605769	0.678392	0.678392	0.767196	0.621359	0.653465	0.661692	0.695431	0.825137
D-Glyceraldehyde	0.712821	0.776596	0.695431	0.653465	0.695431	0.73057	0.721649	0.678392	0.865922	0.661692	0.795699	0.887006	0.560748	0.845304	0.621359	0.748691	0.776596	0.67	0.695431	0.855556	0.661692	0.748691	0.73057	0.637255	0.795699	0.739583	0.795699	0.64532	0.73057	0.553488	0.767196	0.582938	0.629268	0.786096	0.805405	0.786096	0.776596	0.757895	0.835165	0.73057	0.590476	0.64532	0.695431	0.73057	0.575472	0.605769	0.661692	0.661692	0.767196
Glycerol	0.695431	0.776596	0.678392	0.637255	0.661692	0.695431	0.704082	0.678392	0.908571	0.64532	0.776596	0.865922	0.546296	0.805405	0.621359	0.73057	0.739583	0.653465	0.678392	0.835165	0.661692	0.73057	0.712821	0.653465	0.757895	0.721649	0.776596	0.613527	0.73057	0.525114	0.748691	0.568075	0.629268	0.748691	0.786096	0.767196	0.757895	0.739583	0.815217	0.712821	0.590476	0.613527	0.695431	0.712821	0.560748	0.575472	0.629268	0.661692	0.748691
3-hydroxypropionate	0.695431	0.776596	0.695431	0.637255	0.64532	0.695431	0.721649	0.678392	0.825137	0.661692	0.776596	0.976331	0.560748	0.825137	0.575472	0.748691	0.739583	0.67	0.73057	0.855556	0.695431	0.748691	0.678392	0.653465	0.795699	0.721649	0.835165	0.64532	0.712821	0.539171	0.748691	0.568075	0.613527	0.825137	0.786096	0.825137	0.776596	0.815217	0.815217	0.73057	0.560748	0.629268	0.712821	0.73057	0.590476	0.590476	0.629268	0.695431	0.767196
D-alanine	0.825137	0.795699	0.73057	0.739583	0.805405	0.825137	0.704082	0.695431	0.786096	0.73057	0.795699	0.786096	0.653465	0.887006	0.653465	0.767196	0.776596	0.776596	0.678392	0.795699	0.695431	0.786096	0.695431	0.67	0.835165	0.91954	0.815217	0.767196	0.712821	0.64532	0.748691	0.629268	0.748691	0.825137	0.767196	0.865922	0.795699	0.795699	0.855556	0.825137	0.653465	0.767196	0.712821	0.825137	0.653465	0.653465	0.73057	0.73057	0.786096
1-methylpyrrolinium	0.686869	0.712821	0.67	0.598086	0.546296	0.605769	0.629268	0.721649	0.621359	0.704082	0.661692	0.653465	0.695431	0.653465	0.525114	0.67	0.568075	0.678392	0.686869	0.678392	0.835165	0.67	0.575472	0.678392	0.598086	0.598086	0.661692	0.621359	0.637255	0.518182	0.590476	0.504505	0.704082	0.653465	0.621359	0.637255	0.661692	0.678392	0.613527	0.721649	0.582938	0.605769	0.67	0.721649	0.695431	0.613527	0.653465	0.721649	0.653465
Hypotaurine	0.629268	0.776596	0.695431	0.621359	0.613527	0.64532	0.605769	0.64532	0.712821	0.582938	0.605769	0.695431	0.518182	0.629268	0.560748	0.598086	0.621359	0.590476	0.629268	0.653465	0.64532	0.582938	0.582938	0.686869	0.704082	0.637255	0.757895	0.568075	0.629268	0.484444	0.64532	0.484444	0.582938	0.582938	0.613527	0.73057	0.605769	0.621359	0.637255	0.661692	0.518182	0.582938	0.73057	0.661692	0.546296	0.439655	0.525114	0.629268	0.598086
butyrate	0.73057	0.757895	0.748691	0.67	0.661692	0.73057	0.721649	0.661692	0.767196	0.712821	0.795699	0.887006	0.605769	0.845304	0.546296	0.786096	0.739583	0.704082	0.786096	0.815217	0.748691	0.805405	0.678392	0.637255	0.757895	0.757895	0.795699	0.678392	0.695431	0.568075	0.73057	0.582938	0.661692	0.865922	0.825137	0.825137	0.815217	0.897727	0.815217	0.786096	0.590476	0.661692	0.695431	0.786096	0.621359	0.605769	0.661692	0.748691	0.805405
(R)-lactate	0.748691	0.721649	0.767196	0.686869	0.712821	0.786096	0.757895	0.64532	0.786096	0.73057	0.855556	0.865922	0.621359	0.953216	0.575472	0.805405	0.815217	0.721649	0.695431	0.835165	0.695431	0.825137	0.767196	0.605769	0.776596	0.795699	0.757895	0.695431	0.695431	0.582938	0.786096	0.598086	0.678392	0.908571	0.825137	0.786096	0.835165	0.835165	0.876405	0.767196	0.605769	0.678392	0.661692	0.767196	0.653465	0.67	0.73057	0.695431	0.825137
pyruvate	0.748691	0.721649	0.767196	0.686869	0.695431	0.767196	0.757895	0.64532	0.767196	0.73057	0.835165	0.845304	0.621359	0.930636	0.575472	0.805405	0.815217	0.721649	0.695431	0.815217	0.695431	0.825137	0.748691	0.605769	0.757895	0.776596	0.739583	0.695431	0.695431	0.582938	0.786096	0.613527	0.678392	0.930636	0.805405	0.767196	0.835165	0.815217	0.876405	0.767196	0.605769	0.678392	0.661692	0.767196	0.637255	0.686869	0.712821	0.695431	0.825137
oxalate(2-)	0.757895	0.73057	0.757895	0.695431	0.704082	0.757895	0.767196	0.653465	0.776596	0.721649	0.825137	0.855556	0.613527	0.897727	0.582938	0.815217	0.845304	0.73057	0.686869	0.825137	0.686869	0.815217	0.739583	0.613527	0.786096	0.767196	0.748691	0.704082	0.686869	0.590476	0.815217	0.621359	0.67	0.94186	0.776596	0.776596	0.845304	0.805405	0.908571	0.757895	0.613527	0.686869	0.67	0.757895	0.629268	0.661692	0.686869	0.686869	0.835165
glycerone	0.704082	0.748691	0.686869	0.64532	0.67	0.721649	0.712821	0.653465	0.876405	0.653465	0.786096	0.876405	0.553488	0.835165	0.613527	0.739583	0.748691	0.661692	0.686869	0.845304	0.67	0.739583	0.721649	0.64532	0.786096	0.73057	0.786096	0.637255	0.739583	0.546296	0.757895	0.590476	0.637255	0.776596	0.776596	0.776596	0.767196	0.767196	0.825137	0.704082	0.582938	0.637255	0.686869	0.704082	0.568075	0.598086	0.653465	0.653465	0.757895
L-alanine	0.825137	0.795699	0.73057	0.739583	0.805405	0.825137	0.704082	0.695431	0.786096	0.73057	0.795699	0.786096	0.653465	0.887006	0.653465	0.767196	0.776596	0.776596	0.678392	0.795699	0.695431	0.786096	0.695431	0.67	0.835165	0.91954	0.815217	0.767196	0.712821	0.64532	0.748691	0.629268	0.748691	0.825137	0.767196	0.865922	0.795699	0.795699	0.855556	0.825137	0.653465	0.767196	0.712821	0.825137	0.653465	0.653465	0.73057	0.73057	0.786096
Sarcosine	0.721649	0.805405	0.704082	0.64532	0.704082	0.739583	0.64532	0.721649	0.795699	0.67	0.73057	0.815217	0.598086	0.815217	0.598086	0.704082	0.712821	0.678392	0.686869	0.786096	0.739583	0.739583	0.637255	0.661692	0.845304	0.805405	0.845304	0.67	0.721649	0.560748	0.686869	0.560748	0.686869	0.757895	0.757895	0.815217	0.73057	0.767196	0.786096	0.776596	0.582938	0.67	0.721649	0.776596	0.598086	0.598086	0.67	0.721649	0.721649
(S)-lactate	0.748691	0.721649	0.767196	0.686869	0.712821	0.786096	0.757895	0.64532	0.786096	0.73057	0.855556	0.865922	0.621359	0.953216	0.575472	0.805405	0.815217	0.721649	0.695431	0.835165	0.695431	0.825137	0.767196	0.605769	0.776596	0.795699	0.757895	0.695431	0.695431	0.582938	0.786096	0.598086	0.678392	0.908571	0.825137	0.786096	0.835165	0.835165	0.876405	0.767196	0.605769	0.678392	0.661692	0.767196	0.653465	0.67	0.73057	0.695431	0.825137
1,4-butanediammonium	0.776596	0.908571	0.67	0.695431	0.653465	0.686869	0.64532	0.855556	0.795699	0.704082	0.712821	0.795699	0.613527	0.739583	0.582938	0.739583	0.629268	0.73057	0.686869	0.767196	0.795699	0.704082	0.590476	0.786096	0.73057	0.678392	0.865922	0.67	0.739583	0.575472	0.67	0.560748	0.686869	0.704082	0.704082	0.795699	0.73057	0.748691	0.695431	0.795699	0.613527	0.67	0.855556	0.795699	0.598086	0.511312	0.575472	0.776596	0.721649
3-Mercaptolactate	0.695431	0.776596	0.695431	0.637255	0.678392	0.712821	0.686869	0.661692	0.887006	0.64532	0.776596	0.887006	0.560748	0.845304	0.605769	0.73057	0.776596	0.653465	0.661692	0.815217	0.64532	0.73057	0.695431	0.653465	0.795699	0.776596	0.815217	0.629268	0.695431	0.539171	0.73057	0.568075	0.629268	0.786096	0.786096	0.805405	0.757895	0.776596	0.876405	0.712821	0.605769	0.629268	0.695431	0.712821	0.560748	0.590476	0.64532	0.661692	0.748691
2-Hydroxybutyrate	0.712821	0.739583	0.712821	0.653465	0.695431	0.748691	0.704082	0.64532	0.825137	0.678392	0.795699	0.865922	0.575472	0.887006	0.590476	0.748691	0.795699	0.67	0.695431	0.795699	0.661692	0.767196	0.73057	0.621359	0.776596	0.776596	0.795699	0.64532	0.678392	0.553488	0.748691	0.568075	0.64532	0.825137	0.845304	0.825137	0.776596	0.835165	0.855556	0.748691	0.590476	0.64532	0.678392	0.748691	0.590476	0.621359	0.678392	0.695431	0.767196
D-serine	0.739583	0.805405	0.637255	0.661692	0.721649	0.721649	0.661692	0.686869	0.835165	0.637255	0.712821	0.835165	0.568075	0.795699	0.695431	0.686869	0.712821	0.695431	0.653465	0.786096	0.653465	0.686869	0.637255	0.712821	0.825137	0.825137	0.845304	0.686869	0.704082	0.575472	0.704082	0.590476	0.67	0.739583	0.704082	0.855556	0.712821	0.73057	0.805405	0.776596	0.598086	0.686869	0.739583	0.776596	0.568075	0.598086	0.637255	0.704082	0.704082
acetoacetate	0.721649	0.712821	0.739583	0.661692	0.653465	0.721649	0.748691	0.621359	0.757895	0.704082	0.805405	0.855556	0.598086	0.876405	0.553488	0.776596	0.767196	0.695431	0.721649	0.805405	0.704082	0.795699	0.721649	0.598086	0.767196	0.748691	0.748691	0.67	0.704082	0.560748	0.776596	0.605769	0.653465	0.897727	0.815217	0.776596	0.805405	0.825137	0.845304	0.776596	0.582938	0.653465	0.653465	0.776596	0.613527	0.661692	0.67	0.704082	0.795699
(R)-3-hydroxybutyrate	0.712821	0.721649	0.73057	0.653465	0.661692	0.73057	0.739583	0.629268	0.786096	0.695431	0.815217	0.887006	0.590476	0.887006	0.560748	0.767196	0.757895	0.686869	0.712821	0.815217	0.695431	0.786096	0.73057	0.605769	0.776596	0.757895	0.776596	0.661692	0.695431	0.553488	0.767196	0.582938	0.64532	0.865922	0.845304	0.805405	0.795699	0.835165	0.835165	0.786096	0.575472	0.64532	0.661692	0.786096	0.621359	0.637255	0.678392	0.712821	0.786096
L-serine	0.739583	0.805405	0.637255	0.661692	0.721649	0.721649	0.661692	0.686869	0.835165	0.637255	0.712821	0.835165	0.568075	0.795699	0.695431	0.686869	0.712821	0.695431	0.653465	0.786096	0.653465	0.686869	0.637255	0.712821	0.825137	0.825137	0.845304	0.686869	0.704082	0.575472	0.704082	0.590476	0.67	0.739583	0.704082	0.855556	0.712821	0.73057	0.805405	0.776596	0.598086	0.686869	0.739583	0.776596	0.568075	0.598086	0.637255	0.704082	0.704082
(S)-3-aminoisobutyric acid	0.757895	0.805405	0.686869	0.678392	0.704082	0.757895	0.661692	0.686869	0.815217	0.686869	0.748691	0.815217	0.598086	0.835165	0.629268	0.721649	0.712821	0.712821	0.686869	0.805405	0.721649	0.739583	0.653465	0.712821	0.845304	0.825137	0.865922	0.704082	0.739583	0.605769	0.704082	0.605769	0.704082	0.776596	0.739583	0.835165	0.748691	0.805405	0.805405	0.795699	0.598086	0.686869	0.757895	0.795699	0.613527	0.582938	0.67	0.721649	0.739583
4-methylpentanal	0.748691	0.776596	0.805405	0.686869	0.661692	0.73057	0.721649	0.678392	0.767196	0.73057	0.795699	0.825137	0.621359	0.786096	0.53211	0.805405	0.704082	0.721649	0.767196	0.815217	0.786096	0.805405	0.661692	0.653465	0.721649	0.757895	0.757895	0.695431	0.695431	0.582938	0.73057	0.582938	0.712821	0.825137	0.805405	0.786096	0.815217	0.855556	0.776596	0.805405	0.605769	0.678392	0.712821	0.805405	0.621359	0.605769	0.661692	0.825137	0.805405
L-cysteine	0.757895	0.845304	0.67	0.678392	0.739583	0.739583	0.64532	0.704082	0.855556	0.653465	0.73057	0.815217	0.598086	0.795699	0.678392	0.704082	0.712821	0.712821	0.653465	0.786096	0.67	0.704082	0.621359	0.73057	0.825137	0.865922	0.865922	0.704082	0.704082	0.590476	0.686869	0.590476	0.686869	0.739583	0.721649	0.876405	0.73057	0.748691	0.825137	0.795699	0.629268	0.704082	0.757895	0.795699	0.582938	0.582938	0.653465	0.721649	0.721649
4-Aminobutanoate	0.739583	0.865922	0.653465	0.661692	0.686869	0.721649	0.64532	0.757895	0.795699	0.653465	0.73057	0.876405	0.568075	0.795699	0.613527	0.704082	0.695431	0.695431	0.704082	0.786096	0.721649	0.704082	0.621359	0.748691	0.845304	0.767196	0.976331	0.67	0.739583	0.575472	0.686869	0.560748	0.653465	0.739583	0.739583	0.91954	0.73057	0.805405	0.767196	0.776596	0.568075	0.67	0.815217	0.776596	0.568075	0.553488	0.621359	0.739583	0.721649
2-methyl-3-oxopropanoate	0.757895	0.73057	0.776596	0.695431	0.686869	0.757895	0.786096	0.653465	0.776596	0.739583	0.825137	0.855556	0.629268	0.897727	0.582938	0.815217	0.805405	0.73057	0.704082	0.825137	0.704082	0.835165	0.739583	0.613527	0.767196	0.786096	0.748691	0.704082	0.686869	0.590476	0.815217	0.637255	0.686869	0.94186	0.795699	0.776596	0.845304	0.825137	0.887006	0.776596	0.613527	0.686869	0.67	0.776596	0.64532	0.678392	0.686869	0.704082	0.835165
3-mercaptopyruvate	0.712821	0.757895	0.73057	0.653465	0.661692	0.712821	0.721649	0.64532	0.805405	0.678392	0.795699	0.887006	0.590476	0.865922	0.560748	0.767196	0.776596	0.686869	0.695431	0.835165	0.678392	0.767196	0.695431	0.621359	0.795699	0.739583	0.776596	0.661692	0.73057	0.553488	0.748691	0.582938	0.629268	0.865922	0.786096	0.767196	0.795699	0.776596	0.855556	0.73057	0.590476	0.64532	0.678392	0.73057	0.590476	0.637255	0.661692	0.661692	0.786096
Choline	0.613527	0.739583	0.678392	0.575472	0.553488	0.598086	0.575472	0.661692	0.712821	0.582938	0.653465	0.748691	0.560748	0.661692	0.491071	0.64532	0.590476	0.590476	0.678392	0.721649	0.805405	0.678392	0.568075	0.605769	0.67	0.67	0.721649	0.568075	0.661692	0.458515	0.582938	0.445887	0.661692	0.661692	0.695431	0.695431	0.67	0.686869	0.621359	0.695431	0.477876	0.553488	0.661692	0.695431	0.590476	0.590476	0.629268	0.748691	0.661692
D-glycerate	0.686869	0.748691	0.67	0.629268	0.67	0.704082	0.695431	0.653465	0.835165	0.637255	0.767196	0.897727	0.539171	0.855556	0.598086	0.721649	0.786096	0.64532	0.67	0.825137	0.637255	0.721649	0.721649	0.613527	0.805405	0.73057	0.786096	0.621359	0.704082	0.53211	0.757895	0.560748	0.605769	0.815217	0.776596	0.776596	0.748691	0.748691	0.845304	0.704082	0.568075	0.621359	0.67	0.704082	0.568075	0.598086	0.637255	0.637255	0.739583
(2-Aminoethyl)phosphonate	0.686869	0.786096	0.621359	0.695431	0.67	0.67	0.678392	0.67	0.721649	0.605769	0.629268	0.739583	0.525114	0.67	0.582938	0.653465	0.748691	0.613527	0.653465	0.678392	0.67	0.637255	0.704082	0.712821	0.748691	0.661692	0.786096	0.590476	0.653465	0.53211	0.704082	0.53211	0.637255	0.621359	0.653465	0.757895	0.661692	0.64532	0.661692	0.686869	0.511312	0.605769	0.757895	0.686869	0.568075	0.497758	0.546296	0.653465	0.653465
homocysteine thiolactone	0.704082	0.767196	0.637255	0.629268	0.637255	0.653465	0.629268	0.704082	0.704082	0.686869	0.712821	0.704082	0.661692	0.67	0.695431	0.67	0.582938	0.73057	0.605769	0.695431	0.653465	0.653465	0.575472	0.73057	0.661692	0.712821	0.748691	0.704082	0.653465	0.637255	0.605769	0.590476	0.621359	0.653465	0.637255	0.757895	0.678392	0.678392	0.678392	0.757895	0.629268	0.686869	0.721649	0.757895	0.582938	0.613527	0.653465	0.704082	0.67
Succinic semialdehyde	0.739583	0.767196	0.739583	0.678392	0.67	0.721649	0.748691	0.67	0.776596	0.704082	0.805405	0.91954	0.598086	0.855556	0.553488	0.795699	0.786096	0.712821	0.739583	0.825137	0.721649	0.795699	0.686869	0.64532	0.786096	0.748691	0.805405	0.686869	0.704082	0.575472	0.776596	0.605769	0.653465	0.897727	0.795699	0.835165	0.825137	0.845304	0.865922	0.757895	0.598086	0.67	0.704082	0.757895	0.613527	0.629268	0.653465	0.721649	0.815217
2-Oxobutanoate	0.721649	0.712821	0.739583	0.661692	0.67	0.739583	0.73057	0.621359	0.757895	0.704082	0.805405	0.855556	0.598086	0.897727	0.553488	0.776596	0.786096	0.695431	0.721649	0.805405	0.686869	0.795699	0.721649	0.598086	0.767196	0.748691	0.748691	0.67	0.704082	0.560748	0.757895	0.590476	0.653465	0.897727	0.835165	0.776596	0.805405	0.825137	0.845304	0.757895	0.582938	0.653465	0.653465	0.757895	0.613527	0.661692	0.686869	0.686869	0.795699
3-(methylthio)propionate	0.695431	0.757895	0.767196	0.637255	0.629268	0.695431	0.686869	0.661692	0.767196	0.678392	0.757895	0.865922	0.605769	0.805405	0.53211	0.748691	0.704082	0.67	0.767196	0.795699	0.786096	0.786096	0.64532	0.621359	0.739583	0.739583	0.776596	0.64532	0.678392	0.539171	0.695431	0.553488	0.661692	0.825137	0.767196	0.786096	0.776596	0.835165	0.795699	0.748691	0.575472	0.629268	0.678392	0.748691	0.605769	0.590476	0.64532	0.748691	0.767196
3-hydroxy-2-methylpropanoate	0.712821	0.739583	0.73057	0.653465	0.661692	0.73057	0.739583	0.64532	0.825137	0.695431	0.795699	0.908571	0.590476	0.865922	0.575472	0.767196	0.757895	0.686869	0.73057	0.876405	0.712821	0.786096	0.712821	0.621359	0.795699	0.757895	0.776596	0.661692	0.712821	0.553488	0.767196	0.582938	0.64532	0.865922	0.786096	0.767196	0.795699	0.835165	0.835165	0.767196	0.575472	0.64532	0.678392	0.767196	0.621359	0.621359	0.661692	0.695431	0.786096
taurine	0.598086	0.721649	0.64532	0.605769	0.582938	0.598086	0.605769	0.598086	0.661692	0.539171	0.560748	0.661692	0.491071	0.598086	0.518182	0.582938	0.653465	0.546296	0.582938	0.605769	0.598086	0.568075	0.598086	0.637255	0.67	0.605769	0.704082	0.525114	0.582938	0.458515	0.629268	0.471366	0.553488	0.568075	0.582938	0.678392	0.590476	0.575472	0.621359	0.613527	0.477876	0.539171	0.678392	0.613527	0.504505	0.452174	0.484444	0.582938	0.582938
Malonate	0.73057	0.739583	0.712821	0.67	0.678392	0.73057	0.739583	0.64532	0.825137	0.678392	0.795699	0.865922	0.575472	0.845304	0.590476	0.767196	0.815217	0.686869	0.678392	0.815217	0.661692	0.767196	0.73057	0.637255	0.815217	0.776596	0.795699	0.661692	0.678392	0.568075	0.825137	0.629268	0.661692	0.865922	0.805405	0.825137	0.795699	0.795699	0.91954	0.748691	0.605769	0.661692	0.678392	0.748691	0.590476	0.621359	0.64532	0.678392	0.786096
selenocysteine	0.757895	0.825137	0.653465	0.678392	0.739583	0.739583	0.661692	0.704082	0.835165	0.653465	0.73057	0.815217	0.582938	0.795699	0.678392	0.704082	0.712821	0.712821	0.653465	0.786096	0.67	0.704082	0.621359	0.73057	0.825137	0.845304	0.865922	0.704082	0.704082	0.590476	0.686869	0.590476	0.686869	0.739583	0.721649	0.876405	0.73057	0.748691	0.805405	0.795699	0.613527	0.704082	0.757895	0.795699	0.582938	0.582938	0.653465	0.721649	0.721649
N,N-dimethylglycine	0.678392	0.721649	0.748691	0.621359	0.64532	0.695431	0.653465	0.64532	0.73057	0.64532	0.721649	0.786096	0.621359	0.767196	0.546296	0.695431	0.686869	0.653465	0.678392	0.757895	0.786096	0.73057	0.629268	0.605769	0.776596	0.776596	0.776596	0.64532	0.678392	0.525114	0.661692	0.525114	0.73057	0.767196	0.748691	0.767196	0.721649	0.776596	0.739583	0.748691	0.53211	0.629268	0.661692	0.748691	0.637255	0.67	0.73057	0.73057	0.712821
(S)-Glycerate	0.686869	0.748691	0.67	0.629268	0.67	0.704082	0.695431	0.653465	0.835165	0.637255	0.767196	0.897727	0.539171	0.855556	0.598086	0.721649	0.786096	0.64532	0.67	0.825137	0.637255	0.721649	0.721649	0.613527	0.805405	0.73057	0.786096	0.621359	0.704082	0.53211	0.757895	0.560748	0.605769	0.815217	0.776596	0.776596	0.748691	0.748691	0.845304	0.704082	0.568075	0.621359	0.67	0.704082	0.568075	0.598086	0.637255	0.637255	0.739583
3-hydroxypyruvate	0.686869	0.712821	0.686869	0.629268	0.653465	0.704082	0.712821	0.621359	0.795699	0.653465	0.786096	0.897727	0.553488	0.855556	0.568075	0.739583	0.786096	0.661692	0.686869	0.845304	0.653465	0.739583	0.721649	0.598086	0.805405	0.712821	0.767196	0.637255	0.721649	0.53211	0.776596	0.575472	0.605769	0.855556	0.776596	0.757895	0.767196	0.767196	0.845304	0.704082	0.553488	0.621359	0.653465	0.704082	0.582938	0.629268	0.653465	0.637255	0.757895
(S)-2-Aminobutanoate	0.776596	0.805405	0.686869	0.695431	0.757895	0.776596	0.661692	0.686869	0.795699	0.686869	0.748691	0.795699	0.613527	0.835165	0.661692	0.721649	0.73057	0.73057	0.686869	0.767196	0.686869	0.739583	0.653465	0.695431	0.805405	0.865922	0.845304	0.721649	0.686869	0.605769	0.704082	0.590476	0.704082	0.776596	0.776596	0.897727	0.748691	0.805405	0.805405	0.835165	0.613527	0.721649	0.739583	0.835165	0.613527	0.613527	0.686869	0.757895	0.739583
N-methylputrescinium(2+)	0.73057	0.855556	0.661692	0.653465	0.613527	0.64532	0.590476	0.805405	0.73057	0.661692	0.653465	0.73057	0.590476	0.695431	0.546296	0.678392	0.575472	0.686869	0.695431	0.704082	0.825137	0.678392	0.553488	0.739583	0.686869	0.653465	0.815217	0.629268	0.695431	0.539171	0.613527	0.511312	0.695431	0.661692	0.661692	0.748691	0.67	0.739583	0.637255	0.786096	0.560748	0.629268	0.805405	0.786096	0.575472	0.491071	0.553488	0.805405	0.661692
betaine aldehyde	0.686869	0.712821	0.757895	0.64532	0.621359	0.67	0.64532	0.637255	0.686869	0.653465	0.695431	0.721649	0.629268	0.721649	0.511312	0.721649	0.64532	0.661692	0.653465	0.73057	0.795699	0.739583	0.605769	0.598086	0.712821	0.73057	0.695431	0.653465	0.67	0.53211	0.637255	0.518182	0.739583	0.739583	0.721649	0.686869	0.73057	0.712821	0.678392	0.739583	0.539171	0.637255	0.653465	0.739583	0.64532	0.661692	0.686869	0.739583	0.721649
3-methyl-2-oxobutanoate	0.73057	0.704082	0.786096	0.67	0.678392	0.748691	0.739583	0.629268	0.748691	0.712821	0.815217	0.825137	0.605769	0.908571	0.560748	0.786096	0.795699	0.704082	0.678392	0.795699	0.678392	0.805405	0.73057	0.590476	0.739583	0.795699	0.721649	0.678392	0.678392	0.568075	0.767196	0.598086	0.695431	0.930636	0.786096	0.748691	0.815217	0.815217	0.855556	0.748691	0.590476	0.661692	0.64532	0.748691	0.621359	0.704082	0.712821	0.712821	0.805405
guanidinoacetic acid	0.835165	0.767196	0.605769	0.695431	0.757895	0.686869	0.613527	0.67	0.757895	0.621359	0.678392	0.776596	0.582938	0.739583	0.613527	0.67	0.695431	0.678392	0.621359	0.73057	0.621359	0.67	0.605769	0.678392	0.805405	0.767196	0.825137	0.67	0.686869	0.605769	0.653465	0.590476	0.739583	0.686869	0.686869	0.815217	0.695431	0.695431	0.73057	0.721649	0.582938	0.67	0.721649	0.721649	0.582938	0.553488	0.605769	0.653465	0.686869
L-homoserine	0.704082	0.805405	0.605769	0.629268	0.686869	0.686869	0.613527	0.704082	0.795699	0.605769	0.678392	0.855556	0.539171	0.757895	0.661692	0.653465	0.678392	0.661692	0.67	0.748691	0.653465	0.653465	0.590476	0.712821	0.805405	0.786096	0.887006	0.67	0.686869	0.560748	0.653465	0.560748	0.637255	0.704082	0.686869	0.876405	0.678392	0.748691	0.767196	0.739583	0.568075	0.653465	0.739583	0.739583	0.553488	0.553488	0.621359	0.704082	0.67
Uracil	0.712821	0.605769	0.582938	0.653465	0.695431	0.678392	0.653465	0.64532	0.613527	0.712821	0.721649	0.598086	0.637255	0.661692	0.67	0.64532	0.621359	0.757895	0.525114	0.67	0.539171	0.629268	0.598086	0.653465	0.590476	0.637255	0.590476	0.825137	0.568075	0.825137	0.64532	0.930636	0.661692	0.64532	0.582938	0.629268	0.653465	0.590476	0.67	0.678392	0.704082	0.767196	0.613527	0.678392	0.621359	0.637255	0.695431	0.568075	0.64532
Acetoacetyl-ACP	0.721649	0.73057	0.795699	0.678392	0.67	0.739583	0.748691	0.621359	0.776596	0.721649	0.786096	0.776596	0.629268	0.795699	0.553488	0.776596	0.73057	0.695431	0.721649	0.786096	0.704082	0.776596	0.704082	0.613527	0.73057	0.748691	0.712821	0.67	0.686869	0.560748	0.776596	0.605769	0.653465	0.815217	0.795699	0.739583	0.786096	0.786096	0.825137	0.776596	0.613527	0.67	0.67	0.776596	0.613527	0.613527	0.653465	0.704082	0.776596
5,6-dihydrouracil	0.661692	0.67	0.525114	0.590476	0.64532	0.629268	0.590476	0.73057	0.613527	0.613527	0.621359	0.64532	0.560748	0.598086	0.686869	0.582938	0.560748	0.67	0.539171	0.621359	0.568075	0.568075	0.539171	0.704082	0.605769	0.590476	0.704082	0.73057	0.582938	0.712821	0.582938	0.786096	0.613527	0.582938	0.553488	0.678392	0.590476	0.590476	0.605769	0.64532	0.605769	0.678392	0.678392	0.64532	0.546296	0.590476	0.598086	0.598086	0.582938
L-proline	0.686869	0.786096	0.605769	0.613527	0.67	0.686869	0.629268	0.795699	0.739583	0.686869	0.695431	0.776596	0.613527	0.739583	0.678392	0.653465	0.661692	0.695431	0.637255	0.73057	0.67	0.653465	0.605769	0.767196	0.748691	0.748691	0.865922	0.686869	0.686869	0.575472	0.637255	0.575472	0.605769	0.686869	0.653465	0.815217	0.678392	0.748691	0.73057	0.721649	0.629268	0.686869	0.739583	0.721649	0.582938	0.613527	0.653465	0.686869	0.67
histamium	0.721649	0.786096	0.590476	0.64532	0.605769	0.621359	0.613527	0.815217	0.686869	0.776596	0.661692	0.704082	0.712821	0.653465	0.64532	0.653465	0.553488	0.767196	0.590476	0.712821	0.67	0.621359	0.546296	0.887006	0.64532	0.613527	0.748691	0.739583	0.653465	0.637255	0.590476	0.621359	0.653465	0.621359	0.621359	0.721649	0.64532	0.64532	0.613527	0.757895	0.73057	0.686869	0.795699	0.757895	0.629268	0.539171	0.590476	0.704082	0.637255
cytosine	0.73057	0.637255	0.582938	0.653465	0.695431	0.661692	0.621359	0.661692	0.613527	0.712821	0.721649	0.582938	0.653465	0.64532	0.67	0.64532	0.575472	0.835165	0.511312	0.67	0.553488	0.629268	0.553488	0.686869	0.605769	0.653465	0.605769	0.845304	0.598086	0.908571	0.582938	0.825137	0.678392	0.613527	0.582938	0.64532	0.653465	0.575472	0.637255	0.712821	0.721649	0.786096	0.64532	0.712821	0.637255	0.590476	0.695431	0.582938	0.64532
Selenohomocysteine	0.739583	0.786096	0.686869	0.661692	0.721649	0.739583	0.64532	0.686869	0.776596	0.653465	0.712821	0.776596	0.598086	0.795699	0.64532	0.686869	0.695431	0.695431	0.67	0.748691	0.721649	0.721649	0.621359	0.678392	0.786096	0.825137	0.825137	0.686869	0.67	0.575472	0.67	0.560748	0.704082	0.739583	0.721649	0.855556	0.712821	0.767196	0.767196	0.815217	0.582938	0.686869	0.721649	0.815217	0.598086	0.598086	0.67	0.757895	0.704082
Malonyl-[acyl-carrier protein]	0.704082	0.73057	0.757895	0.661692	0.67	0.721649	0.748691	0.621359	0.815217	0.686869	0.786096	0.855556	0.598086	0.815217	0.568075	0.757895	0.786096	0.678392	0.686869	0.805405	0.653465	0.757895	0.704082	0.613527	0.786096	0.767196	0.767196	0.653465	0.67	0.546296	0.795699	0.590476	0.621359	0.835165	0.795699	0.795699	0.786096	0.786096	0.887006	0.739583	0.598086	0.653465	0.67	0.739583	0.598086	0.613527	0.637255	0.67	0.776596
L-valine	0.805405	0.776596	0.748691	0.721649	0.786096	0.805405	0.686869	0.678392	0.767196	0.712821	0.776596	0.767196	0.637255	0.865922	0.637255	0.748691	0.757895	0.757895	0.661692	0.776596	0.678392	0.767196	0.678392	0.653465	0.815217	0.94186	0.795699	0.748691	0.695431	0.629268	0.73057	0.613527	0.767196	0.825137	0.748691	0.845304	0.776596	0.795699	0.835165	0.805405	0.637255	0.748691	0.695431	0.805405	0.637255	0.67	0.73057	0.748691	0.767196
cervonyl carnitine	0.776596	0.678392	0.621359	0.695431	0.653465	0.621359	0.629268	0.686869	0.637255	0.739583	0.678392	0.575472	0.786096	0.637255	0.568075	0.67	0.582938	0.865922	0.518182	0.678392	0.575472	0.637255	0.575472	0.695431	0.598086	0.661692	0.598086	0.776596	0.605769	0.776596	0.605769	0.686869	0.704082	0.605769	0.590476	0.637255	0.661692	0.568075	0.64532	0.739583	0.845304	0.739583	0.67	0.739583	0.629268	0.525114	0.621359	0.605769	0.653465
L-homocysteine	0.73057	0.855556	0.64532	0.653465	0.712821	0.712821	0.621359	0.73057	0.825137	0.629268	0.704082	0.825137	0.575472	0.767196	0.653465	0.678392	0.686869	0.686869	0.661692	0.757895	0.678392	0.678392	0.598086	0.739583	0.795699	0.835165	0.897727	0.678392	0.678392	0.568075	0.661692	0.568075	0.661692	0.712821	0.695431	0.887006	0.704082	0.776596	0.795699	0.767196	0.605769	0.678392	0.767196	0.767196	0.560748	0.560748	0.629268	0.73057	0.695431
1-Pyrroline-5-carboxylate	0.757895	0.73057	0.67	0.64532	0.67	0.704082	0.695431	0.704082	0.686869	0.739583	0.748691	0.776596	0.661692	0.776596	0.64532	0.721649	0.678392	0.748691	0.686869	0.748691	0.686869	0.721649	0.637255	0.712821	0.712821	0.748691	0.748691	0.739583	0.67	0.605769	0.67	0.605769	0.67	0.776596	0.686869	0.795699	0.748691	0.748691	0.748691	0.757895	0.64532	0.721649	0.686869	0.757895	0.678392	0.678392	0.704082	0.704082	0.739583
L-3-Cyanoalanine	0.786096	0.795699	0.661692	0.704082	0.767196	0.748691	0.653465	0.695431	0.786096	0.695431	0.739583	0.786096	0.605769	0.805405	0.686869	0.712821	0.721649	0.757895	0.64532	0.757895	0.661692	0.712821	0.629268	0.721649	0.795699	0.835165	0.835165	0.748691	0.678392	0.629268	0.695431	0.613527	0.712821	0.748691	0.73057	0.887006	0.739583	0.757895	0.795699	0.805405	0.637255	0.73057	0.748691	0.805405	0.605769	0.590476	0.661692	0.73057	0.73057
L-2-amino-3-oxobutanoic acid	0.786096	0.757895	0.695431	0.704082	0.767196	0.786096	0.704082	0.661692	0.748691	0.695431	0.776596	0.767196	0.621359	0.887006	0.637255	0.73057	0.776596	0.739583	0.64532	0.757895	0.661692	0.748691	0.712821	0.637255	0.815217	0.876405	0.776596	0.73057	0.695431	0.613527	0.767196	0.629268	0.712821	0.825137	0.748691	0.825137	0.757895	0.757895	0.855556	0.786096	0.621359	0.73057	0.678392	0.786096	0.621359	0.686869	0.712821	0.695431	0.748691
L-erythrulose	0.661692	0.739583	0.64532	0.605769	0.64532	0.678392	0.67	0.678392	0.865922	0.613527	0.739583	0.845304	0.518182	0.786096	0.605769	0.695431	0.739583	0.621359	0.661692	0.795699	0.64532	0.695431	0.695431	0.621359	0.757895	0.704082	0.795699	0.598086	0.712821	0.511312	0.73057	0.553488	0.598086	0.748691	0.748691	0.748691	0.721649	0.757895	0.815217	0.678392	0.560748	0.598086	0.661692	0.678392	0.53211	0.560748	0.613527	0.629268	0.712821
1,4-dithiothreitol	0.695431	0.795699	0.695431	0.637255	0.661692	0.695431	0.67	0.712821	0.908571	0.64532	0.776596	0.825137	0.560748	0.786096	0.590476	0.73057	0.721649	0.653465	0.678392	0.815217	0.678392	0.73057	0.678392	0.653465	0.739583	0.739583	0.815217	0.613527	0.73057	0.525114	0.712821	0.553488	0.629268	0.73057	0.786096	0.767196	0.757895	0.776596	0.815217	0.712821	0.605769	0.613527	0.695431	0.712821	0.560748	0.546296	0.629268	0.661692	0.748691
imidazole-4-acetaldehyde	0.739583	0.695431	0.653465	0.678392	0.653465	0.67	0.678392	0.721649	0.686869	0.815217	0.73057	0.704082	0.748691	0.704082	0.661692	0.704082	0.613527	0.786096	0.621359	0.748691	0.637255	0.686869	0.590476	0.767196	0.661692	0.661692	0.712821	0.815217	0.67	0.686869	0.637255	0.686869	0.653465	0.686869	0.686869	0.739583	0.712821	0.695431	0.678392	0.776596	0.748691	0.739583	0.704082	0.776596	0.678392	0.598086	0.67	0.686869	0.704082
Carbamoyl phosphate	0.704082	0.64532	0.653465	0.695431	0.704082	0.721649	0.73057	0.560748	0.621359	0.621359	0.661692	0.686869	0.568075	0.739583	0.598086	0.686869	0.805405	0.661692	0.621359	0.661692	0.590476	0.704082	0.721649	0.568075	0.748691	0.712821	0.661692	0.686869	0.605769	0.590476	0.739583	0.605769	0.637255	0.757895	0.637255	0.704082	0.73057	0.64532	0.73057	0.686869	0.525114	0.67	0.605769	0.686869	0.598086	0.661692	0.605769	0.605769	0.721649
1-pyrroline-2-carboxylate	0.73057	0.739583	0.64532	0.621359	0.64532	0.678392	0.67	0.73057	0.678392	0.712821	0.721649	0.767196	0.637255	0.748691	0.637255	0.695431	0.653465	0.721649	0.695431	0.739583	0.712821	0.695431	0.613527	0.721649	0.721649	0.721649	0.776596	0.712821	0.695431	0.582938	0.64532	0.582938	0.64532	0.748691	0.661692	0.767196	0.721649	0.739583	0.721649	0.73057	0.621359	0.695431	0.695431	0.73057	0.653465	0.653465	0.678392	0.678392	0.712821
D-proline	0.686869	0.786096	0.605769	0.613527	0.67	0.686869	0.629268	0.795699	0.739583	0.686869	0.695431	0.776596	0.613527	0.739583	0.678392	0.653465	0.661692	0.695431	0.637255	0.73057	0.67	0.653465	0.605769	0.767196	0.748691	0.748691	0.865922	0.686869	0.686869	0.575472	0.637255	0.575472	0.605769	0.686869	0.653465	0.815217	0.678392	0.748691	0.73057	0.721649	0.629268	0.686869	0.739583	0.721649	0.582938	0.613527	0.653465	0.686869	0.67
Methylmalonate	0.748691	0.721649	0.748691	0.686869	0.695431	0.767196	0.757895	0.64532	0.805405	0.712821	0.815217	0.825137	0.605769	0.887006	0.590476	0.786096	0.835165	0.704082	0.678392	0.815217	0.678392	0.805405	0.767196	0.621359	0.795699	0.815217	0.757895	0.678392	0.661692	0.582938	0.845304	0.64532	0.695431	0.908571	0.786096	0.786096	0.815217	0.815217	0.94186	0.748691	0.621359	0.678392	0.661692	0.748691	0.621359	0.653465	0.678392	0.678392	0.805405
ethamp[c]	0.653465	0.767196	0.637255	0.64532	0.621359	0.637255	0.695431	0.67	0.704082	0.605769	0.64532	0.776596	0.539171	0.686869	0.553488	0.67	0.73057	0.613527	0.721649	0.712821	0.686869	0.686869	0.686869	0.64532	0.786096	0.64532	0.748691	0.590476	0.686869	0.491071	0.686869	0.491071	0.590476	0.686869	0.67	0.721649	0.712821	0.64532	0.661692	0.686869	0.497758	0.590476	0.704082	0.686869	0.553488	0.539171	0.560748	0.653465	0.704082
Succinate	0.73057	0.757895	0.73057	0.67	0.661692	0.712821	0.739583	0.661692	0.767196	0.695431	0.795699	0.908571	0.590476	0.845304	0.546296	0.786096	0.795699	0.704082	0.73057	0.815217	0.712821	0.786096	0.695431	0.637255	0.795699	0.739583	0.795699	0.678392	0.695431	0.568075	0.786096	0.598086	0.64532	0.908571	0.786096	0.825137	0.815217	0.835165	0.876405	0.748691	0.590476	0.661692	0.695431	0.748691	0.605769	0.621359	0.64532	0.712821	0.805405
creatinine	0.661692	0.575472	0.539171	0.560748	0.582938	0.582938	0.53211	0.629268	0.539171	0.598086	0.560748	0.539171	0.67	0.553488	0.67	0.539171	0.504505	0.590476	0.497758	0.546296	0.598086	0.553488	0.511312	0.605769	0.546296	0.546296	0.590476	0.661692	0.525114	0.629268	0.497758	0.613527	0.678392	0.525114	0.525114	0.582938	0.546296	0.53211	0.518182	0.613527	0.546296	0.613527	0.568075	0.613527	0.621359	0.653465	0.629268	0.568075	0.539171
Fumarate	0.757895	0.73057	0.757895	0.695431	0.686869	0.739583	0.767196	0.653465	0.776596	0.721649	0.825137	0.855556	0.613527	0.876405	0.568075	0.815217	0.825137	0.73057	0.686869	0.825137	0.686869	0.815217	0.721649	0.613527	0.786096	0.767196	0.748691	0.704082	0.704082	0.590476	0.815217	0.621359	0.67	0.94186	0.795699	0.795699	0.845304	0.805405	0.908571	0.757895	0.613527	0.686869	0.67	0.757895	0.629268	0.64532	0.67	0.704082	0.835165
3-disulfanyl-L-alanine	0.73057	0.795699	0.678392	0.686869	0.748691	0.748691	0.637255	0.661692	0.805405	0.661692	0.704082	0.767196	0.575472	0.767196	0.686869	0.678392	0.721649	0.686869	0.64532	0.739583	0.64532	0.678392	0.629268	0.721649	0.795699	0.835165	0.815217	0.678392	0.661692	0.568075	0.695431	0.568075	0.661692	0.712821	0.695431	0.845304	0.704082	0.721649	0.795699	0.767196	0.605769	0.712821	0.748691	0.767196	0.590476	0.560748	0.629268	0.695431	0.695431
L-threonine	0.786096	0.757895	0.695431	0.704082	0.767196	0.786096	0.704082	0.661692	0.767196	0.695431	0.776596	0.767196	0.621359	0.887006	0.653465	0.73057	0.757895	0.739583	0.64532	0.757895	0.661692	0.748691	0.712821	0.653465	0.815217	0.897727	0.776596	0.73057	0.695431	0.613527	0.748691	0.629268	0.73057	0.805405	0.748691	0.825137	0.757895	0.757895	0.855556	0.786096	0.637255	0.73057	0.678392	0.786096	0.621359	0.67	0.712821	0.695431	0.748691
glycine betaine	0.661692	0.686869	0.73057	0.621359	0.613527	0.661692	0.637255	0.613527	0.678392	0.629268	0.686869	0.748691	0.605769	0.748691	0.518182	0.695431	0.67	0.637255	0.661692	0.721649	0.767196	0.73057	0.613527	0.575472	0.739583	0.757895	0.721649	0.629268	0.661692	0.511312	0.629268	0.511312	0.712821	0.767196	0.712821	0.712821	0.721649	0.739583	0.704082	0.712821	0.518182	0.613527	0.629268	0.712821	0.621359	0.686869	0.695431	0.712821	0.712821
imidazol-4-ylacetate	0.704082	0.661692	0.621359	0.64532	0.637255	0.653465	0.661692	0.686869	0.67	0.776596	0.712821	0.739583	0.712821	0.739583	0.661692	0.67	0.629268	0.748691	0.621359	0.73057	0.605769	0.67	0.590476	0.73057	0.678392	0.678392	0.73057	0.776596	0.653465	0.653465	0.621359	0.67	0.621359	0.721649	0.67	0.757895	0.695431	0.712821	0.695431	0.739583	0.712821	0.704082	0.67	0.739583	0.661692	0.613527	0.67	0.653465	0.686869
5-amino-2-oxopentanoic acid	0.704082	0.825137	0.621359	0.629268	0.67	0.704082	0.629268	0.721649	0.757895	0.621359	0.712821	0.855556	0.539171	0.815217	0.598086	0.67	0.712821	0.661692	0.67	0.748691	0.686869	0.67	0.637255	0.712821	0.825137	0.73057	0.930636	0.637255	0.721649	0.546296	0.686869	0.546296	0.621359	0.739583	0.721649	0.876405	0.695431	0.767196	0.767196	0.739583	0.539171	0.637255	0.776596	0.739583	0.539171	0.582938	0.621359	0.704082	0.686869
D-ornithinium(1+)	0.748691	0.835165	0.64532	0.67	0.695431	0.712821	0.637255	0.767196	0.767196	0.661692	0.704082	0.845304	0.590476	0.786096	0.637255	0.695431	0.67	0.704082	0.678392	0.757895	0.712821	0.695431	0.598086	0.757895	0.795699	0.757895	0.897727	0.695431	0.695431	0.582938	0.661692	0.582938	0.661692	0.748691	0.695431	0.865922	0.721649	0.776596	0.739583	0.767196	0.590476	0.695431	0.805405	0.767196	0.590476	0.575472	0.629268	0.748691	0.712821
1-piperideine-6-carboxylate	0.748691	0.721649	0.661692	0.637255	0.661692	0.695431	0.686869	0.748691	0.678392	0.695431	0.757895	0.767196	0.621359	0.767196	0.605769	0.712821	0.67	0.776596	0.678392	0.757895	0.695431	0.712821	0.629268	0.67	0.704082	0.739583	0.757895	0.767196	0.661692	0.629268	0.661692	0.629268	0.661692	0.767196	0.678392	0.786096	0.739583	0.757895	0.739583	0.767196	0.637255	0.748691	0.695431	0.767196	0.704082	0.637255	0.73057	0.695431	0.73057
itaconate(2-)	0.712821	0.704082	0.712821	0.653465	0.64532	0.695431	0.721649	0.613527	0.748691	0.678392	0.776596	0.845304	0.575472	0.825137	0.53211	0.767196	0.776596	0.686869	0.678392	0.795699	0.661692	0.767196	0.678392	0.590476	0.776596	0.721649	0.739583	0.661692	0.712821	0.553488	0.767196	0.582938	0.629268	0.887006	0.786096	0.805405	0.795699	0.776596	0.855556	0.73057	0.575472	0.64532	0.64532	0.73057	0.590476	0.605769	0.629268	0.712821	0.786096
4-methyl-2-oxopentanoate	0.704082	0.695431	0.757895	0.64532	0.653465	0.721649	0.712821	0.605769	0.739583	0.686869	0.786096	0.835165	0.582938	0.876405	0.539171	0.757895	0.767196	0.678392	0.704082	0.786096	0.686869	0.776596	0.704082	0.582938	0.748691	0.767196	0.73057	0.653465	0.686869	0.546296	0.739583	0.575472	0.67	0.897727	0.795699	0.757895	0.786096	0.825137	0.825137	0.757895	0.568075	0.637255	0.637255	0.757895	0.598086	0.678392	0.686869	0.721649	0.776596
5,6-dihydrothymine	0.686869	0.629268	0.560748	0.613527	0.67	0.67	0.613527	0.67	0.621359	0.653465	0.64532	0.605769	0.613527	0.637255	0.695431	0.605769	0.582938	0.695431	0.53211	0.64532	0.575472	0.605769	0.590476	0.661692	0.613527	0.629268	0.629268	0.757895	0.590476	0.757895	0.605769	0.835165	0.653465	0.621359	0.560748	0.621359	0.613527	0.598086	0.629268	0.67	0.629268	0.704082	0.637255	0.67	0.598086	0.64532	0.653465	0.590476	0.605769
L-asparagine	0.721649	0.73057	0.605769	0.64532	0.739583	0.739583	0.613527	0.637255	0.739583	0.637255	0.678392	0.757895	0.553488	0.757895	0.712821	0.653465	0.695431	0.695431	0.605769	0.695431	0.605769	0.653465	0.590476	0.678392	0.767196	0.786096	0.786096	0.757895	0.637255	0.621359	0.67	0.653465	0.67	0.721649	0.686869	0.835165	0.678392	0.695431	0.786096	0.739583	0.598086	0.721649	0.686869	0.739583	0.568075	0.613527	0.621359	0.67	0.67
N(tele)-methylhistaminium	0.67	0.73057	0.605769	0.613527	0.560748	0.590476	0.598086	0.739583	0.621359	0.757895	0.629268	0.653465	0.786096	0.621359	0.582938	0.621359	0.525114	0.73057	0.590476	0.678392	0.721649	0.621359	0.53211	0.805405	0.598086	0.582938	0.661692	0.704082	0.621359	0.590476	0.546296	0.575472	0.686869	0.605769	0.605769	0.653465	0.613527	0.613527	0.568075	0.739583	0.678392	0.637255	0.721649	0.739583	0.695431	0.598086	0.653465	0.704082	0.605769
(S)-malate(2-)	0.704082	0.712821	0.704082	0.64532	0.67	0.721649	0.73057	0.621359	0.776596	0.67	0.805405	0.876405	0.568075	0.876405	0.568075	0.757895	0.805405	0.678392	0.67	0.805405	0.653465	0.757895	0.739583	0.598086	0.786096	0.73057	0.767196	0.653465	0.686869	0.546296	0.795699	0.590476	0.621359	0.876405	0.815217	0.795699	0.786096	0.786096	0.865922	0.739583	0.568075	0.637255	0.653465	0.739583	0.598086	0.64532	0.67	0.67	0.776596
L-threonate	0.67	0.73057	0.653465	0.613527	0.653465	0.686869	0.678392	0.637255	0.855556	0.621359	0.748691	0.897727	0.525114	0.835165	0.613527	0.704082	0.767196	0.629268	0.653465	0.805405	0.621359	0.704082	0.704082	0.629268	0.786096	0.73057	0.786096	0.605769	0.686869	0.518182	0.739583	0.560748	0.605769	0.795699	0.757895	0.776596	0.73057	0.748691	0.845304	0.686869	0.568075	0.605769	0.67	0.686869	0.553488	0.582938	0.621359	0.637255	0.721649
selenomethionine	0.704082	0.786096	0.653465	0.629268	0.686869	0.704082	0.613527	0.704082	0.739583	0.621359	0.678392	0.776596	0.568075	0.757895	0.613527	0.653465	0.661692	0.661692	0.686869	0.712821	0.739583	0.686869	0.590476	0.678392	0.748691	0.786096	0.845304	0.653465	0.637255	0.546296	0.637255	0.53211	0.67	0.704082	0.686869	0.855556	0.678392	0.786096	0.73057	0.776596	0.553488	0.653465	0.721649	0.776596	0.568075	0.568075	0.637255	0.776596	0.67
1-piperideine-2-carboxylate	0.721649	0.73057	0.637255	0.613527	0.637255	0.67	0.661692	0.776596	0.67	0.67	0.73057	0.757895	0.598086	0.739583	0.598086	0.686869	0.64532	0.748691	0.686869	0.748691	0.721649	0.686869	0.605769	0.678392	0.712821	0.712821	0.786096	0.739583	0.686869	0.605769	0.637255	0.605769	0.637255	0.739583	0.653465	0.757895	0.712821	0.748691	0.712821	0.739583	0.613527	0.721649	0.704082	0.739583	0.678392	0.613527	0.704082	0.67	0.704082
phenylacetaldehyde	0.786096	0.776596	0.786096	0.721649	0.695431	0.748691	0.776596	0.712821	0.805405	0.786096	0.897727	0.825137	0.67	0.805405	0.575472	0.845304	0.739583	0.815217	0.712821	0.91954	0.73057	0.825137	0.695431	0.686869	0.757895	0.739583	0.757895	0.786096	0.748691	0.661692	0.767196	0.661692	0.695431	0.825137	0.825137	0.786096	0.855556	0.795699	0.815217	0.865922	0.686869	0.767196	0.767196	0.865922	0.686869	0.605769	0.712821	0.73057	0.845304
trans-4-hydroxy-L-proline	0.64532	0.704082	0.568075	0.575472	0.629268	0.64532	0.605769	0.712821	0.712821	0.64532	0.704082	0.73057	0.575472	0.73057	0.704082	0.613527	0.637255	0.653465	0.582938	0.686869	0.598086	0.613527	0.598086	0.704082	0.739583	0.721649	0.795699	0.661692	0.678392	0.582938	0.613527	0.598086	0.582938	0.661692	0.64532	0.748691	0.637255	0.67	0.721649	0.678392	0.605769	0.64532	0.661692	0.678392	0.560748	0.637255	0.678392	0.613527	0.629268
Mesaconate	0.73057	0.704082	0.748691	0.67	0.661692	0.73057	0.739583	0.629268	0.748691	0.712821	0.795699	0.825137	0.605769	0.865922	0.546296	0.786096	0.795699	0.704082	0.678392	0.795699	0.678392	0.805405	0.712821	0.590476	0.757895	0.757895	0.721649	0.678392	0.678392	0.568075	0.786096	0.598086	0.661692	0.930636	0.786096	0.767196	0.815217	0.795699	0.876405	0.748691	0.590476	0.661692	0.64532	0.748691	0.621359	0.637255	0.661692	0.73057	0.805405
D-aspartate(1-)	0.748691	0.757895	0.678392	0.67	0.695431	0.73057	0.686869	0.661692	0.73057	0.678392	0.739583	0.825137	0.605769	0.825137	0.621359	0.73057	0.739583	0.721649	0.678392	0.757895	0.678392	0.73057	0.64532	0.653465	0.815217	0.776596	0.795699	0.73057	0.695431	0.598086	0.73057	0.613527	0.661692	0.845304	0.748691	0.845304	0.757895	0.739583	0.815217	0.805405	0.590476	0.695431	0.695431	0.805405	0.621359	0.637255	0.678392	0.73057	0.748691
L-isoleucine	0.767196	0.757895	0.695431	0.686869	0.748691	0.767196	0.653465	0.661692	0.767196	0.678392	0.739583	0.767196	0.605769	0.825137	0.621359	0.712821	0.721649	0.721649	0.678392	0.757895	0.678392	0.73057	0.64532	0.653465	0.795699	0.876405	0.815217	0.712821	0.678392	0.598086	0.695431	0.582938	0.712821	0.786096	0.748691	0.845304	0.739583	0.855556	0.795699	0.805405	0.605769	0.712821	0.695431	0.805405	0.605769	0.621359	0.695431	0.748691	0.73057
N-carbamoyl-beta-alaninate	0.73057	0.757895	0.568075	0.653465	0.712821	0.661692	0.590476	0.678392	0.678392	0.582938	0.621359	0.786096	0.546296	0.712821	0.605769	0.629268	0.653465	0.637255	0.613527	0.67	0.629268	0.629268	0.568075	0.686869	0.739583	0.67	0.835165	0.661692	0.64532	0.629268	0.629268	0.629268	0.64532	0.695431	0.629268	0.805405	0.653465	0.686869	0.686869	0.695431	0.53211	0.64532	0.73057	0.695431	0.53211	0.560748	0.553488	0.661692	0.64532
creatine	0.786096	0.686869	0.629268	0.67	0.695431	0.661692	0.590476	0.613527	0.678392	0.598086	0.637255	0.712821	0.621359	0.712821	0.560748	0.629268	0.653465	0.637255	0.613527	0.67	0.695431	0.661692	0.598086	0.621359	0.739583	0.721649	0.757895	0.629268	0.629268	0.568075	0.613527	0.553488	0.805405	0.661692	0.661692	0.767196	0.653465	0.686869	0.67	0.712821	0.53211	0.629268	0.661692	0.712821	0.621359	0.590476	0.64532	0.661692	0.64532
4-acetamidobutanal	0.704082	0.805405	0.653465	0.629268	0.67	0.757895	0.629268	0.704082	0.721649	0.653465	0.678392	0.795699	0.582938	0.721649	0.613527	0.686869	0.629268	0.678392	0.721649	0.73057	0.739583	0.686869	0.575472	0.712821	0.73057	0.695431	0.825137	0.704082	0.686869	0.575472	0.653465	0.605769	0.637255	0.721649	0.704082	0.815217	0.695431	0.748691	0.695431	0.776596	0.553488	0.686869	0.757895	0.776596	0.568075	0.598086	0.605769	0.795699	0.686869
benzoate	0.767196	0.739583	0.767196	0.704082	0.695431	0.748691	0.776596	0.695431	0.786096	0.767196	0.897727	0.845304	0.653465	0.865922	0.590476	0.825137	0.776596	0.795699	0.695431	0.897727	0.695431	0.825137	0.712821	0.653465	0.757895	0.776596	0.757895	0.767196	0.712821	0.64532	0.767196	0.661692	0.678392	0.887006	0.786096	0.786096	0.855556	0.815217	0.855556	0.825137	0.67	0.748691	0.73057	0.825137	0.686869	0.637255	0.73057	0.695431	0.845304
3-methyl-2-oxopentanoate	0.712821	0.704082	0.748691	0.653465	0.661692	0.73057	0.721649	0.613527	0.748691	0.695431	0.795699	0.825137	0.590476	0.887006	0.546296	0.767196	0.776596	0.686869	0.712821	0.795699	0.695431	0.786096	0.712821	0.590476	0.739583	0.757895	0.721649	0.661692	0.678392	0.553488	0.748691	0.582938	0.661692	0.908571	0.805405	0.748691	0.795699	0.855556	0.835165	0.767196	0.575472	0.64532	0.64532	0.767196	0.605769	0.67	0.695431	0.712821	0.786096
N-methylethanolaminium phosphate(1-)	0.621359	0.73057	0.637255	0.613527	0.590476	0.605769	0.64532	0.637255	0.653465	0.575472	0.598086	0.721649	0.525114	0.653465	0.525114	0.621359	0.678392	0.582938	0.721649	0.661692	0.721649	0.67	0.653465	0.613527	0.748691	0.629268	0.712821	0.560748	0.653465	0.464912	0.637255	0.452174	0.605769	0.653465	0.637255	0.686869	0.661692	0.629268	0.613527	0.686869	0.458515	0.560748	0.67	0.686869	0.539171	0.525114	0.546296	0.67	0.653465
2-keto-4-methylthiobutyrate	0.661692	0.721649	0.73057	0.605769	0.613527	0.678392	0.67	0.629268	0.73057	0.64532	0.739583	0.845304	0.575472	0.825137	0.518182	0.712821	0.721649	0.637255	0.73057	0.757895	0.748691	0.748691	0.661692	0.590476	0.721649	0.704082	0.739583	0.613527	0.661692	0.511312	0.695431	0.539171	0.629268	0.825137	0.748691	0.748691	0.739583	0.795699	0.795699	0.712821	0.546296	0.598086	0.64532	0.712821	0.575472	0.621359	0.64532	0.712821	0.73057
L-1-Pyrroline-3-hydroxy-5-carboxylate	0.712821	0.67	0.613527	0.605769	0.64532	0.678392	0.653465	0.64532	0.695431	0.678392	0.757895	0.748691	0.605769	0.767196	0.686869	0.661692	0.67	0.686869	0.613527	0.704082	0.598086	0.661692	0.64532	0.67	0.721649	0.721649	0.739583	0.695431	0.64532	0.613527	0.661692	0.613527	0.629268	0.712821	0.695431	0.786096	0.686869	0.686869	0.739583	0.712821	0.605769	0.678392	0.64532	0.712821	0.637255	0.686869	0.73057	0.64532	0.678392
L-methionine	0.704082	0.805405	0.67	0.629268	0.686869	0.704082	0.598086	0.704082	0.757895	0.621359	0.678392	0.776596	0.582938	0.757895	0.613527	0.653465	0.661692	0.661692	0.686869	0.712821	0.739583	0.686869	0.590476	0.678392	0.748691	0.805405	0.845304	0.653465	0.637255	0.546296	0.637255	0.53211	0.67	0.704082	0.686869	0.855556	0.678392	0.786096	0.748691	0.776596	0.568075	0.653465	0.721649	0.776596	0.568075	0.568075	0.637255	0.776596	0.67
Nicotinamide	0.776596	0.712821	0.67	0.695431	0.721649	0.757895	0.678392	0.721649	0.67	0.795699	0.767196	0.67	0.695431	0.721649	0.678392	0.721649	0.629268	0.908571	0.590476	0.767196	0.637255	0.704082	0.605769	0.73057	0.678392	0.712821	0.678392	0.964706	0.686869	0.795699	0.653465	0.776596	0.704082	0.704082	0.67	0.721649	0.73057	0.661692	0.695431	0.815217	0.73057	0.897727	0.721649	0.815217	0.73057	0.629268	0.739583	0.67	0.721649
3-Sulfino-L-alanine	0.629268	0.67	0.712821	0.605769	0.613527	0.64532	0.637255	0.568075	0.64532	0.582938	0.621359	0.712821	0.546296	0.695431	0.560748	0.613527	0.686869	0.605769	0.629268	0.653465	0.598086	0.613527	0.598086	0.575472	0.739583	0.67	0.686869	0.613527	0.598086	0.497758	0.661692	0.511312	0.568075	0.712821	0.629268	0.712821	0.637255	0.621359	0.704082	0.678392	0.518182	0.598086	0.613527	0.678392	0.560748	0.546296	0.582938	0.613527	0.629268
5-Amino-4-oxopentanoate	0.704082	0.805405	0.621359	0.629268	0.67	0.686869	0.629268	0.721649	0.757895	0.621359	0.712821	0.855556	0.539171	0.795699	0.582938	0.67	0.695431	0.661692	0.67	0.748691	0.686869	0.67	0.621359	0.695431	0.845304	0.748691	0.930636	0.653465	0.739583	0.546296	0.686869	0.546296	0.621359	0.739583	0.721649	0.855556	0.695431	0.786096	0.767196	0.721649	0.539171	0.653465	0.757895	0.721649	0.539171	0.582938	0.621359	0.686869	0.686869
Thymine	0.686869	0.582938	0.575472	0.629268	0.67	0.67	0.629268	0.621359	0.590476	0.704082	0.695431	0.575472	0.661692	0.653465	0.661692	0.621359	0.598086	0.73057	0.518182	0.64532	0.53211	0.621359	0.605769	0.629268	0.568075	0.629268	0.568075	0.795699	0.546296	0.835165	0.621359	0.94186	0.653465	0.637255	0.575472	0.605769	0.629268	0.582938	0.64532	0.67	0.678392	0.739583	0.590476	0.67	0.64532	0.64532	0.721649	0.560748	0.621359
Glycyl-glycine	0.695431	0.776596	0.582938	0.621359	0.712821	0.712821	0.590476	0.73057	0.73057	0.598086	0.653465	0.748691	0.546296	0.73057	0.653465	0.629268	0.67	0.653465	0.613527	0.704082	0.64532	0.629268	0.568075	0.653465	0.795699	0.739583	0.835165	0.712821	0.695431	0.568075	0.64532	0.582938	0.613527	0.695431	0.661692	0.786096	0.653465	0.686869	0.739583	0.712821	0.560748	0.695431	0.695431	0.712821	0.546296	0.590476	0.582938	0.629268	0.64532
4-trimethylammoniobutanal	0.653465	0.73057	0.721649	0.613527	0.575472	0.637255	0.613527	0.653465	0.653465	0.621359	0.661692	0.721649	0.598086	0.686869	0.484444	0.686869	0.613527	0.629268	0.704082	0.695431	0.835165	0.704082	0.575472	0.613527	0.661692	0.678392	0.712821	0.605769	0.637255	0.504505	0.605769	0.491071	0.704082	0.704082	0.686869	0.704082	0.695431	0.73057	0.64532	0.721649	0.511312	0.590476	0.67	0.721649	0.613527	0.613527	0.637255	0.795699	0.686869
Oxaloacetate	0.712821	0.721649	0.695431	0.653465	0.678392	0.73057	0.721649	0.629268	0.805405	0.661692	0.795699	0.865922	0.560748	0.865922	0.590476	0.748691	0.815217	0.67	0.661692	0.795699	0.64532	0.748691	0.748691	0.621359	0.795699	0.739583	0.795699	0.64532	0.678392	0.553488	0.805405	0.598086	0.629268	0.845304	0.805405	0.825137	0.776596	0.795699	0.876405	0.73057	0.575472	0.64532	0.678392	0.73057	0.575472	0.637255	0.661692	0.678392	0.767196
2-deoxy-D-ribose	0.67	0.73057	0.653465	0.613527	0.653465	0.686869	0.678392	0.67	0.855556	0.621359	0.748691	0.855556	0.525114	0.795699	0.613527	0.704082	0.748691	0.629268	0.67	0.805405	0.637255	0.704082	0.704082	0.629268	0.767196	0.712821	0.805405	0.605769	0.704082	0.518182	0.739583	0.560748	0.605769	0.757895	0.757895	0.757895	0.73057	0.767196	0.825137	0.686869	0.568075	0.605769	0.67	0.686869	0.539171	0.568075	0.621359	0.637255	0.721649
N-acetylputrescinium	0.712821	0.815217	0.629268	0.637255	0.661692	0.73057	0.590476	0.767196	0.73057	0.64532	0.653465	0.748691	0.575472	0.712821	0.605769	0.661692	0.590476	0.67	0.678392	0.704082	0.748691	0.661692	0.553488	0.721649	0.686869	0.67	0.815217	0.695431	0.678392	0.582938	0.613527	0.582938	0.64532	0.678392	0.661692	0.767196	0.67	0.739583	0.653465	0.748691	0.560748	0.695431	0.767196	0.748691	0.575472	0.546296	0.568075	0.767196	0.661692
agmatinium(2+)	0.855556	0.845304	0.605769	0.712821	0.67	0.637255	0.598086	0.776596	0.721649	0.637255	0.64532	0.721649	0.598086	0.67	0.553488	0.686869	0.598086	0.695431	0.637255	0.695431	0.721649	0.653465	0.560748	0.748691	0.678392	0.64532	0.805405	0.637255	0.686869	0.590476	0.621359	0.560748	0.757895	0.637255	0.637255	0.757895	0.678392	0.678392	0.629268	0.757895	0.582938	0.637255	0.795699	0.757895	0.582938	0.484444	0.53211	0.721649	0.67
L-leucine	0.757895	0.786096	0.704082	0.678392	0.739583	0.757895	0.64532	0.67	0.776596	0.67	0.73057	0.776596	0.598086	0.815217	0.64532	0.704082	0.712821	0.712821	0.67	0.748691	0.686869	0.721649	0.637255	0.678392	0.786096	0.887006	0.825137	0.704082	0.67	0.590476	0.686869	0.575472	0.721649	0.776596	0.739583	0.876405	0.73057	0.805405	0.786096	0.835165	0.598086	0.704082	0.721649	0.835165	0.598086	0.629268	0.686869	0.795699	0.721649
5-oxoprolinate	0.661692	0.686869	0.598086	0.590476	0.64532	0.695431	0.637255	0.661692	0.64532	0.678392	0.704082	0.767196	0.605769	0.73057	0.704082	0.64532	0.637255	0.686869	0.613527	0.67	0.613527	0.64532	0.582938	0.686869	0.686869	0.686869	0.739583	0.73057	0.629268	0.613527	0.629268	0.64532	0.582938	0.73057	0.64532	0.786096	0.67	0.686869	0.704082	0.712821	0.590476	0.712821	0.661692	0.712821	0.575472	0.721649	0.661692	0.678392	0.661692
3-Sulfinopyruvate	0.590476	0.629268	0.721649	0.598086	0.605769	0.653465	0.661692	0.53211	0.704082	0.575472	0.661692	0.739583	0.497758	0.721649	0.539171	0.621359	0.767196	0.553488	0.605769	0.678392	0.560748	0.621359	0.704082	0.553488	0.712821	0.629268	0.678392	0.53211	0.575472	0.452174	0.739583	0.491071	0.53211	0.704082	0.67	0.686869	0.64532	0.661692	0.748691	0.605769	0.497758	0.560748	0.605769	0.605769	0.525114	0.539171	0.560748	0.560748	0.637255
(R)-2-hydroxy-4-methylpentanoate	0.695431	0.704082	0.748691	0.637255	0.661692	0.73057	0.704082	0.613527	0.767196	0.678392	0.795699	0.865922	0.575472	0.887006	0.546296	0.748691	0.757895	0.67	0.695431	0.795699	0.678392	0.767196	0.712821	0.590476	0.757895	0.776596	0.757895	0.64532	0.678392	0.539171	0.73057	0.553488	0.661692	0.865922	0.825137	0.786096	0.776596	0.835165	0.815217	0.767196	0.560748	0.629268	0.64532	0.767196	0.605769	0.653465	0.695431	0.73057	0.767196
L-Glutamate 5-semialdehyde	0.739583	0.805405	0.637255	0.661692	0.721649	0.721649	0.64532	0.704082	0.757895	0.637255	0.712821	0.835165	0.568075	0.795699	0.629268	0.686869	0.73057	0.695431	0.67	0.73057	0.67	0.686869	0.621359	0.695431	0.805405	0.805405	0.887006	0.686869	0.67	0.575472	0.704082	0.575472	0.653465	0.757895	0.721649	0.91954	0.712821	0.786096	0.805405	0.776596	0.582938	0.686869	0.739583	0.776596	0.568075	0.598086	0.637255	0.739583	0.704082
L-aspartate(1-)	0.748691	0.757895	0.678392	0.67	0.695431	0.73057	0.686869	0.661692	0.73057	0.678392	0.739583	0.825137	0.605769	0.825137	0.621359	0.73057	0.739583	0.721649	0.678392	0.757895	0.678392	0.73057	0.64532	0.653465	0.815217	0.776596	0.795699	0.73057	0.695431	0.598086	0.73057	0.613527	0.661692	0.845304	0.748691	0.845304	0.757895	0.739583	0.815217	0.805405	0.590476	0.695431	0.695431	0.805405	0.621359	0.637255	0.678392	0.73057	0.748691
Nicotinate	0.73057	0.704082	0.712821	0.67	0.678392	0.73057	0.739583	0.712821	0.748691	0.786096	0.855556	0.786096	0.67	0.825137	0.605769	0.767196	0.739583	0.835165	0.661692	0.855556	0.661692	0.767196	0.695431	0.67	0.739583	0.757895	0.739583	0.825137	0.695431	0.695431	0.73057	0.712821	0.64532	0.805405	0.748691	0.767196	0.795699	0.776596	0.815217	0.786096	0.704082	0.786096	0.695431	0.786096	0.739583	0.637255	0.805405	0.661692	0.786096
2-phosphonatoglycolate(3-)	0.661692	0.653465	0.695431	0.67	0.64532	0.678392	0.757895	0.568075	0.712821	0.629268	0.704082	0.805405	0.546296	0.767196	0.546296	0.73057	0.876405	0.621359	0.712821	0.757895	0.629268	0.748691	0.767196	0.560748	0.776596	0.67	0.686869	0.598086	0.64532	0.511312	0.767196	0.539171	0.598086	0.805405	0.712821	0.695431	0.776596	0.704082	0.776596	0.661692	0.518182	0.598086	0.613527	0.661692	0.575472	0.605769	0.598086	0.598086	0.767196
Diphosphate	0.721649	0.661692	0.721649	0.748691	0.704082	0.721649	0.805405	0.590476	0.721649	0.67	0.73057	0.704082	0.568075	0.739583	0.553488	0.757895	0.908571	0.64532	0.653465	0.73057	0.621359	0.757895	0.855556	0.598086	0.73057	0.695431	0.64532	0.605769	0.590476	0.546296	0.897727	0.605769	0.67	0.757895	0.704082	0.67	0.786096	0.678392	0.805405	0.67	0.568075	0.637255	0.637255	0.67	0.613527	0.582938	0.590476	0.605769	0.776596
diphosphate(3-)	0.704082	0.661692	0.739583	0.73057	0.686869	0.721649	0.825137	0.590476	0.704082	0.686869	0.748691	0.739583	0.582938	0.757895	0.539171	0.776596	0.887006	0.661692	0.67	0.748691	0.637255	0.776596	0.835165	0.582938	0.73057	0.678392	0.64532	0.621359	0.605769	0.53211	0.876405	0.575472	0.637255	0.795699	0.721649	0.67	0.805405	0.695431	0.786096	0.686869	0.553488	0.637255	0.637255	0.686869	0.64532	0.598086	0.605769	0.621359	0.795699
2-phenylethanaminium	0.767196	0.897727	0.695431	0.686869	0.64532	0.695431	0.686869	0.825137	0.767196	0.748691	0.795699	0.805405	0.653465	0.748691	0.575472	0.767196	0.637255	0.795699	0.695431	0.855556	0.786096	0.73057	0.613527	0.795699	0.739583	0.686869	0.815217	0.73057	0.748691	0.613527	0.678392	0.598086	0.678392	0.73057	0.73057	0.786096	0.757895	0.721649	0.704082	0.887006	0.653465	0.712821	0.887006	0.887006	0.653465	0.546296	0.64532	0.786096	0.748691
Picolinic acid	0.739583	0.695431	0.704082	0.678392	0.704082	0.739583	0.73057	0.704082	0.739583	0.776596	0.845304	0.776596	0.678392	0.815217	0.613527	0.757895	0.73057	0.845304	0.653465	0.845304	0.653465	0.757895	0.686869	0.678392	0.748691	0.786096	0.73057	0.835165	0.686869	0.686869	0.721649	0.704082	0.653465	0.795699	0.739583	0.776596	0.786096	0.767196	0.805405	0.795699	0.712821	0.815217	0.686869	0.795699	0.73057	0.661692	0.815217	0.67	0.776596
L-pipecolic acid	0.678392	0.776596	0.598086	0.605769	0.661692	0.678392	0.621359	0.845304	0.73057	0.64532	0.704082	0.767196	0.575472	0.73057	0.637255	0.64532	0.653465	0.721649	0.629268	0.739583	0.678392	0.64532	0.598086	0.721649	0.739583	0.739583	0.876405	0.712821	0.678392	0.598086	0.629268	0.598086	0.598086	0.678392	0.64532	0.805405	0.67	0.757895	0.721649	0.73057	0.621359	0.712821	0.748691	0.73057	0.605769	0.575472	0.678392	0.678392	0.661692
1-methylimidazole-4-acetaldehyde	0.695431	0.653465	0.661692	0.637255	0.613527	0.64532	0.653465	0.661692	0.629268	0.767196	0.686869	0.64532	0.815217	0.661692	0.605769	0.661692	0.590476	0.739583	0.613527	0.704082	0.695431	0.678392	0.582938	0.704082	0.621359	0.637255	0.637255	0.767196	0.629268	0.64532	0.598086	0.629268	0.695431	0.661692	0.661692	0.678392	0.67	0.653465	0.637255	0.748691	0.686869	0.695431	0.64532	0.748691	0.757895	0.67	0.748691	0.678392	0.661692
Ornithine	0.748691	0.855556	0.629268	0.67	0.73057	0.712821	0.621359	0.767196	0.786096	0.64532	0.704082	0.825137	0.575472	0.767196	0.653465	0.678392	0.686869	0.704082	0.661692	0.757895	0.695431	0.678392	0.598086	0.757895	0.815217	0.795699	0.91954	0.695431	0.695431	0.582938	0.661692	0.568075	0.661692	0.712821	0.695431	0.887006	0.704082	0.776596	0.757895	0.767196	0.590476	0.695431	0.805405	0.767196	0.575472	0.560748	0.629268	0.73057	0.695431
octanoate (n-C8:0)	0.695431	0.721649	0.712821	0.637255	0.629268	0.695431	0.686869	0.661692	0.73057	0.678392	0.757895	0.845304	0.575472	0.805405	0.518182	0.748691	0.704082	0.67	0.805405	0.776596	0.767196	0.767196	0.64532	0.605769	0.721649	0.721649	0.795699	0.64532	0.678392	0.539171	0.695431	0.553488	0.629268	0.825137	0.786096	0.786096	0.776596	0.91954	0.776596	0.748691	0.560748	0.629268	0.661692	0.748691	0.590476	0.575472	0.629268	0.748691	0.767196
Glycerol 3-phosphate	0.629268	0.686869	0.64532	0.637255	0.629268	0.64532	0.721649	0.598086	0.786096	0.582938	0.686869	0.786096	0.504505	0.73057	0.560748	0.678392	0.815217	0.575472	0.661692	0.739583	0.598086	0.695431	0.786096	0.575472	0.739583	0.637255	0.686869	0.539171	0.64532	0.471366	0.748691	0.497758	0.568075	0.695431	0.712821	0.678392	0.721649	0.653465	0.721649	0.629268	0.504505	0.553488	0.629268	0.629268	0.546296	0.546296	0.568075	0.582938	0.712821
3-Methylimidazoleacetic acid	0.653465	0.629268	0.621359	0.598086	0.605769	0.637255	0.629268	0.637255	0.637255	0.721649	0.678392	0.686869	0.767196	0.686869	0.613527	0.621359	0.613527	0.695431	0.605769	0.695431	0.653465	0.653465	0.590476	0.678392	0.64532	0.661692	0.678392	0.721649	0.605769	0.605769	0.590476	0.605769	0.653465	0.67	0.67	0.721649	0.64532	0.678392	0.661692	0.721649	0.64532	0.653465	0.621359	0.721649	0.73057	0.678392	0.757895	0.653465	0.637255
1-alkyl 2-acylglycerol	0.67	0.695431	0.686869	0.629268	0.67	0.704082	0.73057	0.605769	0.795699	0.637255	0.748691	0.855556	0.539171	0.795699	0.582938	0.721649	0.786096	0.629268	0.704082	0.805405	0.637255	0.739583	0.739583	0.598086	0.825137	0.678392	0.748691	0.605769	0.704082	0.518182	0.776596	0.546296	0.590476	0.776596	0.739583	0.739583	0.767196	0.748691	0.786096	0.67	0.525114	0.605769	0.653465	0.67	0.568075	0.598086	0.621359	0.621359	0.757895
4-nitrophenolate	0.661692	0.605769	0.64532	0.637255	0.64532	0.695431	0.686869	0.568075	0.613527	0.64532	0.776596	0.64532	0.575472	0.695431	0.590476	0.64532	0.653465	0.704082	0.695431	0.704082	0.598086	0.64532	0.64532	0.575472	0.637255	0.621359	0.590476	0.629268	0.598086	0.598086	0.661692	0.568075	0.613527	0.678392	0.629268	0.629268	0.67	0.605769	0.653465	0.695431	0.546296	0.64532	0.629268	0.695431	0.704082	0.590476	0.695431	0.582938	0.661692
adenine	0.748691	0.67	0.598086	0.67	0.629268	0.629268	0.637255	0.712821	0.629268	0.786096	0.686869	0.582938	0.721649	0.64532	0.637255	0.661692	0.560748	0.876405	0.525114	0.686869	0.582938	0.629268	0.553488	0.757895	0.605769	0.653465	0.605769	0.805405	0.613527	0.748691	0.598086	0.678392	0.695431	0.613527	0.598086	0.64532	0.653465	0.575472	0.637255	0.748691	0.876405	0.748691	0.678392	0.748691	0.653465	0.546296	0.629268	0.613527	0.64532
hypoxanthine	0.661692	0.605769	0.568075	0.605769	0.64532	0.64532	0.605769	0.661692	0.598086	0.73057	0.704082	0.568075	0.653465	0.629268	0.686869	0.613527	0.560748	0.739583	0.497758	0.653465	0.525114	0.598086	0.525114	0.653465	0.575472	0.621359	0.560748	0.845304	0.553488	0.767196	0.568075	0.767196	0.598086	0.598086	0.568075	0.598086	0.621359	0.560748	0.621359	0.661692	0.815217	0.767196	0.598086	0.661692	0.621359	0.605769	0.678392	0.553488	0.613527
L-arabinitol	0.67	0.748691	0.653465	0.613527	0.637255	0.67	0.678392	0.686869	0.876405	0.621359	0.748691	0.835165	0.525114	0.776596	0.598086	0.704082	0.73057	0.629268	0.653465	0.805405	0.653465	0.704082	0.704082	0.629268	0.748691	0.695431	0.786096	0.590476	0.704082	0.504505	0.739583	0.546296	0.605769	0.739583	0.757895	0.739583	0.73057	0.748691	0.805405	0.686869	0.568075	0.590476	0.67	0.686869	0.539171	0.553488	0.605769	0.637255	0.721649
N-Trimethyl-2-aminoethylphosphonate	0.590476	0.661692	0.637255	0.598086	0.575472	0.605769	0.613527	0.590476	0.621359	0.546296	0.568075	0.67	0.511312	0.621359	0.484444	0.590476	0.678392	0.525114	0.637255	0.598086	0.721649	0.605769	0.653465	0.582938	0.629268	0.598086	0.661692	0.504505	0.546296	0.452174	0.637255	0.452174	0.637255	0.605769	0.605769	0.653465	0.598086	0.629268	0.582938	0.621359	0.433476	0.518182	0.637255	0.621359	0.582938	0.539171	0.560748	0.686869	0.590476
2-Oxoglutarate	0.712821	0.739583	0.712821	0.653465	0.661692	0.712821	0.721649	0.64532	0.748691	0.678392	0.795699	0.887006	0.575472	0.865922	0.546296	0.767196	0.795699	0.686869	0.712821	0.795699	0.695431	0.767196	0.712821	0.621359	0.776596	0.721649	0.776596	0.661692	0.695431	0.553488	0.767196	0.582938	0.629268	0.887006	0.786096	0.805405	0.795699	0.815217	0.855556	0.73057	0.575472	0.64532	0.678392	0.73057	0.590476	0.637255	0.661692	0.695431	0.786096
xylitol	0.67	0.748691	0.653465	0.613527	0.637255	0.67	0.678392	0.686869	0.876405	0.621359	0.748691	0.835165	0.525114	0.776596	0.598086	0.704082	0.73057	0.629268	0.653465	0.805405	0.653465	0.704082	0.704082	0.629268	0.748691	0.695431	0.786096	0.590476	0.704082	0.504505	0.739583	0.546296	0.605769	0.739583	0.757895	0.739583	0.73057	0.748691	0.805405	0.686869	0.568075	0.590476	0.67	0.686869	0.539171	0.553488	0.605769	0.637255	0.721649
Urocanate	0.748691	0.67	0.661692	0.686869	0.678392	0.695431	0.704082	0.695431	0.678392	0.825137	0.757895	0.73057	0.757895	0.786096	0.653465	0.712821	0.67	0.795699	0.613527	0.757895	0.613527	0.712821	0.629268	0.721649	0.686869	0.721649	0.686869	0.805405	0.678392	0.678392	0.661692	0.695431	0.661692	0.767196	0.695431	0.748691	0.739583	0.704082	0.739583	0.748691	0.757895	0.748691	0.661692	0.748691	0.686869	0.653465	0.695431	0.661692	0.73057
Glyceraldehyde 3-phosphate	0.637255	0.64532	0.67	0.64532	0.637255	0.67	0.748691	0.560748	0.721649	0.605769	0.712821	0.795699	0.525114	0.757895	0.553488	0.704082	0.845304	0.598086	0.686869	0.748691	0.605769	0.721649	0.795699	0.553488	0.748691	0.64532	0.678392	0.575472	0.637255	0.491071	0.776596	0.53211	0.575472	0.757895	0.739583	0.686869	0.748691	0.678392	0.748691	0.653465	0.497758	0.575472	0.605769	0.653465	0.568075	0.598086	0.605769	0.590476	0.739583
4-hydroxybenzoate	0.712821	0.686869	0.712821	0.653465	0.661692	0.712821	0.739583	0.64532	0.748691	0.712821	0.94186	0.825137	0.605769	0.865922	0.575472	0.767196	0.757895	0.739583	0.64532	0.855556	0.64532	0.767196	0.712821	0.605769	0.739583	0.739583	0.721649	0.712821	0.678392	0.64532	0.748691	0.661692	0.629268	0.845304	0.767196	0.748691	0.795699	0.776596	0.835165	0.767196	0.621359	0.695431	0.678392	0.767196	0.653465	0.653465	0.767196	0.64532	0.786096
D-ribitol	0.67	0.748691	0.653465	0.613527	0.637255	0.67	0.678392	0.686869	0.876405	0.621359	0.748691	0.835165	0.525114	0.776596	0.598086	0.704082	0.73057	0.629268	0.653465	0.805405	0.653465	0.704082	0.704082	0.629268	0.748691	0.695431	0.786096	0.590476	0.704082	0.504505	0.739583	0.546296	0.605769	0.739583	0.757895	0.739583	0.73057	0.748691	0.805405	0.686869	0.568075	0.590476	0.67	0.686869	0.539171	0.553488	0.605769	0.637255	0.721649
Dihydroxyacetone phosphate	0.621359	0.64532	0.653465	0.629268	0.621359	0.653465	0.73057	0.560748	0.739583	0.590476	0.695431	0.795699	0.511312	0.739583	0.539171	0.686869	0.825137	0.582938	0.67	0.748691	0.605769	0.704082	0.776596	0.553488	0.748691	0.629268	0.678392	0.560748	0.653465	0.477876	0.757895	0.518182	0.560748	0.739583	0.704082	0.67	0.73057	0.678392	0.73057	0.621359	0.484444	0.560748	0.605769	0.621359	0.553488	0.582938	0.590476	0.575472	0.721649
D-ribulose	0.661692	0.739583	0.64532	0.605769	0.64532	0.678392	0.67	0.678392	0.865922	0.613527	0.739583	0.845304	0.518182	0.786096	0.605769	0.695431	0.739583	0.621359	0.64532	0.795699	0.64532	0.695431	0.695431	0.621359	0.757895	0.704082	0.795699	0.598086	0.695431	0.511312	0.73057	0.553488	0.598086	0.748691	0.748691	0.748691	0.721649	0.757895	0.815217	0.678392	0.560748	0.598086	0.661692	0.678392	0.53211	0.560748	0.613527	0.629268	0.712821
acetylcholine	0.598086	0.686869	0.661692	0.560748	0.553488	0.598086	0.575472	0.613527	0.64532	0.568075	0.621359	0.73057	0.546296	0.678392	0.491071	0.629268	0.605769	0.575472	0.712821	0.67	0.786096	0.678392	0.553488	0.560748	0.686869	0.686869	0.704082	0.568075	0.629268	0.458515	0.582938	0.458515	0.64532	0.695431	0.64532	0.695431	0.67	0.721649	0.637255	0.661692	0.464912	0.553488	0.613527	0.661692	0.560748	0.621359	0.629268	0.73057	0.661692
Selenomethionine se-oxide	0.653465	0.73057	0.653465	0.613527	0.67	0.686869	0.629268	0.653465	0.686869	0.590476	0.629268	0.757895	0.539171	0.721649	0.598086	0.605769	0.695431	0.613527	0.686869	0.661692	0.704082	0.637255	0.605769	0.64532	0.767196	0.73057	0.805405	0.605769	0.605769	0.504505	0.653465	0.504505	0.637255	0.686869	0.653465	0.815217	0.629268	0.73057	0.712821	0.721649	0.511312	0.621359	0.686869	0.721649	0.568075	0.568075	0.605769	0.721649	0.621359
L-glutamate(1-)	0.73057	0.776596	0.661692	0.653465	0.678392	0.712821	0.67	0.678392	0.73057	0.661692	0.721649	0.865922	0.590476	0.805405	0.605769	0.712821	0.721649	0.704082	0.695431	0.739583	0.695431	0.712821	0.629268	0.686869	0.795699	0.757895	0.835165	0.695431	0.678392	0.568075	0.712821	0.582938	0.64532	0.825137	0.73057	0.887006	0.739583	0.776596	0.795699	0.786096	0.575472	0.678392	0.73057	0.786096	0.590476	0.621359	0.64532	0.767196	0.73057
4-acetamidobutanoate	0.67	0.767196	0.621359	0.598086	0.637255	0.721649	0.613527	0.67	0.704082	0.621359	0.661692	0.835165	0.553488	0.757895	0.598086	0.653465	0.64532	0.64532	0.704082	0.712821	0.704082	0.67	0.575472	0.678392	0.748691	0.695431	0.825137	0.67	0.67	0.546296	0.637255	0.575472	0.605769	0.757895	0.686869	0.815217	0.678392	0.748691	0.712821	0.739583	0.525114	0.653465	0.721649	0.739583	0.553488	0.613527	0.590476	0.757895	0.67
tyraminium	0.712821	0.835165	0.64532	0.637255	0.629268	0.678392	0.637255	0.767196	0.767196	0.678392	0.855556	0.786096	0.590476	0.767196	0.590476	0.695431	0.637255	0.721649	0.661692	0.835165	0.712821	0.695431	0.629268	0.739583	0.739583	0.686869	0.815217	0.678392	0.73057	0.629268	0.661692	0.613527	0.629268	0.695431	0.73057	0.786096	0.721649	0.704082	0.704082	0.805405	0.605769	0.678392	0.825137	0.805405	0.621359	0.560748	0.695431	0.712821	0.712821
N-[(E)-4-ammoniobutylidene]propane-1,3-diaminium	0.767196	0.855556	0.629268	0.653465	0.613527	0.64532	0.605769	0.825137	0.767196	0.678392	0.67	0.748691	0.575472	0.695431	0.575472	0.695431	0.590476	0.704082	0.661692	0.721649	0.767196	0.661692	0.553488	0.776596	0.686869	0.653465	0.835165	0.64532	0.695431	0.553488	0.629268	0.553488	0.712821	0.661692	0.661692	0.748691	0.686869	0.721649	0.67	0.748691	0.605769	0.629268	0.805405	0.748691	0.590476	0.477876	0.539171	0.73057	0.678392
L-4-hydroxyglutamic semialdehyde	0.721649	0.748691	0.621359	0.64532	0.721649	0.721649	0.629268	0.637255	0.757895	0.621359	0.712821	0.776596	0.553488	0.815217	0.661692	0.67	0.748691	0.678392	0.621359	0.712821	0.621359	0.67	0.653465	0.661692	0.805405	0.805405	0.805405	0.686869	0.67	0.575472	0.704082	0.590476	0.653465	0.757895	0.721649	0.855556	0.695431	0.712821	0.825137	0.757895	0.582938	0.67	0.686869	0.757895	0.568075	0.613527	0.67	0.686869	0.686869
aldehydo-D-xylose	0.678392	0.739583	0.661692	0.621359	0.661692	0.695431	0.686869	0.661692	0.865922	0.629268	0.757895	0.865922	0.53211	0.805405	0.621359	0.712821	0.757895	0.637255	0.661692	0.815217	0.629268	0.712821	0.712821	0.637255	0.776596	0.721649	0.795699	0.613527	0.695431	0.525114	0.748691	0.568075	0.613527	0.767196	0.767196	0.767196	0.739583	0.757895	0.835165	0.695431	0.575472	0.613527	0.678392	0.695431	0.546296	0.575472	0.629268	0.64532	0.73057
4-(trimethylammonio)butanoate	0.629268	0.704082	0.695431	0.590476	0.568075	0.629268	0.605769	0.629268	0.64532	0.598086	0.653465	0.748691	0.575472	0.712821	0.491071	0.661692	0.637255	0.605769	0.712821	0.686869	0.805405	0.695431	0.582938	0.590476	0.686869	0.704082	0.739583	0.582938	0.629268	0.484444	0.598086	0.484444	0.678392	0.73057	0.678392	0.73057	0.686869	0.757895	0.67	0.695431	0.491071	0.568075	0.64532	0.695431	0.590476	0.637255	0.64532	0.767196	0.678392
(4-hydroxyphenyl)acetaldehyde	0.721649	0.712821	0.721649	0.661692	0.67	0.721649	0.73057	0.653465	0.776596	0.721649	0.953216	0.815217	0.613527	0.815217	0.582938	0.776596	0.73057	0.748691	0.686869	0.887006	0.67	0.776596	0.704082	0.629268	0.748691	0.73057	0.748691	0.721649	0.721649	0.653465	0.739583	0.67	0.637255	0.795699	0.815217	0.776596	0.805405	0.786096	0.805405	0.795699	0.629268	0.704082	0.704082	0.795699	0.64532	0.629268	0.776596	0.67	0.795699
(S)-3-sulfonatolactate(2-)	0.575472	0.598086	0.704082	0.582938	0.575472	0.605769	0.678392	0.504505	0.653465	0.546296	0.64532	0.721649	0.497758	0.704082	0.484444	0.637255	0.767196	0.539171	0.590476	0.661692	0.546296	0.637255	0.704082	0.497758	0.678392	0.613527	0.629268	0.518182	0.560748	0.439655	0.686869	0.477876	0.518182	0.704082	0.67	0.637255	0.661692	0.629268	0.712821	0.590476	0.471366	0.518182	0.546296	0.590476	0.511312	0.553488	0.546296	0.53211	0.653465
D-xylulose	0.661692	0.739583	0.64532	0.605769	0.64532	0.678392	0.67	0.678392	0.865922	0.613527	0.739583	0.845304	0.518182	0.786096	0.605769	0.695431	0.739583	0.621359	0.64532	0.795699	0.64532	0.695431	0.695431	0.621359	0.757895	0.704082	0.795699	0.598086	0.695431	0.511312	0.73057	0.553488	0.598086	0.748691	0.748691	0.748691	0.721649	0.757895	0.815217	0.678392	0.560748	0.598086	0.661692	0.678392	0.53211	0.560748	0.613527	0.629268	0.712821
6-amino-2-oxohexanoic acid	0.695431	0.815217	0.613527	0.621359	0.661692	0.695431	0.621359	0.73057	0.748691	0.613527	0.704082	0.845304	0.53211	0.805405	0.590476	0.661692	0.704082	0.653465	0.678392	0.739583	0.695431	0.661692	0.629268	0.704082	0.815217	0.721649	0.94186	0.629268	0.73057	0.539171	0.678392	0.539171	0.613527	0.73057	0.712821	0.865922	0.686869	0.776596	0.757895	0.73057	0.53211	0.629268	0.767196	0.73057	0.53211	0.575472	0.613527	0.695431	0.678392
L-cysteate(1-)	0.613527	0.637255	0.678392	0.605769	0.598086	0.613527	0.637255	0.539171	0.613527	0.553488	0.590476	0.678392	0.53211	0.661692	0.53211	0.613527	0.704082	0.575472	0.598086	0.621359	0.568075	0.613527	0.613527	0.546296	0.704082	0.653465	0.653465	0.582938	0.568075	0.484444	0.629268	0.497758	0.553488	0.678392	0.613527	0.678392	0.637255	0.590476	0.67	0.64532	0.491071	0.568075	0.582938	0.64532	0.53211	0.546296	0.553488	0.582938	0.629268
(R)-mevalonate	0.613527	0.686869	0.613527	0.575472	0.568075	0.629268	0.621359	0.629268	0.767196	0.582938	0.686869	0.865922	0.491071	0.767196	0.53211	0.661692	0.686869	0.575472	0.695431	0.739583	0.661692	0.678392	0.661692	0.605769	0.721649	0.704082	0.795699	0.553488	0.64532	0.471366	0.678392	0.511312	0.568075	0.748691	0.748691	0.748691	0.686869	0.795699	0.757895	0.661692	0.504505	0.553488	0.64532	0.661692	0.518182	0.560748	0.568075	0.661692	0.678392
L-xylulose	0.661692	0.739583	0.64532	0.605769	0.64532	0.678392	0.67	0.678392	0.865922	0.613527	0.739583	0.845304	0.518182	0.786096	0.605769	0.695431	0.739583	0.621359	0.64532	0.795699	0.64532	0.695431	0.695431	0.621359	0.757895	0.704082	0.795699	0.598086	0.695431	0.511312	0.73057	0.553488	0.598086	0.748691	0.748691	0.748691	0.721649	0.757895	0.815217	0.678392	0.560748	0.598086	0.661692	0.678392	0.53211	0.560748	0.613527	0.629268	0.712821
L-glutamine	0.721649	0.767196	0.605769	0.64532	0.739583	0.739583	0.613527	0.686869	0.721649	0.621359	0.678392	0.795699	0.553488	0.757895	0.661692	0.653465	0.695431	0.678392	0.637255	0.695431	0.637255	0.653465	0.590476	0.678392	0.767196	0.767196	0.845304	0.721649	0.637255	0.590476	0.67	0.605769	0.637255	0.721649	0.686869	0.876405	0.678392	0.748691	0.767196	0.739583	0.568075	0.721649	0.721649	0.739583	0.553488	0.613527	0.605769	0.704082	0.67
2-aminomuconate 6-semialdehyde(1-)	0.786096	0.739583	0.695431	0.704082	0.73057	0.748691	0.704082	0.64532	0.712821	0.695431	0.757895	0.786096	0.621359	0.845304	0.605769	0.748691	0.739583	0.757895	0.64532	0.757895	0.661692	0.748691	0.64532	0.637255	0.795699	0.815217	0.757895	0.748691	0.712821	0.613527	0.73057	0.613527	0.695431	0.845304	0.73057	0.825137	0.776596	0.739583	0.815217	0.786096	0.605769	0.73057	0.678392	0.786096	0.621359	0.653465	0.678392	0.73057	0.767196
Phosphodimethylethanolamine	0.582938	0.637255	0.629268	0.590476	0.582938	0.598086	0.605769	0.582938	0.629268	0.539171	0.575472	0.661692	0.504505	0.613527	0.491071	0.582938	0.704082	0.518182	0.678392	0.621359	0.712821	0.629268	0.678392	0.560748	0.686869	0.621359	0.67	0.497758	0.568075	0.433476	0.661692	0.433476	0.629268	0.613527	0.598086	0.64532	0.621359	0.653465	0.605769	0.598086	0.42735	0.525114	0.613527	0.598086	0.546296	0.546296	0.568075	0.64532	0.613527
anthranilate	0.767196	0.721649	0.678392	0.686869	0.695431	0.73057	0.686869	0.661692	0.695431	0.712821	0.795699	0.748691	0.67	0.805405	0.637255	0.73057	0.686869	0.835165	0.629268	0.795699	0.64532	0.73057	0.64532	0.653465	0.739583	0.776596	0.739583	0.786096	0.695431	0.73057	0.678392	0.678392	0.678392	0.786096	0.695431	0.786096	0.757895	0.721649	0.757895	0.825137	0.637255	0.748691	0.712821	0.825137	0.704082	0.621359	0.748691	0.678392	0.748691
3-Ureidoisobutyrate	0.757895	0.712821	0.605769	0.678392	0.757895	0.721649	0.613527	0.621359	0.721649	0.621359	0.661692	0.739583	0.582938	0.757895	0.613527	0.653465	0.695431	0.661692	0.605769	0.712821	0.637255	0.67	0.621359	0.661692	0.767196	0.748691	0.767196	0.686869	0.653465	0.653465	0.67	0.67	0.704082	0.721649	0.653465	0.757895	0.678392	0.712821	0.748691	0.721649	0.568075	0.67	0.686869	0.721649	0.568075	0.598086	0.605769	0.653465	0.67
3-sulfonatopyruvate(2-)	0.590476	0.598086	0.721649	0.598086	0.575472	0.605769	0.695431	0.504505	0.637255	0.560748	0.64532	0.704082	0.511312	0.704082	0.484444	0.653465	0.767196	0.553488	0.605769	0.661692	0.560748	0.653465	0.704082	0.497758	0.678392	0.613527	0.613527	0.53211	0.575472	0.452174	0.686869	0.491071	0.53211	0.721649	0.653465	0.621359	0.678392	0.629268	0.712821	0.590476	0.484444	0.53211	0.546296	0.590476	0.511312	0.568075	0.546296	0.53211	0.67
Dihydroxyacetone phosphate (#1)	0.637255	0.64532	0.637255	0.661692	0.653465	0.67	0.712821	0.560748	0.739583	0.590476	0.678392	0.757895	0.497758	0.721649	0.553488	0.67	0.865922	0.568075	0.653465	0.73057	0.590476	0.686869	0.815217	0.568075	0.748691	0.629268	0.678392	0.546296	0.637255	0.491071	0.795699	0.53211	0.575472	0.704082	0.686869	0.67	0.712821	0.661692	0.73057	0.605769	0.484444	0.575472	0.621359	0.605769	0.539171	0.568075	0.575472	0.560748	0.704082
L-allysine	0.739583	0.805405	0.637255	0.661692	0.721649	0.721649	0.64532	0.704082	0.757895	0.637255	0.712821	0.835165	0.568075	0.795699	0.629268	0.686869	0.73057	0.695431	0.67	0.73057	0.67	0.686869	0.621359	0.695431	0.805405	0.805405	0.887006	0.686869	0.67	0.575472	0.704082	0.575472	0.653465	0.757895	0.721649	0.91954	0.712821	0.786096	0.805405	0.776596	0.582938	0.686869	0.739583	0.776596	0.568075	0.598086	0.637255	0.739583	0.704082
1-methylnicotinamide	0.712821	0.653465	0.661692	0.653465	0.661692	0.712821	0.637255	0.661692	0.613527	0.748691	0.704082	0.629268	0.739583	0.695431	0.621359	0.661692	0.590476	0.835165	0.553488	0.704082	0.661692	0.678392	0.582938	0.67	0.621359	0.67	0.621359	0.887006	0.629268	0.73057	0.598086	0.712821	0.73057	0.678392	0.629268	0.661692	0.67	0.621359	0.637255	0.767196	0.67	0.825137	0.661692	0.767196	0.795699	0.67	0.786096	0.64532	0.661692
phenylacetate	0.748691	0.739583	0.748691	0.686869	0.678392	0.73057	0.757895	0.678392	0.786096	0.748691	0.876405	0.865922	0.637255	0.845304	0.575472	0.805405	0.757895	0.776596	0.712821	0.897727	0.695431	0.805405	0.695431	0.653465	0.776596	0.757895	0.776596	0.748691	0.73057	0.629268	0.748691	0.64532	0.661692	0.865922	0.805405	0.805405	0.835165	0.815217	0.835165	0.825137	0.653465	0.73057	0.73057	0.825137	0.67	0.621359	0.712821	0.695431	0.825137
1-Alkyl-2-acetyl-sn-glycerol	0.64532	0.686869	0.695431	0.605769	0.64532	0.712821	0.704082	0.598086	0.786096	0.64532	0.739583	0.845304	0.53211	0.805405	0.575472	0.695431	0.757895	0.621359	0.73057	0.795699	0.64532	0.73057	0.73057	0.590476	0.815217	0.686869	0.739583	0.598086	0.695431	0.497758	0.767196	0.525114	0.582938	0.786096	0.748691	0.73057	0.739583	0.776596	0.776596	0.678392	0.518182	0.598086	0.64532	0.678392	0.575472	0.590476	0.629268	0.64532	0.73057
L-lysinium(1+)	0.739583	0.825137	0.637255	0.661692	0.686869	0.704082	0.629268	0.776596	0.757895	0.653465	0.695431	0.835165	0.582938	0.776596	0.629268	0.686869	0.661692	0.695431	0.686869	0.748691	0.721649	0.686869	0.590476	0.748691	0.786096	0.748691	0.908571	0.686869	0.704082	0.575472	0.653465	0.575472	0.653465	0.739583	0.686869	0.855556	0.712821	0.786096	0.73057	0.757895	0.582938	0.686869	0.795699	0.757895	0.582938	0.568075	0.621359	0.739583	0.704082
3-decenoylcoa	0.686869	0.73057	0.721649	0.629268	0.605769	0.67	0.661692	0.653465	0.776596	0.67	0.786096	0.815217	0.568075	0.757895	0.511312	0.739583	0.661692	0.661692	0.776596	0.786096	0.739583	0.757895	0.653465	0.629268	0.678392	0.695431	0.767196	0.621359	0.686869	0.518182	0.686869	0.518182	0.637255	0.757895	0.835165	0.776596	0.767196	0.887006	0.73057	0.757895	0.553488	0.605769	0.686869	0.757895	0.582938	0.568075	0.637255	0.815217	0.757895
2-oxoglutaramate	0.704082	0.748691	0.621359	0.629268	0.686869	0.739583	0.629268	0.637255	0.686869	0.621359	0.695431	0.815217	0.553488	0.795699	0.629268	0.67	0.695431	0.678392	0.653465	0.695431	0.653465	0.67	0.621359	0.661692	0.748691	0.712821	0.805405	0.704082	0.67	0.575472	0.67	0.590476	0.621359	0.776596	0.704082	0.855556	0.695431	0.73057	0.748691	0.757895	0.539171	0.686869	0.704082	0.757895	0.553488	0.64532	0.621359	0.721649	0.686869
Phosphoenolpyruvate	0.661692	0.605769	0.661692	0.686869	0.678392	0.695431	0.721649	0.539171	0.661692	0.613527	0.704082	0.712821	0.518182	0.786096	0.518182	0.695431	0.91954	0.590476	0.613527	0.686869	0.568075	0.712821	0.825137	0.53211	0.721649	0.67	0.637255	0.568075	0.598086	0.511312	0.805405	0.539171	0.598086	0.767196	0.695431	0.695431	0.739583	0.67	0.776596	0.613527	0.504505	0.598086	0.582938	0.613527	0.575472	0.590476	0.598086	0.582938	0.73057
Spermidine	0.748691	0.876405	0.64532	0.67	0.629268	0.64532	0.605769	0.845304	0.767196	0.678392	0.67	0.748691	0.575472	0.695431	0.590476	0.695431	0.590476	0.721649	0.64532	0.721649	0.786096	0.661692	0.553488	0.795699	0.704082	0.67	0.855556	0.661692	0.712821	0.568075	0.629268	0.553488	0.712821	0.661692	0.661692	0.767196	0.686869	0.721649	0.67	0.767196	0.605769	0.64532	0.825137	0.767196	0.560748	0.477876	0.539171	0.73057	0.678392
L-cysteinylglycine	0.67	0.767196	0.575472	0.598086	0.686869	0.686869	0.568075	0.704082	0.757895	0.575472	0.629268	0.739583	0.539171	0.704082	0.661692	0.605769	0.64532	0.629268	0.575472	0.678392	0.621359	0.605769	0.546296	0.661692	0.767196	0.748691	0.825137	0.686869	0.653465	0.546296	0.621359	0.575472	0.605769	0.67	0.637255	0.776596	0.629268	0.678392	0.748691	0.686869	0.568075	0.67	0.686869	0.686869	0.525114	0.568075	0.560748	0.621359	0.621359
O-Phospho-L-serine	0.678392	0.686869	0.598086	0.686869	0.712821	0.678392	0.67	0.582938	0.695431	0.582938	0.621359	0.712821	0.518182	0.695431	0.637255	0.629268	0.835165	0.605769	0.629268	0.67	0.582938	0.64532	0.73057	0.621359	0.776596	0.721649	0.721649	0.598086	0.598086	0.525114	0.748691	0.539171	0.613527	0.678392	0.629268	0.748691	0.67	0.637255	0.721649	0.678392	0.504505	0.629268	0.661692	0.678392	0.546296	0.575472	0.568075	0.613527	0.661692
4-Imidazolone-5-propanoate	0.598086	0.605769	0.525114	0.546296	0.582938	0.598086	0.575472	0.613527	0.582938	0.661692	0.653465	0.695431	0.637255	0.64532	0.686869	0.568075	0.560748	0.637255	0.553488	0.621359	0.539171	0.568075	0.525114	0.67	0.605769	0.590476	0.653465	0.73057	0.553488	0.661692	0.553488	0.712821	0.525114	0.64532	0.582938	0.695431	0.590476	0.621359	0.621359	0.64532	0.605769	0.661692	0.613527	0.64532	0.590476	0.653465	0.661692	0.598086	0.582938
3-phosphonatooxypyruvate(3-)	0.64532	0.637255	0.678392	0.653465	0.629268	0.661692	0.757895	0.553488	0.695431	0.613527	0.704082	0.786096	0.53211	0.767196	0.546296	0.712821	0.855556	0.605769	0.695431	0.739583	0.613527	0.73057	0.786096	0.546296	0.757895	0.653465	0.67	0.582938	0.64532	0.497758	0.767196	0.539171	0.582938	0.786096	0.712821	0.678392	0.757895	0.686869	0.757895	0.64532	0.504505	0.582938	0.598086	0.64532	0.560748	0.621359	0.598086	0.582938	0.748691
(R)-carnitine	0.613527	0.653465	0.678392	0.575472	0.582938	0.629268	0.621359	0.582938	0.661692	0.582938	0.67	0.748691	0.560748	0.748691	0.504505	0.64532	0.653465	0.590476	0.629268	0.686869	0.712821	0.678392	0.629268	0.546296	0.721649	0.721649	0.704082	0.582938	0.629268	0.471366	0.629268	0.484444	0.661692	0.73057	0.712821	0.695431	0.67	0.721649	0.686869	0.678392	0.477876	0.568075	0.598086	0.678392	0.590476	0.686869	0.678392	0.695431	0.661692
2-aminomuconate(2-)	0.776596	0.73057	0.686869	0.695431	0.721649	0.739583	0.695431	0.637255	0.704082	0.686869	0.748691	0.776596	0.613527	0.835165	0.598086	0.739583	0.748691	0.748691	0.637255	0.748691	0.653465	0.739583	0.653465	0.629268	0.805405	0.805405	0.748691	0.739583	0.704082	0.605769	0.739583	0.605769	0.686869	0.855556	0.721649	0.815217	0.767196	0.73057	0.825137	0.776596	0.598086	0.721649	0.67	0.776596	0.613527	0.64532	0.67	0.721649	0.757895
O-alkylglycerone phosphate(2-)	0.64532	0.653465	0.678392	0.653465	0.629268	0.661692	0.757895	0.568075	0.712821	0.613527	0.704082	0.767196	0.53211	0.748691	0.546296	0.712821	0.835165	0.605769	0.695431	0.739583	0.629268	0.73057	0.786096	0.546296	0.739583	0.637255	0.653465	0.582938	0.661692	0.497758	0.767196	0.539171	0.582938	0.767196	0.712821	0.661692	0.757895	0.67	0.739583	0.64532	0.504505	0.582938	0.598086	0.64532	0.560748	0.605769	0.598086	0.582938	0.748691
nonanoate	0.695431	0.721649	0.712821	0.637255	0.629268	0.695431	0.686869	0.661692	0.73057	0.678392	0.757895	0.845304	0.575472	0.805405	0.518182	0.748691	0.704082	0.67	0.805405	0.776596	0.767196	0.767196	0.64532	0.605769	0.721649	0.721649	0.795699	0.64532	0.678392	0.539171	0.695431	0.553488	0.629268	0.825137	0.786096	0.786096	0.776596	0.91954	0.776596	0.748691	0.560748	0.629268	0.661692	0.748691	0.590476	0.575472	0.629268	0.748691	0.767196
dopaminium(1+)	0.661692	0.795699	0.598086	0.590476	0.629268	0.661692	0.605769	0.748691	0.73057	0.629268	0.795699	0.748691	0.575472	0.748691	0.605769	0.64532	0.637255	0.67	0.629268	0.776596	0.661692	0.64532	0.629268	0.686869	0.704082	0.67	0.795699	0.629268	0.678392	0.613527	0.629268	0.613527	0.582938	0.661692	0.678392	0.748691	0.67	0.686869	0.686869	0.748691	0.575472	0.629268	0.767196	0.748691	0.605769	0.560748	0.712821	0.661692	0.661692
N-methyltyraminium	0.678392	0.795699	0.64532	0.605769	0.598086	0.64532	0.590476	0.73057	0.712821	0.64532	0.795699	0.73057	0.575472	0.73057	0.560748	0.64532	0.590476	0.686869	0.661692	0.776596	0.748691	0.678392	0.598086	0.704082	0.704082	0.67	0.776596	0.64532	0.695431	0.598086	0.613527	0.568075	0.64532	0.661692	0.695431	0.748691	0.67	0.686869	0.653465	0.805405	0.560748	0.64532	0.786096	0.805405	0.605769	0.546296	0.678392	0.73057	0.661692
4-oxo-2-nonenal	0.704082	0.73057	0.721649	0.64532	0.637255	0.704082	0.695431	0.653465	0.721649	0.686869	0.767196	0.795699	0.582938	0.776596	0.511312	0.757895	0.695431	0.678392	0.795699	0.767196	0.757895	0.757895	0.653465	0.613527	0.695431	0.695431	0.748691	0.653465	0.704082	0.546296	0.721649	0.575472	0.637255	0.795699	0.815217	0.776596	0.767196	0.865922	0.767196	0.757895	0.568075	0.637255	0.67	0.757895	0.582938	0.582938	0.637255	0.776596	0.757895
4-hydroxy-2-oxoglutarate(2-)	0.704082	0.712821	0.704082	0.64532	0.67	0.721649	0.73057	0.621359	0.776596	0.67	0.805405	0.876405	0.568075	0.876405	0.568075	0.757895	0.805405	0.678392	0.67	0.805405	0.653465	0.757895	0.739583	0.598086	0.786096	0.73057	0.767196	0.653465	0.686869	0.546296	0.795699	0.590476	0.621359	0.876405	0.815217	0.795699	0.786096	0.786096	0.865922	0.739583	0.568075	0.637255	0.653465	0.739583	0.598086	0.64532	0.67	0.67	0.776596
L-lyxonate	0.67	0.73057	0.653465	0.613527	0.653465	0.686869	0.678392	0.653465	0.855556	0.621359	0.748691	0.876405	0.525114	0.815217	0.613527	0.704082	0.767196	0.629268	0.653465	0.805405	0.621359	0.704082	0.704082	0.629268	0.786096	0.73057	0.805405	0.605769	0.686869	0.518182	0.739583	0.560748	0.605769	0.776596	0.757895	0.776596	0.73057	0.767196	0.845304	0.686869	0.568075	0.605769	0.67	0.686869	0.539171	0.582938	0.621359	0.637255	0.721649
guanine	0.686869	0.568075	0.518182	0.598086	0.637255	0.605769	0.568075	0.605769	0.546296	0.67	0.64532	0.518182	0.629268	0.575472	0.678392	0.575472	0.525114	0.748691	0.452174	0.598086	0.491071	0.560748	0.504505	0.64532	0.553488	0.598086	0.539171	0.815217	0.53211	0.815217	0.53211	0.757895	0.637255	0.546296	0.518182	0.575472	0.582938	0.511312	0.568075	0.637255	0.748691	0.739583	0.575472	0.637255	0.582938	0.582938	0.637255	0.518182	0.575472
2,5-dihydroxybenzoate	0.686869	0.661692	0.67	0.629268	0.637255	0.686869	0.712821	0.621359	0.721649	0.67	0.887006	0.776596	0.598086	0.835165	0.582938	0.721649	0.748691	0.695431	0.605769	0.805405	0.605769	0.721649	0.739583	0.582938	0.73057	0.712821	0.695431	0.67	0.637255	0.653465	0.757895	0.686869	0.605769	0.815217	0.721649	0.721649	0.748691	0.73057	0.825137	0.721649	0.598086	0.67	0.653465	0.721649	0.64532	0.64532	0.757895	0.605769	0.739583
2-Hydroxyphenylacetate	0.678392	0.686869	0.661692	0.621359	0.629268	0.678392	0.686869	0.629268	0.767196	0.661692	0.876405	0.825137	0.590476	0.805405	0.590476	0.712821	0.721649	0.686869	0.629268	0.815217	0.613527	0.712821	0.695431	0.621359	0.739583	0.704082	0.757895	0.661692	0.661692	0.64532	0.712821	0.661692	0.598086	0.767196	0.767196	0.786096	0.739583	0.757895	0.795699	0.748691	0.590476	0.661692	0.695431	0.748691	0.621359	0.621359	0.748691	0.64532	0.73057
(S)-dihydroorotate	0.661692	0.590476	0.525114	0.590476	0.661692	0.629268	0.605769	0.64532	0.582938	0.613527	0.637255	0.629268	0.560748	0.661692	0.686869	0.582938	0.621359	0.67	0.511312	0.605769	0.511312	0.582938	0.582938	0.605769	0.637255	0.637255	0.637255	0.748691	0.553488	0.712821	0.613527	0.786096	0.613527	0.661692	0.568075	0.661692	0.605769	0.575472	0.67	0.64532	0.605769	0.695431	0.582938	0.64532	0.560748	0.653465	0.629268	0.553488	0.598086
Allantoin	0.695431	0.605769	0.539171	0.621359	0.712821	0.64532	0.621359	0.613527	0.582938	0.661692	0.621359	0.568075	0.637255	0.629268	0.776596	0.598086	0.605769	0.686869	0.484444	0.590476	0.511312	0.582938	0.582938	0.637255	0.605769	0.653465	0.575472	0.767196	0.553488	0.767196	0.613527	0.786096	0.64532	0.613527	0.539171	0.613527	0.605769	0.546296	0.653465	0.629268	0.67	0.695431	0.568075	0.629268	0.560748	0.686869	0.613527	0.539171	0.598086
erythro-4-hydroxy-L-glutamate(1-)	0.721649	0.73057	0.637255	0.64532	0.704082	0.739583	0.64532	0.637255	0.739583	0.637255	0.73057	0.795699	0.568075	0.855556	0.629268	0.686869	0.748691	0.678392	0.637255	0.73057	0.637255	0.686869	0.67	0.64532	0.805405	0.786096	0.786096	0.686869	0.67	0.575472	0.721649	0.605769	0.653465	0.795699	0.739583	0.835165	0.712821	0.712821	0.825137	0.757895	0.582938	0.67	0.67	0.757895	0.598086	0.629268	0.686869	0.686869	0.704082
L-Fuculose	0.678392	0.721649	0.678392	0.621359	0.661692	0.712821	0.686869	0.64532	0.845304	0.64532	0.757895	0.845304	0.546296	0.825137	0.605769	0.712821	0.757895	0.637255	0.678392	0.815217	0.64532	0.73057	0.73057	0.621359	0.776596	0.739583	0.776596	0.613527	0.695431	0.525114	0.748691	0.568075	0.629268	0.786096	0.767196	0.748691	0.739583	0.776596	0.835165	0.695431	0.575472	0.613527	0.661692	0.695431	0.560748	0.590476	0.64532	0.64532	0.73057
3,4-Dihydroxyphenylacetaldehyde	0.678392	0.686869	0.661692	0.621359	0.661692	0.695431	0.686869	0.64532	0.748691	0.661692	0.876405	0.767196	0.590476	0.805405	0.590476	0.712821	0.739583	0.686869	0.629268	0.815217	0.613527	0.712821	0.712821	0.590476	0.721649	0.704082	0.721649	0.661692	0.661692	0.64532	0.712821	0.661692	0.598086	0.748691	0.748691	0.73057	0.739583	0.739583	0.795699	0.73057	0.605769	0.661692	0.661692	0.73057	0.621359	0.621359	0.767196	0.613527	0.73057
Xanthine	0.64532	0.546296	0.525114	0.590476	0.64532	0.613527	0.605769	0.598086	0.553488	0.678392	0.653465	0.539171	0.621359	0.598086	0.67	0.582938	0.560748	0.686869	0.471366	0.605769	0.484444	0.568075	0.539171	0.621359	0.546296	0.590476	0.53211	0.786096	0.511312	0.767196	0.582938	0.845304	0.598086	0.582938	0.525114	0.568075	0.590476	0.53211	0.605769	0.613527	0.757895	0.712821	0.553488	0.613527	0.575472	0.621359	0.64532	0.511312	0.582938
Octanoyl-ACP	0.695431	0.739583	0.767196	0.653465	0.629268	0.695431	0.686869	0.661692	0.748691	0.695431	0.739583	0.767196	0.605769	0.73057	0.504505	0.748691	0.67	0.67	0.786096	0.757895	0.767196	0.748691	0.629268	0.621359	0.686869	0.704082	0.739583	0.64532	0.661692	0.539171	0.695431	0.539171	0.629268	0.748691	0.767196	0.73057	0.757895	0.855556	0.757895	0.748691	0.590476	0.64532	0.678392	0.748691	0.590476	0.53211	0.598086	0.748691	0.748691
4-hydroxyphenylacetate	0.695431	0.686869	0.695431	0.637255	0.64532	0.695431	0.721649	0.629268	0.748691	0.695431	0.91954	0.845304	0.590476	0.845304	0.560748	0.748691	0.739583	0.721649	0.661692	0.855556	0.64532	0.748691	0.695431	0.605769	0.757895	0.721649	0.739583	0.695431	0.695431	0.629268	0.73057	0.64532	0.613527	0.825137	0.786096	0.767196	0.776596	0.776596	0.815217	0.767196	0.605769	0.678392	0.678392	0.767196	0.637255	0.637255	0.748691	0.64532	0.767196
[truncated: 1,343 more columns]
