# Supplementary material for: MetMaxStruct: A Tversky-Similarity-Based Strategy for Analysing the (Sub)Structural Similarities of Drugs and Endogenous Metabolites
Source: Front Pharmacol. 2016 Aug 22;7:266. doi: 10.3389/fphar.2016.00266 (PMC4992690; doi:10.3389/fphar.2016.00266)
Supplement: Supplementary file 3 [file DataSheet1.ZIP › DrugsVsRecon2TverskyCumPlot/XLS Reader (#10)/settings.xml]

<?xml version="1.0" encoding="UTF-8"?>
<config xmlns="http://www.knime.org/2008/09/XMLConfig" xmlns:xsi="http://www.w3.org/2001/XMLSchema-instance" xsi:schemaLocation="http://www.knime.org/2008/09/XMLConfig http://www.knime.org/XMLConfig_2008_09.xsd" key="settings.xml">
<entry key="node_file" type="xstring" value="settings.xml"/>
<config key="flow_stack"/>
<config key="internal_node_subsettings">
<entry key="memory_policy" type="xstring" value="CacheSmallInMemory"/>
</config>
<config key="model">
<entry key="XLS_LOCATION" type="xstring" value="knime://LOCAL/Data/DrugRecon2Files/Recon2andDrugs_definative.xls"/>
<entry key="SHEET_NAME" type="xstring" value="Drugs"/>
<entry key="READ_ALL_DATA" type="xboolean" value="true"/>
<entry key="FIRST_ROW" type="xint" value="0"/>
<entry key="LAST_ROW" type="xint" value="-1"/>
<entry key="FIRST_COL" type="xint" value="0"/>
<entry key="LAST_COL" type="xint" value="-1"/>
<entry key="HAS_COL_HDRS" type="xboolean" value="true"/>
<entry key="COL_HDR_ROW" type="xint" value="0"/>
<entry key="HAS_ROW_HDRS" type="xboolean" value="false"/>
<entry key="ROW_HDR_COL" type="xint" value="0"/>
<entry key="MISS_VAL_PATTERN" type="xstring" isnull="true" value=""/>
<entry key="SKIP_EMPTY_COLS" type="xboolean" value="true"/>
<entry key="SKIP_EMPTY_ROWS" type="xboolean" value="true"/>
<entry key="SKIP_HIDDEN_COLS" type="xboolean" value="true"/>
<entry key="KEEP_XL_HDR" type="xboolean" value="false"/>
<entry key="UNIQUIFY_ROWID" type="xboolean" value="false"/>
<entry key="FORMULA_ERR_USE_PATTERN" type="xboolean" value="true"/>
<entry key="FORMULA_ERR_PATTERN" type="xstring" value="#XL_EVAL_ERROR#"/>
<entry key="XLS_SettingsForSpecID" type="xstring" value="SettingsID:knime://LOCAL/Data/DrugRecon2Files/Recon2andDrugs_definative.xlsDrugs10-10-11000-111001#XL_EVAL_ERROR#"/>
<config key="XLS_DataTableSpec">
<entry key="spec_name" type="xstring" value="Recon2andDrugs_definative.xls [Drugs]"/>
<entry key="number_columns" type="xint" value="3"/>
<config key="column_spec_0">
<entry key="column_name" type="xstring" value="Name"/>
<config key="element_names">
<entry key="array-size" type="xint" value="0"/>
</config>
<config key="column_type">
<entry key="cell_class" type="xstring" value="org.knime.core.data.def.StringCell"/>
</config>
<config key="column_domain"/>
<config key="column_properties"/>
</config>
<config key="column_spec_1">
<entry key="column_name" type="xstring" value="SMILES"/>
<config key="element_names">
<entry key="array-size" type="xint" value="0"/>
</config>
<config key="column_type">
<entry key="cell_class" type="xstring" value="org.knime.core.data.def.StringCell"/>
</config>
<config key="column_domain"/>
<config key="column_properties"/>
</config>
<config key="column_spec_2">
<entry key="column_name" type="xstring" value="InChI"/>
<config key="element_names">
<entry key="array-size" type="xint" value="0"/>
</config>
<config key="column_type">
<entry key="cell_class" type="xstring" value="org.knime.core.data.def.StringCell"/>
</config>
<config key="column_domain"/>
<config key="column_properties"/>
</config>
</config>
</config>
<config key="nodeAnnotation">
<entry key="text" type="xstring" value="GetDrugs"/>
<entry key="bgcolor" type="xint" value="16777215"/>
<entry key="x-coordinate" type="xint" value="10"/>
<entry key="y-coordinate" type="xint" value="266"/>
<entry key="width" type="xint" value="101"/>
<entry key="height" type="xint" value="15"/>
<entry key="alignment" type="xstring" value="CENTER"/>
<config key="styles"/>
</config>
<entry key="customDescription" type="xstring" isnull="true" value=""/>
<entry key="state" type="xstring" value="CONFIGURED"/>
<entry key="factory" type="xstring" value="org.knime.ext.poi.node.read2.XLSReaderNodeFactory"/>
<entry key="node-name" type="xstring" value="XLS Reader"/>
<entry key="node-bundle-name" type="xstring" value="KNIME POI Plug-in"/>
<entry key="node-bundle-symbolic-name" type="xstring" value="org.knime.ext.poi"/>
<entry key="node-bundle-vendor" type="xstring" value="KNIME GmbH, Konstanz, Germany"/>
<entry key="node-bundle-version" type="xstring" value="2.12.2.0049807"/>
<config key="factory_settings"/>
<entry key="name" type="xstring" value="XLS Reader"/>
<entry key="hasContent" type="xboolean" value="false"/>
<entry key="isInactive" type="xboolean" value="false"/>
<config key="ports">
<config key="port_1">
<entry key="index" type="xint" value="1"/>
<entry key="port_dir_location" type="xstring" isnull="true" value=""/>
</config>
</config>
<config key="filestores">
<entry key="file_store_location" type="xstring" isnull="true" value=""/>
<entry key="file_store_id" type="xstring" isnull="true" value=""/>
</config>
</config>
