# Supplementary material for: MetMaxStruct: A Tversky-Similarity-Based Strategy for Analysing the (Sub)Structural Similarities of Drugs and Endogenous Metabolites
Source: Front Pharmacol. 2016 Aug 22;7:266. doi: 10.3389/fphar.2016.00266 (PMC4992690; doi:10.3389/fphar.2016.00266)
Supplement: Supplementary file 3 [file DataSheet1.ZIP › DrugsVsRecon2TverskyCumPlot/XYPlot (#453)/Column Selection QuickForm (#442)/settings.xml]

<?xml version="1.0" encoding="UTF-8"?>
<config xmlns="http://www.knime.org/2008/09/XMLConfig" xmlns:xsi="http://www.w3.org/2001/XMLSchema-instance" xsi:schemaLocation="http://www.knime.org/2008/09/XMLConfig http://www.knime.org/XMLConfig_2008_09.xsd" key="settings.xml">
<entry key="node_file" type="xstring" value="settings.xml"/>
<config key="flow_stack">
<config key="Variable_0">
<entry key="type" type="xstring" value="variable"/>
<entry key="name" type="xstring" value="xTrue"/>
<entry key="class" type="xstring" value="STRING"/>
<entry key="value" type="xstring" value="seq"/>
</config>
<config key="Variable_1">
<entry key="type" type="xstring" value="variable"/>
<entry key="name" type="xstring" value="xTrue"/>
<entry key="class" type="xstring" value="STRING"/>
<entry key="value" type="xstring" value="seq"/>
</config>
</config>
<config key="internal_node_subsettings">
<entry key="memory_policy" type="xstring" value="CacheSmallInMemory"/>
</config>
<config key="model">
<entry key="label" type="xstring" value="SelectX"/>
<entry key="description" type="xstring" value="Select X-data Column"/>
<entry key="variableName" type="xstring" value="xTrue"/>
<entry key="weight" type="xint" value="1"/>
<entry key="hide_in_wizard" type="xboolean" value="false"/>
<config key="value">
<entry key="value" type="xstring" value="seq"/>
</config>
<config key="choices">
<entry key="array-size" type="xint" value="7"/>
<entry key="0" type="xstring" value="MaxSimilarity"/>
<entry key="1" type="xstring" value="BestHit"/>
<entry key="2" type="xstring" value="seq"/>
<entry key="3" type="xstring" value="alpha"/>
<entry key="4" type="xstring" value="beta"/>
<entry key="5" type="xstring" value="abSum"/>
<entry key="6" type="xstring" value="Iteration"/>
</config>
</config>
<config key="nodeAnnotation">
<entry key="text" type="xstring" value="Get X"/>
<entry key="bgcolor" type="xint" value="16777215"/>
<entry key="x-coordinate" type="xint" value="273"/>
<entry key="y-coordinate" type="xint" value="196"/>
<entry key="width" type="xint" value="101"/>
<entry key="height" type="xint" value="15"/>
<entry key="alignment" type="xstring" value="CENTER"/>
<config key="styles"/>
</config>
<entry key="customDescription" type="xstring" isnull="true" value=""/>
<entry key="state" type="xstring" value="IDLE"/>
<entry key="factory" type="xstring" value="org.knime.quickform.nodes.in.selection.column.ColumnSelectionInputQuickFormInNodeFactory"/>
<entry key="node-name" type="xstring" value="Column Selection QuickForm"/>
<entry key="node-bundle-name" type="xstring" value="KNIME Nodes to create KNIME Quick Forms"/>
<entry key="node-bundle-symbolic-name" type="xstring" value="org.knime.quickform.nodes"/>
<entry key="node-bundle-vendor" type="xstring" value="KNIME.com, Zurich, Switzerland"/>
<entry key="node-bundle-version" type="xstring" value="2.12.0.0047514"/>
<config key="factory_settings"/>
<entry key="name" type="xstring" value="Column Selection QuickForm"/>
<entry key="hasContent" type="xboolean" value="false"/>
<entry key="isInactive" type="xboolean" value="false"/>
<config key="ports">
<config key="port_1">
<entry key="index" type="xint" value="1"/>
<entry key="port_dir_location" type="xstring" isnull="true" value=""/>
</config>
</config>
<config key="filestores">
<entry key="file_store_location" type="xstring" isnull="true" value=""/>
<entry key="file_store_id" type="xstring" isnull="true" value=""/>
</config>
</config>
