# Supplementary material for: MetMaxStruct: A Tversky-Similarity-Based Strategy for Analysing the (Sub)Structural Similarities of Drugs and Endogenous Metabolites
Source: Front Pharmacol. 2016 Aug 22;7:266. doi: 10.3389/fphar.2016.00266 (PMC4992690; doi:10.3389/fphar.2016.00266)
Supplement: Supplementary file 3 [file DataSheet1.ZIP › DrugsVsRecon2TverskyCumPlot/XYPlot (#453)/R View _Table_ (#424)/settings.xml]

<?xml version="1.0" encoding="UTF-8"?>
<config xmlns="http://www.knime.org/2008/09/XMLConfig" xmlns:xsi="http://www.w3.org/2001/XMLSchema-instance" xsi:schemaLocation="http://www.knime.org/2008/09/XMLConfig http://www.knime.org/XMLConfig_2008_09.xsd" key="settings.xml">
<entry key="node_file" type="xstring" value="settings.xml"/>
<config key="flow_stack"/>
<config key="internal_node_subsettings">
<entry key="memory_policy" type="xstring" value="CacheSmallInMemory"/>
</config>
<config key="model">
<entry key="Image width" type="xint" value="900"/>
<entry key="Image height" type="xint" value="900"/>
<entry key="Image resolution" type="xstring" value="NA"/>
<entry key="Image background color" type="xstring" value="#ffffff"/>
<entry key="Text point size" type="xint" value="12"/>
<config key="R settings">
<entry key="script" type="xstring" value="library(ggplot2)%%00010library(grid)%%00010library(gridExtra)%%00010library(pracma)%%00010library(RColorBrewer)%%00010%%00010#Setup data%%00010mainTitle&lt;-gsub(&quot;\\\\n&quot;,&quot;\n&quot;,knime.flow.in[[&quot;pTitle&quot;]])%%00010xTit&lt;-gsub(&quot;\\\\n&quot;,&quot;\n&quot;,knime.flow.in[[&quot;xTitle&quot;]])%%00010yTit&lt;-gsub(&quot;\\\\n&quot;,&quot;\n&quot;,knime.flow.in[[&quot;yTitle&quot;]])%%00010X=knime.flow.in[[&quot;xTrue&quot;]]%%00010Y=knime.flow.in[[&quot;yPred&quot;]]%%00010fct=knime.flow.in[[&quot;fctColumn&quot;]]%%00010%%00010if (knime.flow.in[[&quot;doGrp&quot;]]==1) {%%00010%%00009Grp=knime.flow.in[[&quot;grpColumn&quot;]]%%00010} else {%%00010%%00009Grp=None%%00010}%%00010%%00010dat&lt;-knime.in%%00010%%00010fct=paste(knime.flow.in[[&quot;fctColumn&quot;]],&quot; ~ .&quot;)%%00010%%00010lm_eqn = function(df){%%00010  m = lm(as.formula(y ~ py), df);%%00010  rs&lt;-cor(fitted(m), df$y, method = &quot;spearman&quot;)^2;%%00010  eq &lt;- substitute(italic(y) == a + b %.% italic(x)*&quot;,&quot;~~italic(r)^2~&quot;=&quot;~r2~(r3), %%00010                   list(a = format(coef(m)[1], digits = 2), %%00010                        b = format(coef(m)[2], digits = 2), %%00010                        r2 = format(summary(m)$r.squared, digits = 3),%%00010                        r3 = format(rs,digits = 3)))%%00010  as.character(as.expression(eq));                 %%00010}%%00010%%00010y=dat[,Y]%%00010maxy&lt;-max(y)%%00010miny&lt;-min(y)%%00010%%00010x&lt;-dat[,X]%%00010maxx&lt;-max(x)%%00010minx&lt;-min(x)%%00010%%00010#start posn of eqns%%00010sy&lt;-(maxy-miny)*0.9+miny%%00010sx&lt;-(maxx-minx)*0.1+minx%%00010dy=-0.5%%00010%%00010%%00010RD&lt;-data.frame(x,y)%%00010%%00010fingerTypes&lt;-unique(as.character(knime.in[,Grp]))%%00010%%00010palLen&lt;-length(fingerTypes)%%00010%%00010pname=&quot;Paired&quot;%%00010%%00010if (palLen&gt;12) {%%00010%%00009pal=colorRampPalette(brewer.pal(9,pname))(palLen)%%00009 %%00010} else {%%00010%%00009pal=brewer.pal(palLen,pname)%%00010}%%00010%%00010pal2&lt;-c(&quot;grey60&quot;,pal)%%00010%%00010eqns&lt;-list()%%00010if (knime.flow.in[[&quot;doEquations&quot;]]==1){%%00010%%00009for (fp in fingerTypes) {%%00010%%00009%%00009idx&lt;-dat[,Grp]==fp%%00010%%00010%%00009%%00009py&lt;-dat[idx,X]%%00010%%00009%%00009y&lt;-dat[idx,Y]%%00010%%00010%%00009%%00009df&lt;-data.frame(y=y,py=py)%%00010%%00010%%00009%%00009eq&lt;-lm_eqn(df)%%00010%%00010%%00009%%00009eqns[[fp]]&lt;-eq%%00010%%00009}%%00010}%%00010%%00010theme_set(theme_bw(base_size=18,))%%00010%%00010p1&lt;-ggplot(dat,aes_string(x=X,y=Y,colour=Grp)) + %%00010%%00009geom_line(alpha=0.85,size=1.2) +%%00010%%00009scale_colour_manual(values=pal) +%%00010%%00009theme(legend.position=&quot;bottom&quot;) +%%00010%%00009guides(color = guide_legend(nrow = 2)) +%%00010%%00009xlab(xTit) +%%00010%%00009ylab(yTit) +%%00010%%00009ggtitle(mainTitle)+%%00010%%00009theme(panel.background = element_rect(fill = 'grey95'))%%00010if (knime.flow.in[[&quot;doEquations&quot;]]==1) {%%00010%%00009p1=p1+geom_smooth(method='lm',se=F,size=1)%%00010%%00009for (fp in fingerTypes) {%%00010%%00009%%00009s&lt;-paste(fp,&quot;: &quot;,eqns[[fp]])%%00010%%00009%%00009p1&lt;-p1+annotate(&quot;text&quot;,x=sx,y=sy,label=s,parse=T,hjust=0, vjust=0.5,size=5)%%00010%%00009%%00009sy&lt;-sy+dy%%00010%%00009}%%00010}%%00010p1&lt;-p1+facet_grid(fct,labeller=label_bquote(expr = alpha+beta==.(x)))%%00010plot(p1)"/>
<entry key="templateUUID" type="xstring" value="a59130f3-0ea9-4564-9812-aad350db0b10"/>
<entry key="version" type="xstring" value="version 1.x"/>
<entry key="Output non numbers (NaN, Inf, -Inf) as missing cells" type="xboolean" value="true"/>
</config>
</config>
<entry key="customDescription" type="xstring" isnull="true" value=""/>
<entry key="state" type="xstring" value="IDLE"/>
<entry key="factory" type="xstring" value="org.knime.r.RViewNodeFactory"/>
<entry key="node-name" type="xstring" value="R View (Table)"/>
<entry key="node-bundle-name" type="xstring" value="KNIME R-Project nodes"/>
<entry key="node-bundle-symbolic-name" type="xstring" value="org.knime.r"/>
<entry key="node-bundle-vendor" type="xstring" value="KNIME GmbH, Konstanz, Germany"/>
<entry key="node-bundle-version" type="xstring" value="2.12.0.0046157"/>
<config key="factory_settings"/>
<entry key="name" type="xstring" value="R View (Table)"/>
<entry key="hasContent" type="xboolean" value="false"/>
<entry key="isInactive" type="xboolean" value="false"/>
<config key="ports">
<config key="port_1">
<entry key="index" type="xint" value="1"/>
<entry key="port_dir_location" type="xstring" isnull="true" value=""/>
</config>
</config>
<config key="filestores">
<entry key="file_store_location" type="xstring" isnull="true" value=""/>
<entry key="file_store_id" type="xstring" isnull="true" value=""/>
</config>
</config>
