# Supplementary material for: MetMaxStruct: A Tversky-Similarity-Based Strategy for Analysing the (Sub)Structural Similarities of Drugs and Endogenous Metabolites
Source: Front Pharmacol. 2016 Aug 22;7:266. doi: 10.3389/fphar.2016.00266 (PMC4992690; doi:10.3389/fphar.2016.00266)
Supplement: Supplementary file 3 [file DataSheet1.ZIP › DrugsVsRecon2TverskyCumPlot/XYPlot (#453)/workflow.knime]

<?xml version="1.0" encoding="UTF-8"?>
<config xmlns="http://www.knime.org/2008/09/XMLConfig" xmlns:xsi="http://www.w3.org/2001/XMLSchema-instance" xsi:schemaLocation="http://www.knime.org/2008/09/XMLConfig http://www.knime.org/XMLConfig_2008_09.xsd" key="workflow.knime">
<entry key="created_by" type="xstring" value="2.12.2.0049829"/>
<entry key="version" type="xstring" value="2.10.0"/>
<entry key="name" type="xstring" value="XYPlot"/>
<config key="authorInformation">
<entry key="authored-by" type="xstring" value="&lt;unknown&gt;"/>
<entry key="authored-when" type="xstring" value="1970-01-01 01:00:00 +0100"/>
<entry key="lastEdited-by" type="xstring" isnull="true" value=""/>
<entry key="lastEdited-when" type="xstring" isnull="true" value=""/>
</config>
<config key="nodeAnnotation">
<entry key="text" type="xstring" value="xy-line%%00013%%00010plot"/>
<entry key="bgcolor" type="xint" value="16777215"/>
<entry key="x-coordinate" type="xint" value="1600"/>
<entry key="y-coordinate" type="xint" value="373"/>
<entry key="width" type="xint" value="101"/>
<entry key="height" type="xint" value="30"/>
<entry key="alignment" type="xstring" value="CENTER"/>
<config key="styles"/>
</config>
<entry key="customDescription" type="xstring" isnull="true" value=""/>
<entry key="state" type="xstring" value="IDLE"/>
<config key="workflow_credentials"/>
<config key="annotations">
<config key="annotation_0">
<entry key="text" type="xstring" value="Expects:%%00013%%00010%%00013%%00010Y = (predicted)%%00013%%00010%%00013%%00010X = (true)%%00013%%00010%%00013%%00010"/>
<entry key="bgcolor" type="xint" value="16777185"/>
<entry key="x-coordinate" type="xint" value="107"/>
<entry key="y-coordinate" type="xint" value="357"/>
<entry key="width" type="xint" value="105"/>
<entry key="height" type="xint" value="90"/>
<entry key="alignment" type="xstring" value="LEFT"/>
<config key="styles"/>
</config>
<config key="annotation_1">
<entry key="text" type="xstring" value="CHANGE TO LINE PLOT%%00013%%00010option -&gt; no equations"/>
<entry key="bgcolor" type="xint" value="16777185"/>
<entry key="x-coordinate" type="xint" value="476"/>
<entry key="y-coordinate" type="xint" value="403"/>
<entry key="width" type="xint" value="206"/>
<entry key="height" type="xint" value="35"/>
<entry key="alignment" type="xstring" value="LEFT"/>
<config key="styles"/>
</config>
</config>
<config key="nodes">
<config key="node_424">
<entry key="id" type="xint" value="424"/>
<entry key="node_settings_file" type="xstring" value="R View _Table_ (#424)/settings.xml"/>
<entry key="node_is_meta" type="xboolean" value="false"/>
<entry key="node_type" type="xstring" value="NativeNode"/>
<entry key="ui_classname" type="xstring" value="org.knime.core.node.workflow.NodeUIInformation"/>
<config key="ui_settings">
<config key="extrainfo.node.bounds">
<entry key="array-size" type="xint" value="4"/>
<entry key="0" type="xint" value="1065"/>
<entry key="1" type="xint" value="296"/>
<entry key="2" type="xint" value="79"/>
<entry key="3" type="xint" value="79"/>
</config>
</config>
</config>
<config key="node_438">
<entry key="id" type="xint" value="438"/>
<entry key="node_settings_file" type="xstring" value="String Input (#438)/settings.xml"/>
<entry key="node_is_meta" type="xboolean" value="false"/>
<entry key="node_type" type="xstring" value="NativeNode"/>
<entry key="ui_classname" type="xstring" value="org.knime.core.node.workflow.NodeUIInformation"/>
<config key="ui_settings">
<config key="extrainfo.node.bounds">
<entry key="array-size" type="xint" value="4"/>
<entry key="0" type="xint" value="655"/>
<entry key="1" type="xint" value="190"/>
<entry key="2" type="xint" value="67"/>
<entry key="3" type="xint" value="79"/>
</config>
</config>
</config>
<config key="node_439">
<entry key="id" type="xint" value="439"/>
<entry key="node_settings_file" type="xstring" value="String Input (#439)/settings.xml"/>
<entry key="node_is_meta" type="xboolean" value="false"/>
<entry key="node_type" type="xstring" value="NativeNode"/>
<entry key="ui_classname" type="xstring" value="org.knime.core.node.workflow.NodeUIInformation"/>
<config key="ui_settings">
<config key="extrainfo.node.bounds">
<entry key="array-size" type="xint" value="4"/>
<entry key="0" type="xint" value="555"/>
<entry key="1" type="xint" value="171"/>
<entry key="2" type="xint" value="67"/>
<entry key="3" type="xint" value="79"/>
</config>
</config>
</config>
<config key="node_440">
<entry key="id" type="xint" value="440"/>
<entry key="node_settings_file" type="xstring" value="String Input (#440)/settings.xml"/>
<entry key="node_is_meta" type="xboolean" value="false"/>
<entry key="node_type" type="xstring" value="NativeNode"/>
<entry key="ui_classname" type="xstring" value="org.knime.core.node.workflow.NodeUIInformation"/>
<config key="ui_settings">
<config key="extrainfo.node.bounds">
<entry key="array-size" type="xint" value="4"/>
<entry key="0" type="xint" value="762"/>
<entry key="1" type="xint" value="207"/>
<entry key="2" type="xint" value="67"/>
<entry key="3" type="xint" value="79"/>
</config>
</config>
</config>
<config key="node_441">
<entry key="id" type="xint" value="441"/>
<entry key="node_settings_file" type="xstring" value="Column Selection QuickForm (#441)/settings.xml"/>
<entry key="node_is_meta" type="xboolean" value="false"/>
<entry key="node_type" type="xstring" value="NativeNode"/>
<entry key="ui_classname" type="xstring" value="org.knime.core.node.workflow.NodeUIInformation"/>
<config key="ui_settings">
<config key="extrainfo.node.bounds">
<entry key="array-size" type="xint" value="4"/>
<entry key="0" type="xint" value="432"/>
<entry key="1" type="xint" value="152"/>
<entry key="2" type="xint" value="97"/>
<entry key="3" type="xint" value="94"/>
</config>
</config>
</config>
<config key="node_442">
<entry key="id" type="xint" value="442"/>
<entry key="node_settings_file" type="xstring" value="Column Selection QuickForm (#442)/settings.xml"/>
<entry key="node_is_meta" type="xboolean" value="false"/>
<entry key="node_type" type="xstring" value="NativeNode"/>
<entry key="ui_classname" type="xstring" value="org.knime.core.node.workflow.NodeUIInformation"/>
<config key="ui_settings">
<config key="extrainfo.node.bounds">
<entry key="array-size" type="xint" value="4"/>
<entry key="0" type="xint" value="307"/>
<entry key="1" type="xint" value="133"/>
<entry key="2" type="xint" value="97"/>
<entry key="3" type="xint" value="94"/>
</config>
</config>
</config>
<config key="node_443">
<entry key="id" type="xint" value="443"/>
<entry key="node_settings_file" type="xstring" value="Boolean Input (#443)/settings.xml"/>
<entry key="node_is_meta" type="xboolean" value="false"/>
<entry key="node_type" type="xstring" value="NativeNode"/>
<entry key="ui_classname" type="xstring" value="org.knime.core.node.workflow.NodeUIInformation"/>
<config key="ui_settings">
<config key="extrainfo.node.bounds">
<entry key="array-size" type="xint" value="4"/>
<entry key="0" type="xint" value="883"/>
<entry key="1" type="xint" value="226"/>
<entry key="2" type="xint" value="78"/>
<entry key="3" type="xint" value="79"/>
</config>
</config>
</config>
<config key="node_444">
<entry key="id" type="xint" value="444"/>
<entry key="node_settings_file" type="xstring" value="Column Selection QuickForm (#444)/settings.xml"/>
<entry key="node_is_meta" type="xboolean" value="false"/>
<entry key="node_type" type="xstring" value="NativeNode"/>
<entry key="ui_classname" type="xstring" value="org.knime.core.node.workflow.NodeUIInformation"/>
<config key="ui_settings">
<config key="extrainfo.node.bounds">
<entry key="array-size" type="xint" value="4"/>
<entry key="0" type="xint" value="183"/>
<entry key="1" type="xint" value="114"/>
<entry key="2" type="xint" value="97"/>
<entry key="3" type="xint" value="94"/>
</config>
</config>
</config>
<config key="node_445">
<entry key="id" type="xint" value="445"/>
<entry key="node_settings_file" type="xstring" value="Boolean Input (#445)/settings.xml"/>
<entry key="node_is_meta" type="xboolean" value="false"/>
<entry key="node_type" type="xstring" value="NativeNode"/>
<entry key="ui_classname" type="xstring" value="org.knime.core.node.workflow.NodeUIInformation"/>
<config key="ui_settings">
<config key="extrainfo.node.bounds">
<entry key="array-size" type="xint" value="4"/>
<entry key="0" type="xint" value="978"/>
<entry key="1" type="xint" value="245"/>
<entry key="2" type="xint" value="78"/>
<entry key="3" type="xint" value="79"/>
</config>
</config>
</config>
<config key="node_446">
<entry key="id" type="xint" value="446"/>
<entry key="node_settings_file" type="xstring" value="Column Selection QuickForm (#446)/settings.xml"/>
<entry key="node_is_meta" type="xboolean" value="false"/>
<entry key="node_type" type="xstring" value="NativeNode"/>
<entry key="ui_classname" type="xstring" value="org.knime.core.node.workflow.NodeUIInformation"/>
<config key="ui_settings">
<config key="extrainfo.node.bounds">
<entry key="array-size" type="xint" value="4"/>
<entry key="0" type="xint" value="92"/>
<entry key="1" type="xint" value="52"/>
<entry key="2" type="xint" value="97"/>
<entry key="3" type="xint" value="94"/>
</config>
</config>
</config>
</config>
<config key="connections">
<config key="connection_0">
<entry key="sourceID" type="xint" value="-1"/>
<entry key="destID" type="xint" value="446"/>
<entry key="sourcePort" type="xint" value="0"/>
<entry key="destPort" type="xint" value="1"/>
</config>
<config key="connection_1">
<entry key="sourceID" type="xint" value="-1"/>
<entry key="destID" type="xint" value="444"/>
<entry key="sourcePort" type="xint" value="0"/>
<entry key="destPort" type="xint" value="1"/>
</config>
<config key="connection_2">
<entry key="sourceID" type="xint" value="-1"/>
<entry key="destID" type="xint" value="442"/>
<entry key="sourcePort" type="xint" value="0"/>
<entry key="destPort" type="xint" value="1"/>
</config>
<config key="connection_3">
<entry key="sourceID" type="xint" value="-1"/>
<entry key="destID" type="xint" value="441"/>
<entry key="sourcePort" type="xint" value="0"/>
<entry key="destPort" type="xint" value="1"/>
</config>
<config key="connection_4">
<entry key="sourceID" type="xint" value="-1"/>
<entry key="destID" type="xint" value="424"/>
<entry key="sourcePort" type="xint" value="0"/>
<entry key="destPort" type="xint" value="1"/>
</config>
<config key="connection_5">
<entry key="sourceID" type="xint" value="424"/>
<entry key="destID" type="xint" value="-1"/>
<entry key="sourcePort" type="xint" value="1"/>
<entry key="destPort" type="xint" value="0"/>
</config>
<config key="connection_6">
<entry key="sourceID" type="xint" value="438"/>
<entry key="destID" type="xint" value="440"/>
<entry key="sourcePort" type="xint" value="1"/>
<entry key="destPort" type="xint" value="0"/>
<entry key="ui_classname" type="xstring" value="org.knime.core.node.workflow.ConnectionUIInformation"/>
<config key="ui_settings">
<entry key="extrainfo.conn.bendpoints_size" type="xint" value="0"/>
</config>
</config>
<config key="connection_7">
<entry key="sourceID" type="xint" value="439"/>
<entry key="destID" type="xint" value="438"/>
<entry key="sourcePort" type="xint" value="1"/>
<entry key="destPort" type="xint" value="0"/>
<entry key="ui_classname" type="xstring" value="org.knime.core.node.workflow.ConnectionUIInformation"/>
<config key="ui_settings">
<entry key="extrainfo.conn.bendpoints_size" type="xint" value="0"/>
</config>
</config>
<config key="connection_8">
<entry key="sourceID" type="xint" value="440"/>
<entry key="destID" type="xint" value="443"/>
<entry key="sourcePort" type="xint" value="1"/>
<entry key="destPort" type="xint" value="0"/>
</config>
<config key="connection_9">
<entry key="sourceID" type="xint" value="441"/>
<entry key="destID" type="xint" value="439"/>
<entry key="sourcePort" type="xint" value="1"/>
<entry key="destPort" type="xint" value="0"/>
</config>
<config key="connection_10">
<entry key="sourceID" type="xint" value="442"/>
<entry key="destID" type="xint" value="441"/>
<entry key="sourcePort" type="xint" value="1"/>
<entry key="destPort" type="xint" value="0"/>
</config>
<config key="connection_11">
<entry key="sourceID" type="xint" value="443"/>
<entry key="destID" type="xint" value="445"/>
<entry key="sourcePort" type="xint" value="1"/>
<entry key="destPort" type="xint" value="0"/>
</config>
<config key="connection_12">
<entry key="sourceID" type="xint" value="444"/>
<entry key="destID" type="xint" value="442"/>
<entry key="sourcePort" type="xint" value="1"/>
<entry key="destPort" type="xint" value="0"/>
</config>
<config key="connection_13">
<entry key="sourceID" type="xint" value="445"/>
<entry key="destID" type="xint" value="424"/>
<entry key="sourcePort" type="xint" value="1"/>
<entry key="destPort" type="xint" value="0"/>
</config>
<config key="connection_14">
<entry key="sourceID" type="xint" value="446"/>
<entry key="destID" type="xint" value="444"/>
<entry key="sourcePort" type="xint" value="1"/>
<entry key="destPort" type="xint" value="0"/>
</config>
</config>
<config key="meta_in_ports">
<entry key="ui_classname" type="xstring" isnull="true" value=""/>
<config key="port_enum">
<config key="inport_0">
<entry key="index" type="xint" value="0"/>
<entry key="name" type="xstring" value="Inport 0"/>
<config key="type">
<entry key="object_class" type="xstring" value="org.knime.core.node.BufferedDataTable"/>
</config>
</config>
</config>
</config>
<config key="meta_out_ports">
<entry key="ui_classname" type="xstring" isnull="true" value=""/>
<config key="port_enum">
<config key="outport_0">
<entry key="index" type="xint" value="0"/>
<entry key="name" type="xstring" value="Connected to: Image Output"/>
<config key="type">
<entry key="object_class" type="xstring" value="org.knime.core.node.port.image.ImagePortObject"/>
</config>
</config>
</config>
</config>
<config key="workflow_editor_settings">
<entry key="workflow.editor.snapToGrid" type="xboolean" value="false"/>
<entry key="workflow.editor.ShowGrid" type="xboolean" value="false"/>
<entry key="workflow.editor.gridX" type="xint" value="90"/>
<entry key="workflow.editor.gridY" type="xint" value="120"/>
<entry key="workflow.editor.zoomLevel" type="xdouble" value="1.0"/>
</config>
</config>
